# Supplementary material for: Transcriptional Regulation of Female and Male Flower Bud Initiation and Development in Pecan (Carya illinoensis)
Source: Plants (Basel). 2023 Mar 20;12(6):1378. doi: 10.3390/plants12061378 (PMC10051282; doi:10.3390/plants12061378)
Supplement: Supplementary file 1 [file plants-12-01378-s001.zip]

Archive with 58 entries (55 files):
- supplementaryMaterials/
- __MACOSX/._supplementaryMaterials
- supplementaryMaterials/Supplementary_Tables/
- __MACOSX/supplementaryMaterials/._Supplementary_Tables
- supplementaryMaterials/.DS_Store
- __MACOSX/supplementaryMaterials/._.DS_Store
- supplementaryMaterials/Supplementary_Figures/
- __MACOSX/supplementaryMaterials/._Supplementary_Figures
- supplementaryMaterials/Supplementary_Tables/Supplementary_Table_S12.xlsx
- __MACOSX/supplementaryMaterials/Supplementary_Tables/._Supplementary_Table_S12.xlsx
- supplementaryMaterials/Supplementary_Tables/Supplementary_Table_S5.xlsx
- __MACOSX/supplementaryMaterials/Supplementary_Tables/._Supplementary_Table_S5.xlsx
- supplementaryMaterials/Supplementary_Tables/Supplementary_Table_S9.xlsx
- __MACOSX/supplementaryMaterials/Supplementary_Tables/._Supplementary_Table_S9.xlsx
- supplementaryMaterials/Supplementary_Tables/Supplementary_Table_S8.xlsx
- __MACOSX/supplementaryMaterials/Supplementary_Tables/._Supplementary_Table_S8.xlsx
- supplementaryMaterials/Supplementary_Tables/Supplementary_Table_S4.xlsx
- __MACOSX/supplementaryMaterials/Supplementary_Tables/._Supplementary_Table_S4.xlsx
- supplementaryMaterials/Supplementary_Tables/Supplementary_Table_S13.xlsx
- __MACOSX/supplementaryMaterials/Supplementary_Tables/._Supplementary_Table_S13.xlsx
- supplementaryMaterials/Supplementary_Tables/Supplementary_Table_S14.xlsx
- __MACOSX/supplementaryMaterials/Supplementary_Tables/._Supplementary_Table_S14.xlsx
- supplementaryMaterials/Supplementary_Tables/Supplementary_Table_S3.xlsx
- __MACOSX/supplementaryMaterials/Supplementary_Tables/._Supplementary_Table_S3.xlsx
- supplementaryMaterials/Supplementary_Tables/Supplementary_Table_S2.xlsx
- __MACOSX/supplementaryMaterials/Supplementary_Tables/._Supplementary_Table_S2.xlsx
- supplementaryMaterials/Supplementary_Tables/Supplementary_Table_S1.xlsx
- __MACOSX/supplementaryMaterials/Supplementary_Tables/._Supplementary_Table_S1.xlsx
- supplementaryMaterials/Supplementary_Tables/Supplementary_Table_S7.xlsx
- __MACOSX/supplementaryMaterials/Supplementary_Tables/._Supplementary_Table_S7.xlsx
- supplementaryMaterials/Supplementary_Tables/Supplementary_Table_S10.xlsx
- __MACOSX/supplementaryMaterials/Supplementary_Tables/._Supplementary_Table_S10.xlsx
- supplementaryMaterials/Supplementary_Tables/Supplementary_Table_S11.xlsx
- __MACOSX/supplementaryMaterials/Supplementary_Tables/._Supplementary_Table_S11.xlsx
- supplementaryMaterials/Supplementary_Tables/Supplementary_Table_S6.xlsx
- __MACOSX/supplementaryMaterials/Supplementary_Tables/._Supplementary_Table_S6.xlsx
- supplementaryMaterials/Supplementary_Figures/Supplementary Figure S11.jpg
- __MACOSX/supplementaryMaterials/Supplementary_Figures/._Supplementary Figure S11.jpg
- supplementaryMaterials/Supplementary_Figures/Supplementary Figure S10.jpg
- __MACOSX/supplementaryMaterials/Supplementary_Figures/._Supplementary Figure S10.jpg
- supplementaryMaterials/Supplementary_Figures/Supplementary Figure S9.jpg
- __MACOSX/supplementaryMaterials/Supplementary_Figures/._Supplementary Figure S9.jpg
- supplementaryMaterials/Supplementary_Figures/Supplementary Figure S8.jpg
- __MACOSX/supplementaryMaterials/Supplementary_Figures/._Supplementary Figure S8.jpg
- supplementaryMaterials/Supplementary_Figures/Supplementary Figure S6.jpg
- __MACOSX/supplementaryMaterials/Supplementary_Figures/._Supplementary Figure S6.jpg
- supplementaryMaterials/Supplementary_Figures/Supplementary Figure S7.jpg
- __MACOSX/supplementaryMaterials/Supplementary_Figures/._Supplementary Figure S7.jpg
- supplementaryMaterials/Supplementary_Figures/Supplementary Figure S5.jpg
- __MACOSX/supplementaryMaterials/Supplementary_Figures/._Supplementary Figure S5.jpg
- supplementaryMaterials/Supplementary_Figures/Supplementary Figure S4.jpg
- __MACOSX/supplementaryMaterials/Supplementary_Figures/._Supplementary Figure S4.jpg
- supplementaryMaterials/Supplementary_Figures/Supplementary Figure S1.jpg
- __MACOSX/supplementaryMaterials/Supplementary_Figures/._Supplementary Figure S1.jpg
- supplementaryMaterials/Supplementary_Figures/Supplementary Figure S3.jpg
- __MACOSX/supplementaryMaterials/Supplementary_Figures/._Supplementary Figure S3.jpg
- supplementaryMaterials/Supplementary_Figures/Supplementary Figure S2.jpg
- __MACOSX/supplementaryMaterials/Supplementary_Figures/._Supplementary Figure S2.jpg
