# Supplementary material for: Transcriptional Regulation of Female and Male Flower Bud Initiation and Development in Pecan (Carya illinoensis)
Source: Plants (Basel). 2023 Mar 20;12(6):1378. doi: 10.3390/plants12061378 (PMC10051282; doi:10.3390/plants12061378)
Supplement: Supplementary file 1 [file plants-12-01378-s001.zip › supplementaryMaterials/Supplementary_Tables/Supplementary_Table_S12.xlsx]

## Sheet: GO enrichment analysis
Table S12.GO enrichment analysis and KEGG pathway analysis of the differentially expressed genes during the formation of female flower primordial compared with the initial differentiation of flower buds (FD2 vs FD1).
GO enrichment analysis of the differentially expressed genes during the formation of female flower primordial compared with the initial differentiation of flower buds (FD2 vs FD1).
	ONTOLOGY	Description	GeneRatio	BgRatio	pvalue	p.adjust	qvalue	geneID	Count
GO:0000278	BP	mitotic cell cycle	53/748	280/15202	1.3e-17	2e-14	1.75e-14	Ci.v01.chr02G03150/Ci.v01.chr11G11160/Ci.v01.chr05G15560/Ci.v01.chr10G01420/Ci.v01.chr09G11520/Ci.v01.chr08G14040/Ci.v01.chr04G14750/Ci.v01.chr05G13530/Ci.v01.chr06G09350/Ci.v01.chr08G08170/Ci.v01.chr08G09910/Ci.v01.chr07G05280/Ci.v01.chr06G06390/Ci.v01.chr04G02730/Ci.v01.chr01G18590/Ci.v01.chr04G25070/Ci.v01.chr06G15160/Ci.v01.chr04G06600/Ci.v01.chr13G01750/Ci.v01.chr03G01760/Ci.v01.ContigUN0575…	53
GO:0022402	BP	cell cycle process	68/748	471/15202	8.03e-16	6.21e-13	5.41e-13	Ci.v01.chr11G09120/Ci.v01.chr07G01800/Ci.v01.chr02G03150/Ci.v01.chr01G09740/Ci.v01.chr11G11160/Ci.v01.chr05G15560/Ci.v01.chr04G18510/Ci.v01.chr09G11520/Ci.v01.chr08G14040/Ci.v01.chr04G14750/Ci.v01.chr07G18130/Ci.v01.chr04G16630/Ci.v01.chr05G13530/Ci.v01.chr06G09350/Ci.v01.chr08G08170/Ci.v01.chr08G09910/Ci.v01.chr09G03770/Ci.v01.chr07G05280/Ci.v01.chr15G01580/Ci.v01.chr06G06390/Ci.v01.chr05G12740/…	68
GO:0007018	BP	microtubule-based movement	26/748	86/15202	2.8e-14	1.3e-11	1.13e-11	Ci.v01.chr11G09120/Ci.v01.chr14G00560/Ci.v01.chr01G11940/Ci.v01.chr04G18510/Ci.v01.chr06G16710/Ci.v01.chr03G06440/Ci.v01.chr08G03030/Ci.v01.chr06G14390/Ci.v01.chr15G01580/Ci.v01.chr05G18720/Ci.v01.chr06G06390/Ci.v01.chr05G12740/Ci.v01.chr01G18590/Ci.v01.chr15G00740/Ci.v01.chr01G27470/Ci.v01.chr15G12050/Ci.v01.chr10G14070/Ci.v01.chr07G17910/Ci.v01.chr15G04590/Ci.v01.chr07G16510/Ci.v01.chr01G16620/…	26
GO:1903047	BP	mitotic cell cycle process	42/748	222/15202	3.37e-14	1.3e-11	1.13e-11	Ci.v01.chr02G03150/Ci.v01.chr11G11160/Ci.v01.chr05G15560/Ci.v01.chr09G11520/Ci.v01.chr08G14040/Ci.v01.chr04G14750/Ci.v01.chr05G13530/Ci.v01.chr06G09350/Ci.v01.chr08G08170/Ci.v01.chr08G09910/Ci.v01.chr07G05280/Ci.v01.chr06G06390/Ci.v01.chr01G18590/Ci.v01.chr04G25070/Ci.v01.chr04G06600/Ci.v01.chr13G01750/Ci.v01.chr03G01760/Ci.v01.chr16G02570/Ci.v01.chr04G11780/Ci.v01.ContigUN35830/Ci.v01.chr02G1338…	42
GO:0007017	BP	microtubule-based process	42/748	228/15202	8.75e-14	2.71e-11	2.36e-11	Ci.v01.chr11G09120/Ci.v01.chr14G00560/Ci.v01.chr01G11940/Ci.v01.chr10G01420/Ci.v01.chr04G18510/Ci.v01.chr06G16710/Ci.v01.chr14G01510/Ci.v01.chr09G11520/Ci.v01.chr08G14040/Ci.v01.chr04G16630/Ci.v01.chr03G06440/Ci.v01.chr08G03030/Ci.v01.chr06G14390/Ci.v01.chr15G01580/Ci.v01.chr05G18720/Ci.v01.chr06G06390/Ci.v01.chr05G12740/Ci.v01.chr04G02730/Ci.v01.chr01G18590/Ci.v01.chr15G00740/Ci.v01.chr01G27470/…	42
GO:0009698	BP	phenylpropanoid metabolic process	40/748	220/15202	5.37e-13	1.38e-10	1.21e-10	Ci.v01.chr07G13140/Ci.v01.chr04G17850/Ci.v01.chr02G16050/Ci.v01.chr03G17190/Ci.v01.chr16G09240/Ci.v01.chr02G01180/Ci.v01.chr02G01230/Ci.v01.ContigUN03670/Ci.v01.chr10G01330/Ci.v01.chr04G00980/Ci.v01.chr01G07790/Ci.v01.chr09G04840/Ci.v01.chr04G05370/Ci.v01.chr09G04850/Ci.v01.chr12G01680/Ci.v01.chr05G03800/Ci.v01.chr04G19840/Ci.v01.ContigUN29710/Ci.v01.ContigUN05130/Ci.v01.chr01G25070/Ci.v01.chr12G…	40
GO:0009699	BP	phenylpropanoid biosynthetic process	34/748	170/15202	1.87e-12	4.13e-10	3.61e-10	Ci.v01.chr07G13140/Ci.v01.chr04G17850/Ci.v01.chr02G16050/Ci.v01.chr16G09240/Ci.v01.ContigUN03670/Ci.v01.chr10G01330/Ci.v01.chr04G00980/Ci.v01.chr01G07790/Ci.v01.chr09G04840/Ci.v01.chr04G05370/Ci.v01.chr09G04850/Ci.v01.chr12G01680/Ci.v01.chr05G03800/Ci.v01.chr04G19840/Ci.v01.ContigUN29710/Ci.v01.ContigUN05130/Ci.v01.chr12G15800/Ci.v01.chr01G17250/Ci.v01.chr03G15950/Ci.v01.chr06G21010/Ci.v01.chr10G…	34
GO:0006928	BP	movement of cell or subcellular component	27/748	114/15202	5.76e-12	1.11e-09	9.72e-10	Ci.v01.chr11G09120/Ci.v01.chr14G00560/Ci.v01.chr01G11940/Ci.v01.chr04G18510/Ci.v01.chr03G12730/Ci.v01.chr06G16710/Ci.v01.chr03G06440/Ci.v01.chr08G03030/Ci.v01.chr06G14390/Ci.v01.chr15G01580/Ci.v01.chr05G18720/Ci.v01.chr06G06390/Ci.v01.chr05G12740/Ci.v01.chr01G18590/Ci.v01.chr15G00740/Ci.v01.chr01G27470/Ci.v01.chr15G12050/Ci.v01.chr10G14070/Ci.v01.chr07G17910/Ci.v01.chr15G04590/Ci.v01.chr07G16510/…	27
GO:0044550	BP	secondary metabolite biosynthetic process	35/748	203/15202	7.3e-11	1.25e-08	1.09e-08	Ci.v01.chr07G13140/Ci.v01.chr04G17850/Ci.v01.chr02G16050/Ci.v01.chr16G09240/Ci.v01.ContigUN03670/Ci.v01.chr10G01330/Ci.v01.chr04G00980/Ci.v01.chr01G07790/Ci.v01.chr09G04840/Ci.v01.chr04G05370/Ci.v01.chr09G04850/Ci.v01.chr12G01680/Ci.v01.chr05G03800/Ci.v01.chr04G19840/Ci.v01.ContigUN29710/Ci.v01.ContigUN05130/Ci.v01.chr12G15800/Ci.v01.chr01G17250/Ci.v01.chr03G15950/Ci.v01.chr06G21010/Ci.v01.chr10G…	35
GO:0051301	BP	cell division	54/748	439/15202	4.43e-10	6.28e-08	5.48e-08	Ci.v01.chr11G09120/Ci.v01.chr02G03150/Ci.v01.chr01G09740/Ci.v01.chr01G06570/Ci.v01.chr11G11160/Ci.v01.chr05G15560/Ci.v01.chr04G18510/Ci.v01.chr03G21180/Ci.v01.chr08G14040/Ci.v01.chr04G14750/Ci.v01.chr05G13530/Ci.v01.chr08G08170/Ci.v01.chr08G09910/Ci.v01.chr03G18690/Ci.v01.chr10G13140/Ci.v01.chr09G03770/Ci.v01.chr07G05280/Ci.v01.chr05G12740/Ci.v01.chr01G18590/Ci.v01.chr10G12540/Ci.v01.chr01G02030/…	54
GO:0000280	BP	nuclear division	31/748	175/15202	4.47e-10	6.28e-08	5.48e-08	Ci.v01.chr07G01800/Ci.v01.chr02G03150/Ci.v01.chr01G09740/Ci.v01.chr05G15560/Ci.v01.chr04G18510/Ci.v01.chr04G14750/Ci.v01.chr07G18130/Ci.v01.chr08G09910/Ci.v01.chr09G03770/Ci.v01.chr07G05280/Ci.v01.chr05G12740/Ci.v01.chr01G18590/Ci.v01.chr10G12540/Ci.v01.chr04G06600/Ci.v01.chr13G01750/Ci.v01.chr03G01760/Ci.v01.chr05G01140/Ci.v01.chr06G09390/Ci.v01.chr01G15020/Ci.v01.chr11G02590/Ci.v01.chr11G02750/…	31
GO:0019748	BP	secondary metabolic process	45/748	335/15202	8.07e-10	1.04e-07	9.07e-08	Ci.v01.chr07G13140/Ci.v01.chr04G17850/Ci.v01.chr02G16050/Ci.v01.chr03G17190/Ci.v01.chr05G13530/Ci.v01.chr16G09240/Ci.v01.chr02G01180/Ci.v01.chr02G01230/Ci.v01.ContigUN03670/Ci.v01.chr10G01330/Ci.v01.chr04G00980/Ci.v01.chr01G07790/Ci.v01.chr09G04840/Ci.v01.chr04G05370/Ci.v01.chr09G04850/Ci.v01.chr12G01680/Ci.v01.chr05G03800/Ci.v01.chr04G19840/Ci.v01.ContigUN29710/Ci.v01.ContigUN05130/Ci.v01.chr01G…	45
GO:0009808	BP	lignin metabolic process	24/748	123/15202	5.79e-09	6.89e-07	6.01e-07	Ci.v01.chr16G09240/Ci.v01.chr02G01180/Ci.v01.chr02G01230/Ci.v01.ContigUN03670/Ci.v01.chr10G01330/Ci.v01.chr04G00980/Ci.v01.chr01G07790/Ci.v01.chr12G01680/Ci.v01.ContigUN29710/Ci.v01.ContigUN05130/Ci.v01.chr03G15950/Ci.v01.chr06G21010/Ci.v01.chr10G11160/Ci.v01.chr08G17240/Ci.v01.chr10G03920/Ci.v01.chr12G05900/Ci.v01.chr02G01290/Ci.v01.chr13G05970/Ci.v01.chr10G04880/Ci.v01.chr06G21870/Ci.v01.chr03G…	24
GO:0051321	BP	meiotic cell cycle	28/748	169/15202	1.45e-08	1.6e-06	1.4e-06	Ci.v01.chr07G01800/Ci.v01.chr01G09740/Ci.v01.chr04G18510/Ci.v01.chr07G18130/Ci.v01.chr09G03770/Ci.v01.chr05G12740/Ci.v01.chr01G18590/Ci.v01.chr13G01750/Ci.v01.chr03G01760/Ci.v01.chr05G01140/Ci.v01.chr13G03190/Ci.v01.chr06G09390/Ci.v01.chr01G15020/Ci.v01.chr11G02590/Ci.v01.chr07G16510/Ci.v01.chr09G03890/Ci.v01.chr09G11400/Ci.v01.chr01G24200/Ci.v01.chr03G04140/Ci.v01.chr01G18060/Ci.v01.chr04G09660/…	28
GO:0010564	BP	regulation of cell cycle process	24/748	132/15202	2.47e-08	2.54e-06	2.22e-06	Ci.v01.chr07G01800/Ci.v01.chr02G03150/Ci.v01.chr05G15560/Ci.v01.chr09G11520/Ci.v01.chr08G14040/Ci.v01.chr06G09350/Ci.v01.chr08G09910/Ci.v01.chr07G05280/Ci.v01.chr13G01750/Ci.v01.chr03G01760/Ci.v01.ContigUN05750/Ci.v01.chr15G03780/Ci.v01.chr05G01140/Ci.v01.chr06G09390/Ci.v01.chr11G02750/Ci.v01.chr01G24200/Ci.v01.chr03G04140/Ci.v01.chr13G06870/Ci.v01.chr14G07340/Ci.v01.chr16G01710/Ci.v01.chr02G1453…	24
GO:1903046	BP	meiotic cell cycle process	25/748	148/15202	5.8e-08	5.6e-06	4.89e-06	Ci.v01.chr07G01800/Ci.v01.chr01G09740/Ci.v01.chr04G18510/Ci.v01.chr07G18130/Ci.v01.chr09G03770/Ci.v01.chr05G12740/Ci.v01.chr01G18590/Ci.v01.chr13G01750/Ci.v01.chr05G01140/Ci.v01.chr13G03190/Ci.v01.chr06G09390/Ci.v01.chr01G15020/Ci.v01.chr11G02590/Ci.v01.chr07G16510/Ci.v01.chr09G03890/Ci.v01.chr01G24200/Ci.v01.chr03G04140/Ci.v01.chr01G18060/Ci.v01.chr04G09660/Ci.v01.chr14G07340/Ci.v01.chr04G18430/…	25
GO:0048285	BP	organelle fission	31/748	214/15202	6.32e-08	5.61e-06	4.89e-06	Ci.v01.chr07G01800/Ci.v01.chr02G03150/Ci.v01.chr01G09740/Ci.v01.chr05G15560/Ci.v01.chr04G18510/Ci.v01.chr04G14750/Ci.v01.chr07G18130/Ci.v01.chr08G09910/Ci.v01.chr09G03770/Ci.v01.chr07G05280/Ci.v01.chr05G12740/Ci.v01.chr01G18590/Ci.v01.chr10G12540/Ci.v01.chr04G06600/Ci.v01.chr13G01750/Ci.v01.chr03G01760/Ci.v01.chr05G01140/Ci.v01.chr06G09390/Ci.v01.chr01G15020/Ci.v01.chr11G02590/Ci.v01.chr11G02750/…	31
GO:0000910	BP	cytokinesis	27/748	170/15202	6.53e-08	5.61e-06	4.89e-06	Ci.v01.chr11G09120/Ci.v01.chr01G09740/Ci.v01.chr11G11160/Ci.v01.chr04G18510/Ci.v01.chr08G14040/Ci.v01.chr05G13530/Ci.v01.chr08G08170/Ci.v01.chr09G03770/Ci.v01.chr01G18590/Ci.v01.chr04G25070/Ci.v01.chr15G02230/Ci.v01.ContigUN05750/Ci.v01.chr16G02570/Ci.v01.ContigUN35830/Ci.v01.chr02G13380/Ci.v01.chr05G01140/Ci.v01.chr03G10720/Ci.v01.chr01G16620/Ci.v01.chr06G16720/Ci.v01.chr01G14560/Ci.v01.chr03G04…	27
GO:0051726	BP	regulation of cell cycle	27/748	179/15202	1.94e-07	1.58e-05	1.38e-05	Ci.v01.chr07G01800/Ci.v01.chr02G03150/Ci.v01.chr05G15560/Ci.v01.chr09G11520/Ci.v01.chr08G14040/Ci.v01.chr06G09350/Ci.v01.chr08G09910/Ci.v01.chr07G05280/Ci.v01.chr13G01750/Ci.v01.chr03G01760/Ci.v01.ContigUN05750/Ci.v01.chr15G03780/Ci.v01.chr05G01140/Ci.v01.chr06G09390/Ci.v01.chr11G02750/Ci.v01.chr09G13280/Ci.v01.chr04G05150/Ci.v01.chr01G24200/Ci.v01.chr01G20600/Ci.v01.chr03G04140/Ci.v01.chr13G0687…	27
GO:0140013	BP	meiotic nuclear division	18/748	90/15202	3.14e-07	2.42e-05	2.11e-05	Ci.v01.chr07G01800/Ci.v01.chr01G09740/Ci.v01.chr04G18510/Ci.v01.chr07G18130/Ci.v01.chr09G03770/Ci.v01.chr05G12740/Ci.v01.chr01G18590/Ci.v01.chr13G01750/Ci.v01.chr05G01140/Ci.v01.chr06G09390/Ci.v01.chr11G02590/Ci.v01.chr07G16510/Ci.v01.chr09G03890/Ci.v01.chr03G04140/Ci.v01.chr01G18060/Ci.v01.chr04G18430/Ci.v01.chr01G18500/Ci.v01.chr04G05070	18
GO:0007346	BP	regulation of mitotic cell cycle	16/748	74/15202	4.65e-07	3.42e-05	2.99e-05	Ci.v01.chr02G03150/Ci.v01.chr05G15560/Ci.v01.chr06G09350/Ci.v01.chr08G09910/Ci.v01.chr07G05280/Ci.v01.chr13G01750/Ci.v01.chr03G01760/Ci.v01.chr05G01140/Ci.v01.chr06G09390/Ci.v01.chr11G02750/Ci.v01.chr01G24200/Ci.v01.chr01G20600/Ci.v01.chr13G06870/Ci.v01.chr14G07340/Ci.v01.chr16G01710/Ci.v01.chr01G07010	16
GO:0061640	BP	cytoskeleton-dependent cytokinesis	19/748	103/15202	5.56e-07	3.91e-05	3.41e-05	Ci.v01.chr01G09740/Ci.v01.chr11G11160/Ci.v01.chr04G18510/Ci.v01.chr05G13530/Ci.v01.chr08G08170/Ci.v01.chr09G03770/Ci.v01.chr01G18590/Ci.v01.chr04G25070/Ci.v01.chr16G02570/Ci.v01.ContigUN35830/Ci.v01.chr02G13380/Ci.v01.chr01G16620/Ci.v01.chr06G16720/Ci.v01.chr01G14560/Ci.v01.chr01G11370/Ci.v01.chr14G02140/Ci.v01.chr15G08540/Ci.v01.chr11G01560/Ci.v01.chr02G00670	19
GO:0009812	BP	flavonoid metabolic process	19/748	105/15202	7.57e-07	5.09e-05	4.44e-05	Ci.v01.chr06G07110/Ci.v01.chr07G13140/Ci.v01.chr06G06950/Ci.v01.chr04G17850/Ci.v01.ContigUN02840/Ci.v01.chr06G20710/Ci.v01.chr06G05050/Ci.v01.chr03G04410/Ci.v01.chr12G01680/Ci.v01.chr01G17250/Ci.v01.chr03G15950/Ci.v01.chr10G11160/Ci.v01.chr10G03920/Ci.v01.chr02G01290/Ci.v01.chr09G03310/Ci.v01.chr14G03950/Ci.v01.chr10G04880/Ci.v01.chr10G04900/Ci.v01.chr06G21120	19
GO:0009813	BP	flavonoid biosynthetic process	17/748	87/15202	9.4e-07	5.88e-05	5.13e-05	Ci.v01.chr06G07110/Ci.v01.chr07G13140/Ci.v01.chr06G06950/Ci.v01.chr04G17850/Ci.v01.ContigUN02840/Ci.v01.chr06G20710/Ci.v01.chr12G01680/Ci.v01.chr01G17250/Ci.v01.chr03G15950/Ci.v01.chr10G11160/Ci.v01.chr10G03920/Ci.v01.chr02G01290/Ci.v01.chr09G03310/Ci.v01.chr14G03950/Ci.v01.chr10G04880/Ci.v01.chr10G04900/Ci.v01.chr06G21120	17
GO:0006259	BP	DNA metabolic process	45/748	424/15202	9.79e-07	5.88e-05	5.13e-05	Ci.v01.chr07G01800/Ci.v01.chr06G11650/Ci.v01.chr07G18130/Ci.v01.chr04G24980/Ci.v01.chr04G26150/Ci.v01.chr09G01590/Ci.v01.ContigUN06700/Ci.v01.chr04G23820/Ci.v01.chr13G01750/Ci.v01.chr07G13480/Ci.v01.chr16G02570/Ci.v01.chr06G16860/Ci.v01.chr05G01140/Ci.v01.chr11G02590/Ci.v01.chr05G08330/Ci.v01.chr02G08220/Ci.v01.chr15G05380/Ci.v01.chr09G03890/Ci.v01.chr09G13280/Ci.v01.chr04G05150/Ci.v01.chr01G2420…	45
GO:0000281	BP	mitotic cytokinesis	16/748	78/15202	9.89e-07	5.88e-05	5.13e-05	Ci.v01.chr11G11160/Ci.v01.chr05G13530/Ci.v01.chr08G08170/Ci.v01.chr01G18590/Ci.v01.chr04G25070/Ci.v01.chr16G02570/Ci.v01.ContigUN35830/Ci.v01.chr02G13380/Ci.v01.chr01G16620/Ci.v01.chr06G16720/Ci.v01.chr01G14560/Ci.v01.chr01G11370/Ci.v01.chr14G02140/Ci.v01.chr15G08540/Ci.v01.chr11G01560/Ci.v01.chr02G00670	16
GO:0009809	BP	lignin biosynthetic process	17/748	88/15202	1.11e-06	6.37e-05	5.56e-05	Ci.v01.ContigUN03670/Ci.v01.chr10G01330/Ci.v01.chr04G00980/Ci.v01.chr01G07790/Ci.v01.chr12G01680/Ci.v01.ContigUN29710/Ci.v01.chr03G15950/Ci.v01.chr06G21010/Ci.v01.chr10G11160/Ci.v01.chr08G17240/Ci.v01.chr10G03920/Ci.v01.chr12G05900/Ci.v01.chr02G01290/Ci.v01.chr10G04880/Ci.v01.chr06G21870/Ci.v01.chr08G10380/Ci.v01.chr10G04900	17
GO:0007140	BP	male meiotic nuclear division	8/748	20/15202	2.46e-06	0.000133317	0.000116279	Ci.v01.chr01G09740/Ci.v01.chr04G18510/Ci.v01.chr09G03770/Ci.v01.chr05G12740/Ci.v01.chr01G18590/Ci.v01.chr11G02590/Ci.v01.chr07G16510/Ci.v01.chr01G18060	8
GO:0051783	BP	regulation of nuclear division	12/748	48/15202	2.5e-06	0.000133317	0.000116279	Ci.v01.chr07G01800/Ci.v01.chr02G03150/Ci.v01.chr05G15560/Ci.v01.chr08G09910/Ci.v01.chr07G05280/Ci.v01.chr10G12540/Ci.v01.chr03G01760/Ci.v01.chr05G01140/Ci.v01.chr06G09390/Ci.v01.chr11G02750/Ci.v01.chr01G07010/Ci.v01.chr04G05070	12
GO:0010383	BP	cell wall polysaccharide metabolic process	21/748	135/15202	2.64e-06	0.000136082	0.00011869	Ci.v01.chr01G03230/Ci.v01.chr11G11160/Ci.v01.chr07G16550/Ci.v01.chr01G03060/Ci.v01.chr01G24560/Ci.v01.chr04G07520/Ci.v01.chr03G01700/Ci.v01.chr05G01170/Ci.v01.chr04G15380/Ci.v01.chr02G13380/Ci.v01.chr07G17840/Ci.v01.chr05G00520/Ci.v01.ContigUN03330/Ci.v01.chr05G04360/Ci.v01.chr04G12010/Ci.v01.chr04G05370/Ci.v01.chr16G05470/Ci.v01.chr15G01550/Ci.v01.ContigUN12800/Ci.v01.chr09G09450/Ci.v01.chr02G05…	21
GO:0044036	BP	cell wall macromolecule metabolic process	23/748	160/15202	3.59e-06	0.000179116	0.000156225	Ci.v01.chr01G03230/Ci.v01.chr11G11160/Ci.v01.chr07G16550/Ci.v01.chr01G03060/Ci.v01.chr01G24560/Ci.v01.chr04G07520/Ci.v01.chr03G01700/Ci.v01.chr05G01170/Ci.v01.chr04G15380/Ci.v01.chr02G13380/Ci.v01.chr07G17840/Ci.v01.chr05G00520/Ci.v01.ContigUN03330/Ci.v01.chr05G04360/Ci.v01.chr04G12010/Ci.v01.chr04G05370/Ci.v01.chr16G05470/Ci.v01.chr15G01550/Ci.v01.chr15G11770/Ci.v01.ContigUN12800/Ci.v01.chr09G09…	23
GO:0000226	BP	microtubule cytoskeleton organization	22/748	151/15202	4.66e-06	0.000221745	0.000193406	Ci.v01.chr10G01420/Ci.v01.chr04G18510/Ci.v01.chr14G01510/Ci.v01.chr09G11520/Ci.v01.chr08G14040/Ci.v01.chr04G16630/Ci.v01.chr15G01580/Ci.v01.chr06G06390/Ci.v01.chr05G12740/Ci.v01.chr04G02730/Ci.v01.chr01G18590/Ci.v01.ContigUN05750/Ci.v01.chr07G12410/Ci.v01.chr15G03780/Ci.v01.chr07G12550/Ci.v01.chr12G06330/Ci.v01.chr07G16510/Ci.v01.chr08G01480/Ci.v01.chr06G07610/Ci.v01.chr13G10670/Ci.v01.chr08G1059…	22
GO:1901617	BP	organic hydroxy compound biosynthetic process	26/748	198/15202	4.73e-06	0.000221745	0.000193406	Ci.v01.chr07G13140/Ci.v01.chr04G17850/Ci.v01.chr04G03960/Ci.v01.chr05G13530/Ci.v01.chr10G01380/Ci.v01.chr07G06220/Ci.v01.chr15G04010/Ci.v01.chr12G10940/Ci.v01.chr08G11820/Ci.v01.chr07G12990/Ci.v01.chr09G14500/Ci.v01.chr12G01680/Ci.v01.chr04G19840/Ci.v01.chr03G15950/Ci.v01.chr10G03920/Ci.v01.chr05G02090/Ci.v01.chr02G01290/Ci.v01.chr09G03310/Ci.v01.chr10G06880/Ci.v01.ContigUN03470/Ci.v01.chr07G1853…	26
GO:0071103	BP	DNA conformation change	15/748	81/15202	8.16e-06	0.000364908	0.000318273	Ci.v01.chr04G14750/Ci.v01.chr07G18130/Ci.v01.chr04G06600/Ci.v01.chr13G01750/Ci.v01.chr01G15020/Ci.v01.chr05G15960/Ci.v01.chr09G11400/Ci.v01.chr03G14800/Ci.v01.chr07G04930/Ci.v01.chr03G04710/Ci.v01.chr12G09140/Ci.v01.chr01G15210/Ci.v01.chr01G07190/Ci.v01.chr05G07630/Ci.v01.chr02G14510	15
GO:0006260	BP	DNA replication	23/748	168/15202	8.26e-06	0.000364908	0.000318273	Ci.v01.ContigUN03440/Ci.v01.chr10G12540/Ci.v01.chr05G01140/Ci.v01.chr09G13280/Ci.v01.chr04G05150/Ci.v01.chr01G24200/Ci.v01.chr13G06870/Ci.v01.chr14G07340/Ci.v01.chr07G04930/Ci.v01.chr04G18430/Ci.v01.chr15G10550/Ci.v01.chr03G04710/Ci.v01.chr04G12240/Ci.v01.chr16G05170/Ci.v01.chr12G09140/Ci.v01.chr07G11260/Ci.v01.chr12G11930/Ci.v01.chr16G01710/Ci.v01.chr13G13080/Ci.v01.chr01G07010/Ci.v01.chr05G0763…	23
GO:0042546	BP	cell wall biogenesis	31/748	272/15202	1.17e-05	0.00050429	0.000439842	Ci.v01.chr01G03230/Ci.v01.chr11G11160/Ci.v01.chr05G13530/Ci.v01.chr08G08170/Ci.v01.chr07G16550/Ci.v01.chr01G03060/Ci.v01.chr04G07520/Ci.v01.chr04G25070/Ci.v01.chr01G27470/Ci.v01.chr05G01170/Ci.v01.chr04G15380/Ci.v01.ContigUN35830/Ci.v01.chr02G13380/Ci.v01.chr01G18880/Ci.v01.chr09G13890/Ci.v01.ContigUN03330/Ci.v01.chr05G04360/Ci.v01.chr04G12010/Ci.v01.chr04G05370/Ci.v01.chr16G05470/Ci.v01.chr15G01…	31
GO:1901987	BP	regulation of cell cycle phase transition	12/748	57/15202	1.69e-05	0.00070575	0.000615555	Ci.v01.chr07G01800/Ci.v01.chr06G09350/Ci.v01.chr13G01750/Ci.v01.chr03G01760/Ci.v01.chr05G01140/Ci.v01.chr06G09390/Ci.v01.chr01G24200/Ci.v01.chr13G06870/Ci.v01.chr14G07340/Ci.v01.chr16G01710/Ci.v01.chr02G14530/Ci.v01.chr01G07010	12
GO:0045492	BP	xylan biosynthetic process	9/748	33/15202	2.14e-05	0.000869899	0.000758726	Ci.v01.chr07G16550/Ci.v01.chr01G03060/Ci.v01.chr05G01170/Ci.v01.ContigUN03330/Ci.v01.chr05G04360/Ci.v01.chr04G12010/Ci.v01.chr15G01550/Ci.v01.chr09G09450/Ci.v01.chr02G05480	9
GO:0044770	BP	cell cycle phase transition	13/748	68/15202	2.28e-05	0.000902522	0.000787179	Ci.v01.chr07G01800/Ci.v01.chr06G09350/Ci.v01.chr13G01750/Ci.v01.chr03G01760/Ci.v01.chr04G11780/Ci.v01.chr05G01140/Ci.v01.chr06G09390/Ci.v01.chr01G24200/Ci.v01.chr13G06870/Ci.v01.chr14G07340/Ci.v01.chr16G01710/Ci.v01.chr02G14530/Ci.v01.chr01G07010	13
GO:0051338	BP	regulation of transferase activity	16/748	100/15202	2.82e-05	0.00108884	0.00094969	Ci.v01.chr02G03150/Ci.v01.chr05G15560/Ci.v01.chr03G21180/Ci.v01.chr14G01510/Ci.v01.chr09G11520/Ci.v01.chr08G09910/Ci.v01.chr03G18690/Ci.v01.chr10G13140/Ci.v01.chr09G03770/Ci.v01.chr07G05280/Ci.v01.chr10G12540/Ci.v01.chr01G02030/Ci.v01.chr15G03780/Ci.v01.chr11G02750/Ci.v01.chr08G01480/Ci.v01.chr01G07010	16
GO:1901615	BP	organic hydroxy compound metabolic process	35/748	341/15202	3.19e-05	0.00120279	0.00104908	Ci.v01.chr07G13140/Ci.v01.chr01G10390/Ci.v01.chr04G17850/Ci.v01.chr04G03960/Ci.v01.chr06G17220/Ci.v01.chr05G13530/Ci.v01.chr10G01380/Ci.v01.chr07G06220/Ci.v01.chr06G17230/Ci.v01.chr15G04010/Ci.v01.chr12G10940/Ci.v01.chr08G11820/Ci.v01.chr09G13890/Ci.v01.chr07G17840/Ci.v01.chr07G12990/Ci.v01.chr09G14500/Ci.v01.chr12G01680/Ci.v01.chr04G19840/Ci.v01.ContigUN05130/Ci.v01.chr03G15950/Ci.v01.chr10G0392…	35
GO:0010583	BP	response to cyclopentenone	9/748	35/15202	3.58e-05	0.00131883	0.00115028	Ci.v01.chr11G09120/Ci.v01.chr02G03150/Ci.v01.chr10G01420/Ci.v01.chr06G09350/Ci.v01.chr08G08170/Ci.v01.chr03G14650/Ci.v01.chr07G12550/Ci.v01.chr11G02750/Ci.v01.chr05G17360	9
GO:0030261	BP	chromosome condensation	7/748	21/15202	4.3e-05	0.00152997	0.00133444	Ci.v01.chr04G14750/Ci.v01.chr04G06600/Ci.v01.chr01G15020/Ci.v01.chr05G15960/Ci.v01.chr09G11400/Ci.v01.chr03G14800/Ci.v01.chr01G15210	7
GO:0045491	BP	xylan metabolic process	11/748	53/15202	4.35e-05	0.00152997	0.00133444	Ci.v01.chr01G03230/Ci.v01.chr07G16550/Ci.v01.chr01G03060/Ci.v01.chr03G01700/Ci.v01.chr05G01170/Ci.v01.ContigUN03330/Ci.v01.chr05G04360/Ci.v01.chr04G12010/Ci.v01.chr15G01550/Ci.v01.chr09G09450/Ci.v01.chr02G05480	11
GO:0010413	BP	glucuronoxylan metabolic process	6/748	15/15202	4.75e-05	0.00159603	0.00139206	Ci.v01.chr07G16550/Ci.v01.chr05G04360/Ci.v01.chr04G12010/Ci.v01.chr15G01550/Ci.v01.chr09G09450/Ci.v01.chr02G05480	6
GO:0010417	BP	glucuronoxylan biosynthetic process	6/748	15/15202	4.75e-05	0.00159603	0.00139206	Ci.v01.chr07G16550/Ci.v01.chr05G04360/Ci.v01.chr04G12010/Ci.v01.chr15G01550/Ci.v01.chr09G09450/Ci.v01.chr02G05480	6
GO:0006310	BP	DNA recombination	18/748	127/15202	4.89e-05	0.00160698	0.00140161	Ci.v01.chr07G01800/Ci.v01.chr07G18130/Ci.v01.chr13G01750/Ci.v01.chr05G01140/Ci.v01.chr11G02590/Ci.v01.chr15G05380/Ci.v01.chr09G03890/Ci.v01.chr01G24200/Ci.v01.chr03G14800/Ci.v01.chr03G02680/Ci.v01.chr05G09870/Ci.v01.chr14G07340/Ci.v01.chr07G04930/Ci.v01.chr04G18430/Ci.v01.chr01G18500/Ci.v01.chr03G04710/Ci.v01.chr01G07190/Ci.v01.chr04G05070	18
GO:0006270	BP	DNA replication initiation	8/748	29/15202	5.65e-05	0.00181849	0.00158609	Ci.v01.chr01G24200/Ci.v01.chr13G06870/Ci.v01.chr14G07340/Ci.v01.chr12G09140/Ci.v01.chr12G11930/Ci.v01.chr16G01710/Ci.v01.chr05G07630/Ci.v01.chr02G14510	8
GO:0051438	BP	regulation of ubiquitin-protein transferase activity	5/748	10/15202	5.83e-05	0.00183983	0.0016047	Ci.v01.chr03G21180/Ci.v01.chr03G18690/Ci.v01.chr10G13140/Ci.v01.chr10G12540/Ci.v01.chr01G02030	5
GO:0044264	BP	cellular polysaccharide metabolic process	34/748	338/15202	6.19e-05	0.00191292	0.00166845	Ci.v01.chr01G03230/Ci.v01.chr11G11160/Ci.v01.chr05G13530/Ci.v01.chr08G08170/Ci.v01.chr02G04320/Ci.v01.chr07G16550/Ci.v01.chr03G14650/Ci.v01.chr12G13780/Ci.v01.chr01G03060/Ci.v01.chr01G24560/Ci.v01.chr04G07520/Ci.v01.chr03G01700/Ci.v01.chr04G25070/Ci.v01.chr05G01170/Ci.v01.chr04G15380/Ci.v01.ContigUN35830/Ci.v01.chr02G13380/Ci.v01.chr07G17840/Ci.v01.chr05G00520/Ci.v01.ContigUN03330/Ci.v01.chr05G04…	34
GO:0007010	BP	cytoskeleton organization	27/748	243/15202	6.6e-05	0.00200094	0.00174522	Ci.v01.chr10G01420/Ci.v01.chr04G18510/Ci.v01.chr14G01510/Ci.v01.chr09G11520/Ci.v01.chr08G14040/Ci.v01.chr04G16630/Ci.v01.chr15G01580/Ci.v01.chr13G05470/Ci.v01.chr06G06390/Ci.v01.chr05G12740/Ci.v01.chr04G02730/Ci.v01.chr01G23760/Ci.v01.chr01G18590/Ci.v01.ContigUN05750/Ci.v01.chr07G12410/Ci.v01.chr15G03780/Ci.v01.chr07G12550/Ci.v01.chr01G18880/Ci.v01.chr12G06330/Ci.v01.chr07G16510/Ci.v01.chr05G1736…	27
GO:0007088	BP	regulation of mitotic nuclear division	8/748	30/15202	7.37e-05	0.00219106	0.00191105	Ci.v01.chr02G03150/Ci.v01.chr05G15560/Ci.v01.chr08G09910/Ci.v01.chr07G05280/Ci.v01.chr03G01760/Ci.v01.chr06G09390/Ci.v01.chr11G02750/Ci.v01.chr01G07010	8
GO:0051276	BP	chromosome organization	34/748	342/15202	7.81e-05	0.0022796	0.00198826	Ci.v01.chr07G01800/Ci.v01.chr04G14750/Ci.v01.chr07G18130/Ci.v01.chr04G26150/Ci.v01.chr09G01590/Ci.v01.chr04G23820/Ci.v01.chr12G02830/Ci.v01.chr04G06600/Ci.v01.chr13G01750/Ci.v01.chr03G01760/Ci.v01.chr04G11780/Ci.v01.chr05G01140/Ci.v01.chr06G09390/Ci.v01.chr01G15020/Ci.v01.chr05G15960/Ci.v01.chr02G08220/Ci.v01.chr09G11400/Ci.v01.chr03G04140/Ci.v01.chr03G14800/Ci.v01.chr15G12180/Ci.v01.chr15G08540/…	34
GO:0009411	BP	response to UV	17/748	121/15202	8.78e-05	0.00249251	0.00217397	Ci.v01.chr03G17190/Ci.v01.chr10G12540/Ci.v01.ContigUN06700/Ci.v01.chr06G20710/Ci.v01.chr07G13480/Ci.v01.chr04G19840/Ci.v01.ContigUN05130/Ci.v01.chr01G25070/Ci.v01.chr01G17250/Ci.v01.chr06G21010/Ci.v01.chr08G17240/Ci.v01.ContigUN03470/Ci.v01.chr08G04000/Ci.v01.chr14G03950/Ci.v01.chr06G21870/Ci.v01.chr06G21120/Ci.v01.ContigUN09750	17
GO:0010410	BP	hemicellulose metabolic process	13/748	77/15202	8.87e-05	0.00249251	0.00217397	Ci.v01.chr01G03230/Ci.v01.chr07G16550/Ci.v01.chr01G03060/Ci.v01.chr03G01700/Ci.v01.chr05G01170/Ci.v01.chr04G15380/Ci.v01.ContigUN03330/Ci.v01.chr05G04360/Ci.v01.chr04G12010/Ci.v01.chr15G01550/Ci.v01.ContigUN12800/Ci.v01.chr09G09450/Ci.v01.chr02G05480	13
GO:0033043	BP	regulation of organelle organization	19/748	145/15202	9.06e-05	0.00250145	0.00218176	Ci.v01.chr07G01800/Ci.v01.chr02G03150/Ci.v01.chr05G15560/Ci.v01.chr09G11520/Ci.v01.chr08G09910/Ci.v01.chr07G05280/Ci.v01.chr10G12540/Ci.v01.chr03G01760/Ci.v01.chr15G03780/Ci.v01.chr05G01140/Ci.v01.chr01G18880/Ci.v01.chr06G09390/Ci.v01.chr11G02750/Ci.v01.chr03G04140/Ci.v01.chr15G12180/Ci.v01.chr12G11080/Ci.v01.chr01G07190/Ci.v01.chr01G07010/Ci.v01.chr04G05070	19
GO:0006302	BP	double-strand break repair	14/748	88/15202	9.39e-05	0.00254588	0.00222052	Ci.v01.chr07G18130/Ci.v01.chr05G01140/Ci.v01.chr02G08220/Ci.v01.chr09G03890/Ci.v01.chr01G24200/Ci.v01.chr03G02680/Ci.v01.chr05G09870/Ci.v01.chr14G07340/Ci.v01.chr07G04930/Ci.v01.chr04G18430/Ci.v01.chr02G08240/Ci.v01.chr03G04710/Ci.v01.chr01G07190/Ci.v01.chr04G05070	14
GO:0030186	BP	melatonin metabolic process	5/748	11/15202	0.000102577	0.00268786	0.00234435	Ci.v01.chr12G01680/Ci.v01.chr03G15950/Ci.v01.chr10G03920/Ci.v01.chr10G04880/Ci.v01.chr10G04900	5
GO:0030187	BP	melatonin biosynthetic process	5/748	11/15202	0.000102577	0.00268786	0.00234435	Ci.v01.chr12G01680/Ci.v01.chr03G15950/Ci.v01.chr10G03920/Ci.v01.chr10G04880/Ci.v01.chr10G04900	5
GO:0006261	BP	DNA-dependent DNA replication	17/748	124/15202	0.000119572	0.00308098	0.00268723	Ci.v01.chr10G12540/Ci.v01.chr05G01140/Ci.v01.chr01G24200/Ci.v01.chr13G06870/Ci.v01.chr14G07340/Ci.v01.chr07G04930/Ci.v01.chr04G18430/Ci.v01.chr15G10550/Ci.v01.chr12G09140/Ci.v01.chr07G11260/Ci.v01.chr12G11930/Ci.v01.chr16G01710/Ci.v01.chr13G13080/Ci.v01.chr01G07010/Ci.v01.chr05G07630/Ci.v01.chr11G08300/Ci.v01.chr02G14510	17
GO:0045787	BP	positive regulation of cell cycle	11/748	60/15202	0.000143042	0.00362529	0.00316197	Ci.v01.chr02G03150/Ci.v01.chr05G15560/Ci.v01.chr08G09910/Ci.v01.chr07G05280/Ci.v01.chr05G01140/Ci.v01.chr11G02750/Ci.v01.chr01G24200/Ci.v01.chr03G04140/Ci.v01.chr14G07340/Ci.v01.chr13G13080/Ci.v01.chr01G07010	11
GO:0000075	BP	cell cycle checkpoint signaling	8/748	33/15202	0.000153351	0.0036335	0.00316914	Ci.v01.chr07G01800/Ci.v01.chr13G01750/Ci.v01.chr03G01760/Ci.v01.chr05G01140/Ci.v01.chr06G09390/Ci.v01.chr13G06870/Ci.v01.chr16G01710/Ci.v01.chr02G14530	8
GO:0051552	BP	flavone metabolic process	6/748	18/15202	0.000155117	0.0036335	0.00316914	Ci.v01.chr12G01680/Ci.v01.chr03G15950/Ci.v01.chr10G03920/Ci.v01.chr09G03310/Ci.v01.chr10G04880/Ci.v01.chr10G04900	6
GO:0051553	BP	flavone biosynthetic process	6/748	18/15202	0.000155117	0.0036335	0.00316914	Ci.v01.chr12G01680/Ci.v01.chr03G15950/Ci.v01.chr10G03920/Ci.v01.chr09G03310/Ci.v01.chr10G04880/Ci.v01.chr10G04900	6
GO:0051554	BP	flavonol metabolic process	6/748	18/15202	0.000155117	0.0036335	0.00316914	Ci.v01.chr12G01680/Ci.v01.chr03G15950/Ci.v01.chr10G03920/Ci.v01.chr09G03310/Ci.v01.chr10G04880/Ci.v01.chr10G04900	6
GO:0051555	BP	flavonol biosynthetic process	6/748	18/15202	0.000155117	0.0036335	0.00316914	Ci.v01.chr12G01680/Ci.v01.chr03G15950/Ci.v01.chr10G03920/Ci.v01.chr09G03310/Ci.v01.chr10G04880/Ci.v01.chr10G04900	6
GO:0031396	BP	regulation of protein ubiquitination	5/748	12/15202	0.000168732	0.00389344	0.00339586	Ci.v01.chr03G21180/Ci.v01.chr03G18690/Ci.v01.chr10G13140/Ci.v01.chr10G12540/Ci.v01.chr01G02030	5
GO:0000724	BP	double-strand break repair via homologous recombination	10/748	52/15202	0.000189085	0.0042989	0.0037495	Ci.v01.chr05G01140/Ci.v01.chr01G24200/Ci.v01.chr03G02680/Ci.v01.chr05G09870/Ci.v01.chr14G07340/Ci.v01.chr07G04930/Ci.v01.chr04G18430/Ci.v01.chr03G04710/Ci.v01.chr01G07190/Ci.v01.chr04G05070	10
GO:0140014	BP	mitotic nuclear division	13/748	85/15202	0.000248284	0.005563	0.00485205	Ci.v01.chr02G03150/Ci.v01.chr05G15560/Ci.v01.chr04G14750/Ci.v01.chr08G09910/Ci.v01.chr07G05280/Ci.v01.chr04G06600/Ci.v01.chr03G01760/Ci.v01.chr06G09390/Ci.v01.chr01G15020/Ci.v01.chr11G02750/Ci.v01.chr16G05170/Ci.v01.chr01G15210/Ci.v01.chr01G07010	13
GO:1901988	BP	negative regulation of cell cycle phase transition	8/748	36/15202	0.000293253	0.00647671	0.00564898	Ci.v01.chr07G01800/Ci.v01.chr13G01750/Ci.v01.chr03G01760/Ci.v01.chr05G01140/Ci.v01.chr06G09390/Ci.v01.chr13G06870/Ci.v01.chr16G01710/Ci.v01.chr02G14530	8
GO:0000725	BP	recombinational repair	10/748	55/15202	0.000305989	0.00656393	0.00572506	Ci.v01.chr05G01140/Ci.v01.chr01G24200/Ci.v01.chr03G02680/Ci.v01.chr05G09870/Ci.v01.chr14G07340/Ci.v01.chr07G04930/Ci.v01.chr04G18430/Ci.v01.chr03G04710/Ci.v01.chr01G07190/Ci.v01.chr04G05070	10
GO:0044038	BP	cell wall macromolecule biosynthetic process	13/748	87/15202	0.000314186	0.00656393	0.00572506	Ci.v01.chr07G16550/Ci.v01.chr01G03060/Ci.v01.chr04G07520/Ci.v01.chr05G01170/Ci.v01.ContigUN03330/Ci.v01.chr05G04360/Ci.v01.chr04G12010/Ci.v01.chr04G05370/Ci.v01.chr16G05470/Ci.v01.chr15G01550/Ci.v01.ContigUN12800/Ci.v01.chr09G09450/Ci.v01.chr02G05480	13
GO:0070589	BP	cellular component macromolecule biosynthetic process	13/748	87/15202	0.000314186	0.00656393	0.00572506	Ci.v01.chr07G16550/Ci.v01.chr01G03060/Ci.v01.chr04G07520/Ci.v01.chr05G01170/Ci.v01.ContigUN03330/Ci.v01.chr05G04360/Ci.v01.chr04G12010/Ci.v01.chr04G05370/Ci.v01.chr16G05470/Ci.v01.chr15G01550/Ci.v01.ContigUN12800/Ci.v01.chr09G09450/Ci.v01.chr02G05480	13
GO:0070592	BP	cell wall polysaccharide biosynthetic process	13/748	87/15202	0.000314186	0.00656393	0.00572506	Ci.v01.chr07G16550/Ci.v01.chr01G03060/Ci.v01.chr04G07520/Ci.v01.chr05G01170/Ci.v01.ContigUN03330/Ci.v01.chr05G04360/Ci.v01.chr04G12010/Ci.v01.chr04G05370/Ci.v01.chr16G05470/Ci.v01.chr15G01550/Ci.v01.ContigUN12800/Ci.v01.chr09G09450/Ci.v01.chr02G05480	13
GO:0044262	BP	cellular carbohydrate metabolic process	42/748	490/15202	0.000334203	0.00688904	0.00600862	Ci.v01.chr04G03960/Ci.v01.chr01G03230/Ci.v01.chr11G11160/Ci.v01.chr04G08830/Ci.v01.chr05G13530/Ci.v01.chr04G08810/Ci.v01.chr08G08170/Ci.v01.chr02G04320/Ci.v01.chr07G16550/Ci.v01.chr03G14650/Ci.v01.chr12G13780/Ci.v01.chr01G03060/Ci.v01.chr01G24560/Ci.v01.chr04G07520/Ci.v01.chr03G01700/Ci.v01.chr04G25070/Ci.v01.chr05G01170/Ci.v01.chr04G15380/Ci.v01.ContigUN35830/Ci.v01.chr02G13380/Ci.v01.chr09G1389…	42
GO:0045786	BP	negative regulation of cell cycle	10/748	56/15202	0.000356345	0.0072488	0.00632241	Ci.v01.chr07G01800/Ci.v01.chr13G01750/Ci.v01.chr03G01760/Ci.v01.chr05G01140/Ci.v01.chr06G09390/Ci.v01.chr01G20600/Ci.v01.chr13G06870/Ci.v01.chr16G01710/Ci.v01.chr02G14530/Ci.v01.chr04G05070	10
GO:0016051	BP	carbohydrate biosynthetic process	36/748	401/15202	0.000370308	0.00743502	0.00648482	Ci.v01.chr04G03960/Ci.v01.chr11G11160/Ci.v01.ContigUN05470/Ci.v01.chr05G13530/Ci.v01.chr04G08810/Ci.v01.chr08G08170/Ci.v01.chr07G16550/Ci.v01.chr01G03060/Ci.v01.chr04G07520/Ci.v01.chr04G25070/Ci.v01.chr05G01170/Ci.v01.ContigUN35830/Ci.v01.chr02G13380/Ci.v01.chr15G01010/Ci.v01.chr01G21150/Ci.v01.ContigUN03330/Ci.v01.chr05G04360/Ci.v01.chr04G12010/Ci.v01.chr09G14600/Ci.v01.chr06G10530/Ci.v01.chr04G…	36
GO:0006974	BP	cellular response to DNA damage stimulus	28/748	285/15202	0.000395337	0.00783578	0.00683437	Ci.v01.chr06G11650/Ci.v01.chr07G18130/Ci.v01.chr04G24980/Ci.v01.chr03G12820/Ci.v01.ContigUN06700/Ci.v01.chr07G13480/Ci.v01.chr05G01140/Ci.v01.chr11G02590/Ci.v01.chr05G08330/Ci.v01.chr02G08220/Ci.v01.chr15G05380/Ci.v01.chr09G03890/Ci.v01.chr09G13280/Ci.v01.chr04G05150/Ci.v01.chr01G24200/Ci.v01.chr03G02680/Ci.v01.chr11G09370/Ci.v01.chr05G09870/Ci.v01.chr05G08340/Ci.v01.chr14G07340/Ci.v01.chr07G0493…	28
GO:0009644	BP	response to high light intensity	12/748	78/15202	0.000402612	0.00787896	0.00687203	Ci.v01.chr08G14130/Ci.v01.chr01G13430/Ci.v01.chr07G15980/Ci.v01.chr06G05050/Ci.v01.chr06G10530/Ci.v01.chr03G13040/Ci.v01.ContigUN34900/Ci.v01.chr02G14770/Ci.v01.chr01G00690/Ci.v01.chr10G10610/Ci.v01.ContigUN09750/Ci.v01.chr07G04690	12
GO:0007131	BP	reciprocal meiotic recombination	9/748	48/15202	0.000479735	0.00904475	0.00788883	Ci.v01.chr07G01800/Ci.v01.chr07G18130/Ci.v01.chr13G01750/Ci.v01.chr05G01140/Ci.v01.chr11G02590/Ci.v01.chr09G03890/Ci.v01.chr04G18430/Ci.v01.chr01G18500/Ci.v01.chr04G05070	9
GO:0035825	BP	homologous recombination	9/748	48/15202	0.000479735	0.00904475	0.00788883	Ci.v01.chr07G01800/Ci.v01.chr07G18130/Ci.v01.chr13G01750/Ci.v01.chr05G01140/Ci.v01.chr11G02590/Ci.v01.chr09G03890/Ci.v01.chr04G18430/Ci.v01.chr01G18500/Ci.v01.chr04G05070	9
GO:0140527	BP	reciprocal homologous recombination	9/748	48/15202	0.000479735	0.00904475	0.00788883	Ci.v01.chr07G01800/Ci.v01.chr07G18130/Ci.v01.chr13G01750/Ci.v01.chr05G01140/Ci.v01.chr11G02590/Ci.v01.chr09G03890/Ci.v01.chr04G18430/Ci.v01.chr01G18500/Ci.v01.chr04G05070	9
GO:0044772	BP	mitotic cell cycle phase transition	9/748	49/15202	0.000562422	0.0104759	0.00913712	Ci.v01.chr06G09350/Ci.v01.chr03G01760/Ci.v01.chr04G11780/Ci.v01.chr06G09390/Ci.v01.chr01G24200/Ci.v01.chr13G06870/Ci.v01.chr14G07340/Ci.v01.chr16G01710/Ci.v01.chr01G07010	9
GO:0006323	BP	DNA packaging	7/748	31/15202	0.000633049	0.0116511	0.0101621	Ci.v01.chr04G14750/Ci.v01.chr04G06600/Ci.v01.chr01G15020/Ci.v01.chr05G15960/Ci.v01.chr09G11400/Ci.v01.chr03G14800/Ci.v01.chr01G15210	7
GO:0033692	BP	cellular polysaccharide biosynthetic process	23/748	223/15202	0.000650861	0.0118004	0.0102923	Ci.v01.chr11G11160/Ci.v01.chr05G13530/Ci.v01.chr08G08170/Ci.v01.chr07G16550/Ci.v01.chr01G03060/Ci.v01.chr04G07520/Ci.v01.chr04G25070/Ci.v01.chr05G01170/Ci.v01.ContigUN35830/Ci.v01.chr02G13380/Ci.v01.ContigUN03330/Ci.v01.chr05G04360/Ci.v01.chr04G12010/Ci.v01.chr04G05370/Ci.v01.chr16G05470/Ci.v01.chr15G01550/Ci.v01.chr01G11370/Ci.v01.ContigUN12800/Ci.v01.chr09G09450/Ci.v01.chr11G01560/Ci.v01.chr02G…	23
GO:0010948	BP	negative regulation of cell cycle process	9/748	50/15202	0.000656423	0.0118004	0.0102923	Ci.v01.chr07G01800/Ci.v01.chr13G01750/Ci.v01.chr03G01760/Ci.v01.chr05G01140/Ci.v01.chr06G09390/Ci.v01.chr13G06870/Ci.v01.chr16G01710/Ci.v01.chr02G14530/Ci.v01.chr04G05070	9
GO:0009832	BP	plant-type cell wall biogenesis	23/748	225/15202	0.000736606	0.0130889	0.0114162	Ci.v01.chr01G03230/Ci.v01.chr11G11160/Ci.v01.chr05G13530/Ci.v01.chr08G08170/Ci.v01.chr04G07520/Ci.v01.chr04G25070/Ci.v01.chr01G27470/Ci.v01.ContigUN35830/Ci.v01.chr02G13380/Ci.v01.chr01G18880/Ci.v01.chr05G04360/Ci.v01.chr04G12010/Ci.v01.chr04G05370/Ci.v01.chr16G05470/Ci.v01.chr14G02960/Ci.v01.chr01G11370/Ci.v01.chr15G12510/Ci.v01.chr09G09450/Ci.v01.chr11G01560/Ci.v01.chr02G00670/Ci.v01.chr09G1122…	23
GO:1901990	BP	regulation of mitotic cell cycle phase transition	8/748	41/15202	0.000745036	0.0130889	0.0114162	Ci.v01.chr06G09350/Ci.v01.chr03G01760/Ci.v01.chr06G09390/Ci.v01.chr01G24200/Ci.v01.chr13G06870/Ci.v01.chr14G07340/Ci.v01.chr16G01710/Ci.v01.chr01G07010	8
GO:0009753	BP	response to jasmonic acid	24/748	240/15202	0.00078055	0.0135448	0.0118137	Ci.v01.chr07G13140/Ci.v01.chr16G02040/Ci.v01.chr02G06430/Ci.v01.chr03G08240/Ci.v01.chr09G14980/Ci.v01.chr01G10650/Ci.v01.chr04G05440/Ci.v01.chr15G01010/Ci.v01.chr04G22700/Ci.v01.chr07G04080/Ci.v01.ContigUN33190/Ci.v01.ContigUN33180/Ci.v01.chr04G19840/Ci.v01.chr01G17250/Ci.v01.chr07G11970/Ci.v01.chr03G06570/Ci.v01.ContigUN06790/Ci.v01.chr14G03950/Ci.v01.chr14G07880/Ci.v01.chr16G02060/Ci.v01.Contig…	24
GO:1903320	BP	regulation of protein modification by small protein conjugation or removal	5/748	16/15202	0.000789311	0.0135448	0.0118137	Ci.v01.chr03G21180/Ci.v01.chr03G18690/Ci.v01.chr10G13140/Ci.v01.chr10G12540/Ci.v01.chr01G02030	5
GO:0080167	BP	response to karrikin	15/748	120/15202	0.000800702	0.0135448	0.0118137	Ci.v01.ContigUN02840/Ci.v01.chr16G09240/Ci.v01.chr08G07510/Ci.v01.chr01G05960/Ci.v01.chr07G04080/Ci.v01.chr05G16810/Ci.v01.ContigUN05130/Ci.v01.chr09G05310/Ci.v01.chr13G11560/Ci.v01.chr09G16780/Ci.v01.chr09G03310/Ci.v01.chr03G06570/Ci.v01.chr13G05970/Ci.v01.chr14G05600/Ci.v01.ContigUN09750	15
GO:0019953	BP	sexual reproduction	21/748	199/15202	0.000817777	0.0135448	0.0118137	Ci.v01.chr07G06690/Ci.v01.chr01G09740/Ci.v01.chr04G18510/Ci.v01.chr15G04760/Ci.v01.chr09G03770/Ci.v01.chr05G12740/Ci.v01.chr01G18590/Ci.v01.chr07G06790/Ci.v01.chr08G10430/Ci.v01.chr05G13450/Ci.v01.chr13G03190/Ci.v01.chr01G15020/Ci.v01.chr11G02590/Ci.v01.chr07G16510/Ci.v01.chr04G21080/Ci.v01.chr01G18060/Ci.v01.chr04G09660/Ci.v01.chr06G08230/Ci.v01.chr01G15210/Ci.v01.chr07G12810/Ci.v01.chr16G00020	21
GO:0044703	BP	multi-organism reproductive process	21/748	199/15202	0.000817777	0.0135448	0.0118137	Ci.v01.chr07G06690/Ci.v01.chr01G09740/Ci.v01.chr04G18510/Ci.v01.chr15G04760/Ci.v01.chr09G03770/Ci.v01.chr05G12740/Ci.v01.chr01G18590/Ci.v01.chr07G06790/Ci.v01.chr08G10430/Ci.v01.chr05G13450/Ci.v01.chr13G03190/Ci.v01.chr01G15020/Ci.v01.chr11G02590/Ci.v01.chr07G16510/Ci.v01.chr04G21080/Ci.v01.chr01G18060/Ci.v01.chr04G09660/Ci.v01.chr06G08230/Ci.v01.chr01G15210/Ci.v01.chr07G12810/Ci.v01.chr16G00020	21
GO:0007059	BP	chromosome segregation	14/748	108/15202	0.00082355	0.0135448	0.0118137	Ci.v01.chr07G01800/Ci.v01.chr04G14750/Ci.v01.chr07G18130/Ci.v01.chr04G06600/Ci.v01.chr13G01750/Ci.v01.chr03G01760/Ci.v01.ContigUN05750/Ci.v01.chr05G01140/Ci.v01.chr06G09390/Ci.v01.chr01G15020/Ci.v01.chr03G04140/Ci.v01.chr01G18500/Ci.v01.chr16G05170/Ci.v01.chr01G15210	14
GO:0048609	BP	multicellular organismal reproductive process	20/748	186/15202	0.000852603	0.013875	0.0121018	Ci.v01.chr04G17850/Ci.v01.chr01G09740/Ci.v01.chr04G18510/Ci.v01.chr03G20180/Ci.v01.chr09G03770/Ci.v01.chr05G12740/Ci.v01.chr01G18590/Ci.v01.chr01G24560/Ci.v01.chr07G06220/Ci.v01.chr04G02970/Ci.v01.chr11G02590/Ci.v01.chr07G16510/Ci.v01.chr04G21080/Ci.v01.chr01G18060/Ci.v01.chr10G06880/Ci.v01.chr15G07940/Ci.v01.chr05G14580/Ci.v01.chr02G14770/Ci.v01.chr07G12810/Ci.v01.chr10G10610	20
GO:0098813	BP	nuclear chromosome segregation	13/748	97/15202	0.000911878	0.014685	0.0128083	Ci.v01.chr07G01800/Ci.v01.chr04G14750/Ci.v01.chr07G18130/Ci.v01.chr04G06600/Ci.v01.chr13G01750/Ci.v01.chr03G01760/Ci.v01.chr05G01140/Ci.v01.chr06G09390/Ci.v01.chr01G15020/Ci.v01.chr03G04140/Ci.v01.chr01G18500/Ci.v01.chr16G05170/Ci.v01.chr01G15210	13
GO:0009800	BP	cinnamic acid biosynthetic process	4/748	10/15202	0.000962155	0.0150252	0.013105	Ci.v01.chr02G16050/Ci.v01.chr09G04840/Ci.v01.chr09G04850/Ci.v01.ContigUN05130	4
GO:0009803	BP	cinnamic acid metabolic process	4/748	10/15202	0.000962155	0.0150252	0.013105	Ci.v01.chr02G16050/Ci.v01.chr09G04840/Ci.v01.chr09G04850/Ci.v01.ContigUN05130	4
GO:1903322	BP	positive regulation of protein modification by small protein conjugation or removal	4/748	10/15202	0.000962155	0.0150252	0.013105	Ci.v01.chr03G21180/Ci.v01.chr03G18690/Ci.v01.chr10G13140/Ci.v01.chr01G02030	4
GO:0070542	BP	response to fatty acid	24/748	244/15202	0.000984253	0.0152165	0.0132719	Ci.v01.chr07G13140/Ci.v01.chr16G02040/Ci.v01.chr02G06430/Ci.v01.chr03G08240/Ci.v01.chr09G14980/Ci.v01.chr01G10650/Ci.v01.chr04G05440/Ci.v01.chr15G01010/Ci.v01.chr04G22700/Ci.v01.chr07G04080/Ci.v01.ContigUN33190/Ci.v01.ContigUN33180/Ci.v01.chr04G19840/Ci.v01.chr01G17250/Ci.v01.chr07G11970/Ci.v01.chr03G06570/Ci.v01.ContigUN06790/Ci.v01.chr14G03950/Ci.v01.chr14G07880/Ci.v01.chr16G02060/Ci.v01.Contig…	24
GO:0006281	BP	DNA repair	25/748	259/15202	0.00102191	0.0156422	0.0136432	Ci.v01.chr06G11650/Ci.v01.chr07G18130/Ci.v01.chr04G24980/Ci.v01.ContigUN06700/Ci.v01.chr07G13480/Ci.v01.chr05G01140/Ci.v01.chr05G08330/Ci.v01.chr02G08220/Ci.v01.chr15G05380/Ci.v01.chr09G03890/Ci.v01.chr09G13280/Ci.v01.chr04G05150/Ci.v01.chr01G24200/Ci.v01.chr03G02680/Ci.v01.chr11G09370/Ci.v01.chr05G09870/Ci.v01.chr05G08340/Ci.v01.chr14G07340/Ci.v01.chr07G04930/Ci.v01.chr04G18430/Ci.v01.chr02G0824…	25
GO:0042181	BP	ketone biosynthetic process	8/748	43/15202	0.00103675	0.0157138	0.0137056	Ci.v01.chr10G05050/Ci.v01.chr16G09240/Ci.v01.chr03G13980/Ci.v01.chr01G17250/Ci.v01.chr05G07540/Ci.v01.chr13G05970/Ci.v01.chr14G03950/Ci.v01.chr06G21120	8
GO:0000819	BP	sister chromatid segregation	10/748	64/15202	0.00106387	0.0158149	0.0137937	Ci.v01.chr04G14750/Ci.v01.chr07G18130/Ci.v01.chr04G06600/Ci.v01.chr13G01750/Ci.v01.chr03G01760/Ci.v01.chr06G09390/Ci.v01.chr01G15020/Ci.v01.chr03G04140/Ci.v01.chr16G05170/Ci.v01.chr01G15210	10
GO:0022412	BP	cellular process involved in reproduction in multicellular organism	10/748	64/15202	0.00106387	0.0158149	0.0137937	Ci.v01.chr01G09740/Ci.v01.chr04G18510/Ci.v01.chr09G03770/Ci.v01.chr05G12740/Ci.v01.chr01G18590/Ci.v01.chr11G02590/Ci.v01.chr07G16510/Ci.v01.chr04G21080/Ci.v01.chr01G18060/Ci.v01.chr07G12810	10
GO:0034637	BP	cellular carbohydrate biosynthetic process	26/748	276/15202	0.00116844	0.017204	0.0150053	Ci.v01.chr04G03960/Ci.v01.chr11G11160/Ci.v01.chr05G13530/Ci.v01.chr04G08810/Ci.v01.chr08G08170/Ci.v01.chr07G16550/Ci.v01.chr01G03060/Ci.v01.chr04G07520/Ci.v01.chr04G25070/Ci.v01.chr05G01170/Ci.v01.ContigUN35830/Ci.v01.chr02G13380/Ci.v01.ContigUN03330/Ci.v01.chr05G04360/Ci.v01.chr04G12010/Ci.v01.chr04G05370/Ci.v01.chr16G05470/Ci.v01.chr15G01550/Ci.v01.chr01G11370/Ci.v01.ContigUN12800/Ci.v01.chr09G…	26
GO:0009834	BP	plant-type secondary cell wall biogenesis	12/748	89/15202	0.00134434	0.0194594	0.0169725	Ci.v01.chr01G03230/Ci.v01.chr11G11160/Ci.v01.chr05G13530/Ci.v01.chr04G07520/Ci.v01.chr04G25070/Ci.v01.chr02G13380/Ci.v01.chr05G04360/Ci.v01.chr04G12010/Ci.v01.chr09G09450/Ci.v01.chr09G11220/Ci.v01.chr02G05480/Ci.v01.chr02G12240	12
GO:0032504	BP	multicellular organism reproduction	20/748	193/15202	0.0013468	0.0194594	0.0169725	Ci.v01.chr04G17850/Ci.v01.chr01G09740/Ci.v01.chr04G18510/Ci.v01.chr03G20180/Ci.v01.chr09G03770/Ci.v01.chr05G12740/Ci.v01.chr01G18590/Ci.v01.chr01G24560/Ci.v01.chr07G06220/Ci.v01.chr04G02970/Ci.v01.chr11G02590/Ci.v01.chr07G16510/Ci.v01.chr04G21080/Ci.v01.chr01G18060/Ci.v01.chr10G06880/Ci.v01.chr15G07940/Ci.v01.chr05G14580/Ci.v01.chr02G14770/Ci.v01.chr07G12810/Ci.v01.chr10G10610	20
GO:0010212	BP	response to ionizing radiation	5/748	18/15202	0.00142636	0.0202308	0.0176453	Ci.v01.chr05G15560/Ci.v01.chr09G03890/Ci.v01.chr03G02680/Ci.v01.chr05G09870/Ci.v01.chr04G18430	5
GO:0051784	BP	negative regulation of nuclear division	5/748	18/15202	0.00142636	0.0202308	0.0176453	Ci.v01.chr07G01800/Ci.v01.chr03G01760/Ci.v01.chr05G01140/Ci.v01.chr06G09390/Ci.v01.chr04G05070	5
GO:0007076	BP	mitotic chromosome condensation	4/748	11/15202	0.00145334	0.0204261	0.0178156	Ci.v01.chr04G14750/Ci.v01.chr04G06600/Ci.v01.chr01G15020/Ci.v01.chr01G15210	4
GO:0010224	BP	response to UV-B	11/748	79/15202	0.00161669	0.0225171	0.0196394	Ci.v01.chr10G12540/Ci.v01.chr06G20710/Ci.v01.chr04G19840/Ci.v01.ContigUN05130/Ci.v01.chr01G17250/Ci.v01.chr06G21010/Ci.v01.chr08G17240/Ci.v01.ContigUN03470/Ci.v01.chr14G03950/Ci.v01.chr06G21870/Ci.v01.chr06G21120	11
GO:0000271	BP	polysaccharide biosynthetic process	24/748	254/15202	0.00170512	0.0235368	0.0205288	Ci.v01.chr11G11160/Ci.v01.chr05G13530/Ci.v01.chr08G08170/Ci.v01.chr07G16550/Ci.v01.chr01G03060/Ci.v01.chr04G07520/Ci.v01.chr04G25070/Ci.v01.chr05G01170/Ci.v01.ContigUN35830/Ci.v01.chr02G13380/Ci.v01.ContigUN03330/Ci.v01.chr05G04360/Ci.v01.chr04G12010/Ci.v01.chr09G14600/Ci.v01.chr04G05370/Ci.v01.chr16G05470/Ci.v01.chr15G01550/Ci.v01.chr01G11370/Ci.v01.ContigUN12800/Ci.v01.chr09G09450/Ci.v01.chr11G…	24
GO:0007051	BP	spindle organization	8/748	47/15202	0.00189081	0.0257509	0.0224599	Ci.v01.chr09G11520/Ci.v01.chr08G14040/Ci.v01.chr04G16630/Ci.v01.chr15G01580/Ci.v01.chr06G06390/Ci.v01.chr05G12740/Ci.v01.chr15G03780/Ci.v01.chr07G16510	8
GO:0007276	BP	gamete generation	10/748	69/15202	0.00191549	0.0257509	0.0224599	Ci.v01.chr01G09740/Ci.v01.chr04G18510/Ci.v01.chr09G03770/Ci.v01.chr05G12740/Ci.v01.chr01G18590/Ci.v01.chr11G02590/Ci.v01.chr07G16510/Ci.v01.chr04G21080/Ci.v01.chr01G18060/Ci.v01.chr07G12810	10
GO:0045490	BP	pectin catabolic process	10/748	69/15202	0.00191549	0.0257509	0.0224599	Ci.v01.chr05G12320/Ci.v01.chr07G06850/Ci.v01.chr04G12030/Ci.v01.ContigUN05300/Ci.v01.chr04G20870/Ci.v01.chr09G07540/Ci.v01.chr12G02470/Ci.v01.chr10G03560/Ci.v01.chr01G09380/Ci.v01.chr06G11510	10
GO:0007127	BP	meiosis I	9/748	58/15202	0.0019656	0.0259728	0.0226535	Ci.v01.chr07G01800/Ci.v01.chr07G18130/Ci.v01.chr13G01750/Ci.v01.chr05G01140/Ci.v01.chr11G02590/Ci.v01.chr09G03890/Ci.v01.chr04G18430/Ci.v01.chr01G18500/Ci.v01.chr04G05070	9
GO:0009833	BP	plant-type primary cell wall biogenesis	9/748	58/15202	0.0019656	0.0259728	0.0226535	Ci.v01.chr11G11160/Ci.v01.chr05G13530/Ci.v01.chr08G08170/Ci.v01.chr04G25070/Ci.v01.ContigUN35830/Ci.v01.chr02G13380/Ci.v01.chr01G11370/Ci.v01.chr11G01560/Ci.v01.chr02G00670	9
GO:0033206	BP	meiotic cytokinesis	4/748	12/15202	0.00209565	0.0272258	0.0237464	Ci.v01.chr01G09740/Ci.v01.chr04G18510/Ci.v01.chr09G03770/Ci.v01.chr01G18590	4
GO:0045338	BP	farnesyl diphosphate metabolic process	4/748	12/15202	0.00209565	0.0272258	0.0237464	Ci.v01.chr15G04010/Ci.v01.chr07G12990/Ci.v01.chr07G18530/Ci.v01.chr07G18670	4
GO:0043549	BP	regulation of kinase activity	11/748	82/15202	0.00219279	0.0280169	0.0244363	Ci.v01.chr02G03150/Ci.v01.chr05G15560/Ci.v01.chr14G01510/Ci.v01.chr09G11520/Ci.v01.chr08G09910/Ci.v01.chr09G03770/Ci.v01.chr07G05280/Ci.v01.chr15G03780/Ci.v01.chr11G02750/Ci.v01.chr08G01480/Ci.v01.chr01G07010	11
GO:0045859	BP	regulation of protein kinase activity	11/748	82/15202	0.00219279	0.0280169	0.0244363	Ci.v01.chr02G03150/Ci.v01.chr05G15560/Ci.v01.chr14G01510/Ci.v01.chr09G11520/Ci.v01.chr08G09910/Ci.v01.chr09G03770/Ci.v01.chr07G05280/Ci.v01.chr15G03780/Ci.v01.chr11G02750/Ci.v01.chr08G01480/Ci.v01.chr01G07010	11
GO:0070192	BP	chromosome organization involved in meiotic cell cycle	7/748	38/15202	0.00225274	0.028547	0.0248987	Ci.v01.chr07G01800/Ci.v01.chr07G18130/Ci.v01.chr06G09390/Ci.v01.chr01G15020/Ci.v01.chr04G18430/Ci.v01.chr01G18500/Ci.v01.chr01G15210	7
GO:0120255	BP	olefinic compound biosynthetic process	11/748	83/15202	0.00241818	0.0303944	0.02651	Ci.v01.chr02G16050/Ci.v01.chr05G13530/Ci.v01.chr07G06220/Ci.v01.chr09G04840/Ci.v01.chr09G04850/Ci.v01.ContigUN05130/Ci.v01.chr01G17250/Ci.v01.chr07G11970/Ci.v01.chr10G06880/Ci.v01.chr14G03950/Ci.v01.chr06G21120	11
GO:0000723	BP	telomere maintenance	6/748	29/15202	0.00249868	0.0309036	0.0269541	Ci.v01.chr04G26150/Ci.v01.chr05G01140/Ci.v01.chr02G08220/Ci.v01.chr07G04930/Ci.v01.chr02G08240/Ci.v01.chr01G07190	6
GO:0032200	BP	telomere organization	6/748	29/15202	0.00249868	0.0309036	0.0269541	Ci.v01.chr04G26150/Ci.v01.chr05G01140/Ci.v01.chr02G08220/Ci.v01.chr07G04930/Ci.v01.chr02G08240/Ci.v01.chr01G07190	6
GO:0120254	BP	olefinic compound metabolic process	12/748	96/15202	0.0025883	0.0317581	0.0276994	Ci.v01.chr02G16050/Ci.v01.chr05G13530/Ci.v01.chr07G06220/Ci.v01.chr09G04840/Ci.v01.chr09G04850/Ci.v01.ContigUN05130/Ci.v01.chr01G17250/Ci.v01.chr07G11970/Ci.v01.chr10G06880/Ci.v01.chr14G03950/Ci.v01.chr06G21120/Ci.v01.chr12G05520	12
GO:0048232	BP	male gamete generation	9/748	61/15202	0.00280825	0.0336554	0.0293543	Ci.v01.chr01G09740/Ci.v01.chr04G18510/Ci.v01.chr09G03770/Ci.v01.chr05G12740/Ci.v01.chr01G18590/Ci.v01.chr11G02590/Ci.v01.chr07G16510/Ci.v01.chr01G18060/Ci.v01.chr07G12810	9
GO:0051347	BP	positive regulation of transferase activity	9/748	61/15202	0.00280825	0.0336554	0.0293543	Ci.v01.chr03G21180/Ci.v01.chr14G01510/Ci.v01.chr09G11520/Ci.v01.chr03G18690/Ci.v01.chr10G13140/Ci.v01.chr09G03770/Ci.v01.chr01G02030/Ci.v01.chr15G03780/Ci.v01.chr08G01480	9
GO:0061982	BP	meiosis I cell cycle process	9/748	61/15202	0.00280825	0.0336554	0.0293543	Ci.v01.chr07G01800/Ci.v01.chr07G18130/Ci.v01.chr13G01750/Ci.v01.chr05G01140/Ci.v01.chr11G02590/Ci.v01.chr09G03890/Ci.v01.chr04G18430/Ci.v01.chr01G18500/Ci.v01.chr04G05070	9
GO:0000272	BP	polysaccharide catabolic process	18/748	178/15202	0.00299294	0.0353509	0.030833	Ci.v01.chr05G12320/Ci.v01.chr02G04320/Ci.v01.chr03G14650/Ci.v01.chr12G13780/Ci.v01.chr01G24560/Ci.v01.chr03G01700/Ci.v01.chr07G06850/Ci.v01.chr04G12030/Ci.v01.chr05G00520/Ci.v01.ContigUN05300/Ci.v01.chr13G07070/Ci.v01.chr04G20870/Ci.v01.chr09G07540/Ci.v01.chr12G02470/Ci.v01.chr06G11460/Ci.v01.chr10G03560/Ci.v01.chr01G09380/Ci.v01.chr06G11510	18
GO:0033044	BP	regulation of chromosome organization	6/748	30/15202	0.00299545	0.0353509	0.030833	Ci.v01.chr03G01760/Ci.v01.chr06G09390/Ci.v01.chr03G04140/Ci.v01.chr15G12180/Ci.v01.chr12G11080/Ci.v01.chr01G07190	6
GO:0016125	BP	sterol metabolic process	10/748	74/15202	0.00324783	0.0380031	0.0331463	Ci.v01.chr15G04010/Ci.v01.chr12G10940/Ci.v01.chr08G11820/Ci.v01.chr07G12990/Ci.v01.ContigUN03470/Ci.v01.chr07G18530/Ci.v01.chr14G07880/Ci.v01.chr07G18670/Ci.v01.chr05G09140/Ci.v01.chr12G05520	10
GO:0072330	BP	monocarboxylic acid biosynthetic process	23/748	252/15202	0.00326935	0.0380031	0.0331463	Ci.v01.chr16G02040/Ci.v01.chr02G16050/Ci.v01.chr05G13530/Ci.v01.chr04G26150/Ci.v01.chr10G01380/Ci.v01.chr07G06220/Ci.v01.chr09G14980/Ci.v01.chr01G10650/Ci.v01.chr04G16450/Ci.v01.chr09G04840/Ci.v01.chr09G04850/Ci.v01.chr09G14500/Ci.v01.chr01G10920/Ci.v01.ContigUN05130/Ci.v01.chr12G15800/Ci.v01.chr03G18530/Ci.v01.chr05G09870/Ci.v01.chr05G02090/Ci.v01.chr10G06880/Ci.v01.chr16G12830/Ci.v01.chr15G0794…	23
GO:0009718	BP	anthocyanin-containing compound biosynthetic process	6/748	31/15202	0.00356243	0.0411008	0.0358481	Ci.v01.chr06G07110/Ci.v01.chr07G13140/Ci.v01.chr06G06950/Ci.v01.chr01G17250/Ci.v01.chr14G03950/Ci.v01.chr06G21120	6
GO:0010332	BP	response to gamma radiation	4/748	14/15202	0.00391704	0.0448574	0.0391246	Ci.v01.chr05G15560/Ci.v01.chr03G02680/Ci.v01.chr05G09870/Ci.v01.chr04G18430	4
GO:0006979	BP	response to oxidative stress	32/748	395/15202	0.00394888	0.0448894	0.0391526	Ci.v01.chr04G03960/Ci.v01.chr08G14130/Ci.v01.chr01G13430/Ci.v01.chr06G05050/Ci.v01.chr05G19230/Ci.v01.chr09G14600/Ci.v01.ContigUN33190/Ci.v01.ContigUN33180/Ci.v01.chr06G10530/Ci.v01.chr09G14500/Ci.v01.chr03G13040/Ci.v01.chr09G03870/Ci.v01.ContigUN34900/Ci.v01.chr05G16810/Ci.v01.ContigUN05130/Ci.v01.chr14G03330/Ci.v01.chr01G17250/Ci.v01.chr08G03170/Ci.v01.chr04G19380/Ci.v01.chr05G12140/Ci.v01.chr0…	32
GO:0046271	BP	phenylpropanoid catabolic process	7/748	42/15202	0.00406236	0.0455102	0.039694	Ci.v01.chr02G01180/Ci.v01.chr02G01230/Ci.v01.ContigUN03670/Ci.v01.chr10G01330/Ci.v01.ContigUN05130/Ci.v01.chr02G01290/Ci.v01.chr02G01270	7
GO:0046274	BP	lignin catabolic process	7/748	42/15202	0.00406236	0.0455102	0.039694	Ci.v01.chr02G01180/Ci.v01.chr02G01230/Ci.v01.ContigUN03670/Ci.v01.chr10G01330/Ci.v01.ContigUN05130/Ci.v01.chr02G01290/Ci.v01.chr02G01270	7
GO:0005874	CC	microtubule	41/836	193/16828	1.56e-15	1.77e-13	1.56e-13	Ci.v01.chr11G09120/Ci.v01.chr14G00560/Ci.v01.chr01G11940/Ci.v01.chr10G01420/Ci.v01.chr04G18510/Ci.v01.chr06G16710/Ci.v01.chr09G11520/Ci.v01.chr08G14040/Ci.v01.chr04G21870/Ci.v01.chr04G16630/Ci.v01.chr03G06440/Ci.v01.chr08G03030/Ci.v01.chr06G14390/Ci.v01.chr15G01580/Ci.v01.chr05G18720/Ci.v01.chr06G06390/Ci.v01.chr05G12740/Ci.v01.chr04G02730/Ci.v01.chr01G18590/Ci.v01.chr15G00740/Ci.v01.chr01G27470/…	41
GO:0099081	CC	supramolecular polymer	42/836	207/16828	3.9e-15	1.77e-13	1.56e-13	Ci.v01.chr11G09120/Ci.v01.chr14G00560/Ci.v01.chr01G11940/Ci.v01.chr10G01420/Ci.v01.chr04G18510/Ci.v01.chr06G16710/Ci.v01.chr09G11520/Ci.v01.chr08G14040/Ci.v01.chr04G21870/Ci.v01.chr04G16630/Ci.v01.chr03G06440/Ci.v01.chr08G03030/Ci.v01.chr06G14390/Ci.v01.chr15G01580/Ci.v01.chr13G05470/Ci.v01.chr05G18720/Ci.v01.chr06G06390/Ci.v01.chr05G12740/Ci.v01.chr04G02730/Ci.v01.chr01G18590/Ci.v01.chr15G00740/…	42
GO:0099512	CC	supramolecular fiber	42/836	207/16828	3.9e-15	1.77e-13	1.56e-13	Ci.v01.chr11G09120/Ci.v01.chr14G00560/Ci.v01.chr01G11940/Ci.v01.chr10G01420/Ci.v01.chr04G18510/Ci.v01.chr06G16710/Ci.v01.chr09G11520/Ci.v01.chr08G14040/Ci.v01.chr04G21870/Ci.v01.chr04G16630/Ci.v01.chr03G06440/Ci.v01.chr08G03030/Ci.v01.chr06G14390/Ci.v01.chr15G01580/Ci.v01.chr13G05470/Ci.v01.chr05G18720/Ci.v01.chr06G06390/Ci.v01.chr05G12740/Ci.v01.chr04G02730/Ci.v01.chr01G18590/Ci.v01.chr15G00740/…	42
GO:0099513	CC	polymeric cytoskeletal fiber	42/836	207/16828	3.9e-15	1.77e-13	1.56e-13	Ci.v01.chr11G09120/Ci.v01.chr14G00560/Ci.v01.chr01G11940/Ci.v01.chr10G01420/Ci.v01.chr04G18510/Ci.v01.chr06G16710/Ci.v01.chr09G11520/Ci.v01.chr08G14040/Ci.v01.chr04G21870/Ci.v01.chr04G16630/Ci.v01.chr03G06440/Ci.v01.chr08G03030/Ci.v01.chr06G14390/Ci.v01.chr15G01580/Ci.v01.chr13G05470/Ci.v01.chr05G18720/Ci.v01.chr06G06390/Ci.v01.chr05G12740/Ci.v01.chr04G02730/Ci.v01.chr01G18590/Ci.v01.chr15G00740/…	42
GO:0005871	CC	kinesin complex	26/836	80/16828	5.13e-15	1.86e-13	1.64e-13	Ci.v01.chr11G09120/Ci.v01.chr14G00560/Ci.v01.chr01G11940/Ci.v01.chr04G18510/Ci.v01.chr06G16710/Ci.v01.chr03G06440/Ci.v01.chr08G03030/Ci.v01.chr06G14390/Ci.v01.chr15G01580/Ci.v01.chr05G18720/Ci.v01.chr06G06390/Ci.v01.chr05G12740/Ci.v01.chr01G18590/Ci.v01.chr15G00740/Ci.v01.chr01G27470/Ci.v01.chr15G12050/Ci.v01.chr10G14070/Ci.v01.chr07G17910/Ci.v01.chr15G04590/Ci.v01.chr07G16510/Ci.v01.chr01G16620/…	26
GO:0005875	CC	microtubule associated complex	29/836	119/16828	5.7e-13	1.72e-11	1.52e-11	Ci.v01.chr11G09120/Ci.v01.chr14G00560/Ci.v01.chr01G11940/Ci.v01.chr04G18510/Ci.v01.chr06G16710/Ci.v01.chr08G14040/Ci.v01.chr03G06440/Ci.v01.chr08G03030/Ci.v01.chr06G14390/Ci.v01.chr15G01580/Ci.v01.chr05G18720/Ci.v01.chr06G06390/Ci.v01.chr10G02500/Ci.v01.chr05G12740/Ci.v01.chr01G18590/Ci.v01.chr15G00740/Ci.v01.chr01G27470/Ci.v01.chr15G12050/Ci.v01.chr10G14070/Ci.v01.chr07G17910/Ci.v01.chr15G04590/…	29
GO:0015630	CC	microtubule cytoskeleton	45/836	276/16828	1.55e-12	4.01e-11	3.55e-11	Ci.v01.chr11G09120/Ci.v01.chr14G00560/Ci.v01.chr01G11940/Ci.v01.chr10G01420/Ci.v01.chr04G18510/Ci.v01.chr06G16710/Ci.v01.chr09G11520/Ci.v01.chr08G14040/Ci.v01.chr04G21870/Ci.v01.chr04G16630/Ci.v01.chr08G09910/Ci.v01.chr03G06440/Ci.v01.chr08G03030/Ci.v01.chr06G14390/Ci.v01.chr15G01580/Ci.v01.chr05G18720/Ci.v01.chr06G06390/Ci.v01.chr10G02500/Ci.v01.chr05G12740/Ci.v01.chr04G02730/Ci.v01.chr01G18590/…	45
GO:0005856	CC	cytoskeleton	50/836	345/16828	8.34e-12	1.89e-10	1.67e-10	Ci.v01.chr11G09120/Ci.v01.chr14G00560/Ci.v01.chr01G11940/Ci.v01.chr10G01420/Ci.v01.chr04G18510/Ci.v01.chr03G12730/Ci.v01.chr06G16710/Ci.v01.chr09G11520/Ci.v01.chr08G14040/Ci.v01.chr04G21870/Ci.v01.chr04G16630/Ci.v01.chr08G09910/Ci.v01.chr03G06440/Ci.v01.chr08G03030/Ci.v01.chr06G14390/Ci.v01.chr15G01580/Ci.v01.chr13G05470/Ci.v01.chr05G18720/Ci.v01.chr06G06390/Ci.v01.chr10G02500/Ci.v01.chr05G12740/…	50
GO:0099080	CC	supramolecular complex	43/836	275/16828	2.03e-11	4.08e-10	3.61e-10	Ci.v01.chr11G09120/Ci.v01.chr14G00560/Ci.v01.chr01G11940/Ci.v01.chr10G01420/Ci.v01.chr04G18510/Ci.v01.chr06G16710/Ci.v01.chr09G11520/Ci.v01.chr08G14040/Ci.v01.chr04G21870/Ci.v01.chr04G16630/Ci.v01.chr03G06440/Ci.v01.chr08G03030/Ci.v01.chr06G14390/Ci.v01.chr15G01580/Ci.v01.chr13G05470/Ci.v01.chr05G18720/Ci.v01.chr06G06390/Ci.v01.chr05G12740/Ci.v01.chr04G02730/Ci.v01.chr01G18590/Ci.v01.chr15G00740/…	43
GO:0000793	CC	condensed chromosome	10/836	45/16828	5.67e-05	0.00102577	0.000906754	Ci.v01.chr07G01800/Ci.v01.chr04G14750/Ci.v01.chr04G06600/Ci.v01.chr03G01760/Ci.v01.chr05G01140/Ci.v01.chr04G05440/Ci.v01.chr06G09390/Ci.v01.chr01G15020/Ci.v01.chr04G18430/Ci.v01.chr01G15210	10
GO:0000307	CC	cyclin-dependent protein kinase holoenzyme complex	7/836	25/16828	0.000159287	0.002621	0.00231691	Ci.v01.chr02G03150/Ci.v01.chr05G15560/Ci.v01.chr06G09350/Ci.v01.chr08G09910/Ci.v01.chr07G05280/Ci.v01.chr11G02750/Ci.v01.chr01G07010	7
GO:0005694	CC	chromosome	24/836	217/16828	0.00020684	0.00311983	0.00275786	Ci.v01.chr07G01800/Ci.v01.chr04G14750/Ci.v01.chr07G18130/Ci.v01.chr04G06600/Ci.v01.chr03G01760/Ci.v01.ContigUN05750/Ci.v01.chr05G01140/Ci.v01.chr04G05440/Ci.v01.chr06G09390/Ci.v01.chr01G15020/Ci.v01.chr05G15960/Ci.v01.chr09G11400/Ci.v01.chr01G24200/Ci.v01.chr14G07340/Ci.v01.chr07G04930/Ci.v01.chr04G18430/Ci.v01.chr15G10550/Ci.v01.chr03G04710/Ci.v01.chr16G05170/Ci.v01.chr07G11260/Ci.v01.chr01G1521…	24
GO:0009524	CC	phragmoplast	13/836	89/16828	0.000434275	0.00604645	0.00534492	Ci.v01.chr11G09120/Ci.v01.chr01G09740/Ci.v01.chr14G00560/Ci.v01.chr01G11940/Ci.v01.chr03G12730/Ci.v01.chr08G14040/Ci.v01.chr09G03770/Ci.v01.chr10G02500/Ci.v01.chr05G12740/Ci.v01.chr01G18590/Ci.v01.chr03G01760/Ci.v01.chr07G16510/Ci.v01.chr01G16620	13
GO:0031225	CC	anchored component of membrane	22/836	207/16828	0.000646815	0.0083624	0.00739217	Ci.v01.chr15G03310/Ci.v01.chr04G22900/Ci.v01.chr01G21300/Ci.v01.chr09G08700/Ci.v01.chr04G07520/Ci.v01.chr08G07510/Ci.v01.chr08G15160/Ci.v01.chr16G03420/Ci.v01.chr10G08470/Ci.v01.chr07G17840/Ci.v01.ContigUN05300/Ci.v01.chr15G06450/Ci.v01.chr04G21650/Ci.v01.chr05G18350/Ci.v01.chr14G02960/Ci.v01.ContigUN31680/Ci.v01.ContigUN12800/Ci.v01.chr12G00680/Ci.v01.chr10G03560/Ci.v01.chr05G18390/Ci.v01.chr02G…	22	6
GO:0000775	CC	chromosome	centromeric region	6/836	24/16828	0.000919441	0.0110946	0.00980737	Ci.v01.chr03G01760/Ci.v01.ContigUN05750/Ci.v01.chr06G09390/Ci.v01.chr01G15020/Ci.v01.chr16G05170/Ci.v01.chr01G15210
GO:0009505	CC	plant-type cell wall	30/836	337/16828	0.00148713	0.0168231	0.0148713	Ci.v01.chr05G12320/Ci.v01.ContigUN11440/Ci.v01.chr04G08830/Ci.v01.chr15G03310/Ci.v01.chr10G08460/Ci.v01.chr16G09240/Ci.v01.chr05G01110/Ci.v01.chr03G01700/Ci.v01.chr08G15160/Ci.v01.chr03G09030/Ci.v01.chr01G03290/Ci.v01.chr04G18980/Ci.v01.chr07G06850/Ci.v01.chr04G12030/Ci.v01.chr07G17840/Ci.v01.chr09G04930/Ci.v01.chr11G07930/Ci.v01.chr11G03890/Ci.v01.chr16G14340/Ci.v01.chr04G20870/Ci.v01.ContigUN31…	30
GO:1902554	CC	serine/threonine protein kinase complex	7/836	37/16828	0.00202893	0.020402	0.0180349	Ci.v01.chr02G03150/Ci.v01.chr05G15560/Ci.v01.chr06G09350/Ci.v01.chr08G09910/Ci.v01.chr07G05280/Ci.v01.chr11G02750/Ci.v01.chr01G07010	7
GO:1902911	CC	protein kinase complex	7/836	37/16828	0.00202893	0.020402	0.0180349	Ci.v01.chr02G03150/Ci.v01.chr05G15560/Ci.v01.chr06G09350/Ci.v01.chr08G09910/Ci.v01.chr07G05280/Ci.v01.chr11G02750/Ci.v01.chr01G07010	7
GO:0046658	CC	anchored component of plasma membrane	14/836	123/16828	0.00316564	0.0301569	0.0266581	Ci.v01.chr15G03310/Ci.v01.chr04G22900/Ci.v01.chr01G21300/Ci.v01.chr09G08700/Ci.v01.chr04G07520/Ci.v01.chr08G15160/Ci.v01.chr10G08470/Ci.v01.chr07G17840/Ci.v01.chr15G06450/Ci.v01.chr05G18350/Ci.v01.ContigUN31680/Ci.v01.chr12G00680/Ci.v01.chr05G18390/Ci.v01.chr04G04990	14
GO:0000228	CC	nuclear chromosome	11/836	86/16828	0.00346253	0.0313359	0.0277002	Ci.v01.chr07G01800/Ci.v01.chr07G18130/Ci.v01.chr05G01140/Ci.v01.chr01G24200/Ci.v01.chr14G07340/Ci.v01.chr07G04930/Ci.v01.chr04G18430/Ci.v01.chr07G11260/Ci.v01.chr12G11930/Ci.v01.chr16G01710/Ci.v01.chr11G08300	11
GO:0043596	CC	nuclear replication fork	6/836	33/16828	0.00517114	0.0418464	0.0369913	Ci.v01.chr01G24200/Ci.v01.chr14G07340/Ci.v01.chr07G04930/Ci.v01.chr07G11260/Ci.v01.chr12G11930/Ci.v01.chr11G08300	6
GO:0098687	CC	chromosomal region	6/836	33/16828	0.00517114	0.0418464	0.0369913	Ci.v01.chr03G01760/Ci.v01.ContigUN05750/Ci.v01.chr06G09390/Ci.v01.chr01G15020/Ci.v01.chr16G05170/Ci.v01.chr01G15210	6
GO:0098807	CC	chloroplast thylakoid membrane protein complex	4/836	15/16828	0.0053175	0.0418464	0.0369913	Ci.v01.chr08G05250/Ci.v01.chr04G00590/Ci.v01.ContigUN04450/Ci.v01.chr07G16520	4
GO:0005657	CC	replication fork	7/836	45/16828	0.00634359	0.0474421	0.0419377	Ci.v01.chr01G24200/Ci.v01.chr14G07340/Ci.v01.chr07G04930/Ci.v01.chr15G10550/Ci.v01.chr07G11260/Ci.v01.chr12G11930/Ci.v01.chr11G08300	7	4
GO:0000779	CC	condensed chromosome	centromeric region	4/836	16/16828	0.00681488	0.0474421	0.0419377	Ci.v01.chr03G01760/Ci.v01.chr06G09390/Ci.v01.chr01G15020/Ci.v01.chr01G15210
GO:0045298	CC	tubulin complex	4/836	16/16828	0.00681488	0.0474421	0.0419377	Ci.v01.chr10G01420/Ci.v01.chr04G02730/Ci.v01.chr07G12550/Ci.v01.chr12G06330	4
GO:0003777	MF	microtubule motor activity	26/781	88/15339	1.15e-13	5.71e-11	5.25e-11	Ci.v01.chr11G09120/Ci.v01.chr14G00560/Ci.v01.chr01G11940/Ci.v01.chr04G18510/Ci.v01.chr06G16710/Ci.v01.chr03G06440/Ci.v01.chr08G03030/Ci.v01.chr06G14390/Ci.v01.chr15G01580/Ci.v01.chr05G18720/Ci.v01.chr06G06390/Ci.v01.chr05G12740/Ci.v01.chr01G18590/Ci.v01.chr15G00740/Ci.v01.chr01G27470/Ci.v01.chr15G12050/Ci.v01.chr10G14070/Ci.v01.chr07G17910/Ci.v01.chr15G04590/Ci.v01.chr07G16510/Ci.v01.chr01G16620/…	26
GO:0003774	MF	cytoskeletal motor activity	27/781	105/15339	1.56e-12	3.88e-10	3.56e-10	Ci.v01.chr11G09120/Ci.v01.chr14G00560/Ci.v01.chr01G11940/Ci.v01.chr04G18510/Ci.v01.chr03G12730/Ci.v01.chr06G16710/Ci.v01.chr03G06440/Ci.v01.chr08G03030/Ci.v01.chr06G14390/Ci.v01.chr15G01580/Ci.v01.chr05G18720/Ci.v01.chr06G06390/Ci.v01.chr05G12740/Ci.v01.chr01G18590/Ci.v01.chr15G00740/Ci.v01.chr01G27470/Ci.v01.chr15G12050/Ci.v01.chr10G14070/Ci.v01.chr07G17910/Ci.v01.chr15G04590/Ci.v01.chr07G16510/…	27
GO:0008017	MF	microtubule binding	33/781	178/15339	8.53e-11	1.41e-08	1.3e-08	Ci.v01.chr11G09120/Ci.v01.chr14G00560/Ci.v01.chr01G11940/Ci.v01.chr04G18510/Ci.v01.chr06G16710/Ci.v01.chr04G21870/Ci.v01.chr04G16630/Ci.v01.chr03G06440/Ci.v01.chr08G03030/Ci.v01.chr06G14390/Ci.v01.chr15G01580/Ci.v01.chr05G18720/Ci.v01.chr06G06390/Ci.v01.chr10G02500/Ci.v01.chr05G12740/Ci.v01.chr01G18590/Ci.v01.chr15G00740/Ci.v01.chr01G27470/Ci.v01.chr15G02230/Ci.v01.chr15G12050/Ci.v01.chr02G13970/…	33
GO:0015631	MF	tubulin binding	33/781	187/15339	3.3e-10	4.1e-08	3.76e-08	Ci.v01.chr11G09120/Ci.v01.chr14G00560/Ci.v01.chr01G11940/Ci.v01.chr04G18510/Ci.v01.chr06G16710/Ci.v01.chr04G21870/Ci.v01.chr04G16630/Ci.v01.chr03G06440/Ci.v01.chr08G03030/Ci.v01.chr06G14390/Ci.v01.chr15G01580/Ci.v01.chr05G18720/Ci.v01.chr06G06390/Ci.v01.chr10G02500/Ci.v01.chr05G12740/Ci.v01.chr01G18590/Ci.v01.chr15G00740/Ci.v01.chr01G27470/Ci.v01.chr15G02230/Ci.v01.chr15G12050/Ci.v01.chr02G13970/…	33
GO:0008092	MF	cytoskeletal protein binding	39/781	275/15339	6.1e-09	6.06e-07	5.57e-07	Ci.v01.chr11G09120/Ci.v01.chr01G09740/Ci.v01.chr14G00560/Ci.v01.chr01G11940/Ci.v01.chr04G18510/Ci.v01.chr03G12730/Ci.v01.chr06G16710/Ci.v01.chr04G21870/Ci.v01.chr04G16630/Ci.v01.chr03G06440/Ci.v01.chr08G03030/Ci.v01.chr06G14390/Ci.v01.chr15G01580/Ci.v01.chr13G05470/Ci.v01.chr05G18720/Ci.v01.chr06G06390/Ci.v01.chr10G02500/Ci.v01.chr05G12740/Ci.v01.chr01G18590/Ci.v01.chr15G00740/Ci.v01.chr01G27470/…	39
GO:0016887	MF	ATP hydrolysis activity	43/781	355/15339	1.15e-07	9.5e-06	8.73e-06	Ci.v01.chr11G09120/Ci.v01.chr01G09490/Ci.v01.chr07G01800/Ci.v01.chr14G00560/Ci.v01.chr01G11940/Ci.v01.chr04G18510/Ci.v01.chr06G16710/Ci.v01.chr03G06440/Ci.v01.chr08G03030/Ci.v01.chr06G14390/Ci.v01.chr15G01580/Ci.v01.chr05G18720/Ci.v01.chr06G06390/Ci.v01.chr05G12740/Ci.v01.chr01G18590/Ci.v01.chr15G00740/Ci.v01.chr01G27470/Ci.v01.chr15G12050/Ci.v01.chr10G14070/Ci.v01.chr01G13430/Ci.v01.chr04G02970/…	43
GO:0008574	MF	plus-end-directed microtubule motor activity	8/781	23/15339	1.08e-05	0.000765948	0.000704059	Ci.v01.chr14G00560/Ci.v01.chr01G11940/Ci.v01.chr05G18720/Ci.v01.chr01G18590/Ci.v01.chr15G00740/Ci.v01.chr01G27470/Ci.v01.chr10G14070/Ci.v01.chr07G17910	8
GO:0017096	MF	acetylserotonin O-methyltransferase activity	5/781	10/15339	6.87e-05	0.00426892	0.00392399	Ci.v01.chr12G01680/Ci.v01.chr03G15950/Ci.v01.chr10G03920/Ci.v01.chr10G04880/Ci.v01.chr10G04900	5
GO:0004497	MF	monooxygenase activity	24/781	213/15339	0.000222233	0.0122722	0.0112806	Ci.v01.chr16G09240/Ci.v01.chr15G06330/Ci.v01.chr08G16340/Ci.v01.chr08G11820/Ci.v01.chr13G08000/Ci.v01.chr12G15800/Ci.v01.chr09G13950/Ci.v01.chr06G21010/Ci.v01.chr10G11160/Ci.v01.chr08G17240/Ci.v01.chr09G16120/Ci.v01.chr04G22290/Ci.v01.chr07G01590/Ci.v01.ContigUN03470/Ci.v01.chr07G13220/Ci.v01.chr13G05970/Ci.v01.chr03G07490/Ci.v01.chr14G07880/Ci.v01.chr06G21870/Ci.v01.chr07G10420/Ci.v01.chr03G0748…	24
GO:0003688	MF	DNA replication origin binding	5/781	14/15339	0.000460129	0.0228684	0.0210206	Ci.v01.chr01G24200/Ci.v01.chr13G06870/Ci.v01.chr14G07340/Ci.v01.chr16G01710/Ci.v01.chr02G14510	5
GO:0005506	MF	iron ion binding	21/781	188/15339	0.000602322	0.0264292	0.0242937	Ci.v01.chr16G09240/Ci.v01.chr15G06330/Ci.v01.chr02G11980/Ci.v01.chr13G08000/Ci.v01.chr12G15800/Ci.v01.chr09G13950/Ci.v01.chr06G21010/Ci.v01.chr10G11160/Ci.v01.chr08G17240/Ci.v01.chr04G22290/Ci.v01.chr07G01590/Ci.v01.ContigUN03470/Ci.v01.chr07G13220/Ci.v01.chr13G05970/Ci.v01.chr14G07880/Ci.v01.chr06G21870/Ci.v01.chr07G10420/Ci.v01.chr05G09140/Ci.v01.chr16G10770/Ci.v01.ContigUN36310/Ci.v01.chr12G05…	21
GO:0052689	MF	carboxylic ester hydrolase activity	22/781	202/15339	0.000638129	0.0264292	0.0242937	Ci.v01.chr05G12320/Ci.v01.chr05G13890/Ci.v01.chr08G01340/Ci.v01.chr09G13000/Ci.v01.chr10G05970/Ci.v01.chr06G19410/Ci.v01.chr08G10430/Ci.v01.chr07G06850/Ci.v01.chr04G12030/Ci.v01.chr09G05360/Ci.v01.chr04G20870/Ci.v01.chr03G05010/Ci.v01.chr07G17270/Ci.v01.chr07G19230/Ci.v01.chr01G09480/Ci.v01.chr06G08230/Ci.v01.chr12G02470/Ci.v01.chr10G10040/Ci.v01.chr09G15490/Ci.v01.chr07G03030/Ci.v01.chr01G09380/…	22
GO:0016538	MF	cyclin-dependent protein serine/threonine kinase regulator activity	6/781	23/15339	0.000818028	0.0311653	0.0286472	Ci.v01.chr02G03150/Ci.v01.chr05G15560/Ci.v01.chr08G09910/Ci.v01.chr07G05280/Ci.v01.chr11G02750/Ci.v01.chr01G07010	6
GO:0046906	MF	tetrapyrrole binding	24/781	234/15339	0.000877897	0.0311653	0.0286472	Ci.v01.chr16G09240/Ci.v01.chr15G06330/Ci.v01.chr09G14500/Ci.v01.chr13G08000/Ci.v01.chr12G15800/Ci.v01.chr09G13950/Ci.v01.chr06G21010/Ci.v01.chr10G11160/Ci.v01.chr08G17240/Ci.v01.chr04G22290/Ci.v01.chr07G01590/Ci.v01.ContigUN03470/Ci.v01.chr07G13220/Ci.v01.chr13G05970/Ci.v01.chr14G07880/Ci.v01.chr13G04160/Ci.v01.chr06G21870/Ci.v01.chr03G03770/Ci.v01.chr07G10420/Ci.v01.chr05G09140/Ci.v01.chr16G1077…	24

## Sheet:  KEGG pathway analysis
Table S12.GO enrichment analysis and KEGG pathway analysis of the differentially expressed genes during the formation of female flower primordial compared with the initial differentiation of flower buds (FD2 vs FD1).
KEGG pathway analysis of the differentially expressed genes during the formation of female flower primordial compared with the initial differentiation of flower buds (FD2 vs FD1).
	Cluster	ID	Description	GeneRatio	BgRatio	pvalue	p.adjust	qvalue	geneID	Count
1	V1	ko04110	Cell cycle (54)	44/999	113/6173	3.77186e-09	1.24471e-06	1.19111e-06	Ci.v01.chr02G03150/Ci.v01.chr03G18690/Ci.v01.chr10G13140/Ci.v01.chr03G12840/Ci.v01.chr01G02030/Ci.v01.chr08G12230/Ci.v01.chr03G01760/Ci.v01.chr04G16590/Ci.v01.ContigUN06850/Ci.v01.chr12G15970/Ci.v01.chr06G09390/Ci.v01.chr11G02750/Ci.v01.chr06G09560/Ci.v01.chr10G09680/Ci.v01.chr11G03660/Ci.v01.chr02G06210/Ci.v01.chr08G09320/Ci.v01.chr01G24200/Ci.v01.chr03G10860/Ci.v01.chr06G12140/Ci.v01.chr03G0414…	44
2	V1	ko05202	Transcriptional misregulation in cancer (11)	18/999	37/6173	4.06349e-06	0.000670475	0.000641603	Ci.v01.chr02G03150/Ci.v01.ContigUN06850/Ci.v01.chr11G02750/Ci.v01.ContigUN34450/Ci.v01.chr06G09560/Ci.v01.chr13G12100/Ci.v01.chr11G03660/Ci.v01.chr08G09320/Ci.v01.chr16G01960/Ci.v01.chr13G12130/Ci.v01.chr02G04390/Ci.v01.chr12G14120/Ci.v01.chr07G02400/Ci.v01.chr08G15350/Ci.v01.chr09G14180/Ci.v01.chr01G07010/Ci.v01.chr14G01400/Ci.v01.chr11G03650	18
3	V1	ko05221	Acute myeloid leukemia (5)	10/999	15/6173	1.62309e-05	0.00143035	0.00136876	Ci.v01.chr02G03150/Ci.v01.chr09G03770/Ci.v01.ContigUN06850/Ci.v01.chr11G02750/Ci.v01.chr11G03660/Ci.v01.chr03G01370/Ci.v01.chr04G20830/Ci.v01.chr08G15350/Ci.v01.chr01G07010/Ci.v01.chr11G03650	10
4	V1	ko04111	Cell cycle - yeast (52)	32/999	95/6173	1.90006e-05	0.00143035	0.00136876	Ci.v01.chr04G14750/Ci.v01.chr03G18690/Ci.v01.chr10G13140/Ci.v01.chr03G12840/Ci.v01.chr01G02030/Ci.v01.chr04G06600/Ci.v01.chr03G01760/Ci.v01.chr04G16590/Ci.v01.chr12G15970/Ci.v01.chr06G09390/Ci.v01.chr13G10540/Ci.v01.chr05G15960/Ci.v01.chr02G06210/Ci.v01.chr09G11400/Ci.v01.chr01G24200/Ci.v01.chr03G10860/Ci.v01.chr06G12140/Ci.v01.chr03G04140/Ci.v01.chr13G06870/Ci.v01.chr03G19490/Ci.v01.chr14G07340/…	32
5	V1	ko04613	Neutrophil extracellular trap formation (15)	28/999	79/6173	2.1672e-05	0.00143035	0.00136876	Ci.v01.chr09G03770/Ci.v01.chr09G01590/Ci.v01.chr04G23820/Ci.v01.chr06G09560/Ci.v01.chr16G12350/Ci.v01.chr13G12100/Ci.v01.chr08G09320/Ci.v01.chr06G20480/Ci.v01.chr16G01960/Ci.v01.chr13G07890/Ci.v01.chr09G03210/Ci.v01.chr08G01640/Ci.v01.chr01G04710/Ci.v01.chr06G16430/Ci.v01.chr16G12890/Ci.v01.chr09G02600/Ci.v01.chr13G01560/Ci.v01.chr13G12130/Ci.v01.chr13G07820/Ci.v01.chr03G01370/Ci.v01.chr16G03730/…	28
6	V1	ko04914	Progesterone-mediated oocyte maturation (21)	17/999	39/6173	4.573e-05	0.00241708	0.002313	Ci.v01.chr02G03150/Ci.v01.chr03G20990/Ci.v01.chr09G03770/Ci.v01.chr03G12840/Ci.v01.chr01G02030/Ci.v01.chr04G16590/Ci.v01.ContigUN06850/Ci.v01.chr12G15970/Ci.v01.chr06G09390/Ci.v01.chr11G02750/Ci.v01.chr10G01990/Ci.v01.chr11G03660/Ci.v01.chr01G28660/Ci.v01.chr04G20830/Ci.v01.chr08G15350/Ci.v01.chr01G07010/Ci.v01.chr11G03650	17
7	V1	ko00941	Flavonoid biosynthesis (15)	23/999	62/6173	5.12714e-05	0.00241708	0.002313	Ci.v01.chr16G00480/Ci.v01.chr06G07110/Ci.v01.chr07G13140/Ci.v01.chr06G06950/Ci.v01.chr03G17630/Ci.v01.chr05G12790/Ci.v01.ContigUN02840/Ci.v01.chr16G09240/Ci.v01.chr01G01300/Ci.v01.chr11G08670/Ci.v01.chr06G20710/Ci.v01.chr03G17670/Ci.v01.chr09G03980/Ci.v01.chr11G00930/Ci.v01.chr09G01730/Ci.v01.chr01G17250/Ci.v01.chr10G11160/Ci.v01.chr10G02320/Ci.v01.chr13G05970/Ci.v01.chr14G03950/Ci.v01.chr03G0250…	23
8	V1	ko00500	Starch and sucrose metabolism (31)	45/999	166/6173	0.000202992	0.0078361	0.00749866	Ci.v01.chr04G08830/Ci.v01.chr04G08810/Ci.v01.chr02G04320/Ci.v01.chr03G14650/Ci.v01.chr12G13780/Ci.v01.chr08G15160/Ci.v01.chr14G04900/Ci.v01.chr09G02000/Ci.v01.ContigUN31710/Ci.v01.chr10G08470/Ci.v01.chr10G14460/Ci.v01.chr13G07070/Ci.v01.chr13G07020/Ci.v01.chr15G03300/Ci.v01.chr09G03740/Ci.v01.chr05G07010/Ci.v01.chr04G01630/Ci.v01.chr01G23640/Ci.v01.chr05G07020/Ci.v01.chr08G10270/Ci.v01.ContigUN12…	45
9	V1	ko03440	Homologous recombination (33)	19/999	51/6173	0.000213712	0.0078361	0.00749866	Ci.v01.chr04G24980/Ci.v01.chr08G13350/Ci.v01.chr16G04260/Ci.v01.chr05G01140/Ci.v01.chr01G03250/Ci.v01.chr11G02590/Ci.v01.chr03G02680/Ci.v01.chr09G09950/Ci.v01.chr05G09870/Ci.v01.chr04G12310/Ci.v01.chr07G04930/Ci.v01.chr04G18430/Ci.v01.chr06G10980/Ci.v01.chr04G19740/Ci.v01.chr03G04710/Ci.v01.chr08G15060/Ci.v01.chr07G02400/Ci.v01.chr12G09010/Ci.v01.chr06G08960	19
10	V1	ko05322	Systemic lupus erythematosus (8)	16/999	42/6173	0.000498904	0.015587	0.0149158	Ci.v01.chr09G01590/Ci.v01.chr04G23820/Ci.v01.chr16G12350/Ci.v01.chr13G12100/Ci.v01.chr16G01960/Ci.v01.chr13G07890/Ci.v01.chr08G01640/Ci.v01.chr01G04710/Ci.v01.chr06G16430/Ci.v01.chr16G12890/Ci.v01.chr09G02600/Ci.v01.chr13G12130/Ci.v01.chr13G07820/Ci.v01.chr08G17500/Ci.v01.chr16G12290/Ci.v01.chr02G04390	16
11	V1	ko05034	Alcoholism (16)	26/999	84/6173	0.000519567	0.015587	0.0149158	Ci.v01.chr09G03770/Ci.v01.chr09G01590/Ci.v01.chr04G23820/Ci.v01.chr06G09560/Ci.v01.chr16G12350/Ci.v01.chr13G12100/Ci.v01.chr08G09320/Ci.v01.chr01G16150/Ci.v01.chr16G01960/Ci.v01.chr13G07890/Ci.v01.chr08G01640/Ci.v01.chr01G04710/Ci.v01.chr06G16430/Ci.v01.chr16G12890/Ci.v01.chr09G02600/Ci.v01.chr13G12130/Ci.v01.chr13G07820/Ci.v01.chr02G03850/Ci.v01.chr08G17500/Ci.v01.ContigUN03840/Ci.v01.chr16G1229…	26
12	V1	ko04217	Necroptosis (21)	23/999	73/6173	0.000815297	0.0224207	0.0214552	Ci.v01.chr05G07030/Ci.v01.chr13G06440/Ci.v01.chr03G12380/Ci.v01.chr09G01590/Ci.v01.chr04G23820/Ci.v01.ContigUN03110/Ci.v01.chr03G12350/Ci.v01.chr05G01210/Ci.v01.chr16G12350/Ci.v01.chr13G07070/Ci.v01.chr01G14180/Ci.v01.chr01G03190/Ci.v01.chr03G05150/Ci.v01.chr08G01640/Ci.v01.chr06G16430/Ci.v01.chr09G02600/Ci.v01.chr09G01270/Ci.v01.chr13G01560/Ci.v01.chr08G12710/Ci.v01.chr16G03730/Ci.v01.chr08G1750…	23
13	V1	ko04113	Meiosis - yeast (41)	24/999	79/6173	0.00112881	0.028018	0.0268115	Ci.v01.chr07G18130/Ci.v01.chr03G18690/Ci.v01.chr10G13140/Ci.v01.chr03G12840/Ci.v01.chr06G01700/Ci.v01.chr04G16590/Ci.v01.chr12G15970/Ci.v01.chr06G09390/Ci.v01.chr02G06210/Ci.v01.chr01G24200/Ci.v01.chr03G04140/Ci.v01.chr13G06870/Ci.v01.chr03G19490/Ci.v01.chr14G07340/Ci.v01.chr16G10730/Ci.v01.chr03G01370/Ci.v01.ContigUN03840/Ci.v01.chr12G09140/Ci.v01.chr05G04110/Ci.v01.chr16G01710/Ci.v01.chr01G2866…	24
14	V1	ko01120	Microbial metabolism in diverse environments (147)	88/999	402/6173	0.00118864	0.028018	0.0268115	Ci.v01.chr04G10820/Ci.v01.chr02G12270/Ci.v01.chr09G12310/Ci.v01.chr15G03900/Ci.v01.chr15G03140/Ci.v01.chr14G04360/Ci.v01.ContigUN05470/Ci.v01.chr03G12380/Ci.v01.chr10G08030/Ci.v01.chr09G00130/Ci.v01.chr01G09060/Ci.v01.chr12G00110/Ci.v01.chr03G12350/Ci.v01.chr10G07510/Ci.v01.chr04G04690/Ci.v01.chr01G08740/Ci.v01.chr05G02630/Ci.v01.chr08G12210/Ci.v01.chr11G12130/Ci.v01.chr08G00200/Ci.v01.chr03G0098…	88
15	V1	ko04540	Gap junction (4)	10/999	23/6173	0.00178056	0.0391722	0.0374854	Ci.v01.chr10G01420/Ci.v01.chr09G03770/Ci.v01.chr04G02730/Ci.v01.chr07G12410/Ci.v01.chr07G12550/Ci.v01.chr12G06330/Ci.v01.chr03G01440/Ci.v01.chr04G20830/Ci.v01.chr13G10670/Ci.v01.chr08G10590	10
