# Supplementary material for: Transcriptional Regulation of Female and Male Flower Bud Initiation and Development in Pecan (Carya illinoensis)
Source: Plants (Basel). 2023 Mar 20;12(6):1378. doi: 10.3390/plants12061378 (PMC10051282; doi:10.3390/plants12061378)
Supplement: Supplementary file 1 [file plants-12-01378-s001.zip › supplementaryMaterials/Supplementary_Tables/Supplementary_Table_S5.xlsx]

## Sheet: GSA of FD1 vs MD1
Table S5. Gene set analysis of the differentially expressed genes during the initial differentiation of flower buds (FD1 vs MD1).
1	chromatin organization
2	intracellular signal transduction
3	protein phosphorylation
4	biological_process
5	defense response
6	embryo development ending in seed dormancy
7	L-phenylalanine catabolic process
8	chloroplast organization
9	defense response to virus
10	double-strand break repair via homologous recombination
11	cell division
12	multidimensional cell growth
13	protein autophosphorylation
14	transmembrane receptor protein tyrosine kinase signaling pathway
15	microtubule-based movement
16	cinnamic acid biosynthetic process
17	lignin catabolic process
18	abscisic acid-activated signaling pathway
19	cell cycle
20	translation
21	translational elongation
22	plant-type secondary cell wall biogenesis
23	response to osmotic stress
24	positive regulation of cell population proliferation
25	chlorophyll biosynthetic process
26	photosynthesis
27	glycolytic process
28	meiotic cell cycle
29	chiasma assembly
30	positive regulation of flower development
31	DNA repair
32	xylan biosynthetic process
33	response to copper ion
34	oligopeptide transport
35	red or far-red light signaling pathway
36	lignin biosynthetic process
37	brassinosteroid mediated signaling pathway
38	ribosome biogenesis
39	DNA replication
40	DNA replication initiation
41	positive regulation of seed germination
42	regulation of meristem structural organization
43	telomere maintenance
44	proteasomal ubiquitin-independent protein catabolic process
45	reciprocal meiotic recombination
46	homologous chromosome pairing at meiosis
47	cellulose microfibril organization
48	glucuronoxylan metabolic process
49	ribosomal small subunit assembly
50	sucrose metabolic process
51	G2/M transition of mitotic cell cycle
52	cellular response to gamma radiation
53	response to gamma radiation
54	DNA recombination
55	DNA unwinding involved in DNA replication
56	plasmodesmata-mediated intercellular transport
57	positive regulation of ubiquitin protein ligase activity
58	regulation of ATP-dependent activity

## Sheet: GSA of FD2 vs MD2
Table S5. Gene set analysis of the differentially expressed genes during the formation of flower primordial (FD2 vs MD2).
1	chromatin organization
2	biological_process
3	glycogen biosynthetic process
4	maintenance of DNA methylation
5	RNA splicing
6	double-strand break repair via homologous recombination
7	anther development
8	microtubule-based movement
9	RNA modification
10	innate immune response
11	mRNA processing
12	cell cycle
13	protein polyubiquitination
14	response to heat
15	positive regulation of cell population proliferation
16	photosynthesis
17	meiotic cell cycle
18	positive regulation of flower development
19	inflorescence development
20	xylan biosynthetic process
21	glucuronoxylan biosynthetic process
22	response to hydrogen peroxide
23	DNA replication
24	mitotic cell cycle
25	DNA replication initiation
26	abscisic acid biosynthetic process
27	mRNA polyadenylation
28	phosphatidylcholine metabolic process
29	obsolete activation of MAPK activity
30	leucine biosynthetic process
31	sexual reproduction
32	farnesyl diphosphate biosynthetic process
33	cholesterol biosynthetic process
34	geranyl diphosphate biosynthetic process
35	reciprocal meiotic recombination
36	homologous chromosome pairing at meiosis
37	glucuronoxylan metabolic process
38	embryonic root morphogenesis
39	response to cyclopentenone
40	glucose homeostasis
41	positive regulation of abscisic acid biosynthetic process
42	mitotic spindle assembly checkpoint signaling
43	DNA recombination
44	shikimate metabolic process
45	nucleotide-excision repair, DNA gap filling
46	DNA unwinding involved in DNA replication
47	plasmodesmata-mediated intercellular transport
48	rhamnogalacturonan I side chain metabolic process
49	negative regulation of secondary growth
50	xylan acetylation
51	response to water
52	membrane lipid biosynthetic process
53	response to iron ion starvation
54	regulation of response to reactive oxygen species
55	DNA replication proofreading
56	base-excision repair, gap-filling
57	positive regulation of ubiquitin protein ligase activity
58	chromosome separation
59	effector-mediated induction of plant hypersensitive response by symbiont
