# Supplementary material for: Transcriptional Regulation of Female and Male Flower Bud Initiation and Development in Pecan (Carya illinoensis)
Source: Plants (Basel). 2023 Mar 20;12(6):1378. doi: 10.3390/plants12061378 (PMC10051282; doi:10.3390/plants12061378)
Supplement: Supplementary file 1 [file plants-12-01378-s001.zip › supplementaryMaterials/Supplementary_Tables/Supplementary_Table_S9.xlsx]

## Sheet: GO enrichment analysis 
Table S9. GO enrichment analysis and KEGG pathway analysis of the differentially expressed genes during the formation of flower primordial (FD2 vs MD2). Female flower bud (FD2) enriched.
GO enrichment analysis of the differentially expressed genes during the formation of flower primordial (FD2 vs MD2). Female flower bud (FD2) enriched.
	ONTOLOGY	Description	GeneRatio	BgRatio	pvalue	p.adjust	qvalue	geneID	Count
GO:0042546	BP	cell wall biogenesis	45/700	272/15202	5.88e-14	9.26e-11	8.79e-11	Ci.v01.chr01G03230/Ci.v01.chr11G11160/Ci.v01.chr05G01170/Ci.v01.ContigUN03330/Ci.v01.chr07G16550/Ci.v01.chr02G05480/Ci.v01.chr01G18880/Ci.v01.chr04G25070/Ci.v01.chr05G01860/Ci.v01.chr05G13530/Ci.v01.chr16G10860/Ci.v01.chr15G01550/Ci.v01.chr05G01880/Ci.v01.chr05G04360/Ci.v01.chr04G12010/Ci.v01.chr05G01160/Ci.v01.chr09G09450/Ci.v01.chr04G07520/Ci.v01.chr06G09580/Ci.v01.chr09G11220/Ci.v01.chr14G0874…	45
GO:0044264	BP	cellular polysaccharide metabolic process	46/700	338/15202	3.72e-11	2.93e-08	2.78e-08	Ci.v01.chr01G03230/Ci.v01.chr11G11160/Ci.v01.chr05G01170/Ci.v01.ContigUN03330/Ci.v01.chr07G16550/Ci.v01.chr02G05480/Ci.v01.chr04G08510/Ci.v01.chr04G25070/Ci.v01.chr05G13530/Ci.v01.chr15G01550/Ci.v01.chr05G04360/Ci.v01.chr04G12010/Ci.v01.chr15G06460/Ci.v01.chr05G01160/Ci.v01.chr09G09450/Ci.v01.chr04G07520/Ci.v01.chr06G09580/Ci.v01.chr05G00520/Ci.v01.chr05G15410/Ci.v01.chr02G04320/Ci.v01.chr01G2456…	46
GO:0042542	BP	response to hydrogen peroxide	21/700	82/15202	8.13e-11	4.27e-08	4.05e-08	Ci.v01.chr02G02210/Ci.v01.chr01G06670/Ci.v01.chr07G01180/Ci.v01.chr06G10530/Ci.v01.chr05G11010/Ci.v01.chr02G00860/Ci.v01.chr06G08850/Ci.v01.chr11G01390/Ci.v01.chr08G14130/Ci.v01.chr01G16170/Ci.v01.chr09G16150/Ci.v01.chr01G13430/Ci.v01.chr03G13040/Ci.v01.chr16G12150/Ci.v01.chr16G11230/Ci.v01.chr01G05500/Ci.v01.chr16G11210/Ci.v01.chr01G00690/Ci.v01.chr16G11200/Ci.v01.chr07G04690/Ci.v01.chr07G19810	21
GO:0009698	BP	phenylpropanoid metabolic process	35/700	220/15202	1.19e-10	4.68e-08	4.44e-08	Ci.v01.chr05G03000/Ci.v01.chr01G07790/Ci.v01.chr05G01860/Ci.v01.ContigUN03670/Ci.v01.chr16G10860/Ci.v01.chr12G01680/Ci.v01.chr01G25070/Ci.v01.chr05G01880/Ci.v01.chr05G01870/Ci.v01.chr01G06670/Ci.v01.chr08G17240/Ci.v01.chr06G21010/Ci.v01.chr16G00020/Ci.v01.chr12G05900/Ci.v01.chr09G02930/Ci.v01.chr06G21870/Ci.v01.chr02G14670/Ci.v01.chr03G15950/Ci.v01.chr01G03270/Ci.v01.chr01G05520/Ci.v01.chr07G0039…	35
GO:0044262	BP	cellular carbohydrate metabolic process	55/700	490/15202	8.06e-10	2.54e-07	2.41e-07	Ci.v01.chr01G03230/Ci.v01.chr11G11160/Ci.v01.chr05G01170/Ci.v01.ContigUN03330/Ci.v01.chr07G16550/Ci.v01.chr02G05480/Ci.v01.chr04G08510/Ci.v01.chr04G25070/Ci.v01.chr05G13530/Ci.v01.chr15G01550/Ci.v01.chr05G04360/Ci.v01.chr04G12010/Ci.v01.chr15G06460/Ci.v01.chr05G01160/Ci.v01.chr09G09450/Ci.v01.chr04G07520/Ci.v01.chr06G09580/Ci.v01.chr05G00520/Ci.v01.chr05G15410/Ci.v01.chr02G04320/Ci.v01.chr01G2456…	55
GO:0010383	BP	cell wall polysaccharide metabolic process	25/700	135/15202	2.25e-09	5.9e-07	5.6e-07	Ci.v01.chr01G03230/Ci.v01.chr11G11160/Ci.v01.chr05G01170/Ci.v01.ContigUN03330/Ci.v01.chr07G16550/Ci.v01.chr02G05480/Ci.v01.chr15G01550/Ci.v01.chr05G04360/Ci.v01.chr04G12010/Ci.v01.chr05G01160/Ci.v01.chr09G09450/Ci.v01.chr04G07520/Ci.v01.chr05G00520/Ci.v01.chr01G24560/Ci.v01.chr14G08740/Ci.v01.chr01G03060/Ci.v01.chr07G04330/Ci.v01.chr03G11420/Ci.v01.chr02G13380/Ci.v01.chr07G00390/Ci.v01.ContigUN03…	25
GO:0009832	BP	plant-type cell wall biogenesis	33/700	225/15202	3.44e-09	7.56e-07	7.18e-07	Ci.v01.chr01G03230/Ci.v01.chr11G11160/Ci.v01.chr02G05480/Ci.v01.chr01G18880/Ci.v01.chr04G25070/Ci.v01.chr05G01860/Ci.v01.chr05G13530/Ci.v01.chr16G10860/Ci.v01.chr05G01880/Ci.v01.chr05G04360/Ci.v01.chr04G12010/Ci.v01.chr09G09450/Ci.v01.chr04G07520/Ci.v01.chr06G09580/Ci.v01.chr09G11220/Ci.v01.chr14G08740/Ci.v01.chr07G04330/Ci.v01.chr01G11380/Ci.v01.chr02G13380/Ci.v01.chr07G00390/Ci.v01.chr07G13040/…	33
GO:0009699	BP	phenylpropanoid biosynthetic process	28/700	170/15202	3.92e-09	7.56e-07	7.18e-07	Ci.v01.chr05G03000/Ci.v01.chr01G07790/Ci.v01.chr05G01860/Ci.v01.ContigUN03670/Ci.v01.chr16G10860/Ci.v01.chr12G01680/Ci.v01.chr05G01880/Ci.v01.chr01G06670/Ci.v01.chr08G17240/Ci.v01.chr06G21010/Ci.v01.chr16G00020/Ci.v01.chr12G05900/Ci.v01.chr09G02930/Ci.v01.chr06G21870/Ci.v01.chr03G15950/Ci.v01.chr01G05520/Ci.v01.chr07G00390/Ci.v01.chr05G15470/Ci.v01.chr10G11160/Ci.v01.chr01G02100/Ci.v01.chr09G0398…	28
GO:0044036	BP	cell wall macromolecule metabolic process	27/700	160/15202	4.32e-09	7.56e-07	7.18e-07	Ci.v01.chr01G03230/Ci.v01.chr11G11160/Ci.v01.chr05G01170/Ci.v01.ContigUN03330/Ci.v01.chr07G16550/Ci.v01.chr02G05480/Ci.v01.chr15G01550/Ci.v01.chr05G04360/Ci.v01.chr04G12010/Ci.v01.chr05G01160/Ci.v01.chr09G09450/Ci.v01.chr04G07520/Ci.v01.chr05G00520/Ci.v01.chr01G24560/Ci.v01.chr14G08740/Ci.v01.chr01G03060/Ci.v01.chr07G04330/Ci.v01.chr03G11420/Ci.v01.chr02G13380/Ci.v01.chr07G00390/Ci.v01.ContigUN05…	27
GO:0000302	BP	response to reactive oxygen species	28/700	173/15202	5.86e-09	9.23e-07	8.76e-07	Ci.v01.chr02G02210/Ci.v01.chr05G19230/Ci.v01.chr06G05050/Ci.v01.chr01G06670/Ci.v01.chr07G01180/Ci.v01.chr06G10530/Ci.v01.chr05G11010/Ci.v01.chr02G00860/Ci.v01.chr06G08850/Ci.v01.ContigUN33180/Ci.v01.chr11G01390/Ci.v01.chr08G14130/Ci.v01.chr03G00780/Ci.v01.chr01G16170/Ci.v01.chr01G00600/Ci.v01.chr09G14500/Ci.v01.chr09G16150/Ci.v01.chr01G13430/Ci.v01.ContigUN06760/Ci.v01.chr03G13040/Ci.v01.chr16G12…	28
GO:0010410	BP	hemicellulose metabolic process	18/700	77/15202	8.87e-09	1.19e-06	1.13e-06	Ci.v01.chr01G03230/Ci.v01.chr05G01170/Ci.v01.ContigUN03330/Ci.v01.chr07G16550/Ci.v01.chr02G05480/Ci.v01.chr15G01550/Ci.v01.chr05G04360/Ci.v01.chr04G12010/Ci.v01.chr05G01160/Ci.v01.chr09G09450/Ci.v01.chr14G08740/Ci.v01.chr01G03060/Ci.v01.chr07G04330/Ci.v01.chr03G11420/Ci.v01.ContigUN03060/Ci.v01.chr07G14810/Ci.v01.chr10G03780/Ci.v01.chr03G01700	18
GO:0045491	BP	xylan metabolic process	15/700	53/15202	9.33e-09	1.19e-06	1.13e-06	Ci.v01.chr01G03230/Ci.v01.chr05G01170/Ci.v01.ContigUN03330/Ci.v01.chr07G16550/Ci.v01.chr02G05480/Ci.v01.chr15G01550/Ci.v01.chr05G04360/Ci.v01.chr04G12010/Ci.v01.chr05G01160/Ci.v01.chr09G09450/Ci.v01.chr14G08740/Ci.v01.chr01G03060/Ci.v01.ContigUN03060/Ci.v01.chr07G14810/Ci.v01.chr03G01700	15
GO:0033692	BP	cellular polysaccharide biosynthetic process	32/700	223/15202	1.02e-08	1.19e-06	1.13e-06	Ci.v01.chr11G11160/Ci.v01.chr05G01170/Ci.v01.ContigUN03330/Ci.v01.chr07G16550/Ci.v01.chr02G05480/Ci.v01.chr04G25070/Ci.v01.chr05G13530/Ci.v01.chr15G01550/Ci.v01.chr05G04360/Ci.v01.chr04G12010/Ci.v01.chr15G06460/Ci.v01.chr05G01160/Ci.v01.chr09G09450/Ci.v01.chr04G07520/Ci.v01.chr06G09580/Ci.v01.chr14G08740/Ci.v01.chr01G03060/Ci.v01.chr07G04330/Ci.v01.chr01G11380/Ci.v01.chr02G13380/Ci.v01.chr07G0039…	32
GO:0019748	BP	secondary metabolic process	41/700	335/15202	1.06e-08	1.19e-06	1.13e-06	Ci.v01.chr05G03000/Ci.v01.chr01G07790/Ci.v01.chr05G01860/Ci.v01.ContigUN03670/Ci.v01.chr05G13530/Ci.v01.chr16G10860/Ci.v01.chr12G01680/Ci.v01.chr01G25070/Ci.v01.chr05G01880/Ci.v01.chr05G01870/Ci.v01.chr01G06670/Ci.v01.chr08G17240/Ci.v01.chr06G21010/Ci.v01.chr16G00020/Ci.v01.chr12G05900/Ci.v01.chr09G02930/Ci.v01.chr06G21870/Ci.v01.chr02G14670/Ci.v01.chr03G15950/Ci.v01.chr01G03270/Ci.v01.chr01G0552…	41
GO:0045492	BP	xylan biosynthetic process	12/700	33/15202	1.2e-08	1.26e-06	1.2e-06	Ci.v01.chr05G01170/Ci.v01.ContigUN03330/Ci.v01.chr07G16550/Ci.v01.chr02G05480/Ci.v01.chr15G01550/Ci.v01.chr05G04360/Ci.v01.chr04G12010/Ci.v01.chr05G01160/Ci.v01.chr09G09450/Ci.v01.chr14G08740/Ci.v01.chr01G03060/Ci.v01.chr07G14810	12
GO:0034637	BP	cellular carbohydrate biosynthetic process	36/700	276/15202	1.62e-08	1.58e-06	1.5e-06	Ci.v01.chr11G11160/Ci.v01.chr05G01170/Ci.v01.ContigUN03330/Ci.v01.chr07G16550/Ci.v01.chr02G05480/Ci.v01.chr04G25070/Ci.v01.chr05G13530/Ci.v01.chr15G01550/Ci.v01.chr05G04360/Ci.v01.chr04G12010/Ci.v01.chr15G06460/Ci.v01.chr05G01160/Ci.v01.chr09G09450/Ci.v01.chr04G07520/Ci.v01.chr06G09580/Ci.v01.chr08G15840/Ci.v01.chr14G08740/Ci.v01.chr06G11450/Ci.v01.chr01G03060/Ci.v01.chr07G04330/Ci.v01.chr01G1138…	36
GO:0009834	BP	plant-type secondary cell wall biogenesis	19/700	89/15202	1.71e-08	1.58e-06	1.5e-06	Ci.v01.chr01G03230/Ci.v01.chr11G11160/Ci.v01.chr02G05480/Ci.v01.chr04G25070/Ci.v01.chr05G01860/Ci.v01.chr05G13530/Ci.v01.chr16G10860/Ci.v01.chr05G01880/Ci.v01.chr05G04360/Ci.v01.chr04G12010/Ci.v01.chr09G09450/Ci.v01.chr04G07520/Ci.v01.chr09G11220/Ci.v01.chr14G08740/Ci.v01.chr02G13380/Ci.v01.chr07G13040/Ci.v01.chr04G16850/Ci.v01.ContigUN03060/Ci.v01.chr02G12240	19
GO:0016051	BP	carbohydrate biosynthetic process	45/700	401/15202	2.95e-08	2.58e-06	2.45e-06	Ci.v01.chr11G11160/Ci.v01.chr05G01170/Ci.v01.ContigUN03330/Ci.v01.chr07G16550/Ci.v01.chr02G05480/Ci.v01.chr04G25070/Ci.v01.chr05G13530/Ci.v01.chr15G01550/Ci.v01.chr05G04360/Ci.v01.chr04G12010/Ci.v01.chr01G21150/Ci.v01.chr15G06460/Ci.v01.chr06G10530/Ci.v01.chr05G01160/Ci.v01.chr09G09450/Ci.v01.chr04G07520/Ci.v01.chr06G09580/Ci.v01.chr01G21790/Ci.v01.chr08G15840/Ci.v01.chr14G08740/Ci.v01.chr06G1145…	45
GO:0009808	BP	lignin metabolic process	22/700	123/15202	3.98e-08	3.29e-06	3.13e-06	Ci.v01.chr05G03000/Ci.v01.chr01G07790/Ci.v01.chr05G01860/Ci.v01.ContigUN03670/Ci.v01.chr16G10860/Ci.v01.chr12G01680/Ci.v01.chr05G01880/Ci.v01.chr05G01870/Ci.v01.chr01G06670/Ci.v01.chr08G17240/Ci.v01.chr06G21010/Ci.v01.chr12G05900/Ci.v01.chr06G21870/Ci.v01.chr02G14670/Ci.v01.chr03G15950/Ci.v01.chr01G03270/Ci.v01.chr01G05520/Ci.v01.chr05G15470/Ci.v01.chr10G11160/Ci.v01.chr09G03980/Ci.v01.chr10G0133…	22
GO:0044550	BP	secondary metabolite biosynthetic process	29/700	203/15202	5.56e-08	4.37e-06	4.15e-06	Ci.v01.chr05G03000/Ci.v01.chr01G07790/Ci.v01.chr05G01860/Ci.v01.ContigUN03670/Ci.v01.chr16G10860/Ci.v01.chr12G01680/Ci.v01.chr05G01880/Ci.v01.chr01G06670/Ci.v01.chr08G17240/Ci.v01.chr06G21010/Ci.v01.chr16G00020/Ci.v01.chr12G05900/Ci.v01.chr09G02930/Ci.v01.chr06G21870/Ci.v01.chr03G15950/Ci.v01.chr01G05520/Ci.v01.chr07G00390/Ci.v01.chr05G15470/Ci.v01.chr10G11160/Ci.v01.chr01G02100/Ci.v01.chr10G1405…	29
GO:0009809	BP	lignin biosynthetic process	18/700	88/15202	8.15e-08	6.11e-06	5.8e-06	Ci.v01.chr05G03000/Ci.v01.chr01G07790/Ci.v01.chr05G01860/Ci.v01.ContigUN03670/Ci.v01.chr16G10860/Ci.v01.chr12G01680/Ci.v01.chr05G01880/Ci.v01.chr01G06670/Ci.v01.chr08G17240/Ci.v01.chr06G21010/Ci.v01.chr12G05900/Ci.v01.chr06G21870/Ci.v01.chr03G15950/Ci.v01.chr01G05520/Ci.v01.chr05G15470/Ci.v01.chr10G11160/Ci.v01.chr09G03980/Ci.v01.chr10G01330	18
GO:0009414	BP	response to water deprivation	39/700	341/15202	1.52e-07	1.09e-05	1.03e-05	Ci.v01.chr02G02210/Ci.v01.chr03G06240/Ci.v01.chr04G08510/Ci.v01.chr05G13530/Ci.v01.chr04G14000/Ci.v01.chr06G05050/Ci.v01.chr08G03180/Ci.v01.chr06G10530/Ci.v01.chr08G03050/Ci.v01.chr06G02520/Ci.v01.chr06G11450/Ci.v01.chr08G00040/Ci.v01.chr03G05210/Ci.v01.chr08G04120/Ci.v01.chr06G07510/Ci.v01.chr05G07620/Ci.v01.chr04G03960/Ci.v01.chr05G15100/Ci.v01.chr10G06880/Ci.v01.chr08G16100/Ci.v01.chr15G06320/…	39
GO:0000271	BP	polysaccharide biosynthetic process	32/700	254/15202	2.29e-07	1.57e-05	1.49e-05	Ci.v01.chr11G11160/Ci.v01.chr05G01170/Ci.v01.ContigUN03330/Ci.v01.chr07G16550/Ci.v01.chr02G05480/Ci.v01.chr04G25070/Ci.v01.chr05G13530/Ci.v01.chr15G01550/Ci.v01.chr05G04360/Ci.v01.chr04G12010/Ci.v01.chr15G06460/Ci.v01.chr05G01160/Ci.v01.chr09G09450/Ci.v01.chr04G07520/Ci.v01.chr06G09580/Ci.v01.chr14G08740/Ci.v01.chr01G03060/Ci.v01.chr07G04330/Ci.v01.chr01G11380/Ci.v01.chr02G13380/Ci.v01.chr07G0039…	32
GO:0009415	BP	response to water	39/700	352/15202	3.49e-07	2.07e-05	1.97e-05	Ci.v01.chr02G02210/Ci.v01.chr03G06240/Ci.v01.chr04G08510/Ci.v01.chr05G13530/Ci.v01.chr04G14000/Ci.v01.chr06G05050/Ci.v01.chr08G03180/Ci.v01.chr06G10530/Ci.v01.chr08G03050/Ci.v01.chr06G02520/Ci.v01.chr06G11450/Ci.v01.chr08G00040/Ci.v01.chr03G05210/Ci.v01.chr08G04120/Ci.v01.chr06G07510/Ci.v01.chr05G07620/Ci.v01.chr04G03960/Ci.v01.chr05G15100/Ci.v01.chr10G06880/Ci.v01.chr08G16100/Ci.v01.chr15G06320/…	39
GO:0044038	BP	cell wall macromolecule biosynthetic process	17/700	87/15202	3.73e-07	2.07e-05	1.97e-05	Ci.v01.chr05G01170/Ci.v01.ContigUN03330/Ci.v01.chr07G16550/Ci.v01.chr02G05480/Ci.v01.chr15G01550/Ci.v01.chr05G04360/Ci.v01.chr04G12010/Ci.v01.chr05G01160/Ci.v01.chr09G09450/Ci.v01.chr04G07520/Ci.v01.chr14G08740/Ci.v01.chr01G03060/Ci.v01.chr07G04330/Ci.v01.chr07G00390/Ci.v01.chr07G14810/Ci.v01.chr10G03780/Ci.v01.chr04G05370	17
GO:0070589	BP	cellular component macromolecule biosynthetic process	17/700	87/15202	3.73e-07	2.07e-05	1.97e-05	Ci.v01.chr05G01170/Ci.v01.ContigUN03330/Ci.v01.chr07G16550/Ci.v01.chr02G05480/Ci.v01.chr15G01550/Ci.v01.chr05G04360/Ci.v01.chr04G12010/Ci.v01.chr05G01160/Ci.v01.chr09G09450/Ci.v01.chr04G07520/Ci.v01.chr14G08740/Ci.v01.chr01G03060/Ci.v01.chr07G04330/Ci.v01.chr07G00390/Ci.v01.chr07G14810/Ci.v01.chr10G03780/Ci.v01.chr04G05370	17
GO:0070592	BP	cell wall polysaccharide biosynthetic process	17/700	87/15202	3.73e-07	2.07e-05	1.97e-05	Ci.v01.chr05G01170/Ci.v01.ContigUN03330/Ci.v01.chr07G16550/Ci.v01.chr02G05480/Ci.v01.chr15G01550/Ci.v01.chr05G04360/Ci.v01.chr04G12010/Ci.v01.chr05G01160/Ci.v01.chr09G09450/Ci.v01.chr04G07520/Ci.v01.chr14G08740/Ci.v01.chr01G03060/Ci.v01.chr07G04330/Ci.v01.chr07G00390/Ci.v01.chr07G14810/Ci.v01.chr10G03780/Ci.v01.chr04G05370	17
GO:0071669	BP	plant-type cell wall organization or biogenesis	39/700	353/15202	3.76e-07	2.07e-05	1.97e-05	Ci.v01.chr01G03230/Ci.v01.chr11G11160/Ci.v01.chr02G05480/Ci.v01.chr01G18880/Ci.v01.chr04G25070/Ci.v01.chr05G01860/Ci.v01.chr05G13530/Ci.v01.chr16G10860/Ci.v01.chr05G01880/Ci.v01.chr05G04360/Ci.v01.chr04G12010/Ci.v01.chr07G06790/Ci.v01.chr09G09450/Ci.v01.chr04G07520/Ci.v01.chr06G09580/Ci.v01.chr07G06690/Ci.v01.chr01G24560/Ci.v01.chr09G11220/Ci.v01.chr14G08740/Ci.v01.chr07G04330/Ci.v01.chr01G11380/…	39
GO:0006979	BP	response to oxidative stress	42/700	395/15202	3.81e-07	2.07e-05	1.97e-05	Ci.v01.chr02G02210/Ci.v01.chr05G19230/Ci.v01.chr04G14000/Ci.v01.chr06G05050/Ci.v01.chr06G02740/Ci.v01.chr01G06670/Ci.v01.chr07G01180/Ci.v01.chr06G10530/Ci.v01.chr13G07110/Ci.v01.chr05G11010/Ci.v01.chr02G00860/Ci.v01.chr06G08850/Ci.v01.ContigUN33180/Ci.v01.chr11G01390/Ci.v01.chr04G03960/Ci.v01.chr05G16810/Ci.v01.chr05G15100/Ci.v01.chr09G03870/Ci.v01.chr03G00270/Ci.v01.chr08G14130/Ci.v01.chr03G0078…	42
GO:0001101	BP	response to acid chemical	40/700	386/15202	1.4e-06	7.33e-05	6.96e-05	Ci.v01.chr02G02210/Ci.v01.chr03G06240/Ci.v01.chr04G08510/Ci.v01.chr05G13530/Ci.v01.chr04G14000/Ci.v01.chr06G05050/Ci.v01.chr08G03180/Ci.v01.chr03G08240/Ci.v01.chr06G10530/Ci.v01.chr08G03050/Ci.v01.chr06G02520/Ci.v01.chr06G11450/Ci.v01.chr08G00040/Ci.v01.chr03G05210/Ci.v01.chr08G04120/Ci.v01.chr06G07510/Ci.v01.chr05G07620/Ci.v01.chr04G03960/Ci.v01.chr05G15100/Ci.v01.chr10G06880/Ci.v01.chr08G16100/…	40
GO:0010413	BP	glucuronoxylan metabolic process	7/700	15/15202	1.98e-06	9.75e-05	9.26e-05	Ci.v01.chr07G16550/Ci.v01.chr02G05480/Ci.v01.chr15G01550/Ci.v01.chr05G04360/Ci.v01.chr04G12010/Ci.v01.chr09G09450/Ci.v01.chr14G08740	7
GO:0010417	BP	glucuronoxylan biosynthetic process	7/700	15/15202	1.98e-06	9.75e-05	9.26e-05	Ci.v01.chr07G16550/Ci.v01.chr02G05480/Ci.v01.chr15G01550/Ci.v01.chr05G04360/Ci.v01.chr04G12010/Ci.v01.chr09G09450/Ci.v01.chr14G08740	7
GO:0009644	BP	response to high light intensity	15/700	78/15202	2.23e-06	0.000106385	0.000101028	Ci.v01.chr06G05050/Ci.v01.chr06G02740/Ci.v01.chr06G10530/Ci.v01.chr08G14130/Ci.v01.chr01G13430/Ci.v01.chr03G13040/Ci.v01.chr16G12150/Ci.v01.chr16G11230/Ci.v01.chr01G05500/Ci.v01.chr02G14770/Ci.v01.chr16G11210/Ci.v01.chr01G00690/Ci.v01.chr16G11200/Ci.v01.chr07G04690/Ci.v01.chr07G19810	15
GO:0006073	BP	cellular glucan metabolic process	29/700	250/15202	4.52e-06	0.000209391	0.000198846	Ci.v01.chr11G11160/Ci.v01.chr04G08510/Ci.v01.chr04G25070/Ci.v01.chr05G13530/Ci.v01.chr04G12010/Ci.v01.chr15G06460/Ci.v01.chr09G09450/Ci.v01.chr04G07520/Ci.v01.chr06G09580/Ci.v01.chr05G15410/Ci.v01.chr02G04320/Ci.v01.chr06G11450/Ci.v01.chr07G04330/Ci.v01.chr01G11380/Ci.v01.chr03G13950/Ci.v01.chr03G11420/Ci.v01.chr02G13380/Ci.v01.chr13G10140/Ci.v01.chr01G04620/Ci.v01.chr13G07070/Ci.v01.chr12G08860/…	29
GO:0044042	BP	glucan metabolic process	29/700	254/15202	6.19e-06	0.000278331	0.000264315	Ci.v01.chr11G11160/Ci.v01.chr04G08510/Ci.v01.chr04G25070/Ci.v01.chr05G13530/Ci.v01.chr04G12010/Ci.v01.chr15G06460/Ci.v01.chr09G09450/Ci.v01.chr04G07520/Ci.v01.chr06G09580/Ci.v01.chr05G15410/Ci.v01.chr02G04320/Ci.v01.chr06G11450/Ci.v01.chr07G04330/Ci.v01.chr01G11380/Ci.v01.chr03G13950/Ci.v01.chr03G11420/Ci.v01.chr02G13380/Ci.v01.chr13G10140/Ci.v01.chr01G04620/Ci.v01.chr13G07070/Ci.v01.chr12G08860/…	29
GO:0009833	BP	plant-type primary cell wall biogenesis	12/700	58/15202	1.05e-05	0.000458351	0.000435269	Ci.v01.chr11G11160/Ci.v01.chr04G25070/Ci.v01.chr05G13530/Ci.v01.chr06G09580/Ci.v01.chr01G11380/Ci.v01.chr02G13380/Ci.v01.chr07G10930/Ci.v01.chr02G00670/Ci.v01.chr07G10960/Ci.v01.chr04G18570/Ci.v01.chr09G07080/Ci.v01.chr05G10550	12
GO:0046271	BP	phenylpropanoid catabolic process	10/700	42/15202	1.55e-05	0.000641455	0.000609152	Ci.v01.chr05G03000/Ci.v01.chr05G01860/Ci.v01.ContigUN03670/Ci.v01.chr16G10860/Ci.v01.chr05G01880/Ci.v01.chr05G01870/Ci.v01.chr02G14670/Ci.v01.chr01G03270/Ci.v01.chr10G01330/Ci.v01.chr16G09820	10
GO:0046274	BP	lignin catabolic process	10/700	42/15202	1.55e-05	0.000641455	0.000609152	Ci.v01.chr05G03000/Ci.v01.chr05G01860/Ci.v01.ContigUN03670/Ci.v01.chr16G10860/Ci.v01.chr05G01880/Ci.v01.chr05G01870/Ci.v01.chr02G14670/Ci.v01.chr01G03270/Ci.v01.chr10G01330/Ci.v01.chr16G09820	10
GO:0010345	BP	suberin biosynthetic process	7/700	28/15202	0.000215907	0.00865293	0.00821719	Ci.v01.chr16G00020/Ci.v01.chr07G00390/Ci.v01.chr01G02100/Ci.v01.chr16G10770/Ci.v01.chr12G15800/Ci.v01.chr05G03800/Ci.v01.chr04G05370	7
GO:0000281	BP	mitotic cytokinesis	12/700	78/15202	0.000219897	0.00865293	0.00821719	Ci.v01.chr11G11160/Ci.v01.chr04G25070/Ci.v01.chr05G13530/Ci.v01.chr06G09580/Ci.v01.chr01G11380/Ci.v01.chr02G13380/Ci.v01.chr07G10930/Ci.v01.chr02G00670/Ci.v01.chr07G10960/Ci.v01.chr04G18570/Ci.v01.chr09G07080/Ci.v01.chr05G10550	12
GO:0030244	BP	cellulose biosynthetic process	13/700	93/15202	0.000324047	0.0122242	0.0116086	Ci.v01.chr11G11160/Ci.v01.chr04G25070/Ci.v01.chr05G13530/Ci.v01.chr04G07520/Ci.v01.chr06G09580/Ci.v01.chr01G11380/Ci.v01.chr02G13380/Ci.v01.chr07G10930/Ci.v01.chr02G00670/Ci.v01.chr07G10960/Ci.v01.chr04G18570/Ci.v01.chr09G07080/Ci.v01.chr05G10550	13
GO:0008645	BP	hexose transmembrane transport	10/700	59/15202	0.000326186	0.0122242	0.0116086	Ci.v01.chr06G04460/Ci.v01.chr06G04450/Ci.v01.chr01G25690/Ci.v01.chr06G00070/Ci.v01.chr13G07340/Ci.v01.chr03G05700/Ci.v01.chr12G08550/Ci.v01.chr10G04380/Ci.v01.chr03G05720/Ci.v01.chr14G01360	10
GO:0015749	BP	monosaccharide transmembrane transport	10/700	60/15202	0.000375546	0.0134343	0.0127578	Ci.v01.chr06G04460/Ci.v01.chr06G04450/Ci.v01.chr01G25690/Ci.v01.chr06G00070/Ci.v01.chr13G07340/Ci.v01.chr03G05700/Ci.v01.chr12G08550/Ci.v01.chr10G04380/Ci.v01.chr03G05720/Ci.v01.chr14G01360	10
GO:0034219	BP	carbohydrate transmembrane transport	10/700	60/15202	0.000375546	0.0134343	0.0127578	Ci.v01.chr06G04460/Ci.v01.chr06G04450/Ci.v01.chr01G25690/Ci.v01.chr06G00070/Ci.v01.chr13G07340/Ci.v01.chr03G05700/Ci.v01.chr12G08550/Ci.v01.chr10G04380/Ci.v01.chr03G05720/Ci.v01.chr14G01360	10
GO:0009409	BP	response to cold	31/700	354/15202	0.000467927	0.0163671	0.0155428	Ci.v01.chr14G09400/Ci.v01.chr13G10670/Ci.v01.chr16G12480/Ci.v01.chr02G02210/Ci.v01.ContigUN03330/Ci.v01.chr03G06240/Ci.v01.chr07G01180/Ci.v01.chr06G10530/Ci.v01.chr02G00860/Ci.v01.chr15G04880/Ci.v01.chr01G03060/Ci.v01.chr06G08850/Ci.v01.chr08G00040/Ci.v01.chr11G01390/Ci.v01.chr08G04120/Ci.v01.chr03G13950/Ci.v01.chr06G08320/Ci.v01.chr15G02640/Ci.v01.chr05G07620/Ci.v01.chr01G10920/Ci.v01.chr09G1678…	31
GO:0009250	BP	glucan biosynthetic process	18/700	162/15202	0.000483337	0.0165385	0.0157057	Ci.v01.chr11G11160/Ci.v01.chr04G25070/Ci.v01.chr05G13530/Ci.v01.chr15G06460/Ci.v01.chr04G07520/Ci.v01.chr06G09580/Ci.v01.chr07G04330/Ci.v01.chr01G11380/Ci.v01.chr02G13380/Ci.v01.chr01G04620/Ci.v01.chr12G08860/Ci.v01.chr07G10930/Ci.v01.chr10G03780/Ci.v01.chr02G00670/Ci.v01.chr07G10960/Ci.v01.chr04G18570/Ci.v01.chr09G07080/Ci.v01.chr05G10550	18
GO:0072330	BP	monocarboxylic acid biosynthetic process	24/700	252/15202	0.000618009	0.0203964	0.0193692	Ci.v01.chr16G12480/Ci.v01.chr05G13530/Ci.v01.chr04G16450/Ci.v01.chr11G05170/Ci.v01.chr06G06450/Ci.v01.chr12G07280/Ci.v01.chr10G01380/Ci.v01.chr03G05210/Ci.v01.chr04G26150/Ci.v01.chr01G17230/Ci.v01.chr15G07940/Ci.v01.chr10G06880/Ci.v01.chr01G10920/Ci.v01.chr07G00740/Ci.v01.chr12G15800/Ci.v01.chr06G18540/Ci.v01.chr11G00830/Ci.v01.chr08G10130/Ci.v01.chr09G14500/Ci.v01.chr16G02060/Ci.v01.chr08G08640/…	24
GO:0008643	BP	carbohydrate transport	14/700	112/15202	0.000621998	0.0203964	0.0193692	Ci.v01.chr06G04460/Ci.v01.chr06G04450/Ci.v01.chr06G02740/Ci.v01.chr01G25690/Ci.v01.chr06G00070/Ci.v01.chr15G00280/Ci.v01.chr13G07340/Ci.v01.chr04G14610/Ci.v01.chr03G05700/Ci.v01.chr12G08550/Ci.v01.chr10G04380/Ci.v01.chr03G05720/Ci.v01.chr14G01360/Ci.v01.chr09G04330	14
GO:0051259	BP	protein complex oligomerization	9/700	54/15202	0.000731047	0.023483	0.0223005	Ci.v01.chr02G02260/Ci.v01.ContigUN30840/Ci.v01.chr15G06320/Ci.v01.chr07G10430/Ci.v01.chr09G16150/Ci.v01.chr16G11230/Ci.v01.chr16G11210/Ci.v01.chr01G00690/Ci.v01.chr16G11200	9
GO:0009408	BP	response to heat	21/700	213/15202	0.00084953	0.0267432	0.0253965	Ci.v01.chr06G10530/Ci.v01.chr16G07310/Ci.v01.chr08G14130/Ci.v01.chr06G00290/Ci.v01.chr12G10900/Ci.v01.chr09G16150/Ci.v01.chr01G13430/Ci.v01.chr03G13040/Ci.v01.chr03G20770/Ci.v01.chr16G12150/Ci.v01.chr16G11230/Ci.v01.chr01G05500/Ci.v01.chr02G14770/Ci.v01.chr16G11210/Ci.v01.chr15G11870/Ci.v01.chr04G19680/Ci.v01.chr01G00690/Ci.v01.chr16G11200/Ci.v01.chr07G04690/Ci.v01.chr07G19810/Ci.v01.chr07G12720	21
GO:0051274	BP	beta-glucan biosynthetic process	13/700	104/15202	0.00096147	0.0296736	0.0281793	Ci.v01.chr11G11160/Ci.v01.chr04G25070/Ci.v01.chr05G13530/Ci.v01.chr04G07520/Ci.v01.chr06G09580/Ci.v01.chr01G11380/Ci.v01.chr02G13380/Ci.v01.chr07G10930/Ci.v01.chr02G00670/Ci.v01.chr07G10960/Ci.v01.chr04G18570/Ci.v01.chr09G07080/Ci.v01.chr05G10550	13
GO:0030243	BP	cellulose metabolic process	14/700	118/15202	0.00104861	0.0317405	0.0301421	Ci.v01.chr11G11160/Ci.v01.chr04G25070/Ci.v01.chr05G13530/Ci.v01.chr04G07520/Ci.v01.chr06G09580/Ci.v01.chr01G11380/Ci.v01.chr02G13380/Ci.v01.chr07G10930/Ci.v01.chr02G00670/Ci.v01.chr07G10960/Ci.v01.chr04G01630/Ci.v01.chr04G18570/Ci.v01.chr09G07080/Ci.v01.chr05G10550	14
GO:0009068	BP	aspartate family amino acid catabolic process	4/700	11/15202	0.00113453	0.0330694	0.0314041	Ci.v01.chr04G18370/Ci.v01.chr15G06320/Ci.v01.chr07G10430/Ci.v01.chr11G04000	4
GO:0009970	BP	cellular response to sulfate starvation	4/700	11/15202	0.00113453	0.0330694	0.0314041	Ci.v01.chr02G00480/Ci.v01.chr06G08850/Ci.v01.chr15G06320/Ci.v01.chr07G10430	4
GO:0006633	BP	fatty acid biosynthetic process	15/700	137/15202	0.00160992	0.0460729	0.0437527	Ci.v01.chr16G12480/Ci.v01.chr04G16450/Ci.v01.chr06G06450/Ci.v01.chr10G01380/Ci.v01.chr03G05210/Ci.v01.chr04G26150/Ci.v01.chr15G07940/Ci.v01.chr01G10920/Ci.v01.chr07G00740/Ci.v01.chr12G15800/Ci.v01.chr06G18540/Ci.v01.chr09G14500/Ci.v01.chr08G08640/Ci.v01.chr15G01170/Ci.v01.chr11G00550	15
GO:0031226	CC	intrinsic component of plasma membrane	28/765	305/16828	0.00034026	0.0402894	0.0402894	Ci.v01.chr11G03420/Ci.v01.chr10G05270/Ci.v01.chr06G20450/Ci.v01.chr06G04460/Ci.v01.chr10G13580/Ci.v01.chr06G04450/Ci.v01.chr10G07520/Ci.v01.chr07G15390/Ci.v01.chr04G07520/Ci.v01.chr01G25690/Ci.v01.chr02G02260/Ci.v01.chr04G22900/Ci.v01.chr06G00070/Ci.v01.chr05G07620/Ci.v01.chr01G21300/Ci.v01.chr08G15160/Ci.v01.chr13G10830/Ci.v01.chr04G04990/Ci.v01.chr13G07340/Ci.v01.chr06G04660/Ci.v01.chr03G05700/…	28
GO:0046658	CC	anchored component of plasma membrane	15/765	123/16828	0.000463096	0.0402894	0.0402894	Ci.v01.chr11G03420/Ci.v01.chr10G13580/Ci.v01.chr10G07520/Ci.v01.chr07G15390/Ci.v01.chr04G07520/Ci.v01.chr04G22900/Ci.v01.chr05G07620/Ci.v01.chr01G21300/Ci.v01.chr08G15160/Ci.v01.chr13G10830/Ci.v01.chr04G04990/Ci.v01.chr06G04660/Ci.v01.chr16G05580/Ci.v01.chr14G01370/Ci.v01.chr14G03150	15
GO:1990538	MF	xylan O-acetyltransferase activity	7/713	13/15339	6.11e-07	0.000246417	0.00022834	Ci.v01.chr01G03230/Ci.v01.chr05G01170/Ci.v01.ContigUN03330/Ci.v01.chr05G01160/Ci.v01.chr01G03060/Ci.v01.ContigUN03060/Ci.v01.chr07G14810	7
GO:0005507	MF	copper ion binding	31/713	255/15339	9.51e-07	0.000246417	0.00022834	Ci.v01.chr11G03420/Ci.v01.chr05G03000/Ci.v01.ContigUN12520/Ci.v01.chr05G01860/Ci.v01.ContigUN03670/Ci.v01.chr16G10860/Ci.v01.chr05G01880/Ci.v01.chr05G01870/Ci.v01.chr07G15390/Ci.v01.chr07G13590/Ci.v01.chr06G06180/Ci.v01.chr06G13230/Ci.v01.chr02G14670/Ci.v01.chr05G07620/Ci.v01.chr01G03270/Ci.v01.chr03G00270/Ci.v01.chr10G02010/Ci.v01.chr13G10830/Ci.v01.chr04G04990/Ci.v01.chr10G01330/Ci.v01.chr07G01…	31
GO:0016758	MF	hexosyltransferase activity	39/713	391/15339	5.99e-06	0.000827967	0.000767229	Ci.v01.chr11G11160/Ci.v01.chr07G16550/Ci.v01.chr02G05480/Ci.v01.chr04G08510/Ci.v01.chr04G25070/Ci.v01.chr05G13530/Ci.v01.chr15G01550/Ci.v01.chr05G04360/Ci.v01.chr04G12010/Ci.v01.chr01G21150/Ci.v01.chr09G03310/Ci.v01.chr15G06460/Ci.v01.chr06G10530/Ci.v01.chr09G09450/Ci.v01.chr06G09580/Ci.v01.chr05G15410/Ci.v01.chr08G15840/Ci.v01.chr14G08740/Ci.v01.chr06G11450/Ci.v01.chr07G04330/Ci.v01.chr09G04560/…	39
GO:0052716	MF	hydroquinone:oxygen oxidoreductase activity	10/713	38/15339	6.39e-06	0.000827967	0.000767229	Ci.v01.chr05G03000/Ci.v01.chr05G01860/Ci.v01.ContigUN03670/Ci.v01.chr16G10860/Ci.v01.chr05G01880/Ci.v01.chr05G01870/Ci.v01.chr02G14670/Ci.v01.chr01G03270/Ci.v01.chr10G01330/Ci.v01.chr16G09820	10
GO:0016760	MF	cellulose synthase (UDP-forming) activity	12/713	59/15339	1.39e-05	0.00136004	0.00126027	Ci.v01.chr11G11160/Ci.v01.chr04G25070/Ci.v01.chr05G13530/Ci.v01.chr06G09580/Ci.v01.chr01G11380/Ci.v01.chr02G13380/Ci.v01.chr07G10930/Ci.v01.chr02G00670/Ci.v01.chr07G10960/Ci.v01.chr04G18570/Ci.v01.chr09G07080/Ci.v01.chr05G10550	12	Ci.v01.chr05G03000/Ci.v01.chr05G01860/Ci.v01.ContigUN03670/Ci.v01.chr16G10860/Ci.v01.chr05G01880/Ci.v01.chr05G01870/Ci.v01.chr02G14670/Ci.v01.chr01G03270/Ci.v01.chr10G01330/Ci.v01.chr16G09820	10
GO:0016682	MF	oxidoreductase activity	acting on diphenols and related substances as donors	oxygen as acceptor	10/713	42/15339	1.68e-05	0.00136004	0.00126027
GO:0008374	MF	O-acyltransferase activity	14/713	81/15339	1.95e-05	0.00136004	0.00126027	Ci.v01.chr01G03230/Ci.v01.chr05G01170/Ci.v01.ContigUN03330/Ci.v01.chr01G06670/Ci.v01.chr05G01160/Ci.v01.chr13G06650/Ci.v01.chr01G03060/Ci.v01.chr01G05520/Ci.v01.chr01G02100/Ci.v01.chr05G13850/Ci.v01.ContigUN03060/Ci.v01.chr07G14810/Ci.v01.chr04G12070/Ci.v01.ContigUN10920	14
GO:0016413	MF	O-acetyltransferase activity	10/713	43/15339	2.1e-05	0.00136004	0.00126027	Ci.v01.chr01G03230/Ci.v01.chr05G01170/Ci.v01.ContigUN03330/Ci.v01.chr05G01160/Ci.v01.chr13G06650/Ci.v01.chr01G03060/Ci.v01.chr05G13850/Ci.v01.ContigUN03060/Ci.v01.chr07G14810/Ci.v01.chr04G12070	10	10
GO:0016679	MF	oxidoreductase activity	acting on diphenols and related substances as donors	10/713	47/15339	4.79e-05	0.00270778	0.00250914	Ci.v01.chr05G03000/Ci.v01.chr05G01860/Ci.v01.ContigUN03670/Ci.v01.chr16G10860/Ci.v01.chr05G01880/Ci.v01.chr05G01870/Ci.v01.chr02G14670/Ci.v01.chr01G03270/Ci.v01.chr10G01330/Ci.v01.chr16G09820
GO:0008194	MF	UDP-glycosyltransferase activity	30/713	296/15339	5.23e-05	0.00270778	0.00250914	Ci.v01.chr11G11160/Ci.v01.chr07G16550/Ci.v01.chr02G05480/Ci.v01.chr04G25070/Ci.v01.chr05G13530/Ci.v01.chr15G01550/Ci.v01.chr05G04360/Ci.v01.chr04G12010/Ci.v01.chr01G21150/Ci.v01.chr09G03310/Ci.v01.chr15G06460/Ci.v01.chr06G10530/Ci.v01.chr09G09450/Ci.v01.chr06G09580/Ci.v01.chr08G15840/Ci.v01.chr14G08740/Ci.v01.chr06G11450/Ci.v01.chr09G04560/Ci.v01.chr01G11380/Ci.v01.chr02G13380/Ci.v01.chr08G12360/…	30
GO:0016759	MF	cellulose synthase activity	12/713	68/15339	6.15e-05	0.0028967	0.0026842	Ci.v01.chr11G11160/Ci.v01.chr04G25070/Ci.v01.chr05G13530/Ci.v01.chr06G09580/Ci.v01.chr01G11380/Ci.v01.chr02G13380/Ci.v01.chr07G10930/Ci.v01.chr02G00670/Ci.v01.chr07G10960/Ci.v01.chr04G18570/Ci.v01.chr09G07080/Ci.v01.chr05G10550	12
GO:0005506	MF	iron ion binding	21/713	188/15339	0.0001792	0.00773548	0.00716801	Ci.v01.chr11G05170/Ci.v01.chr07G10420/Ci.v01.chr08G17240/Ci.v01.chr06G21010/Ci.v01.ContigUN03470/Ci.v01.chr12G12490/Ci.v01.chr06G21870/Ci.v01.chr05G15470/Ci.v01.chr10G11160/Ci.v01.chr16G10770/Ci.v01.chr12G15800/Ci.v01.chr04G12770/Ci.v01.ContigUN05770/Ci.v01.chr15G06330/Ci.v01.chr03G18980/Ci.v01.chr16G06660/Ci.v01.chr01G02870/Ci.v01.chr02G13850/Ci.v01.ContigUN36310/Ci.v01.chr07G06150/Ci.v01.chr08G…	21	12
GO:0016722	MF	oxidoreductase activity	acting on metal ions	12/713	79/15339	0.00027118	0.0108055	0.0100128	Ci.v01.chr05G03000/Ci.v01.chr05G01860/Ci.v01.ContigUN03670/Ci.v01.chr16G10860/Ci.v01.chr05G01880/Ci.v01.chr05G01870/Ci.v01.chr02G14670/Ci.v01.chr01G03270/Ci.v01.chr10G01330/Ci.v01.chr07G01950/Ci.v01.chr16G09820/Ci.v01.chr03G19750
GO:0005355	MF	glucose transmembrane transporter activity	10/713	59/15339	0.000351707	0.0114532	0.010613	Ci.v01.chr06G04460/Ci.v01.chr06G04450/Ci.v01.chr01G25690/Ci.v01.chr06G00070/Ci.v01.chr13G07340/Ci.v01.chr03G05700/Ci.v01.chr12G08550/Ci.v01.chr10G04380/Ci.v01.chr03G05720/Ci.v01.chr14G01360	10
GO:0005351	MF	carbohydrate:proton symporter activity	15/713	118/15339	0.000370893	0.0114532	0.010613	Ci.v01.chr06G04460/Ci.v01.chr06G04450/Ci.v01.chr01G25690/Ci.v01.chr01G11650/Ci.v01.chr06G00070/Ci.v01.chr13G07340/Ci.v01.chr04G14610/Ci.v01.ContigUN25980/Ci.v01.chr03G05700/Ci.v01.chr12G08550/Ci.v01.chr10G04380/Ci.v01.chr03G05720/Ci.v01.chr14G01360/Ci.v01.chr13G06920/Ci.v01.chr09G04330	15
GO:0005402	MF	carbohydrate:cation symporter activity	15/713	118/15339	0.000370893	0.0114532	0.010613	Ci.v01.chr06G04460/Ci.v01.chr06G04450/Ci.v01.chr01G25690/Ci.v01.chr01G11650/Ci.v01.chr06G00070/Ci.v01.chr13G07340/Ci.v01.chr04G14610/Ci.v01.ContigUN25980/Ci.v01.chr03G05700/Ci.v01.chr12G08550/Ci.v01.chr10G04380/Ci.v01.chr03G05720/Ci.v01.chr14G01360/Ci.v01.chr13G06920/Ci.v01.chr09G04330	15
GO:0015149	MF	hexose transmembrane transporter activity	10/713	60/15339	0.000404767	0.0114532	0.010613	Ci.v01.chr06G04460/Ci.v01.chr06G04450/Ci.v01.chr01G25690/Ci.v01.chr06G00070/Ci.v01.chr13G07340/Ci.v01.chr03G05700/Ci.v01.chr12G08550/Ci.v01.chr10G04380/Ci.v01.chr03G05720/Ci.v01.chr14G01360	10
GO:0051119	MF	sugar transmembrane transporter activity	11/713	71/15339	0.000405965	0.0114532	0.010613	Ci.v01.chr06G04460/Ci.v01.chr06G04450/Ci.v01.chr01G25690/Ci.v01.chr02G02260/Ci.v01.chr06G00070/Ci.v01.chr13G07340/Ci.v01.chr03G05700/Ci.v01.chr12G08550/Ci.v01.chr10G04380/Ci.v01.chr03G05720/Ci.v01.chr14G01360	11	Ci.v01.chr11G05170/Ci.v01.chr07G10420/Ci.v01.chr08G17240/Ci.v01.chr06G21010/Ci.v01.ContigUN03470/Ci.v01.chr07G19600/Ci.v01.chr12G12490/Ci.v01.chr06G21870/Ci.v01.chr05G15470/Ci.v01.chr10G11160/Ci.v01.chr01G11530/Ci.v01.chr16G10770/Ci.v01.chr12G15800/Ci.v01.chr04G12770/Ci.v01.ContigUN05770/Ci.v01.chr01G06020/Ci.v01.chr07G16680/Ci.v01.chr15G06330/Ci.v01.chr16G06660/Ci.v01.chr03G01090/Ci.v01.chr01G02…	26
GO:0016705	MF	oxidoreductase activity	acting on paired donors	with incorporation or reduction of molecular oxygen	26/713	273/15339	0.000431121	0.0114532	0.010613
GO:0015144	MF	carbohydrate transmembrane transporter activity	16/713	133/15339	0.000449732	0.0114532	0.010613	Ci.v01.chr06G04460/Ci.v01.chr06G04450/Ci.v01.chr01G25690/Ci.v01.chr02G02260/Ci.v01.chr01G11650/Ci.v01.chr06G00070/Ci.v01.chr13G07340/Ci.v01.chr04G14610/Ci.v01.ContigUN25980/Ci.v01.chr03G05700/Ci.v01.chr12G08550/Ci.v01.chr10G04380/Ci.v01.chr03G05720/Ci.v01.chr14G01360/Ci.v01.chr13G06920/Ci.v01.chr09G04330	16
GO:0015145	MF	monosaccharide transmembrane transporter activity	10/713	61/15339	0.000464319	0.0114532	0.010613	Ci.v01.chr06G04460/Ci.v01.chr06G04450/Ci.v01.chr01G25690/Ci.v01.chr06G00070/Ci.v01.chr13G07340/Ci.v01.chr03G05700/Ci.v01.chr12G08550/Ci.v01.chr10G04380/Ci.v01.chr03G05720/Ci.v01.chr14G01360	10
GO:0020037	MF	heme binding	22/713	219/15339	0.000568822	0.0133932	0.0124107	Ci.v01.chr11G05170/Ci.v01.chr07G10420/Ci.v01.chr08G17240/Ci.v01.chr06G21010/Ci.v01.ContigUN03470/Ci.v01.chr06G08850/Ci.v01.chr12G12490/Ci.v01.chr06G21870/Ci.v01.chr05G15470/Ci.v01.chr10G11160/Ci.v01.chr16G10770/Ci.v01.chr12G15800/Ci.v01.chr04G12770/Ci.v01.ContigUN05770/Ci.v01.chr15G06330/Ci.v01.chr09G14500/Ci.v01.chr16G06660/Ci.v01.chr01G02870/Ci.v01.chr04G05190/Ci.v01.chr02G13850/Ci.v01.chr07G06…	22
GO:0035251	MF	UDP-glucosyltransferase activity	19/713	178/15339	0.000632767	0.014251	0.0132056	Ci.v01.chr11G11160/Ci.v01.chr04G25070/Ci.v01.chr05G13530/Ci.v01.chr09G03310/Ci.v01.chr15G06460/Ci.v01.chr06G09580/Ci.v01.chr08G15840/Ci.v01.chr06G11450/Ci.v01.chr09G04560/Ci.v01.chr01G11380/Ci.v01.chr02G13380/Ci.v01.chr07G10930/Ci.v01.chr03G02440/Ci.v01.chr02G00670/Ci.v01.chr07G10960/Ci.v01.chr04G18570/Ci.v01.chr09G07080/Ci.v01.chr05G10550/Ci.v01.chr16G08720	19
GO:0046527	MF	glucosyltransferase activity	21/713	207/15339	0.000661404	0.0142753	0.0132281	Ci.v01.chr11G11160/Ci.v01.chr04G25070/Ci.v01.chr05G13530/Ci.v01.chr09G03310/Ci.v01.chr15G06460/Ci.v01.chr06G09580/Ci.v01.chr08G15840/Ci.v01.chr06G11450/Ci.v01.chr09G04560/Ci.v01.chr01G11380/Ci.v01.chr03G11420/Ci.v01.chr02G13380/Ci.v01.chr01G23820/Ci.v01.chr07G10930/Ci.v01.chr03G02440/Ci.v01.chr02G00670/Ci.v01.chr07G10960/Ci.v01.chr04G18570/Ci.v01.chr09G07080/Ci.v01.chr05G10550/Ci.v01.chr16G08720	21
GO:0015295	MF	solute:proton symporter activity	19/713	182/15339	0.000830495	0.0166933	0.0154687	Ci.v01.chr06G04460/Ci.v01.chr06G04450/Ci.v01.chr04G22700/Ci.v01.chr01G25690/Ci.v01.chr01G19280/Ci.v01.chr01G11650/Ci.v01.chr06G00070/Ci.v01.chr13G07340/Ci.v01.chr04G14610/Ci.v01.chr12G04050/Ci.v01.ContigUN25980/Ci.v01.chr03G05700/Ci.v01.chr12G08550/Ci.v01.chr11G00570/Ci.v01.chr10G04380/Ci.v01.chr03G05720/Ci.v01.chr14G01360/Ci.v01.chr13G06920/Ci.v01.chr09G04330	19	32
GO:0004553	MF	hydrolase activity	hydrolyzing O-glycosyl compounds	32/713	379/15339	0.000837886	0.0166933	0.0154687	Ci.v01.chr04G18820/Ci.v01.chr10G07520/Ci.v01.chr05G00520/Ci.v01.chr02G04320/Ci.v01.chr04G22900/Ci.v01.chr01G24560/Ci.v01.ContigUN08040/Ci.v01.chr09G01900/Ci.v01.chr03G11420/Ci.v01.chr04G03960/Ci.v01.chr05G07010/Ci.v01.chr05G16810/Ci.v01.chr10G09370/Ci.v01.chr03G13350/Ci.v01.chr03G08000/Ci.v01.chr13G10140/Ci.v01.chr08G15160/Ci.v01.chr01G04620/Ci.v01.chr04G23420/Ci.v01.chr10G12260/Ci.v01.chr10G0378…
GO:0051082	MF	unfolded protein binding	13/713	103/15339	0.000957017	0.0183605	0.0170136	Ci.v01.chr05G13060/Ci.v01.chr16G07310/Ci.v01.chr06G00290/Ci.v01.chr09G16150/Ci.v01.chr01G13430/Ci.v01.chr03G20770/Ci.v01.chr16G12150/Ci.v01.chr16G11230/Ci.v01.chr01G05500/Ci.v01.ContigUN08670/Ci.v01.chr16G11210/Ci.v01.chr01G00690/Ci.v01.chr16G11200	13
GO:0015020	MF	glucuronosyltransferase activity	6/713	27/15339	0.00126394	0.0233828	0.0216675	Ci.v01.chr02G05480/Ci.v01.chr05G04360/Ci.v01.chr04G12010/Ci.v01.chr09G09450/Ci.v01.chr14G08740/Ci.v01.chr08G12360	6
GO:0046906	MF	tetrapyrrole binding	22/713	234/15339	0.00136831	0.0244409	0.0226479	Ci.v01.chr11G05170/Ci.v01.chr07G10420/Ci.v01.chr08G17240/Ci.v01.chr06G21010/Ci.v01.ContigUN03470/Ci.v01.chr06G08850/Ci.v01.chr12G12490/Ci.v01.chr06G21870/Ci.v01.chr05G15470/Ci.v01.chr10G11160/Ci.v01.chr16G10770/Ci.v01.chr12G15800/Ci.v01.chr04G12770/Ci.v01.ContigUN05770/Ci.v01.chr15G06330/Ci.v01.chr09G14500/Ci.v01.chr16G06660/Ci.v01.chr01G02870/Ci.v01.chr04G05190/Ci.v01.chr02G13850/Ci.v01.chr07G06…	22	33
GO:0016798	MF	hydrolase activity	acting on glycosyl bonds	33/713	409/15339	0.00150231	0.0259398	0.0240369	Ci.v01.chr04G18820/Ci.v01.chr10G07520/Ci.v01.chr05G12320/Ci.v01.chr05G00520/Ci.v01.chr02G04320/Ci.v01.chr04G22900/Ci.v01.chr01G24560/Ci.v01.ContigUN08040/Ci.v01.chr09G01900/Ci.v01.chr03G11420/Ci.v01.chr04G03960/Ci.v01.chr05G07010/Ci.v01.chr05G16810/Ci.v01.chr10G09370/Ci.v01.chr03G13350/Ci.v01.chr03G08000/Ci.v01.chr13G10140/Ci.v01.chr08G15160/Ci.v01.chr01G04620/Ci.v01.chr04G23420/Ci.v01.chr10G1226…
GO:0004497	MF	monooxygenase activity	20/713	213/15339	0.00224825	0.037206	0.0344766	Ci.v01.chr07G10420/Ci.v01.chr08G17240/Ci.v01.chr06G21010/Ci.v01.ContigUN03470/Ci.v01.chr07G19600/Ci.v01.chr12G12490/Ci.v01.chr06G21870/Ci.v01.chr05G15470/Ci.v01.chr10G11160/Ci.v01.chr16G10770/Ci.v01.chr12G15800/Ci.v01.chr04G12770/Ci.v01.ContigUN05770/Ci.v01.chr15G06330/Ci.v01.chr16G06660/Ci.v01.chr03G01090/Ci.v01.chr01G02870/Ci.v01.chr02G13850/Ci.v01.chr07G06150/Ci.v01.chr08G04610	20
GO:0015293	MF	symporter activity	24/713	275/15339	0.00232552	0.037206	0.0344766	Ci.v01.chr06G04460/Ci.v01.chr06G04450/Ci.v01.chr16G05130/Ci.v01.chr04G22700/Ci.v01.chr01G25690/Ci.v01.chr01G19280/Ci.v01.chr01G11650/Ci.v01.chr06G00070/Ci.v01.chr03G18500/Ci.v01.chr07G13930/Ci.v01.chr08G17070/Ci.v01.chr13G07340/Ci.v01.chr04G14610/Ci.v01.chr12G04050/Ci.v01.ContigUN25980/Ci.v01.chr03G05700/Ci.v01.chr10G01220/Ci.v01.chr12G08550/Ci.v01.chr11G00570/Ci.v01.chr10G04380/Ci.v01.chr03G0572…	24
GO:0015294	MF	solute:cation symporter activity	19/713	199/15339	0.00237027	0.037206	0.0344766	Ci.v01.chr06G04460/Ci.v01.chr06G04450/Ci.v01.chr04G22700/Ci.v01.chr01G25690/Ci.v01.chr01G19280/Ci.v01.chr01G11650/Ci.v01.chr06G00070/Ci.v01.chr13G07340/Ci.v01.chr04G14610/Ci.v01.chr12G04050/Ci.v01.ContigUN25980/Ci.v01.chr03G05700/Ci.v01.chr12G08550/Ci.v01.chr11G00570/Ci.v01.chr10G04380/Ci.v01.chr03G05720/Ci.v01.chr14G01360/Ci.v01.chr13G06920/Ci.v01.chr09G04330	19
GO:0019825	MF	oxygen binding	16/713	157/15339	0.00265193	0.040403	0.0374391	Ci.v01.chr11G05170/Ci.v01.chr07G10420/Ci.v01.ContigUN03470/Ci.v01.chr12G12490/Ci.v01.chr08G09950/Ci.v01.chr16G10770/Ci.v01.chr12G15800/Ci.v01.chr04G12770/Ci.v01.ContigUN05770/Ci.v01.chr15G06330/Ci.v01.chr16G06660/Ci.v01.chr01G02870/Ci.v01.chr10G14660/Ci.v01.chr02G13850/Ci.v01.chr07G06150/Ci.v01.chr08G04610	16	24
GO:0016747	MF	acyltransferase activity	transferring groups other than amino-acyl groups	24/713	279/15339	0.00280641	0.0408042	0.0378108	Ci.v01.chr16G12480/Ci.v01.chr01G03230/Ci.v01.chr05G01170/Ci.v01.ContigUN03330/Ci.v01.chr01G28460/Ci.v01.chr01G06670/Ci.v01.chr07G01180/Ci.v01.chr05G01160/Ci.v01.chr13G06650/Ci.v01.chr06G06450/Ci.v01.chr01G03060/Ci.v01.chr01G17230/Ci.v01.chr01G05520/Ci.v01.chr07G00390/Ci.v01.chr01G02100/Ci.v01.chr01G10920/Ci.v01.chr05G13850/Ci.v01.ContigUN03060/Ci.v01.chr07G14810/Ci.v01.chr03G12920/Ci.v01.chr15G01…
GO:0016746	MF	acyltransferase activity	26/713	311/15339	0.00283581	0.0408042	0.0378108	Ci.v01.chr16G12480/Ci.v01.chr01G03230/Ci.v01.chr05G01170/Ci.v01.ContigUN03330/Ci.v01.chr06G08230/Ci.v01.chr01G28460/Ci.v01.chr01G06670/Ci.v01.chr07G01180/Ci.v01.chr05G01160/Ci.v01.chr13G06650/Ci.v01.chr06G06450/Ci.v01.chr01G03060/Ci.v01.chr01G17230/Ci.v01.chr01G05520/Ci.v01.chr07G00390/Ci.v01.chr01G02100/Ci.v01.chr01G10920/Ci.v01.chr05G13850/Ci.v01.ContigUN03060/Ci.v01.chr07G14810/Ci.v01.chr03G12…	26
GO:0044183	MF	protein folding chaperone	6/713	32/15339	0.003176	0.044464	0.0412021	Ci.v01.chr07G15550/Ci.v01.chr06G00290/Ci.v01.chr01G13430/Ci.v01.chr05G11520/Ci.v01.chr16G12150/Ci.v01.chr01G05500	6

## Sheet: KEGG pathway analysis
Table S9. GO enrichment analysis and KEGG pathway analysis of the differentially expressed genes during the formation of flower primordial (FD2 vs MD2). Female flower bud (FD2) enriched.
KEGG pathway analysis of the differentially expressed genes during the formation of flower primordial (FD2 vs MD2). Female flower bud (FD2) enriched.
	Cluster	ID	Description	GeneRatio	BgRatio	pvalue	p.adjust	qvalue	geneID	Count
1	V1	ko00940	Phenylpropanoid biosynthesis (16)	14/107	164/6173	7.15e-07	9.43e-05	8.2e-05	Ci.v01.chr01G05520/Ci.v01.chr01G06670/Ci.v01.chr01G25070/Ci.v01.chr03G12920/Ci.v01.chr03G15950/Ci.v01.chr04G05190/Ci.v01.chr05G15470/Ci.v01.chr06G21010/Ci.v01.chr06G21870/Ci.v01.chr08G17240/Ci.v01.chr09G03980/Ci.v01.chr10G11160/Ci.v01.chr12G01680/Ci.v01.chr12G05900	14
2	V1	ko00073	Cutin	6/107	31/6173	1.22e-05	0.00080505	0.000699764	Ci.v01.chr04G05370/Ci.v01.chr07G00390/Ci.v01.chr12G15800/Ci.v01.chr16G00020/Ci.v01.chr16G06660/Ci.v01.chr16G10770	6
3	V1	ko00500	Starch and sucrose metabolism (31)	12/107	166/6173	2.6e-05	0.00114308	0.000993588	Ci.v01.chr02G04320/Ci.v01.chr03G13960/Ci.v01.chr04G01630/Ci.v01.chr04G08510/Ci.v01.chr05G15410/Ci.v01.chr06G11450/Ci.v01.chr08G15160/Ci.v01.chr08G15840/Ci.v01.chr10G03780/Ci.v01.chr12G08860/Ci.v01.chr13G07070/Ci.v01.chr15G06460	12
4	V1	ko00945	Stilbenoid	5/107	33/6173	0.00022973	0.00758109	0.00658962	Ci.v01.chr01G05520/Ci.v01.chr03G12920/Ci.v01.chr05G15470/Ci.v01.chr09G03980/Ci.v01.chr10G11160	5
5	V1	ko04213	Longevity regulating pathway - multiple species (12)	6/107	54/6173	0.000309731	0.0081769	0.00710751	Ci.v01.chr01G05500/Ci.v01.chr06G00290/Ci.v01.chr06G08850/Ci.v01.chr07G04690/Ci.v01.chr07G19810/Ci.v01.chr16G12150	6
