# Supplementary material for: Transcriptional Regulation of Female and Male Flower Bud Initiation and Development in Pecan (Carya illinoensis)
Source: Plants (Basel). 2023 Mar 20;12(6):1378. doi: 10.3390/plants12061378 (PMC10051282; doi:10.3390/plants12061378)
Supplement: Supplementary file 1 [file plants-12-01378-s001.zip › supplementaryMaterials/Supplementary_Tables/Supplementary_Table_S8.xlsx]

## Sheet: GO enrichment analysis
Table S8.GO enrichment analysis and KEGG pathway analysis of the differentially expressed genes during the formation of flower primordial (FD2 vs MD2). Male flower bud (MD2) enriched.
GO enrichment analysis of the differentially expressed genes during the formation of flower primordial (FD2 vs MD2). Male flower bud (MD2) enriched.
	ONTOLOGY	Description	GeneRatio	BgRatio	pvalue	p.adjust	qvalue	geneID	Count
GO:0022402	BP	cell cycle process	93/1027	471/15202	1.72e-21	2.94e-18	2.52e-18	Ci.v01.chr11G02590/Ci.v01.chr06G02510/Ci.v01.chr11G09120/Ci.v01.chr01G09740/Ci.v01.chr01G15020/Ci.v01.chr06G03070/Ci.v01.chr04G16630/Ci.v01.ContigUN40270/Ci.v01.chr01G09960/Ci.v01.chr07G01800/Ci.v01.chr05G15560/Ci.v01.chr03G04140/Ci.v01.chr04G16590/Ci.v01.chr03G10720/Ci.v01.chr05G12740/Ci.v01.chr09G11520/Ci.v01.chr04G18510/Ci.v01.chr08G08170/Ci.v01.chr01G16620/Ci.v01.ContigUN35830/Ci.v01.chr02G03…	93
GO:0006260	BP	DNA replication	49/1027	168/15202	4.68e-19	4e-16	3.43e-16	Ci.v01.chr06G02510/Ci.v01.ContigUN03440/Ci.v01.chr10G05600/Ci.v01.chr05G05400/Ci.v01.chr02G15100/Ci.v01.chr04G11040/Ci.v01.chr10G12540/Ci.v01.chr08G12080/Ci.v01.chr05G01140/Ci.v01.chr09G09280/Ci.v01.chr03G03480/Ci.v01.chr03G04710/Ci.v01.ContigUN11230/Ci.v01.chr16G00080/Ci.v01.chr15G10560/Ci.v01.chr13G13080/Ci.v01.chr11G08380/Ci.v01.chr09G13280/Ci.v01.chr02G10640/Ci.v01.chr05G04300/Ci.v01.chr07G04…	49
GO:0006261	BP	DNA-dependent DNA replication	41/1027	124/15202	2.39e-18	1.36e-15	1.17e-15	Ci.v01.chr06G02510/Ci.v01.chr10G05600/Ci.v01.chr05G05400/Ci.v01.chr02G15100/Ci.v01.chr04G11040/Ci.v01.chr10G12540/Ci.v01.chr08G12080/Ci.v01.chr05G01140/Ci.v01.chr03G03480/Ci.v01.ContigUN11230/Ci.v01.chr16G00080/Ci.v01.chr15G10560/Ci.v01.chr13G13080/Ci.v01.chr11G08380/Ci.v01.chr02G10640/Ci.v01.chr05G04300/Ci.v01.chr07G04530/Ci.v01.ContigUN31640/Ci.v01.chr16G01710/Ci.v01.chr13G06870/Ci.v01.chr01G24…	41
GO:0006259	BP	DNA metabolic process	81/1027	424/15202	6.28e-18	2.68e-15	2.3e-15	Ci.v01.chr11G02590/Ci.v01.chr07G13480/Ci.v01.chr06G11650/Ci.v01.chr06G02510/Ci.v01.chr16G06620/Ci.v01.chr01G09960/Ci.v01.ContigUN06700/Ci.v01.chr07G01800/Ci.v01.chr04G24980/Ci.v01.chr07G18130/Ci.v01.chr03G02680/Ci.v01.chr02G15100/Ci.v01.chr08G06330/Ci.v01.chr04G11040/Ci.v01.chr16G10570/Ci.v01.chr09G09930/Ci.v01.chr05G08340/Ci.v01.chr05G08330/Ci.v01.chr09G03890/Ci.v01.chr05G01140/Ci.v01.chr16G0257…	81
GO:0010564	BP	regulation of cell cycle process	40/1027	132/15202	1.96e-16	6.71e-14	5.75e-14	Ci.v01.chr06G02510/Ci.v01.chr06G03070/Ci.v01.ContigUN40270/Ci.v01.chr01G09960/Ci.v01.chr07G01800/Ci.v01.chr05G15560/Ci.v01.chr03G04140/Ci.v01.chr04G16590/Ci.v01.chr09G11520/Ci.v01.chr02G03150/Ci.v01.chr08G09910/Ci.v01.chr07G05280/Ci.v01.chr03G01760/Ci.v01.chr06G09350/Ci.v01.chr08G12080/Ci.v01.ContigUN05750/Ci.v01.chr08G14040/Ci.v01.chr05G01140/Ci.v01.chr13G01750/Ci.v01.chr11G02750/Ci.v01.chr13G13…	40
GO:0000278	BP	mitotic cell cycle	60/1027	280/15202	6.08e-16	1.73e-13	1.48e-13	Ci.v01.chr01G15020/Ci.v01.chr06G03070/Ci.v01.chr05G15560/Ci.v01.chr04G16590/Ci.v01.chr09G11520/Ci.v01.chr08G08170/Ci.v01.chr01G16620/Ci.v01.ContigUN35830/Ci.v01.chr02G03150/Ci.v01.chr11G01560/Ci.v01.chr04G11780/Ci.v01.chr04G14750/Ci.v01.chr08G09910/Ci.v01.chr01G18590/Ci.v01.chr09G11040/Ci.v01.chr10G01420/Ci.v01.chr07G05280/Ci.v01.chr03G01760/Ci.v01.chr07G12410/Ci.v01.chr06G09350/Ci.v01.chr06G0639…	60
GO:0000280	BP	nuclear division	44/1027	175/15202	1.23e-14	3.01e-12	2.58e-12	Ci.v01.chr11G02590/Ci.v01.chr01G09740/Ci.v01.chr01G15020/Ci.v01.chr01G09960/Ci.v01.chr07G01800/Ci.v01.chr05G15560/Ci.v01.chr03G04140/Ci.v01.chr04G16590/Ci.v01.chr05G12740/Ci.v01.chr04G18510/Ci.v01.chr02G03150/Ci.v01.chr07G18130/Ci.v01.chr04G14750/Ci.v01.chr08G09910/Ci.v01.chr01G18590/Ci.v01.chr09G11040/Ci.v01.chr07G05280/Ci.v01.chr03G01760/Ci.v01.chr10G12540/Ci.v01.chr09G03770/Ci.v01.chr04G06600/…	44
GO:0007018	BP	microtubule-based movement	29/1027	86/15202	1.27e-13	2.62e-11	2.25e-11	Ci.v01.chr11G09120/Ci.v01.chr14G00560/Ci.v01.chr06G16710/Ci.v01.chr15G00740/Ci.v01.chr08G03030/Ci.v01.chr05G12740/Ci.v01.chr01G11940/Ci.v01.chr04G18510/Ci.v01.chr06G14390/Ci.v01.chr01G16620/Ci.v01.chr05G18720/Ci.v01.chr02G09860/Ci.v01.chr06G14690/Ci.v01.chr01G18590/Ci.v01.chr08G08140/Ci.v01.chr03G06440/Ci.v01.chr08G08150/Ci.v01.chr06G06390/Ci.v01.chr10G08940/Ci.v01.chr15G12050/Ci.v01.chr10G14070/…	29
GO:0051726	BP	regulation of cell cycle	43/1027	179/15202	1.38e-13	2.62e-11	2.25e-11	Ci.v01.chr06G02510/Ci.v01.chr06G03070/Ci.v01.ContigUN40270/Ci.v01.chr01G09960/Ci.v01.chr07G01800/Ci.v01.chr05G15560/Ci.v01.chr03G04140/Ci.v01.chr04G16590/Ci.v01.chr09G11520/Ci.v01.chr02G03150/Ci.v01.chr08G09910/Ci.v01.chr07G05280/Ci.v01.chr03G01760/Ci.v01.chr06G09350/Ci.v01.chr08G12080/Ci.v01.ContigUN05750/Ci.v01.chr08G14040/Ci.v01.chr05G01140/Ci.v01.chr13G01750/Ci.v01.chr11G02750/Ci.v01.chr13G13…	43
GO:0051301	BP	cell division	74/1027	439/15202	1.66e-13	2.84e-11	2.44e-11	Ci.v01.chr01G02030/Ci.v01.chr06G02510/Ci.v01.chr11G09120/Ci.v01.chr01G09740/Ci.v01.chr06G03070/Ci.v01.ContigUN40270/Ci.v01.chr05G15560/Ci.v01.chr10G13140/Ci.v01.chr01G06570/Ci.v01.chr03G04140/Ci.v01.chr03G10720/Ci.v01.chr05G12740/Ci.v01.chr04G18510/Ci.v01.chr08G08170/Ci.v01.chr01G16620/Ci.v01.ContigUN35830/Ci.v01.chr02G03150/Ci.v01.chr02G09860/Ci.v01.chr11G01560/Ci.v01.chr04G11780/Ci.v01.chr07G11…	74
GO:0007017	BP	microtubule-based process	49/1027	228/15202	2.65e-13	4.12e-11	3.53e-11	Ci.v01.chr11G09120/Ci.v01.chr14G00560/Ci.v01.chr06G03070/Ci.v01.chr04G16630/Ci.v01.chr06G16710/Ci.v01.chr15G00740/Ci.v01.chr08G03030/Ci.v01.chr05G12740/Ci.v01.chr09G11520/Ci.v01.chr01G11940/Ci.v01.chr04G18510/Ci.v01.chr06G14390/Ci.v01.chr01G16620/Ci.v01.chr05G18720/Ci.v01.chr02G09860/Ci.v01.chr06G14690/Ci.v01.chr01G18590/Ci.v01.chr08G08140/Ci.v01.chr09G11040/Ci.v01.chr10G01420/Ci.v01.chr14G01510/…	49
GO:1903047	BP	mitotic cell cycle process	48/1027	222/15202	3.68e-13	5.24e-11	4.49e-11	Ci.v01.chr01G15020/Ci.v01.chr06G03070/Ci.v01.chr05G15560/Ci.v01.chr04G16590/Ci.v01.chr09G11520/Ci.v01.chr08G08170/Ci.v01.chr01G16620/Ci.v01.ContigUN35830/Ci.v01.chr02G03150/Ci.v01.chr11G01560/Ci.v01.chr04G11780/Ci.v01.chr04G14750/Ci.v01.chr08G09910/Ci.v01.chr01G18590/Ci.v01.chr07G05280/Ci.v01.chr03G01760/Ci.v01.chr06G09350/Ci.v01.chr06G06390/Ci.v01.chr04G06600/Ci.v01.chr01G15210/Ci.v01.chr08G1208…	48
GO:0048285	BP	organelle fission	45/1027	214/15202	5.59e-12	7.35e-10	6.3e-10	Ci.v01.chr11G02590/Ci.v01.chr01G09740/Ci.v01.chr01G15020/Ci.v01.chr01G09960/Ci.v01.chr07G01800/Ci.v01.chr05G15560/Ci.v01.chr03G04140/Ci.v01.chr04G16590/Ci.v01.chr05G12740/Ci.v01.chr04G18510/Ci.v01.chr02G03150/Ci.v01.chr07G18130/Ci.v01.chr04G14750/Ci.v01.chr08G09910/Ci.v01.chr01G18590/Ci.v01.chr09G11040/Ci.v01.chr07G05280/Ci.v01.chr03G01760/Ci.v01.chr10G12540/Ci.v01.chr09G03770/Ci.v01.chr04G06600/…	45
GO:0006928	BP	movement of cell or subcellular component	31/1027	114/15202	1.15e-11	1.41e-09	1.2e-09	Ci.v01.chr11G09120/Ci.v01.chr14G00560/Ci.v01.chr06G16710/Ci.v01.chr15G00740/Ci.v01.chr08G03030/Ci.v01.chr05G12740/Ci.v01.chr01G11940/Ci.v01.chr04G18510/Ci.v01.chr06G14390/Ci.v01.chr01G16620/Ci.v01.chr05G18720/Ci.v01.chr02G09860/Ci.v01.chr06G14690/Ci.v01.chr01G18590/Ci.v01.chr08G08140/Ci.v01.chr03G06440/Ci.v01.chr08G08150/Ci.v01.chr06G06390/Ci.v01.chr10G08940/Ci.v01.chr15G12050/Ci.v01.chr10G14070/…	31
GO:0006270	BP	DNA replication initiation	15/1027	29/15202	7.97e-11	9.08e-09	7.78e-09	Ci.v01.chr02G15100/Ci.v01.chr03G03480/Ci.v01.chr05G04300/Ci.v01.chr16G01710/Ci.v01.chr13G06870/Ci.v01.chr01G24200/Ci.v01.chr14G07340/Ci.v01.chr12G11930/Ci.v01.chr02G14510/Ci.v01.chr12G09140/Ci.v01.chr03G16660/Ci.v01.chr05G07630/Ci.v01.chr01G27300/Ci.v01.chr10G06690/Ci.v01.chr12G10920	15
GO:0006310	BP	DNA recombination	31/1027	127/15202	2.31e-10	2.47e-08	2.12e-08	Ci.v01.chr11G02590/Ci.v01.chr06G02510/Ci.v01.chr01G09960/Ci.v01.chr07G01800/Ci.v01.chr07G18130/Ci.v01.chr03G02680/Ci.v01.chr09G09930/Ci.v01.chr09G03890/Ci.v01.chr05G01140/Ci.v01.chr03G04710/Ci.v01.chr13G01750/Ci.v01.chr06G04700/Ci.v01.chr06G15820/Ci.v01.chr15G05380/Ci.v01.chr01G07190/Ci.v01.chr05G09870/Ci.v01.chr03G14800/Ci.v01.chr02G10640/Ci.v01.chr05G04300/Ci.v01.chr01G24200/Ci.v01.chr08G12510/…	31
GO:0006974	BP	cellular response to DNA damage stimulus	50/1027	285/15202	3.76e-10	3.78e-08	3.24e-08	Ci.v01.chr11G02590/Ci.v01.chr07G13480/Ci.v01.chr06G11650/Ci.v01.chr16G06620/Ci.v01.ContigUN06700/Ci.v01.chr03G12820/Ci.v01.chr04G24980/Ci.v01.chr07G18130/Ci.v01.chr03G02680/Ci.v01.chr04G11040/Ci.v01.chr16G10570/Ci.v01.chr05G08340/Ci.v01.chr05G08330/Ci.v01.chr09G03890/Ci.v01.chr05G01140/Ci.v01.chr03G04710/Ci.v01.chr16G13410/Ci.v01.ContigUN11230/Ci.v01.chr06G15820/Ci.v01.chr15G05380/Ci.v01.chr16G00…	50
GO:0140013	BP	meiotic nuclear division	25/1027	90/15202	6.9e-10	6.55e-08	5.61e-08	Ci.v01.chr11G02590/Ci.v01.chr01G09740/Ci.v01.chr01G09960/Ci.v01.chr07G01800/Ci.v01.chr03G04140/Ci.v01.chr04G16590/Ci.v01.chr05G12740/Ci.v01.chr04G18510/Ci.v01.chr07G18130/Ci.v01.chr01G18590/Ci.v01.chr09G03770/Ci.v01.chr10G08940/Ci.v01.chr09G03890/Ci.v01.chr05G01140/Ci.v01.chr13G01750/Ci.v01.chr06G09390/Ci.v01.chr02G10640/Ci.v01.chr05G04300/Ci.v01.chr08G12510/Ci.v01.chr01G18500/Ci.v01.chr04G18430/…	25
GO:0006281	BP	DNA repair	46/1027	259/15202	1.27e-09	1.14e-07	9.77e-08	Ci.v01.chr07G13480/Ci.v01.chr06G11650/Ci.v01.chr16G06620/Ci.v01.ContigUN06700/Ci.v01.chr04G24980/Ci.v01.chr07G18130/Ci.v01.chr03G02680/Ci.v01.chr04G11040/Ci.v01.chr16G10570/Ci.v01.chr05G08340/Ci.v01.chr05G08330/Ci.v01.chr09G03890/Ci.v01.chr05G01140/Ci.v01.chr03G04710/Ci.v01.chr16G13410/Ci.v01.ContigUN11230/Ci.v01.chr06G15820/Ci.v01.chr15G05380/Ci.v01.chr16G00080/Ci.v01.chr01G07190/Ci.v01.chr02G08…	46
GO:0051276	BP	chromosome organization	55/1027	342/15202	1.41e-09	1.21e-07	1.03e-07	Ci.v01.chr01G15020/Ci.v01.chr07G01800/Ci.v01.chr03G04140/Ci.v01.chr04G16590/Ci.v01.chr15G01600/Ci.v01.chr04G11780/Ci.v01.chr07G18130/Ci.v01.chr04G14750/Ci.v01.chr02G15100/Ci.v01.chr03G01760/Ci.v01.chr04G06600/Ci.v01.chr04G21130/Ci.v01.chr01G15210/Ci.v01.chr05G01140/Ci.v01.chr07G16480/Ci.v01.chr03G04710/Ci.v01.chr13G01750/Ci.v01.chr04G23820/Ci.v01.chr06G04700/Ci.v01.chr06G15820/Ci.v01.chr09G01590/…	55
GO:0000910	BP	cytokinesis	35/1027	170/15202	2.32e-09	1.89e-07	1.62e-07	Ci.v01.chr11G09120/Ci.v01.chr01G09740/Ci.v01.chr06G03070/Ci.v01.ContigUN40270/Ci.v01.chr03G04140/Ci.v01.chr03G10720/Ci.v01.chr04G18510/Ci.v01.chr08G08170/Ci.v01.chr01G16620/Ci.v01.ContigUN35830/Ci.v01.chr02G09860/Ci.v01.chr11G01560/Ci.v01.chr15G02230/Ci.v01.chr01G18590/Ci.v01.chr09G11040/Ci.v01.chr09G03770/Ci.v01.ContigUN05750/Ci.v01.chr08G14040/Ci.v01.chr05G01140/Ci.v01.chr16G02570/Ci.v01.chr01G…	35
GO:0051783	BP	regulation of nuclear division	17/1027	48/15202	6.41e-09	4.98e-07	4.27e-07	Ci.v01.chr01G09960/Ci.v01.chr07G01800/Ci.v01.chr05G15560/Ci.v01.chr04G16590/Ci.v01.chr02G03150/Ci.v01.chr08G09910/Ci.v01.chr07G05280/Ci.v01.chr03G01760/Ci.v01.chr10G12540/Ci.v01.chr08G12080/Ci.v01.chr05G01140/Ci.v01.chr11G02750/Ci.v01.chr06G09390/Ci.v01.chr02G10640/Ci.v01.chr01G07010/Ci.v01.chr04G05070/Ci.v01.chr01G24390	17
GO:0051321	BP	meiotic cell cycle	34/1027	169/15202	7.3e-09	5.43e-07	4.65e-07	Ci.v01.chr11G02590/Ci.v01.chr01G09740/Ci.v01.chr01G15020/Ci.v01.chr01G09960/Ci.v01.chr07G01800/Ci.v01.chr03G04140/Ci.v01.chr04G16590/Ci.v01.chr05G12740/Ci.v01.chr04G18510/Ci.v01.chr07G18130/Ci.v01.chr01G18590/Ci.v01.chr03G01760/Ci.v01.chr09G03770/Ci.v01.chr01G15210/Ci.v01.chr10G08940/Ci.v01.chr09G03890/Ci.v01.chr05G01140/Ci.v01.chr13G01750/Ci.v01.chr06G09390/Ci.v01.chr02G10640/Ci.v01.chr05G04300/…	34
GO:0071103	BP	DNA conformation change	22/1027	81/15202	1.15e-08	8.16e-07	6.99e-07	Ci.v01.chr01G15020/Ci.v01.chr07G18130/Ci.v01.chr04G14750/Ci.v01.chr02G15100/Ci.v01.chr04G06600/Ci.v01.chr01G15210/Ci.v01.chr03G04710/Ci.v01.chr13G01750/Ci.v01.chr06G04700/Ci.v01.chr06G15820/Ci.v01.chr01G07190/Ci.v01.chr05G15960/Ci.v01.chr03G14800/Ci.v01.chr07G04530/Ci.v01.chr09G11400/Ci.v01.chr07G04930/Ci.v01.chr04G12080/Ci.v01.chr02G14510/Ci.v01.chr12G09140/Ci.v01.chr05G07630/Ci.v01.chr10G06690/…	22
GO:1903046	BP	meiotic cell cycle process	31/1027	148/15202	1.24e-08	8.45e-07	7.24e-07	Ci.v01.chr11G02590/Ci.v01.chr01G09740/Ci.v01.chr01G15020/Ci.v01.chr01G09960/Ci.v01.chr07G01800/Ci.v01.chr03G04140/Ci.v01.chr04G16590/Ci.v01.chr05G12740/Ci.v01.chr04G18510/Ci.v01.chr07G18130/Ci.v01.chr01G18590/Ci.v01.chr09G03770/Ci.v01.chr01G15210/Ci.v01.chr10G08940/Ci.v01.chr09G03890/Ci.v01.chr05G01140/Ci.v01.chr13G01750/Ci.v01.chr06G09390/Ci.v01.chr02G10640/Ci.v01.chr05G04300/Ci.v01.chr13G03190/…	31
GO:0032465	BP	regulation of cytokinesis	9/1027	15/15202	9.78e-08	6.43e-06	5.51e-06	Ci.v01.chr06G03070/Ci.v01.ContigUN40270/Ci.v01.ContigUN05750/Ci.v01.chr08G14040/Ci.v01.chr05G01140/Ci.v01.chr08G14400/Ci.v01.chr06G02630/Ci.v01.chr08G14860/Ci.v01.chr01G24070	9
GO:0010583	BP	response to cyclopentenone	13/1027	35/15202	2.06e-07	1.31e-05	1.12e-05	Ci.v01.chr11G09120/Ci.v01.chr08G08170/Ci.v01.chr02G03150/Ci.v01.chr02G09860/Ci.v01.chr10G01420/Ci.v01.chr06G09350/Ci.v01.chr03G14650/Ci.v01.chr07G12550/Ci.v01.chr11G02750/Ci.v01.chr05G17360/Ci.v01.chr04G16140/Ci.v01.ContigUN10020/Ci.v01.chr05G15640	13
GO:0006302	BP	double-strand break repair	21/1027	88/15202	2.77e-07	1.69e-05	1.45e-05	Ci.v01.chr07G18130/Ci.v01.chr03G02680/Ci.v01.chr09G03890/Ci.v01.chr05G01140/Ci.v01.chr03G04710/Ci.v01.chr06G15820/Ci.v01.chr01G07190/Ci.v01.chr02G08220/Ci.v01.chr05G09870/Ci.v01.chr05G04300/Ci.v01.chr01G24200/Ci.v01.chr07G04930/Ci.v01.chr14G07340/Ci.v01.chr02G08240/Ci.v01.chr04G12080/Ci.v01.chr04G18430/Ci.v01.chr04G18280/Ci.v01.chr01G27300/Ci.v01.chr05G20710/Ci.v01.chr04G05070/Ci.v01.chr06G11600	21
GO:0007131	BP	reciprocal meiotic recombination	15/1027	48/15202	3.32e-07	1.83e-05	1.57e-05	Ci.v01.chr11G02590/Ci.v01.chr01G09960/Ci.v01.chr07G01800/Ci.v01.chr07G18130/Ci.v01.chr09G03890/Ci.v01.chr05G01140/Ci.v01.chr13G01750/Ci.v01.chr02G10640/Ci.v01.chr08G12510/Ci.v01.chr01G18500/Ci.v01.chr04G18430/Ci.v01.chr04G03930/Ci.v01.chr04G18280/Ci.v01.chr03G16840/Ci.v01.chr04G05070	15
GO:0035825	BP	homologous recombination	15/1027	48/15202	3.32e-07	1.83e-05	1.57e-05	Ci.v01.chr11G02590/Ci.v01.chr01G09960/Ci.v01.chr07G01800/Ci.v01.chr07G18130/Ci.v01.chr09G03890/Ci.v01.chr05G01140/Ci.v01.chr13G01750/Ci.v01.chr02G10640/Ci.v01.chr08G12510/Ci.v01.chr01G18500/Ci.v01.chr04G18430/Ci.v01.chr04G03930/Ci.v01.chr04G18280/Ci.v01.chr03G16840/Ci.v01.chr04G05070	15
GO:0140527	BP	reciprocal homologous recombination	15/1027	48/15202	3.32e-07	1.83e-05	1.57e-05	Ci.v01.chr11G02590/Ci.v01.chr01G09960/Ci.v01.chr07G01800/Ci.v01.chr07G18130/Ci.v01.chr09G03890/Ci.v01.chr05G01140/Ci.v01.chr13G01750/Ci.v01.chr02G10640/Ci.v01.chr08G12510/Ci.v01.chr01G18500/Ci.v01.chr04G18430/Ci.v01.chr04G03930/Ci.v01.chr04G18280/Ci.v01.chr03G16840/Ci.v01.chr04G05070	15
GO:0042127	BP	regulation of cell population proliferation	18/1027	70/15202	5.97e-07	3.19e-05	2.73e-05	Ci.v01.ContigUN40270/Ci.v01.chr05G15560/Ci.v01.chr02G03150/Ci.v01.chr08G09910/Ci.v01.chr07G05280/Ci.v01.chr08G12080/Ci.v01.chr05G14080/Ci.v01.chr11G02750/Ci.v01.chr13G13080/Ci.v01.chr13G13090/Ci.v01.chr08G14400/Ci.v01.chr06G02630/Ci.v01.chr01G07010/Ci.v01.chr08G14860/Ci.v01.chr01G24070/Ci.v01.chr12G10920/Ci.v01.chr01G24390/Ci.v01.chr09G00450	18
GO:0051338	BP	regulation of transferase activity	22/1027	100/15202	6.57e-07	3.4e-05	2.92e-05	Ci.v01.chr01G02030/Ci.v01.chr05G15560/Ci.v01.chr10G13140/Ci.v01.chr09G11520/Ci.v01.chr02G03150/Ci.v01.chr08G09910/Ci.v01.chr03G18690/Ci.v01.chr07G05280/Ci.v01.chr14G01510/Ci.v01.chr03G21180/Ci.v01.chr10G12540/Ci.v01.chr09G03770/Ci.v01.chr14G08470/Ci.v01.chr08G12080/Ci.v01.chr11G02750/Ci.v01.chr03G16280/Ci.v01.chr04G15190/Ci.v01.chr08G01480/Ci.v01.chr15G03780/Ci.v01.chr01G07010/Ci.v01.chr06G16730/…	22
GO:0008283	BP	cell population proliferation	24/1027	116/15202	6.84e-07	3.44e-05	2.94e-05	Ci.v01.ContigUN40270/Ci.v01.chr05G15560/Ci.v01.chr02G03150/Ci.v01.chr08G09910/Ci.v01.chr07G05280/Ci.v01.chr02G15100/Ci.v01.chr08G12080/Ci.v01.chr05G14080/Ci.v01.chr11G02750/Ci.v01.chr13G13080/Ci.v01.chr13G13090/Ci.v01.chr08G14400/Ci.v01.chr06G02630/Ci.v01.chr04G12080/Ci.v01.chr01G07010/Ci.v01.chr02G14510/Ci.v01.chr08G14860/Ci.v01.chr01G24070/Ci.v01.chr12G09140/Ci.v01.chr05G07630/Ci.v01.chr10G0669…	24
GO:0007346	BP	regulation of mitotic cell cycle	18/1027	74/15202	1.45e-06	7.06e-05	6.05e-05	Ci.v01.chr05G15560/Ci.v01.chr04G16590/Ci.v01.chr02G03150/Ci.v01.chr08G09910/Ci.v01.chr07G05280/Ci.v01.chr03G01760/Ci.v01.chr06G09350/Ci.v01.chr08G12080/Ci.v01.chr05G01140/Ci.v01.chr13G01750/Ci.v01.chr11G02750/Ci.v01.chr06G09390/Ci.v01.chr16G01710/Ci.v01.chr13G06870/Ci.v01.chr01G24200/Ci.v01.chr14G07340/Ci.v01.chr01G07010/Ci.v01.chr01G24390	18
GO:0098813	BP	nuclear chromosome segregation	21/1027	97/15202	1.55e-06	7.36e-05	6.31e-05	Ci.v01.chr01G15020/Ci.v01.chr07G01800/Ci.v01.chr03G04140/Ci.v01.chr04G16590/Ci.v01.chr07G18130/Ci.v01.chr04G14750/Ci.v01.chr03G01760/Ci.v01.chr04G06600/Ci.v01.chr01G15210/Ci.v01.chr05G01140/Ci.v01.chr13G01750/Ci.v01.chr06G09390/Ci.v01.ContigUN31640/Ci.v01.chr08G12510/Ci.v01.chr14G05820/Ci.v01.chr01G18500/Ci.v01.chr01G03630/Ci.v01.chr16G05170/Ci.v01.chr04G03930/Ci.v01.chr04G18280/Ci.v01.chr01G17320	21
GO:0044770	BP	cell cycle phase transition	17/1027	68/15202	1.87e-06	8.65e-05	7.41e-05	Ci.v01.chr06G02510/Ci.v01.chr07G01800/Ci.v01.chr04G16590/Ci.v01.chr04G11780/Ci.v01.chr03G01760/Ci.v01.chr06G09350/Ci.v01.chr05G01140/Ci.v01.chr13G01750/Ci.v01.chr04G11920/Ci.v01.chr06G09390/Ci.v01.ContigUN31640/Ci.v01.chr16G01710/Ci.v01.chr13G06870/Ci.v01.chr02G14530/Ci.v01.chr01G24200/Ci.v01.chr14G07340/Ci.v01.chr01G07010	17
GO:0007088	BP	regulation of mitotic nuclear division	11/1027	30/15202	2.1e-06	9.44e-05	8.09e-05	Ci.v01.chr05G15560/Ci.v01.chr04G16590/Ci.v01.chr02G03150/Ci.v01.chr08G09910/Ci.v01.chr07G05280/Ci.v01.chr03G01760/Ci.v01.chr08G12080/Ci.v01.chr11G02750/Ci.v01.chr06G09390/Ci.v01.chr01G07010/Ci.v01.chr01G24390	11
GO:0032392	BP	DNA geometric change	12/1027	36/15202	2.33e-06	0.00010193	8.73e-05	Ci.v01.chr02G15100/Ci.v01.chr03G04710/Ci.v01.chr06G04700/Ci.v01.chr06G15820/Ci.v01.chr01G07190/Ci.v01.chr07G04530/Ci.v01.chr07G04930/Ci.v01.chr02G14510/Ci.v01.chr12G09140/Ci.v01.chr05G07630/Ci.v01.chr10G06690/Ci.v01.chr12G10920	12
GO:0007059	BP	chromosome segregation	22/1027	108/15202	2.59e-06	0.000110841	9.5e-05	Ci.v01.chr01G15020/Ci.v01.chr07G01800/Ci.v01.chr03G04140/Ci.v01.chr04G16590/Ci.v01.chr07G18130/Ci.v01.chr04G14750/Ci.v01.chr03G01760/Ci.v01.chr04G06600/Ci.v01.chr01G15210/Ci.v01.ContigUN05750/Ci.v01.chr05G01140/Ci.v01.chr13G01750/Ci.v01.chr06G09390/Ci.v01.ContigUN31640/Ci.v01.chr08G12510/Ci.v01.chr14G05820/Ci.v01.chr01G18500/Ci.v01.chr01G03630/Ci.v01.chr16G05170/Ci.v01.chr04G03930/Ci.v01.chr04G18…	22
GO:0140014	BP	mitotic nuclear division	19/1027	85/15202	2.92e-06	0.00012177	0.000104328	Ci.v01.chr01G15020/Ci.v01.chr05G15560/Ci.v01.chr04G16590/Ci.v01.chr02G03150/Ci.v01.chr04G14750/Ci.v01.chr08G09910/Ci.v01.chr07G05280/Ci.v01.chr03G01760/Ci.v01.chr04G06600/Ci.v01.chr01G15210/Ci.v01.chr08G12080/Ci.v01.chr11G02750/Ci.v01.chr06G09390/Ci.v01.ContigUN31640/Ci.v01.chr14G05820/Ci.v01.chr01G07010/Ci.v01.chr16G05170/Ci.v01.chr04G24000/Ci.v01.chr01G24390	19
GO:0044786	BP	cell cycle DNA replication	15/1027	57/15202	3.77e-06	0.000149722	0.000128277	Ci.v01.chr10G12540/Ci.v01.chr08G12080/Ci.v01.chr05G01140/Ci.v01.chr13G13080/Ci.v01.ContigUN31640/Ci.v01.chr13G06870/Ci.v01.chr01G24200/Ci.v01.chr13G13090/Ci.v01.ContigUN03830/Ci.v01.chr14G07340/Ci.v01.chr01G07010/Ci.v01.chr04G18430/Ci.v01.chr03G16660/Ci.v01.chr01G27300/Ci.v01.chr01G02350	15
GO:1901987	BP	regulation of cell cycle phase transition	15/1027	57/15202	3.77e-06	0.000149722	0.000128277	Ci.v01.chr06G02510/Ci.v01.chr07G01800/Ci.v01.chr04G16590/Ci.v01.chr03G01760/Ci.v01.chr06G09350/Ci.v01.chr05G01140/Ci.v01.chr13G01750/Ci.v01.chr06G09390/Ci.v01.ContigUN31640/Ci.v01.chr16G01710/Ci.v01.chr13G06870/Ci.v01.chr02G14530/Ci.v01.chr01G24200/Ci.v01.chr14G07340/Ci.v01.chr01G07010	15
GO:0033043	BP	regulation of organelle organization	26/1027	145/15202	4.12e-06	0.000160087	0.000137157	Ci.v01.chr01G09960/Ci.v01.chr07G01800/Ci.v01.chr05G15560/Ci.v01.chr03G04140/Ci.v01.chr04G16590/Ci.v01.chr09G11520/Ci.v01.chr02G03150/Ci.v01.chr08G09910/Ci.v01.chr07G05280/Ci.v01.chr03G01760/Ci.v01.chr10G12540/Ci.v01.chr08G12080/Ci.v01.chr05G01140/Ci.v01.chr07G03940/Ci.v01.chr11G02750/Ci.v01.chr01G07190/Ci.v01.chr06G09390/Ci.v01.chr02G10640/Ci.v01.chr15G12180/Ci.v01.chr12G11080/Ci.v01.chr15G03780/…	26
GO:0007127	BP	meiosis I	15/1027	58/15202	4.77e-06	0.000181043	0.000155111	Ci.v01.chr11G02590/Ci.v01.chr01G09960/Ci.v01.chr07G01800/Ci.v01.chr07G18130/Ci.v01.chr09G03890/Ci.v01.chr05G01140/Ci.v01.chr13G01750/Ci.v01.chr02G10640/Ci.v01.chr08G12510/Ci.v01.chr01G18500/Ci.v01.chr04G18430/Ci.v01.chr04G03930/Ci.v01.chr04G18280/Ci.v01.chr03G16840/Ci.v01.chr04G05070	15
GO:0000724	BP	double-strand break repair via homologous recombination	14/1027	52/15202	5.91e-06	0.000219621	0.000188164	Ci.v01.chr03G02680/Ci.v01.chr05G01140/Ci.v01.chr03G04710/Ci.v01.chr06G15820/Ci.v01.chr01G07190/Ci.v01.chr05G09870/Ci.v01.chr05G04300/Ci.v01.chr01G24200/Ci.v01.chr07G04930/Ci.v01.chr14G07340/Ci.v01.chr04G12080/Ci.v01.chr04G18430/Ci.v01.chr05G20710/Ci.v01.chr04G05070	14
GO:0061982	BP	meiosis I cell cycle process	15/1027	61/15202	9.33e-06	0.000339391	0.000290778	Ci.v01.chr11G02590/Ci.v01.chr01G09960/Ci.v01.chr07G01800/Ci.v01.chr07G18130/Ci.v01.chr09G03890/Ci.v01.chr05G01140/Ci.v01.chr13G01750/Ci.v01.chr02G10640/Ci.v01.chr08G12510/Ci.v01.chr01G18500/Ci.v01.chr04G18430/Ci.v01.chr04G03930/Ci.v01.chr04G18280/Ci.v01.chr03G16840/Ci.v01.chr04G05070	15
GO:0051784	BP	negative regulation of nuclear division	8/1027	18/15202	1e-05	0.000357144	0.000305988	Ci.v01.chr01G09960/Ci.v01.chr07G01800/Ci.v01.chr04G16590/Ci.v01.chr03G01760/Ci.v01.chr05G01140/Ci.v01.chr06G09390/Ci.v01.chr02G10640/Ci.v01.chr04G05070	8
GO:0032508	BP	DNA duplex unwinding	11/1027	35/15202	1.17e-05	0.00040871	0.000350168	Ci.v01.chr02G15100/Ci.v01.chr03G04710/Ci.v01.chr06G04700/Ci.v01.chr06G15820/Ci.v01.chr01G07190/Ci.v01.chr07G04930/Ci.v01.chr02G14510/Ci.v01.chr12G09140/Ci.v01.chr05G07630/Ci.v01.chr10G06690/Ci.v01.chr12G10920	11
GO:0000725	BP	recombinational repair	14/1027	55/15202	1.2e-05	0.00041096	0.000352096	Ci.v01.chr03G02680/Ci.v01.chr05G01140/Ci.v01.chr03G04710/Ci.v01.chr06G15820/Ci.v01.chr01G07190/Ci.v01.chr05G09870/Ci.v01.chr05G04300/Ci.v01.chr01G24200/Ci.v01.chr07G04930/Ci.v01.chr14G07340/Ci.v01.chr04G12080/Ci.v01.chr04G18430/Ci.v01.chr05G20710/Ci.v01.chr04G05070	14
GO:0000819	BP	sister chromatid segregation	15/1027	64/15202	1.74e-05	0.00058422	0.000500539	Ci.v01.chr01G15020/Ci.v01.chr03G04140/Ci.v01.chr04G16590/Ci.v01.chr07G18130/Ci.v01.chr04G14750/Ci.v01.chr03G01760/Ci.v01.chr04G06600/Ci.v01.chr01G15210/Ci.v01.chr13G01750/Ci.v01.chr06G09390/Ci.v01.ContigUN31640/Ci.v01.chr14G05820/Ci.v01.chr01G03630/Ci.v01.chr16G05170/Ci.v01.chr01G17320	15
GO:0010948	BP	negative regulation of cell cycle process	13/1027	50/15202	1.92e-05	0.000629859	0.000539641	Ci.v01.chr01G09960/Ci.v01.chr07G01800/Ci.v01.chr04G16590/Ci.v01.chr03G01760/Ci.v01.chr05G01140/Ci.v01.chr13G01750/Ci.v01.chr06G09390/Ci.v01.chr02G10640/Ci.v01.ContigUN31640/Ci.v01.chr16G01710/Ci.v01.chr13G06870/Ci.v01.chr02G14530/Ci.v01.chr04G05070	13
GO:0033260	BP	nuclear DNA replication	7/1027	15/15202	2.5e-05	0.000806896	0.00069132	Ci.v01.chr05G01140/Ci.v01.ContigUN31640/Ci.v01.chr01G24200/Ci.v01.chr14G07340/Ci.v01.chr04G18430/Ci.v01.chr03G16660/Ci.v01.chr01G27300	7
GO:0007140	BP	male meiotic nuclear division	8/1027	20/15202	2.56e-05	0.000809022	0.000693141	Ci.v01.chr11G02590/Ci.v01.chr01G09740/Ci.v01.chr05G12740/Ci.v01.chr04G18510/Ci.v01.chr01G18590/Ci.v01.chr09G03770/Ci.v01.chr10G08940/Ci.v01.chr05G04300	8
GO:0000226	BP	microtubule cytoskeleton organization	25/1027	151/15202	2.62e-05	0.000813797	0.000697232	Ci.v01.chr06G03070/Ci.v01.chr04G16630/Ci.v01.chr05G12740/Ci.v01.chr09G11520/Ci.v01.chr04G18510/Ci.v01.chr01G18590/Ci.v01.chr09G11040/Ci.v01.chr10G01420/Ci.v01.chr14G01510/Ci.v01.chr07G12410/Ci.v01.chr06G06390/Ci.v01.chr10G08940/Ci.v01.ContigUN05750/Ci.v01.chr08G14040/Ci.v01.chr07G03940/Ci.v01.chr04G02730/Ci.v01.chr07G12550/Ci.v01.chr13G00650/Ci.v01.chr12G06330/Ci.v01.chr08G01480/Ci.v01.chr14G0582…	25
GO:0043549	BP	regulation of kinase activity	17/1027	82/15202	2.75e-05	0.000824732	0.000706601	Ci.v01.chr05G15560/Ci.v01.chr09G11520/Ci.v01.chr02G03150/Ci.v01.chr08G09910/Ci.v01.chr07G05280/Ci.v01.chr14G01510/Ci.v01.chr09G03770/Ci.v01.chr14G08470/Ci.v01.chr08G12080/Ci.v01.chr11G02750/Ci.v01.chr03G16280/Ci.v01.chr04G15190/Ci.v01.chr08G01480/Ci.v01.chr15G03780/Ci.v01.chr01G07010/Ci.v01.chr06G16730/Ci.v01.chr01G24390	17
GO:0045859	BP	regulation of protein kinase activity	17/1027	82/15202	2.75e-05	0.000824732	0.000706601	Ci.v01.chr05G15560/Ci.v01.chr09G11520/Ci.v01.chr02G03150/Ci.v01.chr08G09910/Ci.v01.chr07G05280/Ci.v01.chr14G01510/Ci.v01.chr09G03770/Ci.v01.chr14G08470/Ci.v01.chr08G12080/Ci.v01.chr11G02750/Ci.v01.chr03G16280/Ci.v01.chr04G15190/Ci.v01.chr08G01480/Ci.v01.chr15G03780/Ci.v01.chr01G07010/Ci.v01.chr06G16730/Ci.v01.chr01G24390	17
GO:0070192	BP	chromosome organization involved in meiotic cell cycle	11/1027	38/15202	2.8e-05	0.000825499	0.000707258	Ci.v01.chr01G15020/Ci.v01.chr07G01800/Ci.v01.chr04G16590/Ci.v01.chr07G18130/Ci.v01.chr01G15210/Ci.v01.chr06G09390/Ci.v01.chr08G12510/Ci.v01.chr01G18500/Ci.v01.chr04G18430/Ci.v01.chr04G03930/Ci.v01.chr04G18280	11
GO:0045787	BP	positive regulation of cell cycle	14/1027	60/15202	3.49e-05	0.0010104	0.000865676	Ci.v01.chr05G15560/Ci.v01.chr03G04140/Ci.v01.chr02G03150/Ci.v01.chr08G09910/Ci.v01.chr07G05280/Ci.v01.chr08G12080/Ci.v01.chr05G01140/Ci.v01.chr11G02750/Ci.v01.chr13G13080/Ci.v01.chr01G24200/Ci.v01.chr13G13090/Ci.v01.chr14G07340/Ci.v01.chr01G07010/Ci.v01.chr01G24390	14
GO:0000075	BP	cell cycle checkpoint signaling	10/1027	33/15202	4.19e-05	0.00117372	0.0010056	Ci.v01.chr07G01800/Ci.v01.chr04G16590/Ci.v01.chr03G01760/Ci.v01.chr05G01140/Ci.v01.chr13G01750/Ci.v01.chr06G09390/Ci.v01.ContigUN31640/Ci.v01.chr16G01710/Ci.v01.chr13G06870/Ci.v01.chr02G14530	10
GO:0006268	BP	DNA unwinding involved in DNA replication	7/1027	16/15202	4.19e-05	0.00117372	0.0010056	Ci.v01.chr02G15100/Ci.v01.chr07G04930/Ci.v01.chr02G14510/Ci.v01.chr12G09140/Ci.v01.chr05G07630/Ci.v01.chr10G06690/Ci.v01.chr12G10920	7
GO:0098656	BP	anion transmembrane transport	18/1027	93/15202	4.27e-05	0.00117723	0.00100861	Ci.v01.chr07G12970/Ci.v01.chr12G06970/Ci.v01.chr02G12610/Ci.v01.chr03G13710/Ci.v01.chr12G10600/Ci.v01.chr08G09540/Ci.v01.chr15G07760/Ci.v01.chr12G10780/Ci.v01.chr06G09140/Ci.v01.chr16G01640/Ci.v01.chr01G24410/Ci.v01.chr16G13030/Ci.v01.chr07G08600/Ci.v01.chr11G10700/Ci.v01.chr02G02010/Ci.v01.chr01G06620/Ci.v01.chr05G14660/Ci.v01.chr04G05020	18
GO:0031401	BP	positive regulation of protein modification process	18/1027	94/15202	4.95e-05	0.00134394	0.00115144	Ci.v01.chr01G02030/Ci.v01.chr10G13140/Ci.v01.chr09G11520/Ci.v01.chr03G18690/Ci.v01.chr14G01510/Ci.v01.chr03G21180/Ci.v01.chr09G03770/Ci.v01.chr14G08470/Ci.v01.chr08G13420/Ci.v01.chr05G09870/Ci.v01.chr11G08380/Ci.v01.chr01G25600/Ci.v01.chr03G16280/Ci.v01.chr08G01480/Ci.v01.chr15G03780/Ci.v01.chr06G16730/Ci.v01.chr11G08300/Ci.v01.chr05G20710	18
GO:0019253	BP	reductive pentose-phosphate cycle	6/1027	12/15202	6.08e-05	0.0015978	0.00136894	Ci.v01.chr12G10880/Ci.v01.ContigUN05470/Ci.v01.chr15G07190/Ci.v01.chr05G02160/Ci.v01.chr01G02610/Ci.v01.chr10G01470	6	6
GO:0019685	BP	photosynthesis	dark reaction	6/1027	12/15202	6.08e-05	0.0015978	0.00136894	Ci.v01.chr12G10880/Ci.v01.ContigUN05470/Ci.v01.chr15G07190/Ci.v01.chr05G02160/Ci.v01.chr01G02610/Ci.v01.chr10G01470
GO:0014070	BP	response to organic cyclic compound	48/1027	399/15202	6.9e-05	0.00178274	0.00152739	Ci.v01.ContigUN06790/Ci.v01.chr11G09120/Ci.v01.ContigUN40270/Ci.v01.ContigUN33190/Ci.v01.chr01G00620/Ci.v01.chr08G08170/Ci.v01.chr02G03150/Ci.v01.chr02G09860/Ci.v01.chr02G06430/Ci.v01.chr01G25590/Ci.v01.chr10G01420/Ci.v01.chr01G00610/Ci.v01.chr09G03880/Ci.v01.chr02G16050/Ci.v01.chr06G09350/Ci.v01.chr06G11510/Ci.v01.chr04G05440/Ci.v01.chr06G05220/Ci.v01.chr05G04160/Ci.v01.chr09G11900/Ci.v01.chr06G…	48
GO:0045786	BP	negative regulation of cell cycle	13/1027	56/15202	6.99e-05	0.00178274	0.00152739	Ci.v01.chr01G09960/Ci.v01.chr07G01800/Ci.v01.chr04G16590/Ci.v01.chr03G01760/Ci.v01.chr05G01140/Ci.v01.chr13G01750/Ci.v01.chr06G09390/Ci.v01.chr02G10640/Ci.v01.ContigUN31640/Ci.v01.chr16G01710/Ci.v01.chr13G06870/Ci.v01.chr02G14530/Ci.v01.chr04G05070	13
GO:0008284	BP	positive regulation of cell population proliferation	10/1027	35/15202	7.34e-05	0.00184347	0.00157942	Ci.v01.chr05G15560/Ci.v01.chr02G03150/Ci.v01.chr08G09910/Ci.v01.chr07G05280/Ci.v01.chr08G12080/Ci.v01.chr05G14080/Ci.v01.chr11G02750/Ci.v01.chr01G07010/Ci.v01.chr01G24390/Ci.v01.chr09G00450	10
GO:0031399	BP	regulation of protein modification process	29/1027	201/15202	8.55e-05	0.00211659	0.00181342	Ci.v01.chr01G02030/Ci.v01.chr05G15560/Ci.v01.chr10G13140/Ci.v01.chr09G11520/Ci.v01.chr02G03150/Ci.v01.chr08G09910/Ci.v01.chr03G18690/Ci.v01.chr07G05280/Ci.v01.chr14G01510/Ci.v01.chr03G21180/Ci.v01.chr10G12540/Ci.v01.chr09G03770/Ci.v01.chr14G08470/Ci.v01.chr08G13420/Ci.v01.chr08G12080/Ci.v01.chr11G02750/Ci.v01.chr05G09870/Ci.v01.chr11G08380/Ci.v01.chr01G25600/Ci.v01.chr01G07750/Ci.v01.chr03G16280/…	29
GO:0046942	BP	carboxylic acid transport	16/1027	81/15202	8.7e-05	0.00212341	0.00181926	Ci.v01.ContigUN06790/Ci.v01.chr12G06970/Ci.v01.ContigUN33190/Ci.v01.chr01G00620/Ci.v01.chr02G01540/Ci.v01.chr15G07760/Ci.v01.chr01G00610/Ci.v01.chr16G01630/Ci.v01.chr16G01640/Ci.v01.chr01G24410/Ci.v01.ContigUN06740/Ci.v01.chr07G08600/Ci.v01.chr11G10700/Ci.v01.chr05G10980/Ci.v01.chr03G21480/Ci.v01.chr03G21510	16
GO:1901988	BP	negative regulation of cell cycle phase transition	10/1027	36/15202	9.55e-05	0.00229789	0.00196875	Ci.v01.chr07G01800/Ci.v01.chr04G16590/Ci.v01.chr03G01760/Ci.v01.chr05G01140/Ci.v01.chr13G01750/Ci.v01.chr06G09390/Ci.v01.ContigUN31640/Ci.v01.chr16G01710/Ci.v01.chr13G06870/Ci.v01.chr02G14530	10
GO:0045005	BP	DNA-dependent DNA replication maintenance of fidelity	7/1027	18/15202	0.000103373	0.00245367	0.00210222	Ci.v01.chr04G11040/Ci.v01.chr05G01140/Ci.v01.ContigUN11230/Ci.v01.chr16G00080/Ci.v01.chr02G10640/Ci.v01.chr07G04530/Ci.v01.chr04G18430	7
GO:0015711	BP	organic anion transport	17/1027	92/15202	0.000126256	0.00295578	0.00253241	Ci.v01.ContigUN06790/Ci.v01.chr12G06970/Ci.v01.ContigUN33190/Ci.v01.chr01G00620/Ci.v01.chr02G01540/Ci.v01.chr15G07760/Ci.v01.chr01G00610/Ci.v01.chr16G01630/Ci.v01.chr16G01640/Ci.v01.chr01G24410/Ci.v01.ContigUN06740/Ci.v01.chr07G08600/Ci.v01.chr11G10700/Ci.v01.chr13G11030/Ci.v01.chr05G10980/Ci.v01.chr03G21480/Ci.v01.chr03G21510	17
GO:0000272	BP	polysaccharide catabolic process	26/1027	178/15202	0.000159081	0.00367392	0.00314768	Ci.v01.chr12G03310/Ci.v01.chr06G15460/Ci.v01.chr16G06420/Ci.v01.chr13G03470/Ci.v01.chr16G07660/Ci.v01.chr12G13780/Ci.v01.chr13G07020/Ci.v01.chr06G11510/Ci.v01.chr12G07290/Ci.v01.chr01G12780/Ci.v01.chr12G07890/Ci.v01.chr03G14650/Ci.v01.chr06G06620/Ci.v01.chr04G20870/Ci.v01.chr09G07540/Ci.v01.chr03G03870/Ci.v01.chr07G06850/Ci.v01.chr16G10840/Ci.v01.chr01G17020/Ci.v01.chr01G22810/Ci.v01.ContigUN0530…	26
GO:0061640	BP	cytoskeleton-dependent cytokinesis	18/1027	103/15202	0.000169702	0.00386694	0.00331306	Ci.v01.chr01G09740/Ci.v01.chr04G18510/Ci.v01.chr08G08170/Ci.v01.chr01G16620/Ci.v01.ContigUN35830/Ci.v01.chr11G01560/Ci.v01.chr01G18590/Ci.v01.chr09G03770/Ci.v01.chr16G02570/Ci.v01.chr01G14560/Ci.v01.chr15G08540/Ci.v01.chr09G07070/Ci.v01.ContigUN31640/Ci.v01.chr14G02140/Ci.v01.chr05G10590/Ci.v01.chr06G16720/Ci.v01.chr05G10630/Ci.v01.chr14G05820	18
GO:0000281	BP	mitotic cytokinesis	15/1027	78/15202	0.000196118	0.00440228	0.00377172	Ci.v01.chr08G08170/Ci.v01.chr01G16620/Ci.v01.ContigUN35830/Ci.v01.chr11G01560/Ci.v01.chr01G18590/Ci.v01.chr16G02570/Ci.v01.chr01G14560/Ci.v01.chr15G08540/Ci.v01.chr09G07070/Ci.v01.ContigUN31640/Ci.v01.chr14G02140/Ci.v01.chr05G10590/Ci.v01.chr06G16720/Ci.v01.chr05G10630/Ci.v01.chr14G05820	15
GO:0051129	BP	negative regulation of cellular component organization	10/1027	39/15202	0.000198347	0.00440228	0.00377172	Ci.v01.chr01G09960/Ci.v01.chr07G01800/Ci.v01.chr04G16590/Ci.v01.chr03G01760/Ci.v01.chr05G01140/Ci.v01.chr01G07190/Ci.v01.chr06G09390/Ci.v01.chr02G10640/Ci.v01.chr04G05070/Ci.v01.chr12G10920	10
GO:0010103	BP	stomatal complex morphogenesis	8/1027	26/15202	0.000220209	0.00482485	0.00413376	Ci.v01.chr07G17850/Ci.v01.chr04G13440/Ci.v01.chr04G22830/Ci.v01.chr07G17840/Ci.v01.chr04G09120/Ci.v01.chr14G05820/Ci.v01.chr04G09130/Ci.v01.chr06G07610	8
GO:0045132	BP	meiotic chromosome segregation	11/1027	47/15202	0.000231404	0.00500594	0.00428891	Ci.v01.chr07G01800/Ci.v01.chr03G04140/Ci.v01.chr04G16590/Ci.v01.chr07G18130/Ci.v01.chr05G01140/Ci.v01.chr13G01750/Ci.v01.chr06G09390/Ci.v01.chr08G12510/Ci.v01.chr01G18500/Ci.v01.chr04G03930/Ci.v01.chr04G18280	11
GO:0009934	BP	regulation of meristem structural organization	10/1027	40/15202	0.000248629	0.00531133	0.00455056	Ci.v01.chr01G06570/Ci.v01.chr04G24980/Ci.v01.chr04G11780/Ci.v01.chr06G09350/Ci.v01.chr06G08160/Ci.v01.chr04G11920/Ci.v01.chr13G13080/Ci.v01.chr13G13090/Ci.v01.chr04G22090/Ci.v01.chr05G11450	10
GO:0014074	BP	response to purine-containing compound	5/1027	10/15202	0.000263628	0.00536358	0.00459532	Ci.v01.ContigUN40270/Ci.v01.chr08G14400/Ci.v01.chr06G02630/Ci.v01.chr08G14860/Ci.v01.chr01G24070	5
GO:0031000	BP	response to caffeine	5/1027	10/15202	0.000263628	0.00536358	0.00459532	Ci.v01.ContigUN40270/Ci.v01.chr08G14400/Ci.v01.chr06G02630/Ci.v01.chr08G14860/Ci.v01.chr01G24070	5
GO:0043279	BP	response to alkaloid	5/1027	10/15202	0.000263628	0.00536358	0.00459532	Ci.v01.ContigUN40270/Ci.v01.chr08G14400/Ci.v01.chr06G02630/Ci.v01.chr08G14860/Ci.v01.chr01G24070	5
GO:0051438	BP	regulation of ubiquitin-protein transferase activity	5/1027	10/15202	0.000263628	0.00536358	0.00459532	Ci.v01.chr01G02030/Ci.v01.chr10G13140/Ci.v01.chr03G18690/Ci.v01.chr03G21180/Ci.v01.chr10G12540	5
GO:0030261	BP	chromosome condensation	7/1027	21/15202	0.00031569	0.00624892	0.00535385	Ci.v01.chr01G15020/Ci.v01.chr04G14750/Ci.v01.chr04G06600/Ci.v01.chr01G15210/Ci.v01.chr05G15960/Ci.v01.chr03G14800/Ci.v01.chr09G11400	7
GO:0000079	BP	regulation of cyclin-dependent protein serine/threonine kinase activity	9/1027	34/15202	0.000318113	0.00624892	0.00535385	Ci.v01.chr05G15560/Ci.v01.chr02G03150/Ci.v01.chr08G09910/Ci.v01.chr07G05280/Ci.v01.chr08G12080/Ci.v01.chr11G02750/Ci.v01.chr04G15190/Ci.v01.chr01G07010/Ci.v01.chr01G24390	9
GO:1904029	BP	regulation of cyclin-dependent protein kinase activity	9/1027	34/15202	0.000318113	0.00624892	0.00535385	Ci.v01.chr05G15560/Ci.v01.chr02G03150/Ci.v01.chr08G09910/Ci.v01.chr07G05280/Ci.v01.chr08G12080/Ci.v01.chr11G02750/Ci.v01.chr04G15190/Ci.v01.chr01G07010/Ci.v01.chr01G24390	9
GO:0044772	BP	mitotic cell cycle phase transition	11/1027	49/15202	0.000341865	0.00663918	0.00568821	Ci.v01.chr04G16590/Ci.v01.chr04G11780/Ci.v01.chr03G01760/Ci.v01.chr06G09350/Ci.v01.chr04G11920/Ci.v01.chr06G09390/Ci.v01.chr16G01710/Ci.v01.chr13G06870/Ci.v01.chr01G24200/Ci.v01.chr14G07340/Ci.v01.chr01G07010	11
GO:0001932	BP	regulation of protein phosphorylation	18/1027	111/15202	0.000441328	0.00847449	0.00726065	Ci.v01.chr05G15560/Ci.v01.chr09G11520/Ci.v01.chr02G03150/Ci.v01.chr08G09910/Ci.v01.chr07G05280/Ci.v01.chr14G01510/Ci.v01.chr09G03770/Ci.v01.chr14G08470/Ci.v01.chr08G12080/Ci.v01.chr11G02750/Ci.v01.chr01G07750/Ci.v01.chr03G16280/Ci.v01.chr04G15190/Ci.v01.chr08G01480/Ci.v01.chr15G03780/Ci.v01.chr01G07010/Ci.v01.chr06G16730/Ci.v01.chr01G24390	18
GO:0030186	BP	melatonin metabolic process	5/1027	11/15202	0.00045646	0.00857242	0.00734455	Ci.v01.chr10G04900/Ci.v01.chr10G03920/Ci.v01.chr10G04880/Ci.v01.chr04G16130/Ci.v01.chr04G16150	5
GO:0030187	BP	melatonin biosynthetic process	5/1027	11/15202	0.00045646	0.00857242	0.00734455	Ci.v01.chr10G04900/Ci.v01.chr10G03920/Ci.v01.chr10G04880/Ci.v01.chr04G16130/Ci.v01.chr04G16150	5
GO:0016126	BP	sterol biosynthetic process	10/1027	43/15202	0.000467407	0.00864536	0.00740704	Ci.v01.chr07G12990/Ci.v01.chr06G05900/Ci.v01.chr07G18670/Ci.v01.chr07G18530/Ci.v01.chr05G09140/Ci.v01.chr15G04010/Ci.v01.chr12G10940/Ci.v01.chr08G11820/Ci.v01.chr08G00460/Ci.v01.chr03G08420	10
GO:0009411	BP	response to UV	19/1027	121/15202	0.000470461	0.00864536	0.00740704	Ci.v01.ContigUN05130/Ci.v01.chr07G13480/Ci.v01.chr03G17190/Ci.v01.chr14G03950/Ci.v01.chr06G03990/Ci.v01.chr06G20710/Ci.v01.ContigUN06700/Ci.v01.chr01G17250/Ci.v01.chr04G18000/Ci.v01.chr04G02740/Ci.v01.chr16G10570/Ci.v01.chr10G12540/Ci.v01.chr06G21120/Ci.v01.chr02G09790/Ci.v01.chr01G16970/Ci.v01.chr08G04000/Ci.v01.chr16G13160/Ci.v01.chr16G04800/Ci.v01.chr04G19840	19
GO:0010639	BP	negative regulation of organelle organization	9/1027	36/15202	0.000505297	0.00918673	0.00787086	Ci.v01.chr01G09960/Ci.v01.chr07G01800/Ci.v01.chr04G16590/Ci.v01.chr03G01760/Ci.v01.chr05G01140/Ci.v01.chr06G09390/Ci.v01.chr02G10640/Ci.v01.chr04G05070/Ci.v01.chr12G10920	9
GO:0032270	BP	positive regulation of cellular protein metabolic process	20/1027	132/15202	0.000543232	0.00977246	0.0083727	Ci.v01.chr01G02030/Ci.v01.chr10G13140/Ci.v01.chr06G15460/Ci.v01.chr09G11520/Ci.v01.chr03G18690/Ci.v01.chr14G01510/Ci.v01.chr03G21180/Ci.v01.chr09G03770/Ci.v01.chr14G08470/Ci.v01.chr08G13420/Ci.v01.chr05G09870/Ci.v01.chr11G08380/Ci.v01.chr01G25600/Ci.v01.chr06G13170/Ci.v01.chr03G16280/Ci.v01.chr08G01480/Ci.v01.chr15G03780/Ci.v01.chr06G16730/Ci.v01.chr11G08300/Ci.v01.chr05G20710	20
GO:0000070	BP	mitotic sister chromatid segregation	10/1027	44/15202	0.000568761	0.0101251	0.00867485	Ci.v01.chr01G15020/Ci.v01.chr04G16590/Ci.v01.chr04G14750/Ci.v01.chr03G01760/Ci.v01.chr04G06600/Ci.v01.chr01G15210/Ci.v01.chr06G09390/Ci.v01.ContigUN31640/Ci.v01.chr14G05820/Ci.v01.chr16G05170	10
GO:0015977	BP	carbon fixation	6/1027	17/15202	0.000606945	0.0106935	0.00916181	Ci.v01.chr12G10880/Ci.v01.ContigUN05470/Ci.v01.chr15G07190/Ci.v01.chr05G02160/Ci.v01.chr01G02610/Ci.v01.chr10G01470	6
GO:0042325	BP	regulation of phosphorylation	18/1027	114/15202	0.000613399	0.0106969	0.00916475	Ci.v01.chr05G15560/Ci.v01.chr09G11520/Ci.v01.chr02G03150/Ci.v01.chr08G09910/Ci.v01.chr07G05280/Ci.v01.chr14G01510/Ci.v01.chr09G03770/Ci.v01.chr14G08470/Ci.v01.chr08G12080/Ci.v01.chr11G02750/Ci.v01.chr01G07750/Ci.v01.chr03G16280/Ci.v01.chr04G15190/Ci.v01.chr08G01480/Ci.v01.chr15G03780/Ci.v01.chr01G07010/Ci.v01.chr06G16730/Ci.v01.chr01G24390	18
GO:0006820	BP	anion transport	33/1027	269/15202	0.000637803	0.0110102	0.00943311	Ci.v01.chr07G12970/Ci.v01.ContigUN06790/Ci.v01.chr12G06970/Ci.v01.chr02G12610/Ci.v01.ContigUN33190/Ci.v01.chr03G13710/Ci.v01.chr01G00620/Ci.v01.chr12G10600/Ci.v01.chr08G09540/Ci.v01.chr02G01540/Ci.v01.chr15G07760/Ci.v01.chr01G00610/Ci.v01.chr16G01630/Ci.v01.chr12G10780/Ci.v01.chr06G09140/Ci.v01.chr16G01640/Ci.v01.chr01G24410/Ci.v01.chr16G13030/Ci.v01.ContigUN06740/Ci.v01.chr07G08600/Ci.v01.chr11G…	33
GO:0033044	BP	regulation of chromosome organization	8/1027	30/15202	0.000647775	0.0110705	0.00948479	Ci.v01.chr03G04140/Ci.v01.chr04G16590/Ci.v01.chr03G01760/Ci.v01.chr01G07190/Ci.v01.chr06G09390/Ci.v01.chr15G12180/Ci.v01.chr12G11080/Ci.v01.chr12G10920	8
GO:0051347	BP	positive regulation of transferase activity	12/1027	61/15202	0.000674815	0.0114184	0.00978288	Ci.v01.chr01G02030/Ci.v01.chr10G13140/Ci.v01.chr09G11520/Ci.v01.chr03G18690/Ci.v01.chr14G01510/Ci.v01.chr03G21180/Ci.v01.chr09G03770/Ci.v01.chr14G08470/Ci.v01.chr03G16280/Ci.v01.chr08G01480/Ci.v01.chr15G03780/Ci.v01.chr06G16730	12
GO:0051247	BP	positive regulation of protein metabolic process	20/1027	135/15202	0.000728055	0.0121985	0.0104512	Ci.v01.chr01G02030/Ci.v01.chr10G13140/Ci.v01.chr06G15460/Ci.v01.chr09G11520/Ci.v01.chr03G18690/Ci.v01.chr14G01510/Ci.v01.chr03G21180/Ci.v01.chr09G03770/Ci.v01.chr14G08470/Ci.v01.chr08G13420/Ci.v01.chr05G09870/Ci.v01.chr11G08380/Ci.v01.chr01G25600/Ci.v01.chr06G13170/Ci.v01.chr03G16280/Ci.v01.chr08G01480/Ci.v01.chr15G03780/Ci.v01.chr06G16730/Ci.v01.chr11G08300/Ci.v01.chr05G20710	20
GO:0031396	BP	regulation of protein ubiquitination	5/1027	12/15202	0.000739095	0.0122632	0.0105067	Ci.v01.chr01G02030/Ci.v01.chr10G13140/Ci.v01.chr03G18690/Ci.v01.chr03G21180/Ci.v01.chr10G12540	5
GO:0071900	BP	regulation of protein serine/threonine kinase activity	9/1027	38/15202	0.000774451	0.0127263	0.0109035	Ci.v01.chr05G15560/Ci.v01.chr02G03150/Ci.v01.chr08G09910/Ci.v01.chr07G05280/Ci.v01.chr08G12080/Ci.v01.chr11G02750/Ci.v01.chr04G15190/Ci.v01.chr01G07010/Ci.v01.chr01G24390	9
GO:0006323	BP	DNA packaging	8/1027	31/15202	0.000821986	0.0132815	0.0113791	Ci.v01.chr01G15020/Ci.v01.chr04G14750/Ci.v01.chr04G06600/Ci.v01.chr01G15210/Ci.v01.chr05G15960/Ci.v01.chr03G14800/Ci.v01.chr09G11400/Ci.v01.chr04G12080	8
GO:0010374	BP	stomatal complex development	11/1027	54/15202	0.000823781	0.0132815	0.0113791	Ci.v01.chr07G17850/Ci.v01.chr04G13440/Ci.v01.chr04G22830/Ci.v01.chr07G17840/Ci.v01.chr04G09120/Ci.v01.chr14G05820/Ci.v01.chr01G07010/Ci.v01.chr04G09130/Ci.v01.chr06G07610/Ci.v01.chr16G13160/Ci.v01.chr12G04510	11
GO:0010212	BP	response to ionizing radiation	6/1027	18/15202	0.000858732	0.0137156	0.0117511	Ci.v01.chr05G15560/Ci.v01.chr03G02680/Ci.v01.chr09G03890/Ci.v01.chr05G09870/Ci.v01.chr04G18430/Ci.v01.chr05G20710	6
GO:0009698	BP	phenylpropanoid metabolic process	28/1027	220/15202	0.000901525	0.0142658	0.0122224	Ci.v01.ContigUN05130/Ci.v01.chr02G01230/Ci.v01.chr03G17190/Ci.v01.chr04G17850/Ci.v01.chr14G03950/Ci.v01.chr02G01180/Ci.v01.chr06G03990/Ci.v01.chr07G13140/Ci.v01.chr01G17250/Ci.v01.ContigUN29710/Ci.v01.chr02G16050/Ci.v01.chr10G04900/Ci.v01.chr06G21120/Ci.v01.chr07G00370/Ci.v01.chr10G03920/Ci.v01.chr02G01170/Ci.v01.chr10G04880/Ci.v01.chr09G04850/Ci.v01.chr04G00980/Ci.v01.chr01G01260/Ci.v01.chr02G01…	28
GO:0007051	BP	spindle organization	10/1027	47/15202	0.000987008	0.0153383	0.0131413	Ci.v01.chr06G03070/Ci.v01.chr04G16630/Ci.v01.chr05G12740/Ci.v01.chr09G11520/Ci.v01.chr06G06390/Ci.v01.chr10G08940/Ci.v01.chr08G14040/Ci.v01.chr07G03940/Ci.v01.chr14G05820/Ci.v01.chr15G03780	10
GO:0015979	BP	photosynthesis	24/1027	179/15202	0.000987249	0.0153383	0.0131413	Ci.v01.chr03G17320/Ci.v01.chr12G10880/Ci.v01.chr15G09160/Ci.v01.chr10G12160/Ci.v01.chr03G03220/Ci.v01.chr08G10090/Ci.v01.ContigUN04470/Ci.v01.ContigUN05470/Ci.v01.chr12G02360/Ci.v01.chr15G07190/Ci.v01.chr02G01660/Ci.v01.chr03G03230/Ci.v01.chr13G04160/Ci.v01.chr01G13460/Ci.v01.chr01G20950/Ci.v01.chr09G05590/Ci.v01.chr10G08550/Ci.v01.ContigUN06050/Ci.v01.chr05G02160/Ci.v01.chr10G06320/Ci.v01.chr05G…	24
GO:0045143	BP	homologous chromosome segregation	7/1027	25/15202	0.00102844	0.0158343	0.0135663	Ci.v01.chr07G01800/Ci.v01.chr07G18130/Ci.v01.chr05G01140/Ci.v01.chr08G12510/Ci.v01.chr01G18500/Ci.v01.chr04G03930/Ci.v01.chr04G18280	7
GO:0070542	BP	response to fatty acid	30/1027	244/15202	0.00106171	0.0162006	0.0138801	Ci.v01.chr16G02040/Ci.v01.ContigUN06790/Ci.v01.chr14G03950/Ci.v01.chr07G13140/Ci.v01.ContigUN33190/Ci.v01.chr10G10610/Ci.v01.chr01G00620/Ci.v01.chr01G17250/Ci.v01.chr03G06570/Ci.v01.chr02G06430/Ci.v01.chr07G11970/Ci.v01.chr01G25590/Ci.v01.chr04G14510/Ci.v01.chr12G09380/Ci.v01.chr01G00610/Ci.v01.chr09G03880/Ci.v01.chr04G05440/Ci.v01.chr05G04160/Ci.v01.chr06G21120/Ci.v01.ContigUN06740/Ci.v01.chr01G…	30
GO:0045910	BP	negative regulation of DNA recombination	5/1027	13/15202	0.00113452	0.0171584	0.0147007	Ci.v01.chr01G09960/Ci.v01.chr01G07190/Ci.v01.chr03G14800/Ci.v01.chr02G10640/Ci.v01.chr04G05070	5
GO:0051302	BP	regulation of cell division	12/1027	65/15202	0.00121633	0.0182342	0.0156224	Ci.v01.chr06G03070/Ci.v01.ContigUN40270/Ci.v01.chr01G06570/Ci.v01.ContigUN05750/Ci.v01.chr08G14040/Ci.v01.chr05G01140/Ci.v01.ContigUN11230/Ci.v01.chr16G00080/Ci.v01.chr08G14400/Ci.v01.chr06G02630/Ci.v01.chr08G14860/Ci.v01.chr01G24070	12
GO:0016125	BP	sterol metabolic process	13/1027	74/15202	0.00125033	0.0185811	0.0159196	Ci.v01.chr07G12990/Ci.v01.chr06G05900/Ci.v01.chr07G18670/Ci.v01.chr07G18530/Ci.v01.chr01G25590/Ci.v01.chr05G09140/Ci.v01.chr15G04010/Ci.v01.chr12G10940/Ci.v01.chr14G07880/Ci.v01.chr08G11820/Ci.v01.chr08G00460/Ci.v01.chr03G08420/Ci.v01.chr12G05520	13
GO:0010216	BP	maintenance of DNA methylation	7/1027	26/15202	0.00132621	0.0193282	0.0165597	Ci.v01.chr08G06330/Ci.v01.chr16G02570/Ci.v01.chr15G08540/Ci.v01.chr15G12180/Ci.v01.chr12G11080/Ci.v01.chr08G06320/Ci.v01.chr03G08950	7
GO:0044839	BP	cell cycle G2/M phase transition	7/1027	26/15202	0.00132621	0.0193282	0.0165597	Ci.v01.chr06G02510/Ci.v01.chr04G11780/Ci.v01.chr06G09350/Ci.v01.chr04G11920/Ci.v01.chr16G01710/Ci.v01.chr13G06870/Ci.v01.chr01G07010	7
GO:0010817	BP	regulation of hormone levels	34/1027	292/15202	0.00133463	0.0193282	0.0165597	Ci.v01.chr09G08320/Ci.v01.chr08G09090/Ci.v01.chr14G03950/Ci.v01.chr10G13840/Ci.v01.chr16G07690/Ci.v01.chr13G11130/Ci.v01.chr13G12820/Ci.v01.chr01G17250/Ci.v01.chr04G02740/Ci.v01.chr01G25590/Ci.v01.chr10G04900/Ci.v01.chr06G07520/Ci.v01.chr06G21120/Ci.v01.chr10G03920/Ci.v01.chr10G04880/Ci.v01.chr01G20900/Ci.v01.chr06G18150/Ci.v01.chr14G07880/Ci.v01.chr04G16130/Ci.v01.chr13G13160/Ci.v01.chr04G22290/…	34
GO:0045934	BP	negative regulation of nucleobase-containing compound metabolic process	24/1027	183/15202	0.00134585	0.0193282	0.0165597	Ci.v01.ContigUN40270/Ci.v01.chr01G09960/Ci.v01.chr05G09530/Ci.v01.chr13G12630/Ci.v01.chr04G05440/Ci.v01.chr09G10650/Ci.v01.chr01G25700/Ci.v01.chr04G23820/Ci.v01.chr09G01590/Ci.v01.chr01G07190/Ci.v01.chr03G14800/Ci.v01.chr02G10640/Ci.v01.chr08G14400/Ci.v01.chr06G02630/Ci.v01.chr08G14860/Ci.v01.chr01G24070/Ci.v01.chr06G13320/Ci.v01.chr04G05070/Ci.v01.chr10G13780/Ci.v01.chr04G21530/Ci.v01.chr07G1190…	24
GO:1901990	BP	regulation of mitotic cell cycle phase transition	9/1027	41/15202	0.00138664	0.019748	0.0169194	Ci.v01.chr04G16590/Ci.v01.chr03G01760/Ci.v01.chr06G09350/Ci.v01.chr06G09390/Ci.v01.chr16G01710/Ci.v01.chr13G06870/Ci.v01.chr01G24200/Ci.v01.chr14G07340/Ci.v01.chr01G07010	9
GO:0006694	BP	steroid biosynthetic process	12/1027	67/15202	0.00159932	0.0225888	0.0193532	Ci.v01.chr07G12990/Ci.v01.chr06G05900/Ci.v01.chr07G18670/Ci.v01.chr07G18530/Ci.v01.chr01G25590/Ci.v01.chr05G09140/Ci.v01.chr15G04010/Ci.v01.chr12G10940/Ci.v01.chr14G07880/Ci.v01.chr08G11820/Ci.v01.chr08G00460/Ci.v01.chr03G08420	12
GO:0010332	BP	response to gamma radiation	5/1027	14/15202	0.00166727	0.022993	0.0196996	Ci.v01.chr05G15560/Ci.v01.chr03G02680/Ci.v01.chr05G09870/Ci.v01.chr04G18430/Ci.v01.chr05G20710	5
GO:0040020	BP	regulation of meiotic nuclear division	5/1027	14/15202	0.00166727	0.022993	0.0196996	Ci.v01.chr01G09960/Ci.v01.chr07G01800/Ci.v01.chr05G01140/Ci.v01.chr02G10640/Ci.v01.chr04G05070	5
GO:0009753	BP	response to jasmonic acid	29/1027	240/15202	0.0016683	0.022993	0.0196996	Ci.v01.chr16G02040/Ci.v01.ContigUN06790/Ci.v01.chr14G03950/Ci.v01.chr07G13140/Ci.v01.ContigUN33190/Ci.v01.chr10G10610/Ci.v01.chr01G00620/Ci.v01.chr01G17250/Ci.v01.chr03G06570/Ci.v01.chr02G06430/Ci.v01.chr07G11970/Ci.v01.chr01G25590/Ci.v01.chr12G09380/Ci.v01.chr01G00610/Ci.v01.chr09G03880/Ci.v01.chr04G05440/Ci.v01.chr05G04160/Ci.v01.chr06G21120/Ci.v01.ContigUN06740/Ci.v01.chr01G02290/Ci.v01.chr14G…	29
GO:0045490	BP	pectin catabolic process	12/1027	69/15202	0.00207644	0.028389	0.0243227	Ci.v01.chr16G06420/Ci.v01.chr13G03470/Ci.v01.chr16G07660/Ci.v01.chr06G11510/Ci.v01.chr04G20870/Ci.v01.chr09G07540/Ci.v01.chr07G06850/Ci.v01.chr01G17020/Ci.v01.ContigUN05300/Ci.v01.chr04G12030/Ci.v01.chr01G09380/Ci.v01.chr10G03560	12
GO:0010224	BP	response to UV-B	13/1027	79/15202	0.00230791	0.0308262	0.0264108	Ci.v01.ContigUN05130/Ci.v01.chr14G03950/Ci.v01.chr06G20710/Ci.v01.chr01G17250/Ci.v01.chr04G18000/Ci.v01.chr16G10570/Ci.v01.chr10G12540/Ci.v01.chr06G21120/Ci.v01.chr02G09790/Ci.v01.chr01G16970/Ci.v01.chr16G13160/Ci.v01.chr16G04800/Ci.v01.chr04G19840	13
GO:0016572	BP	histone phosphorylation	5/1027	15/15202	0.00236292	0.0308262	0.0264108	Ci.v01.chr06G03070/Ci.v01.chr06G09350/Ci.v01.ContigUN05750/Ci.v01.chr08G14040/Ci.v01.chr06G15160	5
GO:0046864	BP	isoprenoid transport	5/1027	15/15202	0.00236292	0.0308262	0.0264108	Ci.v01.ContigUN06790/Ci.v01.ContigUN33190/Ci.v01.chr01G00620/Ci.v01.chr01G00610/Ci.v01.ContigUN06740	5
GO:0046865	BP	terpenoid transport	5/1027	15/15202	0.00236292	0.0308262	0.0264108	Ci.v01.ContigUN06790/Ci.v01.ContigUN33190/Ci.v01.chr01G00620/Ci.v01.chr01G00610/Ci.v01.ContigUN06740	5
GO:0051445	BP	regulation of meiotic cell cycle	5/1027	15/15202	0.00236292	0.0308262	0.0264108	Ci.v01.chr01G09960/Ci.v01.chr07G01800/Ci.v01.chr05G01140/Ci.v01.chr02G10640/Ci.v01.chr04G05070	5
GO:0080168	BP	abscisic acid transport	5/1027	15/15202	0.00236292	0.0308262	0.0264108	Ci.v01.ContigUN06790/Ci.v01.ContigUN33190/Ci.v01.chr01G00620/Ci.v01.chr01G00610/Ci.v01.ContigUN06740	5
GO:0000018	BP	regulation of DNA recombination	6/1027	22/15202	0.00273425	0.0354003	0.0303297	Ci.v01.chr01G09960/Ci.v01.chr09G09930/Ci.v01.chr01G07190/Ci.v01.chr03G14800/Ci.v01.chr02G10640/Ci.v01.chr04G05070	6
GO:0032147	BP	activation of protein kinase activity	8/1027	37/15202	0.00280493	0.0360423	0.0308798	Ci.v01.chr09G11520/Ci.v01.chr14G01510/Ci.v01.chr09G03770/Ci.v01.chr14G08470/Ci.v01.chr03G16280/Ci.v01.chr08G01480/Ci.v01.chr15G03780/Ci.v01.chr06G16730	8
GO:0016052	BP	carbohydrate catabolic process	33/1027	294/15202	0.0028287	0.0360764	0.030909	Ci.v01.chr12G10880/Ci.v01.chr13G03750/Ci.v01.chr02G10260/Ci.v01.chr12G03310/Ci.v01.chr06G15460/Ci.v01.chr16G06420/Ci.v01.chr13G03470/Ci.v01.chr16G07660/Ci.v01.chr04G20700/Ci.v01.chr12G13780/Ci.v01.chr13G07020/Ci.v01.chr06G11510/Ci.v01.chr12G07290/Ci.v01.chr01G12780/Ci.v01.chr12G07890/Ci.v01.chr03G14650/Ci.v01.chr06G06620/Ci.v01.chr04G20870/Ci.v01.chr09G07540/Ci.v01.chr03G19360/Ci.v01.chr03G03870/…	33
GO:0009800	BP	cinnamic acid biosynthetic process	4/1027	10/15202	0.00312727	0.0388134	0.033254	Ci.v01.ContigUN05130/Ci.v01.chr02G16050/Ci.v01.chr09G04850/Ci.v01.chr09G04840	4
GO:0009803	BP	cinnamic acid metabolic process	4/1027	10/15202	0.00312727	0.0388134	0.033254	Ci.v01.ContigUN05130/Ci.v01.chr02G16050/Ci.v01.chr09G04850/Ci.v01.chr09G04840	4
GO:1903322	BP	positive regulation of protein modification by small protein conjugation or removal	4/1027	10/15202	0.00312727	0.0388134	0.033254	Ci.v01.chr01G02030/Ci.v01.chr10G13140/Ci.v01.chr03G18690/Ci.v01.chr03G21180	4
GO:0015849	BP	organic acid transport	20/1027	152/15202	0.00313487	0.0388134	0.033254	Ci.v01.ContigUN06790/Ci.v01.chr12G06970/Ci.v01.ContigUN33190/Ci.v01.chr01G00620/Ci.v01.chr02G01540/Ci.v01.chr15G07760/Ci.v01.chr01G00610/Ci.v01.chr16G01630/Ci.v01.chr16G01640/Ci.v01.chr01G24410/Ci.v01.ContigUN06740/Ci.v01.chr07G08600/Ci.v01.chr04G04740/Ci.v01.chr11G10700/Ci.v01.chr03G00490/Ci.v01.chr05G10980/Ci.v01.chr03G03540/Ci.v01.chr03G21480/Ci.v01.chr03G21510/Ci.v01.ContigUN03550	20
GO:0009767	BP	photosynthetic electron transport chain	9/1027	46/15202	0.00321974	0.0388134	0.033254	Ci.v01.chr03G03220/Ci.v01.chr08G10090/Ci.v01.chr12G02360/Ci.v01.chr03G03230/Ci.v01.chr09G05590/Ci.v01.chr10G08550/Ci.v01.ContigUN06050/Ci.v01.chr05G02160/Ci.v01.chr10G01470	9
GO:0015692	BP	lead ion transport	5/1027	16/15202	0.0032477	0.0388134	0.033254	Ci.v01.ContigUN06790/Ci.v01.ContigUN33190/Ci.v01.chr01G00620/Ci.v01.chr01G00610/Ci.v01.ContigUN06740	5
GO:0019676	BP	ammonia assimilation cycle	5/1027	16/15202	0.0032477	0.0388134	0.033254	Ci.v01.chr01G14180/Ci.v01.chr12G06970/Ci.v01.chr03G20060/Ci.v01.chr16G01640/Ci.v01.ContigUN39160	5
GO:0051053	BP	negative regulation of DNA metabolic process	5/1027	16/15202	0.0032477	0.0388134	0.033254	Ci.v01.chr01G09960/Ci.v01.chr01G07190/Ci.v01.chr03G14800/Ci.v01.chr02G10640/Ci.v01.chr04G05070	5
GO:1903320	BP	regulation of protein modification by small protein conjugation or removal	5/1027	16/15202	0.0032477	0.0388134	0.033254	Ci.v01.chr01G02030/Ci.v01.chr10G13140/Ci.v01.chr03G18690/Ci.v01.chr03G21180/Ci.v01.chr10G12540	5
GO:0006006	BP	glucose metabolic process	10/1027	55/15202	0.00341605	0.0400385	0.0343036	Ci.v01.chr12G10880/Ci.v01.chr09G00130/Ci.v01.chr08G00200/Ci.v01.chr06G14670/Ci.v01.chr03G19360/Ci.v01.chr05G02160/Ci.v01.chr15G01010/Ci.v01.chr01G02610/Ci.v01.chr07G17440/Ci.v01.chr10G01470	10
GO:0070588	BP	calcium ion transmembrane transport	10/1027	55/15202	0.00341605	0.0400385	0.0343036	Ci.v01.chr05G01650/Ci.v01.chr01G28320/Ci.v01.chr14G09200/Ci.v01.chr14G09550/Ci.v01.chr14G09540/Ci.v01.chr14G08090/Ci.v01.chr06G20010/Ci.v01.chr10G01140/Ci.v01.chr06G20020/Ci.v01.chr07G14900	10
GO:0072330	BP	monocarboxylic acid biosynthetic process	29/1027	252/15202	0.00345027	0.0400385	0.0343036	Ci.v01.chr16G02040/Ci.v01.ContigUN05130/Ci.v01.chr02G07130/Ci.v01.chr10G10610/Ci.v01.chr12G14860/Ci.v01.chr10G04310/Ci.v01.chr07G06220/Ci.v01.chr03G17380/Ci.v01.chr16G12820/Ci.v01.chr16G12490/Ci.v01.chr02G16050/Ci.v01.chr05G01520/Ci.v01.chr13G08100/Ci.v01.chr01G21820/Ci.v01.chr02G09790/Ci.v01.chr16G04890/Ci.v01.chr05G09870/Ci.v01.chr09G04850/Ci.v01.chr16G02080/Ci.v01.chr05G07430/Ci.v01.ContigUN37…	29
GO:0046364	BP	monosaccharide biosynthetic process	11/1027	64/15202	0.00345288	0.0400385	0.0343036	Ci.v01.chr16G05470/Ci.v01.chr08G00200/Ci.v01.chr06G14670/Ci.v01.chr01G02290/Ci.v01.chr03G19360/Ci.v01.chr05G02160/Ci.v01.chr15G01010/Ci.v01.chr01G02610/Ci.v01.chr07G17440/Ci.v01.chr08G05360/Ci.v01.chr10G01470	11
GO:0007052	BP	mitotic spindle organization	6/1027	23/15202	0.00349078	0.0400385	0.0343036	Ci.v01.chr06G03070/Ci.v01.chr09G11520/Ci.v01.chr06G06390/Ci.v01.chr08G14040/Ci.v01.chr14G05820/Ci.v01.chr15G03780	6
GO:0007129	BP	homologous chromosome pairing at meiosis	6/1027	23/15202	0.00349078	0.0400385	0.0343036	Ci.v01.chr07G01800/Ci.v01.chr07G18130/Ci.v01.chr08G12510/Ci.v01.chr01G18500/Ci.v01.chr04G03930/Ci.v01.chr04G18280	6
GO:0034220	BP	ion transmembrane transport	36/1027	334/15202	0.00369619	0.0421119	0.03608	Ci.v01.chr07G12970/Ci.v01.chr01G09490/Ci.v01.chr05G01650/Ci.v01.chr01G28320/Ci.v01.chr14G09200/Ci.v01.chr12G06970/Ci.v01.chr02G12610/Ci.v01.chr13G10370/Ci.v01.chr03G13710/Ci.v01.chr08G11240/Ci.v01.chr12G10600/Ci.v01.chr14G09550/Ci.v01.chr09G10210/Ci.v01.chr08G09540/Ci.v01.chr14G09540/Ci.v01.chr15G07760/Ci.v01.chr14G08090/Ci.v01.chr12G10780/Ci.v01.chr06G09140/Ci.v01.chr16G01640/Ci.v01.chr01G24410/…	36
GO:0009624	BP	response to nematode	15/1027	103/15202	0.0037889	0.0428823	0.03674	Ci.v01.chr05G01650/Ci.v01.chr12G06970/Ci.v01.chr09G10210/Ci.v01.chr09G11040/Ci.v01.chr16G01640/Ci.v01.chr16G10590/Ci.v01.chr14G09360/Ci.v01.chr01G01260/Ci.v01.chr11G10700/Ci.v01.chr14G05820/Ci.v01.chr10G01140/Ci.v01.chr03G12830/Ci.v01.chr01G09380/Ci.v01.ContigUN03550/Ci.v01.chr05G01340	15
GO:1901617	BP	organic hydroxy compound biosynthetic process	24/1027	198/15202	0.00385321	0.0433232	0.0371178	Ci.v01.chr07G12990/Ci.v01.chr06G05900/Ci.v01.chr04G17850/Ci.v01.chr07G13140/Ci.v01.chr07G18670/Ci.v01.chr07G18530/Ci.v01.chr10G04310/Ci.v01.chr07G06220/Ci.v01.chr01G25590/Ci.v01.chr10G04900/Ci.v01.chr05G09140/Ci.v01.chr15G04010/Ci.v01.chr12G10940/Ci.v01.chr10G03920/Ci.v01.chr02G09790/Ci.v01.chr10G04880/Ci.v01.chr14G07880/Ci.v01.chr08G11820/Ci.v01.chr08G00460/Ci.v01.chr06G15850/Ci.v01.chr03G08420/…	24
GO:0007010	BP	cytoskeleton organization	28/1027	243/15202	0.00394078	0.0440183	0.0377133	Ci.v01.chr06G03070/Ci.v01.chr04G16630/Ci.v01.chr05G12740/Ci.v01.chr09G11520/Ci.v01.chr04G18510/Ci.v01.chr13G05470/Ci.v01.chr01G18590/Ci.v01.chr09G11040/Ci.v01.chr10G01420/Ci.v01.chr14G01510/Ci.v01.chr07G12410/Ci.v01.chr06G06390/Ci.v01.chr10G08940/Ci.v01.ContigUN05750/Ci.v01.chr08G14040/Ci.v01.chr07G03940/Ci.v01.chr04G02730/Ci.v01.chr07G12550/Ci.v01.chr13G00650/Ci.v01.chr12G06330/Ci.v01.chr08G0148…	28
GO:0005996	BP	monosaccharide metabolic process	22/1027	177/15202	0.00407791	0.0452543	0.0387723	Ci.v01.chr12G10880/Ci.v01.chr10G01400/Ci.v01.chr16G05470/Ci.v01.chr05G03690/Ci.v01.chr06G15460/Ci.v01.chr09G00130/Ci.v01.chr14G04900/Ci.v01.chr08G00200/Ci.v01.chr06G14670/Ci.v01.chr01G02290/Ci.v01.chr03G19360/Ci.v01.chr05G02160/Ci.v01.chr03G07940/Ci.v01.chr15G01010/Ci.v01.chr12G00450/Ci.v01.chr01G02610/Ci.v01.chr07G11110/Ci.v01.chr05G02100/Ci.v01.chr07G17440/Ci.v01.chr06G20570/Ci.v01.chr08G05360/…	22
GO:0031407	BP	oxylipin metabolic process	9/1027	48/15202	0.00434302	0.0472117	0.0404493	Ci.v01.chr16G02040/Ci.v01.chr10G10610/Ci.v01.chr04G02060/Ci.v01.chr08G01540/Ci.v01.chr16G02080/Ci.v01.chr09G15450/Ci.v01.ContigUN37000/Ci.v01.ContigUN36390/Ci.v01.chr09G15480	9
GO:0031408	BP	oxylipin biosynthetic process	9/1027	48/15202	0.00434302	0.0472117	0.0404493	Ci.v01.chr16G02040/Ci.v01.chr10G10610/Ci.v01.chr04G02060/Ci.v01.chr08G01540/Ci.v01.chr16G02080/Ci.v01.chr09G15450/Ci.v01.ContigUN37000/Ci.v01.ContigUN36390/Ci.v01.chr09G15480	9
GO:0000086	BP	G2/M transition of mitotic cell cycle	6/1027	24/15202	0.00439243	0.0472117	0.0404493	Ci.v01.chr04G11780/Ci.v01.chr06G09350/Ci.v01.chr04G11920/Ci.v01.chr16G01710/Ci.v01.chr13G06870/Ci.v01.chr01G07010	6
GO:0035435	BP	phosphate ion transmembrane transport	6/1027	24/15202	0.00439243	0.0472117	0.0404493	Ci.v01.chr07G12970/Ci.v01.chr02G12610/Ci.v01.chr03G13710/Ci.v01.chr12G10600/Ci.v01.chr01G24410/Ci.v01.chr05G14660	6
GO:1902850	BP	microtubule cytoskeleton organization involved in mitosis	6/1027	24/15202	0.00439243	0.0472117	0.0404493	Ci.v01.chr06G03070/Ci.v01.chr09G11520/Ci.v01.chr06G06390/Ci.v01.chr08G14040/Ci.v01.chr14G05820/Ci.v01.chr15G03780	6
GO:0007076	BP	mitotic chromosome condensation	4/1027	11/15202	0.00465344	0.0490909	0.0420594	Ci.v01.chr01G15020/Ci.v01.chr04G14750/Ci.v01.chr04G06600/Ci.v01.chr01G15210	4	4
GO:0019287	BP	isopentenyl diphosphate biosynthetic process	mevalonate pathway	4/1027	11/15202	0.00465344	0.0490909	0.0420594	Ci.v01.chr07G12990/Ci.v01.chr15G04010/Ci.v01.chr16G07000/Ci.v01.chr03G08420
GO:2001251	BP	negative regulation of chromosome organization	4/1027	11/15202	0.00465344	0.0490909	0.0420594	Ci.v01.chr04G16590/Ci.v01.chr03G01760/Ci.v01.chr06G09390/Ci.v01.chr12G10920	4
GO:0006084	BP	acetyl-CoA metabolic process	7/1027	32/15202	0.00475946	0.0498151	0.0426798	Ci.v01.chr07G12990/Ci.v01.chr12G14860/Ci.v01.chr15G04010/Ci.v01.chr16G07000/Ci.v01.chr14G03230/Ci.v01.chr12G14130/Ci.v01.chr03G08420	7
GO:0048532	BP	anatomical structure arrangement	17/1027	126/15202	0.00478038	0.0498151	0.0426798	Ci.v01.chr06G02510/Ci.v01.chr01G06570/Ci.v01.chr04G24980/Ci.v01.chr04G11780/Ci.v01.chr01G25590/Ci.v01.chr06G09350/Ci.v01.chr15G02400/Ci.v01.chr06G08160/Ci.v01.chr04G11920/Ci.v01.chr13G13080/Ci.v01.chr06G10420/Ci.v01.chr14G07880/Ci.v01.chr13G13090/Ci.v01.chr04G12080/Ci.v01.chr05G15640/Ci.v01.chr04G22090/Ci.v01.chr05G11450	17
GO:0005874	CC	microtubule	48/1142	193/16828	1.53e-15	3.41e-13	2.9e-13	Ci.v01.chr11G09120/Ci.v01.chr14G00560/Ci.v01.chr06G03070/Ci.v01.chr04G16630/Ci.v01.chr06G16710/Ci.v01.chr15G00740/Ci.v01.chr03G04140/Ci.v01.chr08G03030/Ci.v01.chr05G12740/Ci.v01.chr09G11520/Ci.v01.chr01G11940/Ci.v01.chr04G18510/Ci.v01.chr06G14390/Ci.v01.chr01G16620/Ci.v01.chr05G18720/Ci.v01.chr02G09860/Ci.v01.chr06G14690/Ci.v01.chr04G21870/Ci.v01.chr01G18590/Ci.v01.chr08G08140/Ci.v01.chr09G11040/…	48
GO:0099081	CC	supramolecular polymer	49/1142	207/16828	6.35e-15	3.54e-13	3.01e-13	Ci.v01.chr11G09120/Ci.v01.chr14G00560/Ci.v01.chr06G03070/Ci.v01.chr04G16630/Ci.v01.chr06G16710/Ci.v01.chr15G00740/Ci.v01.chr03G04140/Ci.v01.chr08G03030/Ci.v01.chr05G12740/Ci.v01.chr09G11520/Ci.v01.chr01G11940/Ci.v01.chr04G18510/Ci.v01.chr06G14390/Ci.v01.chr13G05470/Ci.v01.chr01G16620/Ci.v01.chr05G18720/Ci.v01.chr02G09860/Ci.v01.chr06G14690/Ci.v01.chr04G21870/Ci.v01.chr01G18590/Ci.v01.chr08G08140/…	49
GO:0099512	CC	supramolecular fiber	49/1142	207/16828	6.35e-15	3.54e-13	3.01e-13	Ci.v01.chr11G09120/Ci.v01.chr14G00560/Ci.v01.chr06G03070/Ci.v01.chr04G16630/Ci.v01.chr06G16710/Ci.v01.chr15G00740/Ci.v01.chr03G04140/Ci.v01.chr08G03030/Ci.v01.chr05G12740/Ci.v01.chr09G11520/Ci.v01.chr01G11940/Ci.v01.chr04G18510/Ci.v01.chr06G14390/Ci.v01.chr13G05470/Ci.v01.chr01G16620/Ci.v01.chr05G18720/Ci.v01.chr02G09860/Ci.v01.chr06G14690/Ci.v01.chr04G21870/Ci.v01.chr01G18590/Ci.v01.chr08G08140/…	49
GO:0099513	CC	polymeric cytoskeletal fiber	49/1142	207/16828	6.35e-15	3.54e-13	3.01e-13	Ci.v01.chr11G09120/Ci.v01.chr14G00560/Ci.v01.chr06G03070/Ci.v01.chr04G16630/Ci.v01.chr06G16710/Ci.v01.chr15G00740/Ci.v01.chr03G04140/Ci.v01.chr08G03030/Ci.v01.chr05G12740/Ci.v01.chr09G11520/Ci.v01.chr01G11940/Ci.v01.chr04G18510/Ci.v01.chr06G14390/Ci.v01.chr13G05470/Ci.v01.chr01G16620/Ci.v01.chr05G18720/Ci.v01.chr02G09860/Ci.v01.chr06G14690/Ci.v01.chr04G21870/Ci.v01.chr01G18590/Ci.v01.chr08G08140/…	49
GO:0005871	CC	kinesin complex	29/1142	80/16828	1.68e-14	7.48e-13	6.36e-13	Ci.v01.chr11G09120/Ci.v01.chr14G00560/Ci.v01.chr06G16710/Ci.v01.chr15G00740/Ci.v01.chr08G03030/Ci.v01.chr05G12740/Ci.v01.chr01G11940/Ci.v01.chr04G18510/Ci.v01.chr06G14390/Ci.v01.chr01G16620/Ci.v01.chr05G18720/Ci.v01.chr02G09860/Ci.v01.chr06G14690/Ci.v01.chr01G18590/Ci.v01.chr08G08140/Ci.v01.chr03G06440/Ci.v01.chr08G08150/Ci.v01.chr06G06390/Ci.v01.chr10G08940/Ci.v01.chr15G12050/Ci.v01.chr10G14070/…	29
GO:0015630	CC	microtubule cytoskeleton	57/1142	276/16828	2.38e-14	8.84e-13	7.51e-13	Ci.v01.chr11G09120/Ci.v01.chr14G00560/Ci.v01.chr06G03070/Ci.v01.chr04G16630/Ci.v01.chr06G16710/Ci.v01.chr15G00740/Ci.v01.chr10G02500/Ci.v01.chr03G04140/Ci.v01.chr05G01720/Ci.v01.chr08G03030/Ci.v01.chr05G12740/Ci.v01.chr09G11520/Ci.v01.chr01G11940/Ci.v01.chr04G18510/Ci.v01.chr06G14390/Ci.v01.chr01G16620/Ci.v01.chr05G18720/Ci.v01.chr02G09860/Ci.v01.chr06G14690/Ci.v01.chr04G21870/Ci.v01.chr08G09910/…	57
GO:0005875	CC	microtubule associated complex	35/1142	119/16828	4.89e-14	1.56e-12	1.32e-12	Ci.v01.chr11G09120/Ci.v01.chr14G00560/Ci.v01.chr06G03070/Ci.v01.chr06G16710/Ci.v01.chr15G00740/Ci.v01.chr10G02500/Ci.v01.chr05G01720/Ci.v01.chr08G03030/Ci.v01.chr05G12740/Ci.v01.chr01G11940/Ci.v01.chr04G18510/Ci.v01.chr06G14390/Ci.v01.chr01G16620/Ci.v01.chr05G18720/Ci.v01.chr02G09860/Ci.v01.chr06G14690/Ci.v01.chr01G18590/Ci.v01.chr08G08140/Ci.v01.chr03G06440/Ci.v01.chr08G08150/Ci.v01.chr06G06390/…	35
GO:0099080	CC	supramolecular complex	54/1142	275/16828	9.83e-13	2.74e-11	2.33e-11	Ci.v01.chr11G09120/Ci.v01.chr14G00560/Ci.v01.chr06G03070/Ci.v01.chr04G16630/Ci.v01.chr06G16710/Ci.v01.chr15G00740/Ci.v01.chr03G04140/Ci.v01.chr08G03030/Ci.v01.chr05G12740/Ci.v01.chr09G11520/Ci.v01.chr01G11940/Ci.v01.chr04G18510/Ci.v01.chr06G14390/Ci.v01.chr13G05470/Ci.v01.chr01G16620/Ci.v01.chr05G18720/Ci.v01.chr02G09860/Ci.v01.chr06G14690/Ci.v01.chr04G21870/Ci.v01.chr01G18590/Ci.v01.chr08G08140/…	54
GO:0005856	CC	cytoskeleton	61/1142	345/16828	3.91e-12	9.69e-11	8.24e-11	Ci.v01.chr11G09120/Ci.v01.chr14G00560/Ci.v01.chr06G03070/Ci.v01.chr04G16630/Ci.v01.chr06G16710/Ci.v01.chr15G00740/Ci.v01.chr10G02500/Ci.v01.chr03G04140/Ci.v01.chr05G01720/Ci.v01.chr08G03030/Ci.v01.chr05G12740/Ci.v01.chr09G11520/Ci.v01.chr01G11940/Ci.v01.chr04G18510/Ci.v01.chr06G14390/Ci.v01.chr13G05470/Ci.v01.chr01G16620/Ci.v01.chr05G18720/Ci.v01.chr02G09860/Ci.v01.chr06G14690/Ci.v01.chr04G21870/…	61
GO:0005694	CC	chromosome	45/1142	217/16828	1.13e-11	2.52e-10	2.14e-10	Ci.v01.chr01G15020/Ci.v01.chr07G01800/Ci.v01.chr10G05600/Ci.v01.chr05G05400/Ci.v01.chr07G18130/Ci.v01.chr04G14750/Ci.v01.chr13G12630/Ci.v01.chr03G01760/Ci.v01.chr04G11040/Ci.v01.chr04G05440/Ci.v01.chr12G11730/Ci.v01.chr04G06600/Ci.v01.chr01G15210/Ci.v01.ContigUN05750/Ci.v01.chr05G01140/Ci.v01.chr03G04710/Ci.v01.ContigUN11230/Ci.v01.chr06G15820/Ci.v01.chr16G00080/Ci.v01.chr15G10560/Ci.v01.chr06G09…	45
GO:0005657	CC	replication fork	18/1142	45/16828	2.42e-10	4.9e-09	4.17e-09	Ci.v01.chr10G05600/Ci.v01.chr05G05400/Ci.v01.chr13G12630/Ci.v01.chr04G11040/Ci.v01.chr15G10560/Ci.v01.chr11G08380/Ci.v01.chr07G04530/Ci.v01.chr01G24200/Ci.v01.chr07G11260/Ci.v01.chr07G04930/Ci.v01.chr14G07340/Ci.v01.chr12G11930/Ci.v01.chr01G03630/Ci.v01.chr12G11500/Ci.v01.chr01G17320/Ci.v01.chr01G27300/Ci.v01.chr11G08300/Ci.v01.chr15G10550	18
GO:0000228	CC	nuclear chromosome	23/1142	86/16828	8.17e-09	1.52e-07	1.29e-07	Ci.v01.chr07G01800/Ci.v01.chr07G18130/Ci.v01.chr13G12630/Ci.v01.chr04G11040/Ci.v01.chr05G01140/Ci.v01.ContigUN11230/Ci.v01.chr16G00080/Ci.v01.chr11G08380/Ci.v01.chr02G10640/Ci.v01.chr07G04530/Ci.v01.chr16G01710/Ci.v01.chr01G24200/Ci.v01.chr07G11260/Ci.v01.chr08G12510/Ci.v01.chr07G04930/Ci.v01.chr14G07340/Ci.v01.chr12G11930/Ci.v01.chr01G03630/Ci.v01.chr04G18430/Ci.v01.chr12G11500/Ci.v01.chr03G1666…	23
GO:0043596	CC	nuclear replication fork	13/1142	33/16828	9.64e-08	1.65e-06	1.41e-06	Ci.v01.chr13G12630/Ci.v01.chr04G11040/Ci.v01.chr11G08380/Ci.v01.chr07G04530/Ci.v01.chr01G24200/Ci.v01.chr07G11260/Ci.v01.chr07G04930/Ci.v01.chr14G07340/Ci.v01.chr12G11930/Ci.v01.chr01G03630/Ci.v01.chr12G11500/Ci.v01.chr01G27300/Ci.v01.chr11G08300	13
GO:0009524	CC	phragmoplast	20/1142	89/16828	1.6e-06	2.54e-05	2.16e-05	Ci.v01.chr11G09120/Ci.v01.chr01G09740/Ci.v01.chr14G00560/Ci.v01.chr06G03070/Ci.v01.chr10G02500/Ci.v01.chr05G12740/Ci.v01.chr01G11940/Ci.v01.chr01G16620/Ci.v01.chr02G09860/Ci.v01.chr01G18590/Ci.v01.chr09G11040/Ci.v01.chr03G01760/Ci.v01.chr09G03770/Ci.v01.chr10G08940/Ci.v01.chr08G14040/Ci.v01.chr07G03940/Ci.v01.chr13G00650/Ci.v01.chr01G13640/Ci.v01.chr06G13160/Ci.v01.chr03G12730	20
GO:0032993	CC	protein-DNA complex	12/1142	36/16828	2.45e-06	3.64e-05	3.09e-05	Ci.v01.chr13G12630/Ci.v01.chr04G11040/Ci.v01.chr01G25600/Ci.v01.chr01G24200/Ci.v01.chr07G11260/Ci.v01.chr07G04930/Ci.v01.chr14G07340/Ci.v01.chr12G11930/Ci.v01.chr01G03630/Ci.v01.chr12G11500/Ci.v01.chr03G16660/Ci.v01.chr01G27300	12
GO:0000793	CC	condensed chromosome	13/1142	45/16828	5.71e-06	7.96e-05	6.76e-05	Ci.v01.chr01G15020/Ci.v01.chr07G01800/Ci.v01.chr04G14750/Ci.v01.chr03G01760/Ci.v01.chr04G05440/Ci.v01.chr04G06600/Ci.v01.chr01G15210/Ci.v01.chr05G01140/Ci.v01.chr06G09390/Ci.v01.ContigUN31640/Ci.v01.chr08G12510/Ci.v01.chr04G18430/Ci.v01.chr04G18280	13
GO:0043601	CC	nuclear replisome	8/1142	19/16828	1.69e-05	0.00022148	0.000188182	Ci.v01.chr13G12630/Ci.v01.chr04G11040/Ci.v01.chr07G11260/Ci.v01.chr07G04930/Ci.v01.chr12G11930/Ci.v01.chr01G03630/Ci.v01.chr12G11500/Ci.v01.chr01G27300	8
GO:0000307	CC	cyclin-dependent protein kinase holoenzyme complex	9/1142	25/16828	2.24e-05	0.000277154	0.000235486	Ci.v01.chr05G15560/Ci.v01.chr02G03150/Ci.v01.chr08G09910/Ci.v01.chr07G05280/Ci.v01.chr06G09350/Ci.v01.chr08G12080/Ci.v01.chr11G02750/Ci.v01.chr01G07010/Ci.v01.chr01G24390	9
GO:0030894	CC	replisome	8/1142	20/16828	2.65e-05	0.000310655	0.00026395	Ci.v01.chr13G12630/Ci.v01.chr04G11040/Ci.v01.chr07G11260/Ci.v01.chr07G04930/Ci.v01.chr12G11930/Ci.v01.chr01G03630/Ci.v01.chr12G11500/Ci.v01.chr01G27300	8
GO:0042575	CC	DNA polymerase complex	7/1142	18/16828	0.00010653	0.00118781	0.00100924	Ci.v01.chr04G11040/Ci.v01.ContigUN11230/Ci.v01.chr16G00080/Ci.v01.chr07G11260/Ci.v01.chr12G11930/Ci.v01.chr12G11500/Ci.v01.chr01G27300	7	8
GO:0000775	CC	chromosome	centromeric region	8/1142	24/16828	0.000121021	0.0012411	0.00105451	Ci.v01.chr01G15020/Ci.v01.chr03G01760/Ci.v01.chr12G11730/Ci.v01.chr01G15210/Ci.v01.ContigUN05750/Ci.v01.chr06G09390/Ci.v01.ContigUN31640/Ci.v01.chr16G05170
GO:1902554	CC	serine/threonine protein kinase complex	10/1142	37/16828	0.000128006	0.0012411	0.00105451	Ci.v01.chr05G15560/Ci.v01.chr02G03150/Ci.v01.chr08G09910/Ci.v01.chr07G05280/Ci.v01.chr06G09350/Ci.v01.chr08G12080/Ci.v01.chr11G02750/Ci.v01.chr03G16280/Ci.v01.chr01G07010/Ci.v01.chr01G24390	10
GO:1902911	CC	protein kinase complex	10/1142	37/16828	0.000128006	0.0012411	0.00105451	Ci.v01.chr05G15560/Ci.v01.chr02G03150/Ci.v01.chr08G09910/Ci.v01.chr07G05280/Ci.v01.chr06G09350/Ci.v01.chr08G12080/Ci.v01.chr11G02750/Ci.v01.chr03G16280/Ci.v01.chr01G07010/Ci.v01.chr01G24390	10
GO:0000347	CC	THO complex	5/1142	10/16828	0.000269509	0.00250418	0.0021277	Ci.v01.chr02G15100/Ci.v01.chr02G14510/Ci.v01.chr12G09140/Ci.v01.chr10G06690/Ci.v01.chr12G10920	5
GO:0048046	CC	apoplast	38/1142	318/16828	0.000481085	0.00429128	0.00364612	Ci.v01.chr12G10880/Ci.v01.chr01G28110/Ci.v01.chr01G14180/Ci.v01.chr06G14540/Ci.v01.chr12G03310/Ci.v01.chr06G15460/Ci.v01.chr04G10000/Ci.v01.chr03G07380/Ci.v01.chr15G07190/Ci.v01.chr16G00810/Ci.v01.chr14G01510/Ci.v01.chr03G07160/Ci.v01.chr15G03360/Ci.v01.chr15G03310/Ci.v01.chr05G20320/Ci.v01.ContigUN11230/Ci.v01.chr10G01920/Ci.v01.chr16G00080/Ci.v01.chr05G11920/Ci.v01.chr06G13170/Ci.v01.chr05G0216…	38
GO:0098687	CC	chromosomal region	8/1142	33/16828	0.00132249	0.0113429	0.00963759	Ci.v01.chr01G15020/Ci.v01.chr03G01760/Ci.v01.chr12G11730/Ci.v01.chr01G15210/Ci.v01.ContigUN05750/Ci.v01.chr06G09390/Ci.v01.ContigUN31640/Ci.v01.chr16G05170	8
GO:0009505	CC	plant-type cell wall	38/1142	337/16828	0.00143471	0.0118496	0.0100681	Ci.v01.chr01G28110/Ci.v01.chr07G17850/Ci.v01.ContigUN11440/Ci.v01.chr12G03310/Ci.v01.chr16G06420/Ci.v01.chr13G03470/Ci.v01.chr16G07660/Ci.v01.chr04G08830/Ci.v01.chr10G08460/Ci.v01.chr05G01110/Ci.v01.chr03G09030/Ci.v01.chr12G07290/Ci.v01.chr06G21140/Ci.v01.chr15G03310/Ci.v01.chr16G14340/Ci.v01.chr05G07120/Ci.v01.chr01G23990/Ci.v01.chr04G20870/Ci.v01.chr03G03870/Ci.v01.chr07G06850/Ci.v01.chr04G2009…	38	20
GO:0061695	CC	transferase complex	transferring phosphorus-containing groups	20/1142	148/16828	0.00242187	0.0192885	0.0163886	Ci.v01.chr05G15560/Ci.v01.chr06G15460/Ci.v01.chr02G03150/Ci.v01.chr04G20700/Ci.v01.chr08G09910/Ci.v01.chr07G05280/Ci.v01.chr04G11040/Ci.v01.chr06G09350/Ci.v01.chr04G21130/Ci.v01.chr08G12080/Ci.v01.ContigUN11230/Ci.v01.chr16G00080/Ci.v01.chr11G02750/Ci.v01.chr03G16280/Ci.v01.chr07G11260/Ci.v01.chr12G11930/Ci.v01.chr01G07010/Ci.v01.chr12G11500/Ci.v01.chr01G27300/Ci.v01.chr01G24390	5
GO:0000779	CC	condensed chromosome	centromeric region	5/1142	16/16828	0.00331445	0.025487	0.0216552	Ci.v01.chr01G15020/Ci.v01.chr03G01760/Ci.v01.chr01G15210/Ci.v01.chr06G09390/Ci.v01.ContigUN31640
GO:0003777	MF	microtubule motor activity	29/1049	88/15339	3.4e-13	2.06e-10	1.84e-10	Ci.v01.chr11G09120/Ci.v01.chr14G00560/Ci.v01.chr06G16710/Ci.v01.chr15G00740/Ci.v01.chr08G03030/Ci.v01.chr05G12740/Ci.v01.chr01G11940/Ci.v01.chr04G18510/Ci.v01.chr06G14390/Ci.v01.chr01G16620/Ci.v01.chr05G18720/Ci.v01.chr02G09860/Ci.v01.chr06G14690/Ci.v01.chr01G18590/Ci.v01.chr08G08140/Ci.v01.chr03G06440/Ci.v01.chr08G08150/Ci.v01.chr06G06390/Ci.v01.chr10G08940/Ci.v01.chr15G12050/Ci.v01.chr10G14070/…	29
GO:0008017	MF	microtubule binding	41/1049	178/15339	3.33e-12	1.01e-09	9e-10	Ci.v01.chr11G09120/Ci.v01.chr14G00560/Ci.v01.chr04G16630/Ci.v01.chr06G16710/Ci.v01.chr15G00740/Ci.v01.chr10G02500/Ci.v01.chr08G03030/Ci.v01.chr05G12740/Ci.v01.chr01G11940/Ci.v01.chr04G18510/Ci.v01.chr06G14390/Ci.v01.chr01G16620/Ci.v01.chr05G18720/Ci.v01.chr02G09860/Ci.v01.chr06G14690/Ci.v01.chr04G21870/Ci.v01.chr15G02230/Ci.v01.chr01G18590/Ci.v01.chr08G08140/Ci.v01.chr09G11040/Ci.v01.chr03G06440/…	41
GO:0003774	MF	cytoskeletal motor activity	30/1049	105/15339	8.48e-12	1.72e-09	1.53e-09	Ci.v01.chr11G09120/Ci.v01.chr14G00560/Ci.v01.chr06G16710/Ci.v01.chr15G00740/Ci.v01.chr08G03030/Ci.v01.chr05G12740/Ci.v01.chr01G11940/Ci.v01.chr04G18510/Ci.v01.chr06G14390/Ci.v01.chr01G16620/Ci.v01.chr05G18720/Ci.v01.chr02G09860/Ci.v01.chr06G14690/Ci.v01.chr01G18590/Ci.v01.chr08G08140/Ci.v01.chr03G06440/Ci.v01.chr08G08150/Ci.v01.chr06G06390/Ci.v01.chr10G08940/Ci.v01.chr15G12050/Ci.v01.chr10G14070/…	30
GO:0015631	MF	tubulin binding	41/1049	187/15339	1.8e-11	2.73e-09	2.43e-09	Ci.v01.chr11G09120/Ci.v01.chr14G00560/Ci.v01.chr04G16630/Ci.v01.chr06G16710/Ci.v01.chr15G00740/Ci.v01.chr10G02500/Ci.v01.chr08G03030/Ci.v01.chr05G12740/Ci.v01.chr01G11940/Ci.v01.chr04G18510/Ci.v01.chr06G14390/Ci.v01.chr01G16620/Ci.v01.chr05G18720/Ci.v01.chr02G09860/Ci.v01.chr06G14690/Ci.v01.chr04G21870/Ci.v01.chr15G02230/Ci.v01.chr01G18590/Ci.v01.chr08G08140/Ci.v01.chr09G11040/Ci.v01.chr03G06440/…	41	42
GO:0140097	MF	catalytic activity	acting on DNA	42/1049	210/15339	2.24e-10	2.72e-08	2.42e-08	Ci.v01.chr07G13480/Ci.v01.chr06G11650/Ci.v01.chr06G02510/Ci.v01.chr16G06620/Ci.v01.ContigUN06700/Ci.v01.chr10G05600/Ci.v01.chr05G05400/Ci.v01.chr07G18130/Ci.v01.chr02G15100/Ci.v01.chr04G11040/Ci.v01.chr05G08340/Ci.v01.chr05G08330/Ci.v01.chr16G02570/Ci.v01.chr03G03480/Ci.v01.chr03G04710/Ci.v01.chr16G13410/Ci.v01.ContigUN11230/Ci.v01.chr13G01750/Ci.v01.chr06G04700/Ci.v01.chr06G15820/Ci.v01.chr15G08…	23
GO:0008094	MF	ATP-dependent activity	acting on DNA	23/1049	77/15339	8.69e-10	8.79e-08	7.82e-08	Ci.v01.chr10G05600/Ci.v01.chr05G05400/Ci.v01.chr07G18130/Ci.v01.chr02G15100/Ci.v01.chr03G03480/Ci.v01.chr03G04710/Ci.v01.chr13G01750/Ci.v01.chr06G04700/Ci.v01.chr06G15820/Ci.v01.chr15G10560/Ci.v01.chr02G10640/Ci.v01.chr05G04300/Ci.v01.chr01G24200/Ci.v01.chr14G07340/Ci.v01.chr02G14510/Ci.v01.chr16G05170/Ci.v01.chr12G09140/Ci.v01.chr04G18430/Ci.v01.chr04G03930/Ci.v01.chr05G07630/Ci.v01.chr10G06690/…
GO:0008092	MF	cytoskeletal protein binding	45/1049	275/15339	3.77e-08	3.27e-06	2.91e-06	Ci.v01.chr11G09120/Ci.v01.chr01G09740/Ci.v01.chr14G00560/Ci.v01.chr04G16630/Ci.v01.chr06G16710/Ci.v01.chr15G00740/Ci.v01.chr10G02500/Ci.v01.chr08G03030/Ci.v01.chr05G12740/Ci.v01.chr01G11940/Ci.v01.chr04G18510/Ci.v01.chr06G14390/Ci.v01.chr13G05470/Ci.v01.chr01G16620/Ci.v01.chr05G18720/Ci.v01.chr02G09860/Ci.v01.chr06G14690/Ci.v01.chr04G21870/Ci.v01.chr15G02230/Ci.v01.chr01G18590/Ci.v01.chr08G08140/…	45
GO:0016887	MF	ATP hydrolysis activity	52/1049	355/15339	1.42e-07	1.08e-05	9.6e-06	Ci.v01.chr01G09490/Ci.v01.ContigUN06790/Ci.v01.chr11G09120/Ci.v01.chr14G00560/Ci.v01.chr02G12610/Ci.v01.chr06G16710/Ci.v01.ContigUN33190/Ci.v01.chr15G00740/Ci.v01.chr07G01800/Ci.v01.chr08G10090/Ci.v01.chr07G03210/Ci.v01.chr08G03030/Ci.v01.chr05G12740/Ci.v01.chr01G00620/Ci.v01.chr01G11940/Ci.v01.chr04G18510/Ci.v01.chr06G14390/Ci.v01.chr01G16620/Ci.v01.chr04G02970/Ci.v01.chr05G18720/Ci.v01.chr02G09…	52
GO:0003688	MF	DNA replication origin binding	8/1049	14/15339	9.65e-07	6.51e-05	5.79e-05	Ci.v01.chr02G15100/Ci.v01.chr16G01710/Ci.v01.chr13G06870/Ci.v01.chr01G24200/Ci.v01.chr14G07340/Ci.v01.chr02G14510/Ci.v01.chr03G16660/Ci.v01.chr01G27300	8
GO:0004386	MF	helicase activity	23/1049	138/15339	5.9e-05	0.00357939	0.0031843	Ci.v01.chr06G02510/Ci.v01.chr03G02680/Ci.v01.chr02G15100/Ci.v01.chr08G06330/Ci.v01.chr09G09930/Ci.v01.ContigUN06530/Ci.v01.chr01G03250/Ci.v01.chr03G04710/Ci.v01.chr06G04700/Ci.v01.chr06G15820/Ci.v01.chr01G25600/Ci.v01.chr05G04300/Ci.v01.chr07G04530/Ci.v01.chr01G24200/Ci.v01.chr08G06320/Ci.v01.chr07G04930/Ci.v01.chr14G07340/Ci.v01.ContigUN10220/Ci.v01.chr02G14510/Ci.v01.chr12G09140/Ci.v01.chr04G03…	23
GO:0003678	MF	DNA helicase activity	7/1049	17/15339	7.25e-05	0.00400266	0.00356085	Ci.v01.chr03G04710/Ci.v01.chr06G04700/Ci.v01.chr06G15820/Ci.v01.chr01G24200/Ci.v01.chr14G07340/Ci.v01.chr12G09140/Ci.v01.chr04G03930	7
GO:0008574	MF	plus-end-directed microtubule motor activity	8/1049	23/15339	9.04e-05	0.00422138	0.00375543	Ci.v01.chr14G00560/Ci.v01.chr15G00740/Ci.v01.chr01G11940/Ci.v01.chr05G18720/Ci.v01.chr06G14690/Ci.v01.chr01G18590/Ci.v01.chr10G14070/Ci.v01.chr07G17910	8
GO:0016538	MF	cyclin-dependent protein serine/threonine kinase regulator activity	8/1049	23/15339	9.04e-05	0.00422138	0.00375543	Ci.v01.chr05G15560/Ci.v01.chr02G03150/Ci.v01.chr08G09910/Ci.v01.chr07G05280/Ci.v01.chr08G12080/Ci.v01.chr11G02750/Ci.v01.chr01G07010/Ci.v01.chr01G24390	8
GO:0004529	MF	exodeoxyribonuclease activity	8/1049	26/15339	0.000239589	0.00969536	0.00862519	Ci.v01.chr04G11040/Ci.v01.chr05G08340/Ci.v01.chr05G08330/Ci.v01.chr16G13410/Ci.v01.ContigUN11230/Ci.v01.chr16G00080/Ci.v01.chr02G08220/Ci.v01.chr02G08240	8	8
GO:0016895	MF	exodeoxyribonuclease activity	producing 5'-phosphomonoesters	8/1049	26/15339	0.000239589	0.00969536	0.00862519	Ci.v01.chr04G11040/Ci.v01.chr05G08340/Ci.v01.chr05G08330/Ci.v01.chr16G13410/Ci.v01.ContigUN11230/Ci.v01.chr16G00080/Ci.v01.chr02G08220/Ci.v01.chr02G08240
GO:0017096	MF	acetylserotonin O-methyltransferase activity	5/1049	10/15339	0.000279277	0.0105951	0.00942559	Ci.v01.chr10G04900/Ci.v01.chr10G03920/Ci.v01.chr10G04880/Ci.v01.chr04G16130/Ci.v01.chr04G16150	5
GO:0008297	MF	single-stranded DNA exodeoxyribonuclease activity	5/1049	12/15339	0.000781838	0.0279162	0.0248348	Ci.v01.chr05G08340/Ci.v01.chr05G08330/Ci.v01.chr16G13410/Ci.v01.ContigUN11230/Ci.v01.chr16G00080	5
GO:0004536	MF	deoxyribonuclease activity	9/1049	38/15339	0.000845695	0.0285187	0.0253709	Ci.v01.chr07G18130/Ci.v01.chr04G11040/Ci.v01.chr05G08340/Ci.v01.chr05G08330/Ci.v01.chr16G13410/Ci.v01.ContigUN11230/Ci.v01.chr16G00080/Ci.v01.chr02G08220/Ci.v01.chr02G08240	9
GO:0003697	MF	single-stranded DNA binding	12/1049	63/15339	0.00101566	0.0313709	0.0279082	Ci.v01.ContigUN06530/Ci.v01.chr05G01140/Ci.v01.chr06G15820/Ci.v01.chr15G05380/Ci.v01.chr02G10640/Ci.v01.chr07G04530/Ci.v01.chr01G24200/Ci.v01.chr07G11260/Ci.v01.chr07G04930/Ci.v01.chr14G07340/Ci.v01.chr04G18430/Ci.v01.chr12G11500	12
GO:0003713	MF	transcription coactivator activity	9/1049	39/15339	0.00103364	0.0313709	0.0279082	Ci.v01.chr11G02590/Ci.v01.ContigUN40270/Ci.v01.chr04G24980/Ci.v01.chr16G04890/Ci.v01.chr06G10980/Ci.v01.chr08G14400/Ci.v01.chr06G02630/Ci.v01.chr08G14860/Ci.v01.chr01G24070	9
GO:0016830	MF	carbon-carbon lyase activity	20/1049	138/15339	0.00112072	0.0316504	0.0281569	Ci.v01.chr07G13480/Ci.v01.chr07G12980/Ci.v01.chr06G11650/Ci.v01.ContigUN06700/Ci.v01.chr05G03690/Ci.v01.chr02G13170/Ci.v01.chr05G09840/Ci.v01.chr03G06570/Ci.v01.chr10G00870/Ci.v01.chr08G00200/Ci.v01.chr12G09380/Ci.v01.chr08G14120/Ci.v01.chr03G13980/Ci.v01.chr06G14670/Ci.v01.chr03G03460/Ci.v01.chr16G07000/Ci.v01.chr16G00330/Ci.v01.chr03G19360/Ci.v01.chr03G00570/Ci.v01.chr01G02810	20
GO:0003689	MF	DNA clamp loader activity	5/1049	13/15339	0.00119928	0.0316504	0.0281569	Ci.v01.chr10G05600/Ci.v01.chr05G05400/Ci.v01.chr15G10560/Ci.v01.chr16G05170/Ci.v01.chr15G10550	5
GO:0016165	MF	linoleate 13S-lipoxygenase activity	5/1049	13/15339	0.00119928	0.0316504	0.0281569	Ci.v01.chr16G02040/Ci.v01.chr10G10610/Ci.v01.chr16G02080/Ci.v01.ContigUN37000/Ci.v01.ContigUN36390	5
GO:0004497	MF	monooxygenase activity	27/1049	213/15339	0.00140268	0.0354762	0.0315604	Ci.v01.chr09G13950/Ci.v01.chr08G16340/Ci.v01.chr06G05900/Ci.v01.chr06G19550/Ci.v01.chr01G25590/Ci.v01.chr05G19710/Ci.v01.chr03G13370/Ci.v01.chr05G09140/Ci.v01.chr12G00840/Ci.v01.chr03G07490/Ci.v01.chr03G17300/Ci.v01.chr14G07880/Ci.v01.chr13G08000/Ci.v01.chr07G01590/Ci.v01.chr07G13220/Ci.v01.chr04G12600/Ci.v01.chr04G22290/Ci.v01.chr08G11820/Ci.v01.chr08G00460/Ci.v01.chr03G07480/Ci.v01.chr09G16120/…	27

## Sheet:  KEGG pathway analysis
Table S8.GO enrichment analysis and KEGG pathway analysis of the differentially expressed genes during the formation of flower primordial (FD2 vs MD2). Male flower bud (MD2) enriched.
KEGG pathway analysis of the differentially expressed genes during the formation of flower primordial (FD2 vs MD2). Male flower bud (MD2) enriched.
	Cluster	ID	Description	GeneRatio	BgRatio	pvalue	p.adjust	qvalue	geneID	Count
1	V1	ko05322	Systemic lupus erythematosus (8)	28/1397	42/6173	1.23762e-09	2.54967e-07	2.14546e-07	Ci.v01.chr16G12890/Ci.v01.chr06G07660/Ci.v01.chr15G01600/Ci.v01.chr06G17160/Ci.v01.chr13G07890/Ci.v01.chr16G12390/Ci.v01.chr16G12350/Ci.v01.chr01G04710/Ci.v01.chr03G04680/Ci.v01.chr13G07850/Ci.v01.chr07G16480/Ci.v01.chr08G01640/Ci.v01.chr04G23820/Ci.v01.chr09G01590/Ci.v01.chr06G16430/Ci.v01.chr02G04390/Ci.v01.chr08G09920/Ci.v01.chr13G12100/Ci.v01.chr16G12340/Ci.v01.chr01G22500/Ci.v01.chr16G01960/…	28
2	V1	ko03030	DNA replication (31)	29/1397	45/6173	2.07411e-09	2.54967e-07	2.14546e-07	Ci.v01.chr05G05400/Ci.v01.chr04G11040/Ci.v01.chr13G09880/Ci.v01.chr16G00080/Ci.v01.chr16G07020/Ci.v01.chr07G11260/Ci.v01.chr16G11000/Ci.v01.chr10G09080/Ci.v01.chr02G12250/Ci.v01.chr08G15060/Ci.v01.chr13G00950/Ci.v01.chr07G04930/Ci.v01.chr13G07100/Ci.v01.chr15G02810/Ci.v01.chr12G11930/Ci.v01.chr02G14510/Ci.v01.chr16G06930/Ci.v01.chr03G16490/Ci.v01.chr05G18790/Ci.v01.chr12G09140/Ci.v01.chr12G11500/…	29
3	V1	ko00195	Photosynthesis (32)	31/1397	50/6173	2.32493e-09	2.54967e-07	2.14546e-07	Ci.v01.chr03G17320/Ci.v01.chr15G09460/Ci.v01.chr12G00820/Ci.v01.ContigUN04470/Ci.v01.chr07G16110/Ci.v01.chr04G25200/Ci.v01.chr12G13220/Ci.v01.chr01G26200/Ci.v01.chr06G14020/Ci.v01.chr01G13460/Ci.v01.chr10G04720/Ci.v01.chr10G08550/Ci.v01.chr08G10320/Ci.v01.chr05G12750/Ci.v01.chr14G08230/Ci.v01.chr04G24040/Ci.v01.chr06G20640/Ci.v01.chr05G20770/Ci.v01.chr13G09660/Ci.v01.chr01G07440/Ci.v01.chr09G0626…	31
4	V1	ko04110	Cell cycle (54)	53/1397	113/6173	8.41952e-09	6.92505e-07	5.82719e-07	Ci.v01.chr01G02030/Ci.v01.chr10G13140/Ci.v01.chr03G04140/Ci.v01.chr04G16590/Ci.v01.chr03G17750/Ci.v01.chr02G03150/Ci.v01.chr03G12840/Ci.v01.chr03G08500/Ci.v01.chr03G18690/Ci.v01.ContigUN06850/Ci.v01.chr03G01760/Ci.v01.chr12G15970/Ci.v01.chr06G05220/Ci.v01.chr07G06600/Ci.v01.chr08G12230/Ci.v01.chr11G02750/Ci.v01.chr02G06210/Ci.v01.chr05G18450/Ci.v01.chr06G09390/Ci.v01.chr11G03660/Ci.v01.chr16G0171…	53
5	V1	ko04613	Neutrophil extracellular trap formation (15)	40/1397	79/6173	4.10374e-08	2.70026e-06	2.27218e-06	Ci.v01.chr16G12890/Ci.v01.chr06G07660/Ci.v01.chr15G01600/Ci.v01.chr06G17160/Ci.v01.chr03G08500/Ci.v01.chr13G07890/Ci.v01.chr16G12390/Ci.v01.chr16G12350/Ci.v01.chr09G03770/Ci.v01.chr01G04710/Ci.v01.chr16G03730/Ci.v01.chr03G04680/Ci.v01.chr04G20560/Ci.v01.chr13G07850/Ci.v01.chr07G16480/Ci.v01.chr08G01640/Ci.v01.chr04G23820/Ci.v01.chr09G01590/Ci.v01.chr06G20480/Ci.v01.chr06G16430/Ci.v01.chr02G04390/…	40
6	V1	ko03440	Homologous recombination (33)	28/1397	51/6173	5.26256e-07	2.84891e-05	2.39726e-05	Ci.v01.chr11G02590/Ci.v01.chr04G24980/Ci.v01.chr08G13350/Ci.v01.chr09G09950/Ci.v01.chr03G02680/Ci.v01.chr04G11040/Ci.v01.chr01G03250/Ci.v01.chr05G01140/Ci.v01.chr03G04710/Ci.v01.chr05G09870/Ci.v01.chr04G12310/Ci.v01.chr06G08960/Ci.v01.chr06G10980/Ci.v01.chr08G15060/Ci.v01.chr04G19740/Ci.v01.chr07G04930/Ci.v01.chr15G02810/Ci.v01.chr16G06930/Ci.v01.chr03G16490/Ci.v01.chr05G18790/Ci.v01.chr04G18430/…	28
7	V1	ko05012	Parkinson disease (100)	89/1397	246/6173	6.06152e-07	2.84891e-05	2.39726e-05	Ci.v01.chr02G02280/Ci.v01.chr01G26010/Ci.v01.chr01G16150/Ci.v01.ContigUN06690/Ci.v01.chr11G03630/Ci.v01.chr16G09170/Ci.v01.chr16G03770/Ci.v01.chr10G01420/Ci.v01.chr07G12410/Ci.v01.chr06G20580/Ci.v01.chr06G02340/Ci.v01.chr14G08090/Ci.v01.chr16G03730/Ci.v01.ContigUN08910/Ci.v01.chr15G10420/Ci.v01.chr04G02730/Ci.v01.chr07G12550/Ci.v01.chr01G06900/Ci.v01.chr02G07880/Ci.v01.chr07G04840/Ci.v01.chr03G09…	89
8	V1	ko04914	Progesterone-mediated oocyte maturation (21)	23/1397	39/6173	1.01016e-06	3.99828e-05	3.36441e-05	Ci.v01.chr01G02030/Ci.v01.chr04G16590/Ci.v01.chr03G20990/Ci.v01.chr02G03150/Ci.v01.chr03G12840/Ci.v01.ContigUN06850/Ci.v01.chr09G03770/Ci.v01.chr10G01990/Ci.v01.chr12G15970/Ci.v01.chr11G02750/Ci.v01.chr06G09390/Ci.v01.chr11G03660/Ci.v01.chr03G03080/Ci.v01.chr03G16970/Ci.v01.chr04G20830/Ci.v01.chr13G08300/Ci.v01.chr01G07010/Ci.v01.chr05G06310/Ci.v01.chr07G14550/Ci.v01.chr08G15350/Ci.v01.chr11G0365…	23
9	V1	ko05020	Prion disease (94)	83/1397	228/6173	1.09375e-06	3.99828e-05	3.36441e-05	Ci.v01.chr01G26010/Ci.v01.ContigUN06690/Ci.v01.chr11G03630/Ci.v01.chr16G09170/Ci.v01.chr16G03770/Ci.v01.chr10G01420/Ci.v01.chr07G12410/Ci.v01.chr06G20580/Ci.v01.chr06G02340/Ci.v01.chr14G08090/Ci.v01.chr16G03730/Ci.v01.ContigUN08910/Ci.v01.chr15G10420/Ci.v01.chr04G02730/Ci.v01.chr07G12550/Ci.v01.chr06G20480/Ci.v01.chr01G06900/Ci.v01.chr02G07880/Ci.v01.chr07G04840/Ci.v01.chr03G09930/Ci.v01.chr01G04…	83
10	V1	ko01120	Microbial metabolism in diverse environments (147)	131/1397	402/6173	1.36178e-06	4.48025e-05	3.76998e-05	Ci.v01.chr04G10820/Ci.v01.chr12G10880/Ci.v01.chr09G12310/Ci.v01.chr01G09060/Ci.v01.chr10G14690/Ci.v01.chr15G03140/Ci.v01.chr01G14180/Ci.v01.chr06G09030/Ci.v01.chr06G06810/Ci.v01.chr07G04340/Ci.v01.chr06G14540/Ci.v01.chr02G10260/Ci.v01.chr03G00980/Ci.v01.ContigUN05470/Ci.v01.chr12G00110/Ci.v01.chr09G00130/Ci.v01.chr12G14860/Ci.v01.chr03G20060/Ci.v01.chr08G11320/Ci.v01.chr03G07380/Ci.v01.chr04G2070…	131
11	V1	ko03050	Proteasome (37)	32/1397	65/6173	2.07707e-06	5.62175e-05	4.73051e-05	Ci.v01.chr16G09170/Ci.v01.chr06G20580/Ci.v01.chr06G02340/Ci.v01.ContigUN08910/Ci.v01.chr15G10420/Ci.v01.chr01G06900/Ci.v01.chr02G07880/Ci.v01.chr04G05420/Ci.v01.chr03G09930/Ci.v01.chr01G04970/Ci.v01.chr06G20540/Ci.v01.chr12G13090/Ci.v01.chr05G05850/Ci.v01.chr08G04880/Ci.v01.chr16G13820/Ci.v01.chr12G11830/Ci.v01.chr11G06200/Ci.v01.chr14G02900/Ci.v01.chr05G13050/Ci.v01.chr09G05800/Ci.v01.ContigUN09…	32
12	V1	ko04111	Cell cycle - yeast (52)	42/1397	95/6173	2.14336e-06	5.62175e-05	4.73051e-05	Ci.v01.chr01G02030/Ci.v01.chr10G13140/Ci.v01.chr03G04140/Ci.v01.chr04G16590/Ci.v01.chr03G17750/Ci.v01.chr03G12840/Ci.v01.chr04G14750/Ci.v01.chr03G18690/Ci.v01.chr07G19100/Ci.v01.chr03G01760/Ci.v01.chr04G06600/Ci.v01.chr12G15970/Ci.v01.chr07G06600/Ci.v01.chr02G06210/Ci.v01.ContigUN10730/Ci.v01.chr06G09390/Ci.v01.chr05G15960/Ci.v01.chr13G10540/Ci.v01.chr16G01710/Ci.v01.chr13G06870/Ci.v01.chr09G1140…	42
13	V1	ko05022	Pathways of neurodegeneration - multiple diseases (127)	102/1397	299/6173	2.22136e-06	5.62175e-05	4.73051e-05	Ci.v01.chr01G26010/Ci.v01.chr01G16150/Ci.v01.ContigUN06690/Ci.v01.chr11G03630/Ci.v01.chr16G09170/Ci.v01.chr16G03770/Ci.v01.chr10G01420/Ci.v01.chr07G12410/Ci.v01.chr06G20580/Ci.v01.chr06G02340/Ci.v01.chr09G03770/Ci.v01.chr14G08090/Ci.v01.chr16G03730/Ci.v01.ContigUN08910/Ci.v01.chr15G10420/Ci.v01.chr04G02730/Ci.v01.chr07G12550/Ci.v01.chr06G20480/Ci.v01.chr01G06900/Ci.v01.chr02G07880/Ci.v01.chr07G04…	102
14	V1	ko00020	Citrate cycle (TCA cycle) (19)	27/1397	55/6173	1.39056e-05	0.000326782	0.000274976	Ci.v01.chr09G12310/Ci.v01.chr12G14860/Ci.v01.chr03G09190/Ci.v01.chr08G00200/Ci.v01.chr07G14830/Ci.v01.chr06G14670/Ci.v01.chr01G16030/Ci.v01.chr14G03230/Ci.v01.chr03G07850/Ci.v01.chr12G14130/Ci.v01.ContigUN10440/Ci.v01.chr05G09380/Ci.v01.chr01G25580/Ci.v01.chr11G06960/Ci.v01.chr04G24910/Ci.v01.chr09G00890/Ci.v01.chr09G13690/Ci.v01.chr15G02600/Ci.v01.chr04G06940/Ci.v01.chr08G00730/Ci.v01.chr16G0653…	27
15	V1	ko05016	Huntington disease (115)	79/1397	230/6173	2.40581e-05	0.000527674	0.000444019	Ci.v01.ContigUN06690/Ci.v01.chr11G03630/Ci.v01.chr03G08500/Ci.v01.chr16G09170/Ci.v01.chr16G03770/Ci.v01.chr10G01420/Ci.v01.chr07G12410/Ci.v01.chr06G20580/Ci.v01.chr06G02340/Ci.v01.chr16G03730/Ci.v01.ContigUN08910/Ci.v01.chr15G10420/Ci.v01.chr04G02730/Ci.v01.chr07G12550/Ci.v01.chr01G06900/Ci.v01.chr02G07880/Ci.v01.chr07G04840/Ci.v01.chr03G09930/Ci.v01.chr01G04970/Ci.v01.chr13G01560/Ci.v01.chr06G20…	79
16	V1	ko05034	Alcoholism (16)	36/1397	84/6173	2.62278e-05	0.00053931	0.000453811	Ci.v01.chr01G16150/Ci.v01.chr16G12890/Ci.v01.chr06G07660/Ci.v01.chr05G09840/Ci.v01.chr15G01600/Ci.v01.chr06G17160/Ci.v01.chr03G08500/Ci.v01.chr13G07890/Ci.v01.chr16G12390/Ci.v01.chr16G12350/Ci.v01.chr09G03770/Ci.v01.chr01G04710/Ci.v01.chr03G04680/Ci.v01.chr04G20560/Ci.v01.chr13G07850/Ci.v01.chr07G16480/Ci.v01.chr08G01640/Ci.v01.chr04G23820/Ci.v01.chr09G01590/Ci.v01.chr06G16430/Ci.v01.chr02G04390/…	36
17	V1	ko03430	Mismatch repair (21)	20/1397	38/6173	5.13015e-05	0.000992834	0.000835436	Ci.v01.chr05G05400/Ci.v01.chr04G11040/Ci.v01.chr05G08340/Ci.v01.chr08G07790/Ci.v01.chr05G08330/Ci.v01.chr11G09370/Ci.v01.chr02G10640/Ci.v01.chr04G21710/Ci.v01.chr16G11000/Ci.v01.chr08G15060/Ci.v01.chr07G04930/Ci.v01.chr13G07100/Ci.v01.chr15G02810/Ci.v01.chr16G06930/Ci.v01.chr03G16490/Ci.v01.chr05G18790/Ci.v01.chr07G09530/Ci.v01.chr06G03860/Ci.v01.chr06G10890/Ci.v01.chr11G02910	20
18	V1	ko05415	Diabetic cardiomyopathy (60)	53/1397	143/6173	5.56537e-05	0.00101723	0.00085596	Ci.v01.ContigUN06690/Ci.v01.chr11G03630/Ci.v01.chr09G00130/Ci.v01.chr03G09190/Ci.v01.chr16G03770/Ci.v01.chr16G03730/Ci.v01.chr06G20480/Ci.v01.chr04G26000/Ci.v01.chr07G04840/Ci.v01.chr13G01560/Ci.v01.chr03G04010/Ci.v01.chr12G15750/Ci.v01.chr13G01280/Ci.v01.chr04G21320/Ci.v01.chr12G14130/Ci.v01.chr15G08120/Ci.v01.chr08G00300/Ci.v01.chr07G04850/Ci.v01.chr13G01220/Ci.v01.chr06G03960/Ci.v01.chr05G0938…	53
19	V1	ko01200	Carbon metabolism (92)	93/1397	287/6173	6.29195e-05	0.0010895	0.000916778	Ci.v01.chr12G10880/Ci.v01.chr09G12310/Ci.v01.chr01G09060/Ci.v01.chr10G14690/Ci.v01.chr06G09030/Ci.v01.chr07G04340/Ci.v01.chr07G08380/Ci.v01.chr06G14540/Ci.v01.chr02G10260/Ci.v01.ContigUN05470/Ci.v01.chr09G00130/Ci.v01.chr03G07380/Ci.v01.chr04G20700/Ci.v01.chr14G04360/Ci.v01.chr15G07190/Ci.v01.chr03G09190/Ci.v01.chr16G00810/Ci.v01.chr02G14860/Ci.v01.chr08G00200/Ci.v01.chr11G12130/Ci.v01.chr15G0390…	93
20	V1	ko00710	Carbon fixation in photosynthetic organisms (24)	31/1397	73/6173	0.000115775	0.00190451	0.00160258	Ci.v01.chr12G10880/Ci.v01.chr06G09030/Ci.v01.chr07G04340/Ci.v01.ContigUN05470/Ci.v01.chr15G07190/Ci.v01.chr08G00200/Ci.v01.chr08G14120/Ci.v01.chr07G14830/Ci.v01.chr06G14670/Ci.v01.chr07G05480/Ci.v01.chr06G02640/Ci.v01.chr04G05640/Ci.v01.chr03G19360/Ci.v01.chr05G02160/Ci.v01.chr07G14660/Ci.v01.ContigUN10440/Ci.v01.chr03G19680/Ci.v01.chr05G13070/Ci.v01.chr01G02610/Ci.v01.chr03G13810/Ci.v01.ContigUN…	31
21	V1	ko03410	Base excision repair (24)	19/1397	37/6173	0.000122094	0.00191281	0.00160957	Ci.v01.chr04G11040/Ci.v01.chr13G09880/Ci.v01.chr16G00080/Ci.v01.chr16G11000/Ci.v01.chr02G12250/Ci.v01.chr06G19350/Ci.v01.chr01G25370/Ci.v01.chr13G07100/Ci.v01.chr02G14350/Ci.v01.chr15G02810/Ci.v01.chr03G16490/Ci.v01.chr14G04800/Ci.v01.chr06G20680/Ci.v01.chr14G09420/Ci.v01.chr06G11600/Ci.v01.chr05G17470/Ci.v01.chr01G06070/Ci.v01.chr11G11920/Ci.v01.chr11G11340	19
22	V1	ko05010	Alzheimer disease (116)	87/1397	270/6173	0.000135223	0.0020222	0.00170162	Ci.v01.chr01G26010/Ci.v01.chr01G16150/Ci.v01.ContigUN06690/Ci.v01.chr11G03630/Ci.v01.chr16G09170/Ci.v01.chr16G03770/Ci.v01.chr10G01420/Ci.v01.chr07G12410/Ci.v01.chr06G20580/Ci.v01.chr06G02340/Ci.v01.chr09G03770/Ci.v01.chr14G08090/Ci.v01.chr16G03730/Ci.v01.ContigUN08910/Ci.v01.chr15G10420/Ci.v01.chr04G02730/Ci.v01.chr07G12550/Ci.v01.chr01G06900/Ci.v01.chr02G07880/Ci.v01.chr07G04840/Ci.v01.chr03G09…	87
23	V1	ko05166	Human T-cell leukemia virus 1 infection (41)	43/1397	115/6173	0.000218475	0.00312515	0.0026297	Ci.v01.chr07G18670/Ci.v01.chr10G13140/Ci.v01.chr03G04140/Ci.v01.chr07G18530/Ci.v01.chr02G03150/Ci.v01.chr03G12840/Ci.v01.chr03G18690/Ci.v01.ContigUN06850/Ci.v01.chr03G01760/Ci.v01.chr08G07660/Ci.v01.chr09G03770/Ci.v01.chr16G03730/Ci.v01.chr12G15970/Ci.v01.chr06G15730/Ci.v01.chr15G00250/Ci.v01.chr11G02750/Ci.v01.chr05G18450/Ci.v01.chr13G01560/Ci.v01.chr11G03660/Ci.v01.ContigUN04820/Ci.v01.chr03G03…	43
24	V1	ko05169	Epstein-Barr virus infection (33)	34/1397	86/6173	0.000293357	0.00402143	0.0033839	Ci.v01.chr02G03150/Ci.v01.chr03G08500/Ci.v01.chr16G09170/Ci.v01.ContigUN06850/Ci.v01.chr06G20580/Ci.v01.chr16G10570/Ci.v01.ContigUN08910/Ci.v01.chr15G10420/Ci.v01.chr06G15730/Ci.v01.chr06G20480/Ci.v01.chr11G02750/Ci.v01.chr05G18450/Ci.v01.chr11G03660/Ci.v01.chr12G13090/Ci.v01.chr04G21320/Ci.v01.chr14G02900/Ci.v01.chr01G07010/Ci.v01.chr09G05800/Ci.v01.chr06G16310/Ci.v01.chr08G01730/Ci.v01.chr08G15…	34
25	V1	ko05221	Acute myeloid leukemia (5)	10/1397	15/6173	0.000330344	0.00434732	0.00365812	Ci.v01.chr02G03150/Ci.v01.ContigUN06850/Ci.v01.chr09G03770/Ci.v01.chr11G02750/Ci.v01.chr11G03660/Ci.v01.chr04G20830/Ci.v01.chr13G08300/Ci.v01.chr01G07010/Ci.v01.chr08G15350/Ci.v01.chr11G03650	10
26	V1	ko05161	Hepatitis B (10)	15/1397	28/6173	0.000349897	0.00442755	0.00372563	Ci.v01.chr02G03150/Ci.v01.ContigUN06850/Ci.v01.chr16G10570/Ci.v01.chr09G03770/Ci.v01.chr11G02750/Ci.v01.chr05G18450/Ci.v01.chr11G03660/Ci.v01.chr16G11000/Ci.v01.chr04G20830/Ci.v01.chr13G07100/Ci.v01.chr13G08300/Ci.v01.chr01G07010/Ci.v01.chr08G15350/Ci.v01.chr11G03650/Ci.v01.chr02G12300	15
27	V1	ko00196	Photosynthesis - antenna proteins (12)	13/1397	23/6173	0.00043786	0.00533541	0.00448956	Ci.v01.chr03G03810/Ci.v01.chr13G04160/Ci.v01.chr16G07420/Ci.v01.chr10G06530/Ci.v01.chr04G01340/Ci.v01.chr09G15950/Ci.v01.chr09G16200/Ci.v01.chr05G01690/Ci.v01.chr01G03980/Ci.v01.chr15G01850/Ci.v01.chr11G06740/Ci.v01.chr06G09430/Ci.v01.chr03G09640	13
28	V1	ko05014	Amyotrophic lateral sclerosis (134)	88/1397	283/6173	0.00047746	0.00561015	0.00472075	Ci.v01.chr01G26010/Ci.v01.ContigUN06690/Ci.v01.chr11G03630/Ci.v01.chr16G09170/Ci.v01.chr16G03770/Ci.v01.chr10G01420/Ci.v01.chr07G12410/Ci.v01.chr06G20580/Ci.v01.chr06G02340/Ci.v01.chr14G08090/Ci.v01.ContigUN08910/Ci.v01.chr15G10420/Ci.v01.chr04G02730/Ci.v01.chr07G12550/Ci.v01.chr06G20480/Ci.v01.chr07G18480/Ci.v01.chr01G06900/Ci.v01.chr02G07880/Ci.v01.chr07G04840/Ci.v01.chr03G09930/Ci.v01.chr01G04…	88
29	V1	ko04113	Meiosis - yeast (41)	31/1397	79/6173	0.000622808	0.00706565	0.0059455	Ci.v01.chr10G13140/Ci.v01.chr03G04140/Ci.v01.chr04G16590/Ci.v01.chr03G12840/Ci.v01.chr07G18130/Ci.v01.chr03G18690/Ci.v01.chr12G15970/Ci.v01.chr06G01700/Ci.v01.chr02G06210/Ci.v01.chr06G09390/Ci.v01.chr16G01710/Ci.v01.chr13G06870/Ci.v01.chr01G24200/Ci.v01.chr03G03080/Ci.v01.chr14G07340/Ci.v01.chr02G14510/Ci.v01.chr05G06310/Ci.v01.chr07G14550/Ci.v01.ContigUN03840/Ci.v01.chr12G09140/Ci.v01.chr16G1073…	31
30	V1	ko03460	Fanconi anemia pathway (30)	18/1397	38/6173	0.000656881	0.0072038	0.00606175	Ci.v01.chr09G09950/Ci.v01.chr01G18820/Ci.v01.chr08G07790/Ci.v01.chr05G01140/Ci.v01.chr03G04710/Ci.v01.chr04G12310/Ci.v01.chr06G08960/Ci.v01.chr08G15060/Ci.v01.chr07G04930/Ci.v01.chr16G06930/Ci.v01.chr05G18790/Ci.v01.chr07G00020/Ci.v01.chr04G18430/Ci.v01.chr04G18280/Ci.v01.chr12G10160/Ci.v01.chr07G09530/Ci.v01.chr06G03860/Ci.v01.chr14G02700	18
31	V1	ko00190	Oxidative phosphorylation (71)	46/1397	131/6173	0.000689617	0.00731884	0.00615855	Ci.v01.chr01G09490/Ci.v01.chr15G09460/Ci.v01.ContigUN06690/Ci.v01.chr11G03630/Ci.v01.chr16G03770/Ci.v01.chr10G08550/Ci.v01.chr07G04840/Ci.v01.chr03G04010/Ci.v01.chr12G15750/Ci.v01.chr13G01280/Ci.v01.chr15G08120/Ci.v01.chr08G00300/Ci.v01.chr07G04850/Ci.v01.chr13G01220/Ci.v01.chr04G18120/Ci.v01.chr09G16670/Ci.v01.chr01G14450/Ci.v01.chr01G25580/Ci.v01.chr05G03560/Ci.v01.chr12G00900/Ci.v01.chr01G2843…	46
32	V1	ko00030	Pentose phosphate pathway (17)	25/1397	62/6173	0.0012915	0.0132782	0.0111732	Ci.v01.chr07G04340/Ci.v01.ContigUN05470/Ci.v01.chr09G00130/Ci.v01.chr04G20700/Ci.v01.chr02G14860/Ci.v01.chr11G12130/Ci.v01.chr05G11400/Ci.v01.chr06G09360/Ci.v01.chr04G26000/Ci.v01.chr03G19360/Ci.v01.chr05G02160/Ci.v01.chr15G05210/Ci.v01.chr03G19680/Ci.v01.chr06G03060/Ci.v01.chr15G07960/Ci.v01.chr01G24380/Ci.v01.chr07G11520/Ci.v01.chr03G15620/Ci.v01.chr08G09450/Ci.v01.chr12G09350/Ci.v01.chr11G1153…	25
33	V1	ko05230	Central carbon metabolism in cancer (14)	24/1397	59/6173	0.0013881	0.0136859	0.0115162	Ci.v01.chr09G12310/Ci.v01.chr10G14690/Ci.v01.chr15G03140/Ci.v01.chr09G00130/Ci.v01.chr04G20700/Ci.v01.chr03G09190/Ci.v01.chr09G03770/Ci.v01.chr04G26000/Ci.v01.chr07G13960/Ci.v01.chr12G14130/Ci.v01.chr04G20830/Ci.v01.chr13G08300/Ci.v01.chr05G19500/Ci.v01.chr03G20510/Ci.v01.chr05G09380/Ci.v01.chr03G21070/Ci.v01.chr06G03060/Ci.v01.chr01G24380/Ci.v01.chr01G29000/Ci.v01.chr04G06940/Ci.v01.chr01G27570/…	24
34	V1	ko05202	Transcriptional misregulation in cancer (11)	17/1397	37/6173	0.00141435	0.0136859	0.0115162	Ci.v01.chr06G07660/Ci.v01.chr02G03150/Ci.v01.chr03G08500/Ci.v01.ContigUN06850/Ci.v01.chr16G10570/Ci.v01.chr11G02750/Ci.v01.chr02G04390/Ci.v01.chr13G12100/Ci.v01.chr11G03660/Ci.v01.chr01G22500/Ci.v01.chr16G01960/Ci.v01.chr13G12130/Ci.v01.chr01G07010/Ci.v01.chr08G15350/Ci.v01.chr11G03650/Ci.v01.chr06G03440/Ci.v01.chr06G07240	17
35	V1	ko04218	Cellular senescence (25)	36/1397	100/6173	0.00153989	0.0144749	0.0121802	Ci.v01.chr01G26010/Ci.v01.chr04G05990/Ci.v01.chr01G16150/Ci.v01.chr01G06570/Ci.v01.chr02G03150/Ci.v01.ContigUN06850/Ci.v01.chr09G03770/Ci.v01.chr14G08090/Ci.v01.chr16G03730/Ci.v01.ContigUN07970/Ci.v01.chr11G02750/Ci.v01.chr05G18450/Ci.v01.chr13G01560/Ci.v01.chr11G03660/Ci.v01.chr06G16390/Ci.v01.chr11G11140/Ci.v01.chr04G20830/Ci.v01.chr06G03960/Ci.v01.chr13G08300/Ci.v01.chr01G07010/Ci.v01.chr12G03…	36
36	V1	ko01230	Biosynthesis of amino acids (96)	76/1397	249/6173	0.00201962	0.018457	0.015531	Ci.v01.chr06G17220/Ci.v01.chr09G12310/Ci.v01.chr10G14690/Ci.v01.chr01G14180/Ci.v01.chr07G04340/Ci.v01.chr10G01770/Ci.v01.chr06G14540/Ci.v01.chr02G10260/Ci.v01.ContigUN05470/Ci.v01.chr06G17230/Ci.v01.chr03G20060/Ci.v01.chr04G20700/Ci.v01.chr14G04360/Ci.v01.chr13G10200/Ci.v01.chr04G13470/Ci.v01.chr09G15170/Ci.v01.chr06G17240/Ci.v01.chr05G11910/Ci.v01.chr07G05480/Ci.v01.chr04G12970/Ci.v01.chr06G2049…	76
37	V1	ko00051	Fructose and mannose metabolism (17)	24/1397	61/6173	0.00237681	0.0211343	0.0177838	Ci.v01.chr14G04900/Ci.v01.chr04G20700/Ci.v01.chr07G02950/Ci.v01.chr05G11400/Ci.v01.chr06G09360/Ci.v01.chr04G09340/Ci.v01.chr03G19360/Ci.v01.chr05G02160/Ci.v01.chr08G04600/Ci.v01.chr06G03060/Ci.v01.chr16G10230/Ci.v01.chr01G01900/Ci.v01.chr01G24380/Ci.v01.chr09G12570/Ci.v01.chr08G09450/Ci.v01.chr04G01370/Ci.v01.chr12G09350/Ci.v01.chr04G05700/Ci.v01.chr16G11940/Ci.v01.ContigUN07590/Ci.v01.chr11G1100…	24
38	V1	ko05171	Coronavirus disease - COVID-19 (77)	66/1397	213/6173	0.00259134	0.0224356	0.0188788	Ci.v01.chr07G12000/Ci.v01.chr01G02760/Ci.v01.chr16G06500/Ci.v01.chr03G12530/Ci.v01.ContigUN10090/Ci.v01.chr12G10840/Ci.v01.chr03G21000/Ci.v01.chr12G15820/Ci.v01.chr13G08300/Ci.v01.chr09G11150/Ci.v01.ContigUN04480/Ci.v01.chr03G02490/Ci.v01.chr04G25040/Ci.v01.chr16G08400/Ci.v01.chr11G12330/Ci.v01.chr11G11690/Ci.v01.chr06G18780/Ci.v01.chr10G14730/Ci.v01.chr16G03580/Ci.v01.ContigUN05500/Ci.v01.chr06G…	66
39	V1	ko00941	Flavonoid biosynthesis (15)	24/1397	62/6173	0.00306227	0.025833	0.0217375	Ci.v01.chr09G01730/Ci.v01.chr16G00480/Ci.v01.chr14G03950/Ci.v01.chr07G13140/Ci.v01.chr06G20710/Ci.v01.ContigUN02840/Ci.v01.chr06G07110/Ci.v01.chr01G17250/Ci.v01.chr03G09810/Ci.v01.chr10G02240/Ci.v01.chr11G00930/Ci.v01.chr11G08670/Ci.v01.chr05G12790/Ci.v01.chr10G02320/Ci.v01.chr06G06950/Ci.v01.chr03G09770/Ci.v01.chr01G01300/Ci.v01.chr03G17680/Ci.v01.chr06G21120/Ci.v01.chr03G17630/Ci.v01.chr02G1245…	24
40	V1	ko04217	Necroptosis (21)	27/1397	73/6173	0.00370971	0.030024	0.0252641	Ci.v01.chr13G06440/Ci.v01.chr01G14180/Ci.v01.chr05G07030/Ci.v01.chr15G01600/Ci.v01.chr06G17160/Ci.v01.chr16G12350/Ci.v01.chr16G03730/Ci.v01.chr07G16480/Ci.v01.chr08G01640/Ci.v01.chr04G23820/Ci.v01.chr09G01590/Ci.v01.chr06G16430/Ci.v01.chr13G01560/Ci.v01.chr08G17500/Ci.v01.chr03G12380/Ci.v01.chr08G12710/Ci.v01.chr06G03960/Ci.v01.chr04G06610/Ci.v01.chr04G20630/Ci.v01.chr09G02600/Ci.v01.chr09G03900/…	27
41	V1	ko04714	Thermogenesis (73)	49/1397	152/6173	0.00374159	0.030024	0.0252641	Ci.v01.chr14G03830/Ci.v01.ContigUN07070/Ci.v01.ContigUN06690/Ci.v01.chr11G03630/Ci.v01.chr03G17380/Ci.v01.chr11G12110/Ci.v01.chr16G03770/Ci.v01.chr15G07760/Ci.v01.chr07G08600/Ci.v01.chr07G04840/Ci.v01.chr01G07290/Ci.v01.chr11G08730/Ci.v01.chr03G04010/Ci.v01.chr12G15750/Ci.v01.chr02G03190/Ci.v01.chr13G01280/Ci.v01.chr15G08120/Ci.v01.chr08G00300/Ci.v01.chr07G04850/Ci.v01.chr05G20670/Ci.v01.chr13G01…	49
42	V1	ko05203	Viral carcinogenesis (36)	42/1397	127/6173	0.00419739	0.0328796	0.027667	Ci.v01.chr16G12890/Ci.v01.chr10G14690/Ci.v01.chr10G13140/Ci.v01.chr02G03150/Ci.v01.chr03G08500/Ci.v01.chr13G07890/Ci.v01.chr03G18690/Ci.v01.ContigUN06850/Ci.v01.chr16G12390/Ci.v01.chr01G04710/Ci.v01.chr03G04680/Ci.v01.chr13G07850/Ci.v01.chr06G05220/Ci.v01.chr08G12230/Ci.v01.chr06G20480/Ci.v01.chr11G02750/Ci.v01.chr16G12340/Ci.v01.chr11G03660/Ci.v01.chr04G21320/Ci.v01.chr10G09680/Ci.v01.chr03G0308…	42
43	V1	ko00010	Glycolysis / Gluconeogenesis (35)	43/1397	131/6173	0.00442864	0.0338843	0.0285124	Ci.v01.chr04G10820/Ci.v01.chr10G14690/Ci.v01.chr15G03140/Ci.v01.chr02G10260/Ci.v01.chr04G20700/Ci.v01.chr03G09190/Ci.v01.chr02G14860/Ci.v01.chr08G00200/Ci.v01.chr11G12130/Ci.v01.chr06G14670/Ci.v01.chr05G11400/Ci.v01.chr06G09360/Ci.v01.chr07G05480/Ci.v01.chr07G13960/Ci.v01.chr03G19360/Ci.v01.chr05G02160/Ci.v01.chr12G14130/Ci.v01.chr10G00100/Ci.v01.chr05G19500/Ci.v01.chr03G20510/Ci.v01.chr05G09380/…	43
44	V1	ko00630	Glyoxylate and dicarboxylate metabolism (30)	29/1397	81/6173	0.00464643	0.0341757	0.0287577	Ci.v01.chr01G09060/Ci.v01.chr01G14180/Ci.v01.chr07G08380/Ci.v01.chr06G14540/Ci.v01.chr04G10000/Ci.v01.chr03G07380/Ci.v01.chr14G04360/Ci.v01.chr16G00810/Ci.v01.chr15G03900/Ci.v01.chr03G07160/Ci.v01.chr07G14830/Ci.v01.chr06G13930/Ci.v01.chr04G05640/Ci.v01.ContigUN10440/Ci.v01.chr03G12380/Ci.v01.chr04G06610/Ci.v01.chr03G13810/Ci.v01.chr02G03810/Ci.v01.chr11G06960/Ci.v01.chr03G12350/Ci.v01.chr07G1254…	29
45	V1	ko03420	Nucleotide excision repair (37)	22/1397	57/6173	0.00467449	0.0341757	0.0287577	Ci.v01.chr05G05400/Ci.v01.chr04G11040/Ci.v01.chr16G10570/Ci.v01.chr13G09880/Ci.v01.chr16G00080/Ci.v01.chr16G11000/Ci.v01.chr02G12250/Ci.v01.chr08G15060/Ci.v01.chr07G04930/Ci.v01.chr13G07100/Ci.v01.chr15G02810/Ci.v01.chr16G06930/Ci.v01.chr03G16490/Ci.v01.chr05G18790/Ci.v01.chr01G25000/Ci.v01.chr04G06470/Ci.v01.chr07G09530/Ci.v01.chr06G03860/Ci.v01.chr11G11110/Ci.v01.chr04G24790/Ci.v01.chr11G02910/…	22
46	V1	ko00900	Terpenoid backbone biosynthesis (30)	23/1397	62/6173	0.00681992	0.0487772	0.0410443	Ci.v01.chr07G12990/Ci.v01.chr15G09160/Ci.v01.chr07G18670/Ci.v01.chr12G13000/Ci.v01.chr07G18530/Ci.v01.chr06G16820/Ci.v01.chr06G14110/Ci.v01.chr16G10140/Ci.v01.chr15G00250/Ci.v01.chr16G07000/Ci.v01.chr16G13090/Ci.v01.chr07G17180/Ci.v01.chr06G09280/Ci.v01.chr15G04030/Ci.v01.chr13G06850/Ci.v01.chr03G08420/Ci.v01.chr01G25930/Ci.v01.chr07G09200/Ci.v01.chr01G00430/Ci.v01.chr07G02430/Ci.v01.chr12G10710/…	23
