# Supplementary material for: Transcriptional Regulation of Female and Male Flower Bud Initiation and Development in Pecan (Carya illinoensis)
Source: Plants (Basel). 2023 Mar 20;12(6):1378. doi: 10.3390/plants12061378 (PMC10051282; doi:10.3390/plants12061378)
Supplement: Supplementary file 1 [file plants-12-01378-s001.zip › supplementaryMaterials/Supplementary_Tables/Supplementary_Table_S4.xlsx]

## Sheet: FMD.lrt_St1.DElist
Table S4: Differential expression genes of flower buds at different stages.
the differentially expressed genes of the initial differentiation of flower buds (FD1 vs MD1)
ID	logFC	logCPM	F	PValue	FDR		gene_new_id	gene_id	MD1_1	MD1_2	MD1_3	MD1_4	FD1_1	FD1_2	FD1_3	FD1_4	FD2_1
Ci.v01.chr02G12820	6.02318	6.15509	2020.74	1.35386e-12	2.53118e-08		Ci.v01.chr02G12820	OF18852	87.6417	115.264	107.075	110.185	1.98496	1.33571	1.46991	1.58345	0.359396
Ci.v01.chr10G06770	5.69414	5.17389	1441.72	6.9158e-12	6.45177e-08		Ci.v01.chr10G06770	OF28277	164.135	179.038	152.89	152.32	4.36608	2.20349	3.10576	2.66035	0
Ci.v01.chr02G01130	6.4203	5.97853	1326.06	1.03526e-11	6.45177e-08		Ci.v01.chr02G01130	OF21291	61.6847	82.9572	76.681	85.147	0.576029	0.9552	1.02438	0.908436	0.0415052
Ci.v01.chr04G08900	-2.25093	7.2902	1176.02	1.84704e-11	7.24376e-08		Ci.v01.chr04G08900	OF29619	98.4207	103.028	102.137	91.2749	474.293	452.903	470.981	464.703	153.786
Ci.v01.chr07G06780	-4.76706	7.1742	1164.44	1.93725e-11	7.24376e-08		Ci.v01.chr07G06780	OF05549	17.7864	12.369	15.1132	11.9942	426.183	397.581	358.493	363.565	907.78
Ci.v01.chr08G02950	10.0873	5.93109	722.204	1.92645e-10	5.09e-07		Ci.v01.chr08G02950	OF03454	69.511	99.5347	58.5429	66.0133	0	0.0826442	0	0.164342	0
Ci.v01.chr05G03180	11.5196	5.25407	713.452	2.04247e-10	5.09e-07		Ci.v01.chr05G03180	OF14990	49.1904	79.8093	41.9185	53.9459	0	0	0	0.0503465	0
Ci.v01.chr06G17060	3.83281	4.14599	703.957	2.178e-10	5.09e-07		Ci.v01.chr06G17060	OF09668	20.7419	29.2884	23.2079	25.0652	2.03164	1.43547	1.77035	1.58017	0.204943
Ci.v01.chr13G11760	7.03452	4.54775	667.999	2.80031e-10	5.81718e-07		Ci.v01.chr13G11760	OF22547	43.9617	52.1185	34.2048	46.5528	0.389622	0.393272	0.0646689	0.45619	0
Ci.v01.chr02G00970	4.83621	6.56766	625.667	3.83172e-10	6.97195e-07		Ci.v01.chr02G00970	OF21275	112.261	172.349	145.146	162.252	6.58688	3.65673	4.48245	5.7842	0.0553713
Ci.v01.chr16G02140	5.29345	4.07604	616.821	4.10203e-10	6.97195e-07		Ci.v01.chr16G02140	OF08403	28.8638	19.5274	20.2013	22.6825	0.571546	0.528827	0.42689	0.764796	0.0480459
Ci.v01.chr07G05340	4.23618	3.94071	605.014	4.49957e-10	7.01033e-07		Ci.v01.chr07G05340	OF19277	23.334	22.029	22.7892	31.8337	1.58512	1.18516	1.16931	1.29621	0
Ci.v01.chr06G05900	1.42712	6.77047	577.875	5.60429e-10	8.05983e-07		Ci.v01.chr06G05900	OF02554	97.4306	96.9603	95.1626	96.0876	36.8455	36.8995	34.9285	33.3792	26.026
Ci.v01.chr16G10560	3.22263	4.40641	537.38	7.93092e-10	9.94921e-07		Ci.v01.chr16G10560	OF02064	8.86067	9.78452	7.89495	11.8558	1.0443	1.01953	0.937699	1.06523	0.0172697
Ci.v01.chr12G07890	2.70838	6.95777	536.382	8.00163e-10	9.94921e-07		Ci.v01.chr12G07890	OF31597	226.422	253.44	237.023	256.304	46.1997	30.2105	33.475	37.8163	0.54191
Ci.v01.chr11G10910	8.16402	4.70622	529.45	8.51452e-10	9.94921e-07		Ci.v01.chr11G10910	OF13581	22.3116	29.1025	21.0303	21.7351	0.0323826	0.065372	0	0.227491	0
Ci.v01.chr16G10780	2.70583	3.92043	522.355	9.08109e-10	9.98706e-07		Ci.v01.chr16G10780	OF02086	110.427	115.02	110.974	110.681	14.5722	16.4737	19.7363	16.9644	1.46998
Ci.v01.chr03G08620	2.16928	5.70058	500.854	1.10984e-09	1.15275e-06		Ci.v01.chr03G08620	OF25101	82.8437	97.4147	90.8233	96.3749	23.0109	21.7424	17.9374	18.2239	5.11711
Ci.v01.chr12G06460	6.49559	4.0175	476.852	1.40272e-09	1.38028e-06		Ci.v01.chr12G06460	OF31740	68.5096	74.491	63.2619	68.4736	0.439782	1.62765	0.583956	0.29424	2.36605
Ci.v01.chr03G08630	-1.8438	7.52677	465.025	1.58109e-09	1.39366e-06		Ci.v01.chr03G08630	OF25102	84.4963	93.4316	71.4317	83.5774	292.157	276.077	304.262	309.443	33.0694
Ci.v01.chr15G02900	9.00919	4.32993	461.723	1.63568e-09	1.39366e-06		Ci.v01.chr15G02900	OF04731	20.1082	28.8924	15.521	20.9862	0	0.109988	0	0.0364526	0
Ci.v01.chr04G23460	-1.98154	7.33984	458.154	1.69729e-09	1.39366e-06		Ci.v01.chr04G23460	OF04248	83.6529	91.719	83.2953	70.5784	323.991	307.155	309.185	348.005	120.974
Ci.v01.chr08G00460	3.54699	4.56603	455.071	1.75275e-09	1.39366e-06		Ci.v01.chr08G00460	OF08973	30.2249	38.9674	24.8151	24.1527	2.82832	2.43362	2.5396	2.23355	1.30962
Ci.v01.chr01G24910	4.33304	4.1667	451.878	1.81251e-09	1.39366e-06		Ci.v01.chr01G24910	OF03324	30.8155	35.668	30.3535	39.429	2.51613	1.09825	1.62535	1.4332	0.137198
Ci.v01.chr05G15160	1.68282	5.9343	449.25	1.86358e-09	1.39366e-06		Ci.v01.chr05G15160	OF26006	54.8723	57.7302	52.7265	55.6152	18.7541	16.7316	14.9012	17.7691	8.58447
Ci.v01.chr10G02570	1.98311	4.38053	420.898	2.54135e-09	1.82743e-06		Ci.v01.chr10G02570	OF02207	48.4953	59.1421	50.5276	52.6877	13.1072	12.6833	12.7295	14.2414	2.95036
Ci.v01.chr16G06420	2.31795	4.30258	410.06	2.87691e-09	1.94565e-06		Ci.v01.chr16G06420	OF29341	23.6172	22.4543	24.3856	20.9491	4.94378	4.17442	3.97657	5.05694	2.06196
Ci.v01.chr12G00070	5.36336	3.2269	408.959	2.91389e-09	1.94565e-06		Ci.v01.chr12G00070	OF19732	11.6449	15.523	13.9472	14.83	0.315209	0.530271	0.156954	0.31634	0
Ci.v01.chr06G03610	-1.93235	5.16913	396.043	3.39383e-09	2.18797e-06		Ci.v01.chr06G03610	OF02783	5.25178	5.53221	5.34159	4.88387	20.0323	18.8607	23.3983	17.3769	42.9141
Ci.v01.chr11G12250	3.3511	5.15623	382.845	3.98627e-09	2.42821e-06		Ci.v01.chr11G12250	OF13715	30.2216	34.9776	33.8814	34.8096	4.42559	3.26166	2.1337	3.17248	0.354313
Ci.v01.chr09G06640	-2.32431	7.06658	380.423	4.10817e-09	2.42821e-06		Ci.v01.chr09G06640	OF22990	55.8245	64.477	52.154	54.5491	274.138	235.057	276.452	339.453	83.6858
Ci.v01.chr01G21820	2.79938	4.27801	379.494	4.15611e-09	2.42821e-06		Ci.v01.chr01G21820	OF09804	22.8765	23.4153	21.4719	24.4815	3.29823	4.12625	2.54442	3.12358	0.60919
Ci.v01.chr08G13510	2.08907	7.21844	368.783	4.76064e-09	2.69712e-06		Ci.v01.chr08G13510	OF10759	206.833	256.385	233.263	273.795	63.5281	59.2917	48.4199	54.5598	3.24216
Ci.v01.chr08G09280	-3.40245	6.94503	361.978	5.20008e-09	2.85943e-06		Ci.v01.chr08G09280	OF13356	94.7755	88.7434	93.8657	67.232	967.008	1069.86	669.07	934.462	2540.28
Ci.v01.chr14G00100	1.97983	4.91812	355.813	5.64101e-09	2.99464e-06		Ci.v01.chr14G00100	OF21957	98.9704	123.065	90.4748	99.8795	24.0441	26.4757	26.7021	26.1778	49.8322
Ci.v01.chr16G01750	5.61674	3.67554	354.167	5.76632e-09	2.99464e-06		Ci.v01.chr16G01750	OF08442	21.8331	25.1612	20.5389	26.4207	0.833131	0.194062	0.25529	0.578852	0
Ci.v01.ContigUN18360	3.84209	6.89866	343.588	6.6567e-09	3.36361e-06		Ci.v01.ContigUN18360	OF03389	309.583	387.647	312.388	371.715	31.9093	22.0706	14.5864	26.249	5.27684
Ci.v01.chr06G20890	2.66798	6.69504	330.761	7.96963e-09	3.92106e-06		Ci.v01.chr06G20890	OF13834	387.097	547.416	485.067	548.983	60.549	86.2042	78.1655	81.0217	27.9004
Ci.v01.ContigUN06870	-1.99018	4.69134	324.915	8.6706e-09	4.14226e-06		Ci.v01.ContigUN06870	OF30277	19.4538	22.2782	18.0309	18.091	83.8258	68.9569	69.1835	84.6411	51.46
Ci.v01.chr01G18450	-1.50728	7.72039	323.415	8.86234e-09	4.14226e-06		Ci.v01.chr01G18450	OF17987	148.426	139.941	126.935	137.159	362.254	359.859	415.571	417.674	139.28
Ci.v01.chr02G01180	4.30801	5.32482	317.786	9.62893e-09	4.39079e-06		Ci.v01.chr02G01180	OF21296	42.6975	53.4774	41.8457	49.336	2.92438	1.51806	3.53637	1.38358	0.126428
Ci.v01.ContigUN04290	-1.70569	5.83702	315.135	1.00176e-08	4.45928e-06		Ci.v01.ContigUN04290	OF30019	29.3102	31.8712	32.2218	29.9746	120.596	85.8118	98.383	96.3803	146.03
Ci.v01.chr03G17320	2.05499	7.82893	307.282	1.12851e-08	4.90664e-06		Ci.v01.chr03G17320	OF28582	458.924	492.747	494.537	479.668	128.392	129.866	90.1355	110.561	83.3702
Ci.v01.chr06G11960	1.67195	8.19498	303.786	1.19111e-08	5.06115e-06		Ci.v01.chr06G11960	OF11948	385.953	404.833	389.643	353.352	136.337	116.081	101.584	121.675	5.99751
Ci.v01.chr06G14540	2.80901	5.64447	300.611	1.25164e-08	5.20013e-06		Ci.v01.chr06G14540	OF09416	50.47	69.1471	59.9361	63.7309	11.1536	9.25456	7.71882	6.26084	3.67097
Ci.v01.chr16G12230	-1.81515	8.31293	295.14	1.36485e-08	5.54724e-06		Ci.v01.chr16G12230	OF30676	367.171	339.119	310.394	289.005	1285.66	1125.53	991.566	1156.33	1722.48
Ci.v01.ContigUN18380	2.10196	4.31383	293.438	1.40258e-08	5.57928e-06		Ci.v01.ContigUN18380	OF03391	43.8672	48.9907	47.8043	54.6046	12.2406	13.3057	9.79375	10.1846	2.53288
Ci.v01.chr14G08610	-1.76331	5.40164	289.649	1.49116e-08	5.80808e-06		Ci.v01.chr14G08610	OF32668	34.3898	42.0778	40.3106	32.3838	113.54	127.961	133.498	126.564	127.082
Ci.v01.chr05G02160	1.64798	4.34666	288.181	1.52729e-08	5.8274e-06		Ci.v01.chr05G02160	OF07010	23.6247	29.3332	24.7654	29.2529	8.65438	8.37648	8.44156	8.3285	4.06611
Ci.v01.chr04G16450	-1.82914	4.36025	286.935	1.55879e-08	5.82861e-06		Ci.v01.chr04G16450	OF20657	5.74637	4.97198	3.94575	3.82185	14.7887	15.6669	16.3861	14.9086	41.3273
Ci.v01.chr12G03790	2.83705	4.04764	280.714	1.72825e-08	6.2857e-06		Ci.v01.chr12G03790	OF15098	9.24782	9.60675	11.218	13.645	1.5703	1.45509	1.23055	1.78261	0.363553
Ci.v01.chr09G01730	3.50325	6.46167	279.405	1.76669e-08	6.2857e-06		Ci.v01.chr09G01730	OF07414	143.088	208.227	159.335	205.048	18.3985	9.62653	19.9678	14.6209	2.04534
Ci.v01.chr16G07310	-1.6939	11.0997	278.725	1.78709e-08	6.2857e-06		Ci.v01.chr16G07310	OF29430	991.689	948.991	861.192	778.298	2964.63	2671.29	2902.12	2912.26	5070.75
Ci.v01.chr12G15060	3.23391	2.77594	277.792	1.81551e-08	6.2857e-06		Ci.v01.chr12G15060	OF30880	9.99982	13.2801	9.49657	10.1502	1.37669	0.84584	1.19218	1.08128	0.784946
Ci.v01.ContigUN05560	-3.30088	3.56389	273.702	1.9467e-08	6.5682e-06		Ci.v01.ContigUN05560	OF30146	2.46408	1.53817	2.67619	2.08315	22.5665	20.4311	25.1974	16.3336	18.9011
Ci.v01.chr03G01290	2.40474	8.48955	273.009	1.97004e-08	6.5682e-06		Ci.v01.chr03G01290	OF09182	1181.76	1371.15	1213.47	1421.84	256.907	261.227	180.384	269.821	1.46998
Ci.v01.chr02G12530	-1.60334	8.74957	272.062	2.0025e-08	6.5682e-06		Ci.v01.chr02G12530	OF18823	160.212	172.332	166.535	180.337	571.301	418.495	559.881	498.393	507.626
Ci.v01.chr15G12680	-2.01168	5.09862	268.494	2.13074e-08	6.86834e-06		Ci.v01.chr15G12680	OF07671	19.1093	22.0145	22.1503	15.0751	77.4747	77.6052	75.0988	82.8836	93.9227
Ci.v01.chr13G11230	3.79128	2.1332	261.707	2.40313e-08	7.61506e-06		Ci.v01.chr13G11230	OF22494	6.91562	8.21886	4.95979	8.34814	0.548087	0.553223	0.485178	0.42782	0.368591
Ci.v01.chr10G13820	3.44967	7.40105	257.191	2.60777e-08	8.1258e-06		Ci.v01.chr10G13820	OF27572	349.537	445.935	399.253	415.871	56.9166	26.4948	30.0131	33.084	2.13969
Ci.v01.chr12G00820	2.24783	5.7718	255.434	2.69302e-08	8.25389e-06		Ci.v01.chr12G00820	OF19807	119.66	116.868	119.206	115.978	26.7958	27.3165	17.1105	27.0706	5.65754
Ci.v01.chr06G19410	1.54793	8.28275	250.832	2.93281e-08	8.84383e-06		Ci.v01.chr06G19410	OF13982	413.124	499.983	466.805	462.115	178.248	132.062	150.58	163.658	13.5384
Ci.v01.chr02G10400	-2.43367	2.85396	248.003	3.09297e-08	9.17877e-06		Ci.v01.chr02G10400	OF18610	0.593527	0.748127	0.707607	0.658092	3.84675	3.03871	3.87251	3.79761	0.906841
Ci.v01.chr12G00050	2.2496	5.78971	244.138	3.32932e-08	9.41437e-06		Ci.v01.chr12G00050	OF19730	56.2939	70.9479	60.5397	64.2674	16.3467	12.6922	9.50781	13.5543	6.20131
Ci.v01.chr06G09960	-2.7435	3.55581	243.785	3.35196e-08	9.41437e-06		Ci.v01.chr06G09960	OF12148	1.50536	1.53769	2.43032	1.90896	14.1623	11.3433	11.4412	12.2426	2.73927
Ci.v01.chr02G01300	2.00434	8.17818	243.633	3.36175e-08	9.41437e-06		Ci.v01.chr02G01300	OF21308	403.654	501.161	467.967	489.353	134.067	130.436	101.46	93.6225	36.1147
Ci.v01.chr10G10230	-1.89069	9.35255	243.447	3.37378e-08	9.41437e-06		Ci.v01.chr10G10230	OF27931	394.726	410.84	397.934	328.214	1633.21	1485.38	1178.56	1333.98	571.595
Ci.v01.chr15G12510	2.5711	8.6621	232.577	4.17817e-08	1.10487e-05		Ci.v01.chr15G12510	OF00783	636.844	701.741	668.179	747.137	161.32	84.8194	104.371	109.782	5.78272
Ci.v01.chr08G13250	3.22277	2.96383	232.542	4.18109e-08	1.10487e-05		Ci.v01.chr08G13250	OF10733	8.83201	9.53793	12.6618	12.977	1.18631	1.41515	0.912914	1.13645	0.0543956
Ci.v01.chr03G03810	1.13694	7.44683	232.057	4.22215e-08	1.10487e-05		Ci.v01.chr03G03810	OF24620	332.338	329.258	339.521	331.804	139.42	161.144	144.681	154.624	92.5847
Ci.v01.chr09G13950	3.25111	4.57553	231.303	4.28689e-08	1.10487e-05		Ci.v01.chr09G13950	OF23721	24.7553	30.4842	28.5136	36.7564	4.14371	1.77878	3.55742	3.05918	0.0480459
Ci.v01.chr10G07140	2.4257	4.08686	230.52	4.35537e-08	1.10487e-05		Ci.v01.chr10G07140	OF28240	27.5555	42.2599	34.9391	35.756	7.46174	5.3314	5.84456	7.2361	1.09946
Ci.v01.chr09G15500	-1.81122	3.84614	229.517	4.44509e-08	1.10487e-05		Ci.v01.chr09G15500	OF23876	7.15862	8.14541	7.63653	7.83688	28.5476	29.904	23.4711	25.1521	45.9589
Ci.v01.ContigUN05360	1.9161	4.90648	229.225	4.47167e-08	1.10487e-05		Ci.v01.ContigUN05360	OF30126	31.9093	45.7759	34.642	41.0956	10.9173	10.8526	9.77404	8.68771	10.4011
Ci.v01.chr04G13240	-1.47999	7.43934	229.132	4.48012e-08	1.10487e-05		Ci.v01.chr04G13240	OF20336	97.3129	116.071	109.376	92.9268	290.917	314.456	257.107	285.916	220.547
Ci.v01.chr08G10320	1.1168	7.9147	229.01	4.49135e-08	1.10487e-05		Ci.v01.chr08G10320	OF13460	699.07	717.38	755.79	709.308	348.969	288.89	338.663	341.138	209.539
Ci.v01.chr07G19230	2.51834	5.32393	225.362	4.84128e-08	1.14162e-05		Ci.v01.chr07G19230	OF30822	39.0535	44.0054	49.7658	54.2634	11.0049	6.30709	6.96577	8.0493	0.141118
Ci.v01.chr03G02260	-1.36675	4.76272	225.197	4.85797e-08	1.14162e-05		Ci.v01.chr03G02260	OF09279	7.13537	7.1701	7.72099	6.2471	20.0823	17.0851	17.8725	17.3071	8.32834
Ci.v01.chr08G09090	1.9732	6.92009	224.992	4.87859e-08	1.14162e-05		Ci.v01.chr08G09090	OF13337	43.843	64.492	48.1993	52.8585	15.671	12.2418	11.1074	14.6737	5.91863
Ci.v01.chr14G04600	3.36476	4.90623	224.93	4.88497e-08	1.14162e-05		Ci.v01.chr14G04600	OF21808	111.469	146.746	110.515	144.442	18.7209	8.23687	9.24216	13.1677	0
Ci.v01.ContigUN06700	1.59611	5.16411	223.94	4.98665e-08	1.15099e-05		Ci.v01.ContigUN06700	OF30260	33.7327	41.4686	39.1492	39.2613	14.2807	12.6005	10.4003	13.0158	2.93995
Ci.v01.chr04G09770	3.82863	3.09529	223.018	5.08363e-08	1.1549e-05		Ci.v01.chr04G09770	OF29706	11.7373	12.026	11.5481	16.9155	1.06929	0.85209	0.504418	1.18609	0
Ci.v01.chr09G11560	3.52709	2.23104	222.612	5.12713e-08	1.1549e-05		Ci.v01.chr09G11560	OF23482	22.0253	19.9184	18.7823	25.209	1.72403	1.9142	1.20184	2.4223	0
Ci.v01.chr15G09160	1.29969	5.15411	220.917	5.31336e-08	1.1756e-05		Ci.v01.chr15G09160	OF05357	39.8116	43.6988	42.8081	46.4112	16.6309	19.5455	16.5623	16.6906	15.6034
Ci.v01.chr15G10780	1.31272	6.80323	219.898	5.42925e-08	1.1756e-05		Ci.v01.chr15G10780	OF21431	49.1531	51.0527	50.0313	51.4919	19.3261	22.9471	17.8072	20.3263	16.0576
Ci.v01.chr16G13730	-2.50036	4.88163	219.893	5.42988e-08	1.1756e-05		Ci.v01.chr16G13730	OF00268	12.4893	15.7977	11.1429	12.5313	89.4969	76.9675	52.9569	72.0961	154.348
Ci.v01.chr06G13090	-5.82868	2.17742	219.379	5.48954e-08	1.1756e-05		Ci.v01.chr06G13090	OF11835	0.0551166	0.154826	0.106779	0.102511	8.27819	3.82123	8.29429	4.91381	1.57848
Ci.v01.chr16G05250	2.18818	5.6167	218.688	5.57093e-08	1.1756e-05		Ci.v01.chr16G05250	OF29224	38.2486	41.2262	46.9303	57.5035	11.9876	10.2142	8.25593	9.53077	9.18724
Ci.v01.chr07G11980	-1.1831	4.78	218.475	5.59632e-08	1.1756e-05		Ci.v01.chr07G11980	OF06276	15.4906	15.8524	15.9348	14.4054	36.4707	35.0384	32.0068	35.2787	18.4267
Ci.v01.chr07G07920	-1.49486	6.0895	217.345	5.73333e-08	1.191e-05		Ci.v01.chr07G07920	OF06682	68.2782	78.1062	82.6736	79.6683	217.086	185.032	256.286	204.989	443.033
Ci.v01.chr08G07870	2.10609	7.5651	215.435	5.97437e-08	1.22744e-05		Ci.v01.chr08G07870	OF13215	258.532	358.218	271.147	378.85	85.5444	72.5786	73.9764	59.3168	51.1552
Ci.v01.chr01G13460	0.953499	7.97429	214.444	6.10419e-08	1.24048e-05		Ci.v01.chr01G13460	OF01704	408.102	425.689	430.84	410.826	231.326	197.945	222.33	206.466	135.263
Ci.v01.chr07G16110	1.17155	6.05923	213.865	6.18169e-08	1.24272e-05		Ci.v01.chr07G16110	OF05863	138.23	144.253	139.691	160.166	71.4036	64.4861	57.3148	63.0391	46.7917
Ci.v01.chr16G09240	-3.71154	4.47724	212.166	6.41574e-08	1.27605e-05		Ci.v01.chr16G09240	OF01932	1.75028	2.73147	2.72298	1.72631	43.5222	26.3776	22.4936	24.2766	0.146998
Ci.v01.chr08G03600	1.46619	8.51708	211.214	6.55164e-08	1.28566e-05		Ci.v01.chr08G03600	OF03519	592.833	529.378	546.643	475.487	204.123	208.637	170.526	185.935	195.718
Ci.v01.chr13G12150	3.53151	5.18097	210.87	6.6016e-08	1.28566e-05		Ci.v01.chr13G12150	OF22586	51.5088	60.5822	68.69	69.4492	8.94875	3.35497	4.58322	4.61873	1.03167
Ci.v01.chr08G16250	-1.41993	4.34278	210.161	6.70603e-08	1.29254e-05		Ci.v01.chr08G16250	OF00664	11.3294	10.747	11.62	9.91602	29.2961	30.1867	26.8114	29.5373	39.1299
Ci.v01.chr07G16710	-1.57838	8.76047	209.382	6.82314e-08	1.30169e-05		Ci.v01.chr07G16710	OF05803	763.725	708.969	665.067	602.283	1868.52	1853.08	2120.65	2284.06	3917.94
Ci.v01.chr02G06330	-2.58688	4.79737	208.49	6.96015e-08	1.31441e-05		Ci.v01.chr02G06330	OF08112	8.16996	7.85129	8.81645	5.59825	53.688	32.9917	51.3749	43.7369	5.23044
Ci.v01.chr09G09000	1.58128	4.13481	207.808	7.06715e-08	1.32127e-05		Ci.v01.chr09G09000	OF23226	25.7384	30.9196	27.4172	32.7091	10.3079	9.63944	8.68025	9.96455	4.35805
Ci.v01.chr01G13410	-1.32471	4.68085	206.214	7.32515e-08	1.35595e-05		Ci.v01.chr01G13410	OF01699	12.55	12.3388	11.9744	12.2544	32.4692	25.4067	33.022	31.3169	8.92752
Ci.v01.chr14G00580	-1.71754	5.17328	204.077	7.68909e-08	1.39262e-05		Ci.v01.chr14G00580	OF10900	7.91	8.99367	8.65413	6.33787	24.6429	28.1055	24.0259	26.9708	37.1576
Ci.v01.chr06G17100	4.54287	4.00214	203.925	7.7159e-08	1.39262e-05		Ci.v01.chr06G17100	OF09672	18.9211	27.2448	21.0988	23.4779	1.30969	0.254224	1.35445	0.909966	0
Ci.v01.chr01G10990	-1.46738	5.18342	203.684	7.75845e-08	1.39262e-05		Ci.v01.chr01G10990	OF01457	31.4808	35.5759	34.5691	38.4871	105.008	103.86	97.6445	78.8206	94.1442
Ci.v01.chr10G14470	-1.05266	4.82863	203.049	7.87193e-08	1.39262e-05		Ci.v01.chr10G14470	OF27507	19.7685	19.6345	20.0019	19.8722	44.1248	41.505	38.1762	39.2075	33.6422
Ci.v01.chr14G06410	0.896653	6.03132	202.918	7.89567e-08	1.39262e-05		Ci.v01.chr14G06410	OF17191	53.3288	49.0541	51.1807	51.3001	29.3201	26.4904	27.8922	25.4333	31.1901
Ci.v01.ContigUN39150	-3.29797	2.08577	197.146	9.02939e-08	1.5777e-05		Ci.v01.ContigUN39150	OF20046	0.853134	0.887595	1.19369	0.881522	9.72304	11.7419	7.26218	8.79956	2.10175
Ci.v01.chr08G03050	-1.49124	8.75185	195.729	9.33719e-08	1.61637e-05		Ci.v01.chr08G03050	OF03464	212.552	209.986	189.133	181.633	481.166	543.032	549.118	630.845	1124.34
Ci.v01.chr07G19720	3.02859	4.51045	194.793	9.5475e-08	1.62689e-05		Ci.v01.chr07G19720	OF18952	25.2956	31.3912	28.676	35.0285	5.51333	2.34853	3.82829	2.94423	0.76536
Ci.v01.chr05G08320	2.11783	2.67163	194.685	9.57197e-08	1.62689e-05		Ci.v01.chr05G08320	OF14539	28.5542	26.5472	26.4825	29.3787	7.23309	5.42885	5.91035	6.70066	3.74176
Ci.v01.ContigUN33190	2.69687	4.78299	193.926	9.74734e-08	1.64177e-05		Ci.v01.ContigUN33190	OF16268	10.0625	13.3911	13.4094	13.4416	2.50058	1.21788	1.6892	2.07082	0.246956
Ci.v01.chr06G00450	-2.08262	4.05038	192.03	1.02021e-07	1.69245e-05		Ci.v01.chr06G00450	OF03099	4.83558	4.88394	3.36832	5.25473	18.56	18.6836	22.7449	17.0785	10.1393
Ci.v01.chr01G12380	0.79538	6.45652	191.517	1.03296e-07	1.69245e-05		Ci.v01.chr01G12380	OF01596	53.0731	52.8821	53.299	53.773	32.8256	28.7089	29.78	30.1085	25.3507
Ci.v01.chr10G12870	-1.49208	5.40471	191.478	1.03394e-07	1.69245e-05		Ci.v01.chr10G12870	OF27667	8.35016	9.31535	7.95506	7.25265	24.986	24.6087	19.3785	22.6187	12.0678
Ci.v01.chr16G10570	0.849615	5.69816	191.196	1.04104e-07	1.69245e-05		Ci.v01.chr16G10570	OF02065	37.9685	40.6895	38.1394	40.9417	22.5919	20.2879	21.4578	22.3098	20.2755
Ci.v01.chr15G06410	-3.08151	3.32626	189.568	1.08318e-07	1.72501e-05		Ci.v01.chr15G06410	OF05082	1.87703	2.30302	1.63013	1.50478	14.2857	20.8215	12.7509	13.0282	43.2921
Ci.v01.chr11G08150	-1.62353	8.25692	189.523	1.08436e-07	1.72501e-05		Ci.v01.chr11G08150	OF24482	136.621	138.906	115.912	117.787	414.564	440.304	317.23	380.473	177.005
Ci.v01.chr06G06810	1.17385	6.39051	189.358	1.08875e-07	1.72501e-05		Ci.v01.chr06G06810	OF02463	81.7906	74.0165	73.0925	83.1104	30.3732	36.3283	34.8873	35.2493	22.8527
Ci.v01.chr11G10960	2.05913	6.78606	188.137	1.12192e-07	1.75269e-05		Ci.v01.chr11G10960	OF13586	65.6564	78.3108	72.5032	82.6886	23.4504	13.5836	15.3125	19.0231	1.64637
Ci.v01.chr06G07740	-1.68964	6.9138	187.903	1.12842e-07	1.75269e-05		Ci.v01.chr06G07740	OF02370	17.0758	20.9122	20.2059	17.2504	75.7613	49.8982	61.0401	55.0998	72.1575
Ci.v01.chr05G17680	3.77378	4.75031	187.691	1.13433e-07	1.75269e-05		Ci.v01.chr05G17680	OF25754	47.3877	48.1404	50.096	58.9693	6.74625	2.10602	2.77048	3.21073	0.140316
Ci.v01.chr15G02000	-1.84454	4.91325	186.269	1.17506e-07	1.79827e-05		Ci.v01.chr15G02000	OF32229	3.23419	4.40861	3.94271	3.92832	13.0567	16.9212	12.1801	12.8406	30.5087
Ci.v01.chr08G09060	-2.05766	4.82541	185.996	1.18307e-07	1.79827e-05		Ci.v01.chr08G09060	OF13334	3.48314	2.89478	3.15439	2.56831	14.3263	11.1646	10.0378	14.4914	10.815
Ci.v01.chr04G22700	-3.07669	1.95763	182.946	1.27724e-07	1.92576e-05		Ci.v01.chr04G22700	OF04324	0.526966	0.538283	0.55686	0.40095	3.64147	4.42843	3.67013	5.28367	15.3573
Ci.v01.chr10G04720	1.36397	7.82683	181.863	1.31286e-07	1.95818e-05		Ci.v01.chr10G04720	OF22791	472.53	521.262	506.007	555.906	243.743	183.981	192.806	172.52	131.566
Ci.v01.chr04G25200	1.15245	5.14317	181.659	1.31969e-07	1.95818e-05		Ci.v01.chr04G25200	OF04074	86.7655	100.96	105.167	98.1857	44.0388	38.9296	46.8535	44.4714	16.0039
Ci.v01.chr13G11560	-2.68249	4.68022	180.899	1.34557e-07	1.97141e-05		Ci.v01.chr13G11560	OF22527	3.97309	3.35903	4.52117	2.36752	23.4921	22.2859	18.2939	26.5899	2.24506
Ci.v01.chr15G02360	0.923319	5.1895	180.386	1.36335e-07	1.97141e-05		Ci.v01.chr15G02360	OF04677	65.5025	61.238	67.4034	67.935	36.2546	33.199	33.4064	33.9466	24.4128
Ci.v01.chr05G01690	1.18775	8.77502	180.208	1.3696e-07	1.97141e-05		Ci.v01.chr05G01690	OF07057	768.459	816.094	802.05	827.72	353.408	319.337	410.087	315.798	263.782
Ci.v01.ContigUN06790	2.84775	5.10912	180.091	1.37374e-07	1.97141e-05		Ci.v01.ContigUN06790	OF30269	11.3686	16.2912	14.2491	18.0549	3.14809	1.57992	1.5763	2.31218	0.283858
Ci.v01.chr12G13940	1.71683	7.0016	179.876	1.38134e-07	1.97141e-05		Ci.v01.chr12G13940	OF30992	274.17	303.464	320.798	310.843	94.0539	96.3081	68.7646	104.576	38.9431
Ci.v01.chr14G04310	-2.42096	7.6887	179.244	1.40403e-07	1.98591e-05		Ci.v01.chr14G04310	OF03278	51.4298	56.6679	64.1846	36.5376	299.799	285.25	218.331	304.887	279.386
Ci.v01.chr04G25440	-1.52325	5.6062	179.005	1.41274e-07	1.98591e-05		Ci.v01.chr04G25440	OF04050	22.4029	30.2922	27.1445	23.0934	76.017	80.5903	72.4479	63.0978	35.2193
Ci.v01.chr05G15740	-0.865232	6.57492	178.584	1.42821e-07	1.99268e-05		Ci.v01.chr05G15740	OF25948	41.447	38.7682	39.6844	38.3815	70.8919	73.9306	68.4154	72.2667	51.362
Ci.v01.chr06G03810	-2.54895	2.54871	177.883	1.45443e-07	2.01422e-05		Ci.v01.chr06G03810	OF02763	1.66638	1.4303	1.8832	1.54965	7.94845	10.6544	9.11882	8.29605	10.7121
Ci.v01.chr07G17270	2.89315	5.67349	175.886	1.53236e-07	2.10654e-05		Ci.v01.chr07G17270	OF05747	43.82	45.8187	54.6554	55.5989	11.0905	6.75811	4.45879	6.67817	0.290049
Ci.v01.chr05G19110	-4.13742	1.61104	174.669	1.58234e-07	2.15937e-05		Ci.v01.chr05G19110	OF25611	0.530087	0.141814	0.293416	0.281687	5.06269	5.04013	5.87058	6.19447	10.1441
Ci.v01.chr13G08860	2.61483	5.54636	173.834	1.61778e-07	2.18151e-05		Ci.v01.chr13G08860	OF00825	69.5188	105.867	89.0818	98.4976	15.474	18.9604	9.73674	14.4479	0.465955
Ci.v01.chr07G19600	-2.42479	4.62462	173.593	1.62818e-07	2.18151e-05		Ci.v01.chr07G19600	OF22105	4.75485	7.76424	5.72925	5.76986	32.0221	40.8985	30.3562	24.5691	75.6939
Ci.v01.chr05G18730	-2.07644	5.39368	173.469	1.63356e-07	2.18151e-05		Ci.v01.chr05G18730	OF25649	11.8506	11.8057	14.0477	8.85662	46.2864	51.072	40.8639	56.9963	12.5478
Ci.v01.chr16G11000	1.81803	5.92065	172.201	1.6899e-07	2.23617e-05		Ci.v01.chr16G11000	OF02108	102.286	139.413	129.47	141.274	45.1748	29.4663	32.5682	36.9	7.82804
Ci.v01.chr08G11610	-0.749291	6.36267	172.013	1.69842e-07	2.23617e-05		Ci.v01.chr08G11610	OF10569	143.772	152.38	148.715	149.993	257.218	236.087	262.911	237.722	382.782
Ci.v01.chr06G01930	0.946621	6.39979	171.414	1.72599e-07	2.23881e-05		Ci.v01.chr06G01930	OF02951	31.7907	34.6752	34.3266	35.434	19.9314	16.3895	17.8539	16.0024	14.5689
Ci.v01.chr01G27230	-1.10113	6.97879	171.319	1.73043e-07	2.23881e-05		Ci.v01.chr01G27230	OF07972	209.6	215.98	240.108	208.099	434.542	428.317	500.163	494.546	124.601
Ci.v01.chr16G12290	1.34465	8.3389	171.192	1.73635e-07	2.23881e-05		Ci.v01.chr16G12290	OF30670	1362.28	1757.65	1751.58	1562.53	630.627	606.598	578.795	691.95	96.4079
Ci.v01.chr07G13790	-1.71099	3.26165	169.904	1.79796e-07	2.30237e-05		Ci.v01.chr07G13790	OF06095	2.97618	3.24278	3.4071	3.11994	11.299	10.3545	11.3511	8.80309	34.2939
Ci.v01.chr07G15650	-1.16914	6.88001	168.719	1.85696e-07	2.36175e-05		Ci.v01.chr07G15650	OF05909	22.5283	22.4272	21.2408	20.5779	57.0482	46.6254	49.0646	40.9621	23.6478
Ci.v01.chr07G16990	-0.910908	7.73089	166.303	1.98469e-07	2.50715e-05		Ci.v01.chr07G16990	OF05775	125.959	126.131	116.881	120.801	250.509	201.955	236.106	223.952	300.899
Ci.v01.chr12G05820	1.03782	4.63579	165.634	2.0219e-07	2.53701e-05		Ci.v01.chr12G05820	OF31804	68.2968	66.9883	67.504	74.7204	33.5379	35.709	32.6948	31.67	23.2681
Ci.v01.chr07G13480	2.09675	5.22995	164.202	2.10449e-07	2.62304e-05		Ci.v01.chr07G13480	OF06126	41.3856	44.7326	45.8084	43.8276	14.207	8.88193	7.39238	10.2124	2.52907
Ci.v01.chr07G06700	-5.29322	3.03207	163.795	2.12864e-07	2.63088e-05		Ci.v01.chr07G06700	OF05541	0.419318	0.981576	0.507725	0.292458	18.1449	35.5639	16.0622	17.4392	237.853
Ci.v01.chr13G09660	0.993523	7.22138	163.397	2.15267e-07	2.63088e-05		Ci.v01.chr13G09660	OF22337	472.847	466.788	481.011	475.612	218.548	218.304	269.151	236.416	166.818
Ci.v01.chr10G01920	1.60712	5.13801	163.391	2.153e-07	2.63088e-05		Ci.v01.chr10G01920	OF02272	51.7464	50.6727	63.3492	67.2027	17.893	20.63	16.6262	20.4367	13.8205
Ci.v01.chr09G11170	-1.35792	7.28856	161.158	2.29388e-07	2.78483e-05		Ci.v01.chr09G11170	OF23443	84.8436	93.5911	94.7194	92.8786	216.57	211.867	291.219	210.796	80.7439
Ci.v01.chr01G23840	1.96545	6.87819	160.368	2.34633e-07	2.82044e-05		Ci.v01.chr01G23840	OF10006	110.709	130.325	120.356	141.006	39.2064	33.6377	22.2009	32.3012	10.1174
Ci.v01.chr07G08380	1.49784	4.80093	160.264	2.35338e-07	2.82044e-05		Ci.v01.chr07G08380	OF06636	83.8984	86.0978	91.0969	94.6436	27.4308	36.3216	27.1707	33.5975	26.4808
Ci.v01.chr13G01680	2.59043	5.73183	159.687	2.39273e-07	2.84933e-05		Ci.v01.chr13G01680	OF20990	210.425	361.119	232.161	318.491	44.5684	59.1365	35.4242	44.7283	1.89966
Ci.v01.chr13G09620	1.80179	4.31009	158.387	2.48442e-07	2.93979e-05		Ci.v01.chr13G09620	OF22333	8.93372	12.0154	7.32764	10.0989	2.69888	2.78852	2.81473	2.58061	1.39342
Ci.v01.chr10G09900	-3.7542	3.69348	158.086	2.50622e-07	2.94694e-05		Ci.v01.chr10G09900	OF27964	1.76304	0.936959	1.15392	0.664677	15.7972	15.6368	19.2955	9.85391	2.5532
Ci.v01.chr08G13380	1.85617	3.05416	157.391	2.55753e-07	2.98848e-05		Ci.v01.chr08G13380	OF10746	29.6446	30.6459	29.2137	29.0021	8.47427	6.33606	8.28301	9.29215	0.158305
Ci.v01.chr08G07930	0.809971	7.21198	156.305	2.64025e-07	3.03535e-05		Ci.v01.chr08G07930	OF13221	142.185	160.827	151.087	160.964	83.4134	87.8848	89.1366	86.8811	79.8417
Ci.v01.chr12G06270	3.65126	6.94091	156.299	2.64066e-07	3.03535e-05		Ci.v01.chr12G06270	OF31759	144.06	215.096	172.308	181.632	18.0416	8.27269	21.3592	8.75941	1.18109
Ci.v01.chr06G12670	-0.846058	5.72222	156.226	2.64635e-07	3.03535e-05		Ci.v01.chr06G12670	OF11877	32.7311	33.1447	36.0966	33.1659	62.6377	59.6506	63.2912	55.3264	32.5169
Ci.v01.chr02G01630	-1.29092	4.10272	155.519	2.70211e-07	3.0804e-05		Ci.v01.chr02G01630	OF21341	12.9202	12.5151	11.1344	10.8551	26.8477	28.582	31.0441	28.5001	12.4301
Ci.v01.chr04G01950	-2.8433	4.09962	155.012	2.74292e-07	3.08778e-05		Ci.v01.chr04G01950	OF26163	5.98062	4.5818	4.30103	5.39312	42.3235	47.1596	24.6281	29.9826	100.457
Ci.v01.chr03G09770	1.6658	5.21554	154.994	2.74442e-07	3.08778e-05		Ci.v01.chr03G09770	OF25216	66.036	85.6965	91.397	101.121	27.0746	23.9777	31.7149	24.6732	7.01104
Ci.v01.chr01G18310	-0.947358	5.92491	154.826	2.75813e-07	3.08778e-05		Ci.v01.chr01G18310	OF17973	33.4688	30.6264	29.4202	27.6379	59.0634	59.8178	58.4728	54.1818	88.593
Ci.v01.chr09G00130	1.09921	5.70378	154.213	2.80879e-07	3.11554e-05		Ci.v01.chr09G00130	OF07254	29.8512	31.8748	26.3088	28.6987	13.193	11.7333	14.6448	14.4772	6.72489
Ci.v01.chr16G02130	2.04369	9.45827	153.981	2.82834e-07	3.11554e-05		Ci.v01.chr16G02130	OF08404	734.857	832.132	720.447	907.399	217.283	200.569	130.723	213.043	0.336322
Ci.v01.chr01G12120	0.976704	5.6468	153.785	2.84488e-07	3.11554e-05		Ci.v01.chr01G12120	OF01570	26.9776	27.7089	26.0728	29.1499	14.4521	15.0709	13.6911	12.1008	14.6355
Ci.v01.chr05G03660	-1.31623	4.44751	153.73	2.84958e-07	3.11554e-05		Ci.v01.chr05G03660	OF14942	42.0067	38.3796	43.8965	45.9298	109.116	88.0169	117.025	106.466	37.6314
Ci.v01.chr05G13680	-1.93885	3.18323	152.734	2.93586e-07	3.19103e-05		Ci.v01.chr05G13680	OF16410	3.37267	2.45623	3.267	3.31065	13.0414	10.681	10.766	12.7438	4.9045
Ci.v01.chr06G15560	-0.897527	5.46209	152.488	2.95773e-07	3.19103e-05		Ci.v01.chr06G15560	OF09518	56.4333	59.2887	50.611	56.9997	110.784	101.838	106.756	93.0647	102.15
Ci.v01.chr01G05220	-0.979493	6.37273	152.206	2.98289e-07	3.19103e-05		Ci.v01.chr01G05220	OF24143	57.6626	68.2091	59.0633	57.3783	114.566	125.046	112.031	121.212	66.5513
Ci.v01.ContigUN05150	1.94063	2.76443	152.162	2.98689e-07	3.19103e-05		Ci.v01.ContigUN05150	OF30105	9.21003	11.5686	11.0249	10.7931	2.88014	2.7687	2.32192	3.02812	2.69784
Ci.v01.chr03G08610	2.11475	2.60736	151.845	3.01557e-07	3.20336e-05		Ci.v01.chr03G08610	OF25100	5.46072	8.08368	6.80095	6.86764	1.71464	1.44225	1.42297	1.62519	0.528505
Ci.v01.chr06G16110	-1.03962	4.8398	151.315	3.06441e-07	3.23685e-05		Ci.v01.chr06G16110	OF09573	4.97374	4.70951	4.79986	4.27885	10.2872	9.69483	9.65013	8.50929	12.3048
Ci.v01.chr09G08330	-1.10288	5.39293	150.825	3.11031e-07	3.26687e-05		Ci.v01.chr09G08330	OF23159	20.8305	23.0963	19.4919	21.1822	53.502	40.9116	43.0555	42.7925	42.2497
Ci.v01.chr08G16340	1.31868	5.46061	150.443	3.14666e-07	3.28659e-05		Ci.v01.chr08G16340	OF00673	36.5748	45.4754	42.5436	44.2814	18.5325	17.5053	13.7167	17.2672	6.60088
Ci.v01.chr13G12130	1.5645	8.66561	150.178	3.17218e-07	3.29484e-05		Ci.v01.chr13G12130	OF22584	1383.41	1763.81	1715.24	1518.39	483.727	528.302	476.214	644.714	34.7902
Ci.v01.chr12G07840	1.04232	7.59749	149.605	3.22828e-07	3.33458e-05		Ci.v01.chr12G07840	OF31602	611.007	656.574	657.742	628.068	265.796	320.398	322.415	318.228	345.907
Ci.v01.chr04G22770	-1.30902	4.55552	149.325	3.25618e-07	3.34492e-05		Ci.v01.chr04G22770	OF04317	8.93945	7.02958	8.28103	7.1429	19.434	17.7708	21.3327	18.6262	10.3032
Ci.v01.chr10G08550	1.55785	5.57328	147.918	3.40053e-07	3.44498e-05		Ci.v01.chr10G08550	OF28099	57.5976	74.1561	63.1123	77.7587	28.1371	23.3268	19.4391	20.8346	9.54897
Ci.v01.chr16G01960	1.6892	7.77296	147.893	3.40317e-07	3.44498e-05		Ci.v01.chr16G01960	OF08421	706.532	987.504	913.472	904.175	298.421	234.48	226.54	318.501	12.9787
Ci.v01.chr04G14800	1.82107	2.99271	147.78	3.41508e-07	3.44498e-05		Ci.v01.chr04G14800	OF20492	8.5168	11.7002	9.75541	10.9842	3.24519	2.64346	2.8349	2.74259	0.631748
Ci.v01.chr15G03380	1.27523	4.48698	147.665	3.42729e-07	3.44498e-05		Ci.v01.chr15G03380	OF04779	40.3746	50.1642	48.7795	49.2021	20.6211	20.1991	17.0965	19.2679	28.9994
Ci.v01.chr16G02070	2.79423	1.62198	147.272	3.46946e-07	3.46057e-05		Ci.v01.chr16G02070	OF08410	2.51105	2.14289	1.87816	2.3647	0.320206	0.205677	0.347874	0.379784	0.469833
Ci.v01.chr02G10320	1.12988	5.80072	147.176	3.47982e-07	3.46057e-05		Ci.v01.chr02G10320	OF18602	58.6774	73.2364	65.0866	74.8222	31.2513	27.4562	34.674	29.6649	18.537
Ci.v01.chr13G04160	2.64457	8.43151	146.337	3.57214e-07	3.53359e-05		Ci.v01.chr13G04160	OF31998	753.99	772.748	807.756	876.672	155.965	138.916	70.7664	142.537	29.9677
Ci.v01.ContigUN06420	-0.733403	6.0661	146.082	3.60073e-07	3.53385e-05		Ci.v01.ContigUN06420	OF30232	48.2044	50.8126	48.109	50.5329	79.1961	78.3178	87.7953	80.2858	59.3099
Ci.v01.chr13G10500	4.83691	3.69168	145.96	3.61453e-07	3.53385e-05		Ci.v01.chr13G10500	OF22421	10.776	31.3853	16.6091	20.8173	0.817858	0.275174	0.92308	0.711354	0
Ci.v01.chr08G10840	-0.840669	7.51306	145.832	3.62911e-07	3.53385e-05		Ci.v01.chr08G10840	OF10492	62.1938	60.2555	57.6002	57.6175	111.57	104.701	96.5369	108.686	98.2842
Ci.v01.ContigUN18010	1.62614	3.5014	145.451	3.67283e-07	3.55789e-05		Ci.v01.ContigUN18010	OF20962	7.54954	10.2429	9.29049	9.81461	3.13952	2.42121	2.8104	2.90297	0.355845
Ci.v01.chr12G01120	-1.06216	7.42012	145.098	3.71388e-07	3.5791e-05		Ci.v01.chr12G01120	OF19837	46.4786	54.787	43.2079	45.2302	111.794	89.9795	97.7813	93.1991	133.626
Ci.v01.chr13G11130	1.01356	6.10947	144.868	3.74102e-07	3.58677e-05		Ci.v01.chr13G11130	OF22484	67.2229	81.2771	72.5736	80.2137	42.0788	32.7794	36.9296	36.1572	23.8556
Ci.v01.chr13G06550	-1.2094	5.68435	144.676	3.76379e-07	3.58827e-05		Ci.v01.chr13G06550	OF06900	39.4416	44.9599	45.632	38.2733	104.207	87.1865	110.493	84.2766	88.4382
Ci.v01.chr01G04710	1.65964	5.95418	144.504	3.78431e-07	3.58827e-05		Ci.v01.chr01G04710	OF24092	189.501	250.645	261.423	225.944	71.4315	69.3928	60.9505	88.6843	17.4222
Ci.v01.chr10G09850	0.836495	5.13471	144.372	3.80016e-07	3.58827e-05		Ci.v01.chr10G09850	OF27969	37.3331	41.2298	39.3765	39.3751	22.3964	20.2615	21.5329	23.0746	22.5325
Ci.v01.chr04G18660	1.42375	5.22845	143.473	3.91032e-07	3.67373e-05		Ci.v01.chr04G18660	OF19096	74.3237	94.2725	97.8889	100.365	41.069	32.2162	31.1018	31.1132	19.618
Ci.v01.chr09G15010	1.8117	5.00641	142.55	4.02742e-07	3.76483e-05		Ci.v01.chr09G15010	OF23827	150.183	153.139	169.959	179.662	62.5384	36.392	47.8738	37.9704	2.69407
Ci.v01.chr04G19380	-2.60662	2.48944	142.335	4.05529e-07	3.77202e-05		Ci.v01.chr04G19380	OF19168	0.77434	0.788104	0.684853	0.532244	4.84075	3.0188	5.0357	3.9917	1.80396
Ci.v01.chr09G03770	1.4088	4.2281	141.849	4.11921e-07	3.81252e-05		Ci.v01.chr09G03770	OF07618	25.6009	29.3405	31.9959	30.8671	11.9078	9.03319	11.0484	11.9505	0.895309
Ci.v01.chr08G02600	-1.34047	3.82652	141.124	4.21682e-07	3.87538e-05		Ci.v01.chr08G02600	OF21847	12.8257	14.6641	15.8241	14.4383	38.4528	34.5699	39.6486	32.5106	39.4132
Ci.v01.chr02G00790	1.66315	4.27567	141.038	4.2286e-07	3.87538e-05		Ci.v01.chr02G00790	OF21257	125.284	144.753	117.615	119.802	45.7179	37.5125	30.5487	44.994	37.7873
Ci.v01.chr05G18450	0.921887	4.5034	140.784	4.2635e-07	3.88831e-05		Ci.v01.chr05G18450	OF25677	13.1944	15.692	14.1089	13.6405	7.84655	6.93798	6.97023	6.77224	3.29275
Ci.v01.chr09G14010	0.754961	5.73192	139.674	4.42058e-07	3.95371e-05		Ci.v01.chr09G14010	OF23727	35.4116	32.8701	33.5208	36.074	19.8031	20.2727	21.1925	19.627	17.4927
Ci.v01.chr03G13630	1.32192	4.24726	139.607	4.43025e-07	3.95371e-05		Ci.v01.chr03G13630	OF17446	21.073	26.2482	25.327	21.8347	10.3047	9.80008	8.48264	8.84726	3.30477
Ci.v01.chr05G04360	-2.52065	3.71758	139.578	4.43446e-07	3.95371e-05		Ci.v01.chr05G04360	OF14872	3.37816	5.08855	3.69914	3.07322	21.791	27.2224	15.9409	21.6667	69.5412
Ci.v01.chr09G07200	1.0937	5.41825	139.534	4.44076e-07	3.95371e-05		Ci.v01.chr09G07200	OF23046	33.5741	35.196	36.0572	37.8823	18.0476	18.301	16.0177	13.9197	27.772
Ci.v01.chr06G05520	-1.14886	5.36245	139.398	4.46065e-07	3.95371e-05		Ci.v01.chr06G05520	OF02592	30.8065	25.4117	26.8413	28.8	65.2335	67.8789	59.1665	53.5576	66.1812
Ci.v01.chr05G00660	-1.54158	8.46249	139.388	4.46209e-07	3.95371e-05		Ci.v01.chr05G00660	OF07160	467.371	634.838	564.238	428.415	1352.98	1512.13	1665.13	1507.63	972.888
Ci.v01.chr06G15460	1.23321	5.78393	139.188	4.49136e-07	3.96088e-05		Ci.v01.chr06G15460	OF09508	69.8265	75.6849	72.0112	76.0197	37.7876	30.057	25.4738	30.3386	26.9762
Ci.v01.chr04G19370	0.844064	5.73786	138.916	4.53169e-07	3.97448e-05		Ci.v01.chr04G19370	OF19167	186.902	203.934	208.425	208.244	119.195	100.868	120.102	105.929	65.9899
Ci.v01.ContigUN09750	5.94627	3.08258	138.798	4.5493e-07	3.97448e-05		Ci.v01.ContigUN09750	OF30565	18.3841	26.7981	15.4979	28.463	0.182017	0.91861	0.271898	0	13.4036
Ci.v01.chr09G04250	1.22519	4.06329	138.491	4.59558e-07	3.99623e-05		Ci.v01.chr09G04250	OF16083	23.7336	25.498	25.894	28.9633	12.355	9.77648	11.4686	10.6389	9.4628
Ci.v01.ContigUN09740	2.86412	8.48728	138.169	4.64458e-07	4.02014e-05		Ci.v01.ContigUN09740	OF30564	1195.67	1097.07	1234.51	1313.56	149.882	190.587	92.4631	222.036	75.1377
Ci.v01.chr05G03160	-1.49896	6.59549	136.723	4.87304e-07	4.19845e-05		Ci.v01.chr05G03160	OF14992	70.08	68.7122	83.9805	57.5882	205.491	167.727	189.488	223.303	67.317
Ci.v01.chr12G00190	-3.97357	5.13671	136.357	4.93292e-07	4.23055e-05		Ci.v01.chr12G00190	OF19744	4.11655	2.29321	3.28091	2.08369	38.1773	66.1358	25.7584	52.1075	53.0498
Ci.v01.chr02G00540	-1.13024	4.89161	136.128	4.97094e-07	4.24368e-05		Ci.v01.chr02G00540	OF21232	10.408	11.4531	10.168	12.3674	22.4852	25.7385	26.3273	21.7074	10.8891
Ci.v01.chr14G07920	2.86247	2.5406	135.747	5.03484e-07	4.2787e-05		Ci.v01.chr14G07920	OF32599	21.7093	23.8166	16.478	25.6122	4.30276	2.6957	2.95517	1.93575	0.898022
Ci.v01.chr02G11190	1.1266	4.14301	135.41	5.09228e-07	4.30793e-05		Ci.v01.chr02G11190	OF18689	33.9009	33.6613	31.9458	33.3357	16.696	14.0122	16.3469	13.2729	11.4489
Ci.v01.chr09G01040	1.23195	4.96593	135.04	5.15604e-07	4.34222e-05		Ci.v01.chr09G01040	OF07345	42.4018	54.6898	55.116	44.8863	19.4161	20.8375	22.1638	20.7181	6.11584
Ci.v01.chr04G04260	-1.00899	5.00794	134.618	5.23019e-07	4.38492e-05		Ci.v01.chr04G04260	OF26394	8.34971	9.74368	8.63133	9.24241	18.3181	15.3217	18.4414	19.1284	25.9045
Ci.v01.chr14G09200	1.14951	4.15221	134.097	5.32338e-07	4.44313e-05		Ci.v01.chr14G09200	OF32727	9.39924	7.72234	8.54679	8.78949	3.86041	3.82397	3.79672	3.8502	0.943319
Ci.v01.chr05G17210	0.766768	6.69052	133.465	5.43911e-07	4.51954e-05		Ci.v01.chr05G17210	OF25801	124.262	135.381	122.344	128.223	79.9809	66.8601	79.1193	71.3641	47.709
Ci.v01.chr16G03100	-1.67351	8.5254	132.929	5.53978e-07	4.55616e-05		Ci.v01.chr16G03100	OF08307	177.442	205.276	179.546	165.583	668.098	686.288	460.701	484.745	442.392
Ci.v01.chr11G08590	1.11919	5.13951	132.891	5.54706e-07	4.55616e-05		Ci.v01.chr11G08590	OF24438	34.047	38.2663	33.2999	36.9815	17.026	15.8636	13.8455	18.2499	4.7257
Ci.v01.chr09G15320	3.26216	3.07951	132.722	5.57915e-07	4.55616e-05		Ci.v01.chr09G15320	OF23858	23.3134	15.8388	15.7911	16.4639	1.60533	2.99768	1.43883	1.28887	0.323877
Ci.v01.chr13G10670	-2.52641	6.20961	132.698	5.58381e-07	4.55616e-05		Ci.v01.chr13G10670	OF22438	14.3467	24.6857	16.5698	16.6486	106.516	139.762	77.4462	87.5132	244.237
Ci.v01.chr04G05240	1.48106	5.07368	132.587	5.60504e-07	4.55616e-05		Ci.v01.chr04G05240	OF26492	59.5021	57.0455	55.4011	64.7488	17.6493	20.9342	19.0344	26.1199	30.849
Ci.v01.chr06G11040	2.11001	3.93213	131.931	5.73312e-07	4.6401e-05		Ci.v01.chr06G11040	OF12040	19.5549	25.2151	15.817	26.8182	5.42687	4.50391	4.32358	5.74892	3.71042
Ci.v01.chr04G23150	-0.777519	7.5564	130.918	5.93778e-07	4.77502e-05		Ci.v01.chr04G23150	OF04279	184.541	193.187	187.057	194.744	353.607	298.245	354.595	304.41	139.688
Ci.v01.chr01G21790	-3.5665	2.06851	130.854	5.9509e-07	4.77502e-05		Ci.v01.chr01G21790	OF09801	0.361848	0.38117	0.262883	0.504749	5.05365	6.10449	4.08399	2.74375	5.4322
Ci.v01.chr12G08820	0.708539	6.09962	130.069	6.11591e-07	4.86714e-05		Ci.v01.chr12G08820	OF31504	61.4269	60.7503	67.3244	65.5136	39.17	38.0955	38.7035	38.5427	23.8724
Ci.v01.chr03G01440	-0.966676	10.1029	130.061	6.11777e-07	4.86714e-05		Ci.v01.chr03G01440	OF09197	547.552	608.661	606.815	615.079	1188.45	1021.74	1233.77	1162.92	710.916
Ci.v01.ContigUN03770	-1.13307	5.89222	129.374	6.26671e-07	4.95685e-05		Ci.v01.ContigUN03770	OF29967	23.5972	20.9633	23.5518	21.3612	45.5999	56.5819	45.33	46.7512	13.3613
Ci.v01.chr10G06530	0.918637	9.09184	129.298	6.28356e-07	4.95685e-05		Ci.v01.chr10G06530	OF28301	473.196	435.883	495.361	440.003	256.878	223.763	234.964	246.831	103.633
Ci.v01.chr08G00790	1.02577	5.79862	129.176	6.31062e-07	4.95728e-05		Ci.v01.chr08G00790	OF08940	73.6636	74.8772	71.7234	84.605	37.6955	41.1376	37.8862	31.6187	17.6798
Ci.v01.chr05G01860	-2.36986	4.0177	128.977	6.35501e-07	4.97127e-05		Ci.v01.chr05G01860	OF07040	2.58692	4.21655	3.52678	3.16305	21.9366	19.6622	14.4621	12.7689	30.4048
Ci.v01.chr06G03660	1.91676	5.50164	128.719	6.41296e-07	4.99569e-05		Ci.v01.chr06G03660	OF02778	61.6771	66.3199	72.8661	76.6539	26.4608	14.9862	16.823	14.7679	3.12855
Ci.v01.chr01G02760	1.28611	8.35877	128.255	6.51917e-07	5.05163e-05		Ci.v01.chr01G02760	OF16872	507.316	461.226	511.426	608.617	215.145	220.086	179.851	232.526	116.4
Ci.v01.chr01G04780	1.31824	3.57268	128.17	6.5388e-07	5.05163e-05		Ci.v01.chr01G04780	OF24099	6.12906	5.25495	5.12634	5.76837	2.119	2.09335	2.4021	2.23972	1.0233
Ci.v01.chr12G04870	1.231	5.19126	128.016	6.57451e-07	5.05832e-05		Ci.v01.chr12G04870	OF15206	54.988	66.3552	63.084	64.8167	26.3707	30.1834	25.9346	21.6834	25.6072
Ci.v01.chr04G00670	-3.24836	1.38933	127.608	6.67054e-07	5.11117e-05		Ci.v01.chr04G00670	OF26035	0.571187	0.855733	0.774606	0.743643	7.1142	7.60327	8.43929	4.09485	14.7752
Ci.v01.chr02G01500	-1.93008	4.71459	127.388	6.72312e-07	5.13042e-05		Ci.v01.chr02G01500	OF21328	10.5519	9.40129	10.0355	7.37441	28.6395	40.672	30.3877	41.0268	67.1744
Ci.v01.chr14G04640	2.0762	7.79393	127.27	6.75149e-07	5.13113e-05		Ci.v01.chr14G04640	OF21812	777.645	903.687	795.315	879.424	257.689	142.969	151.505	237.076	0
Ci.v01.chr04G16110	1.99694	4.4477	127.133	6.78453e-07	5.13537e-05		Ci.v01.chr04G16110	OF20623	30.3358	48.0214	27.8579	35.5427	7.63319	8.32942	8.76591	10.0761	0.138739
Ci.v01.chr12G01230	-1.71523	2.74126	126.822	6.86039e-07	5.17185e-05		Ci.v01.chr12G01230	OF19848	2.25266	1.78117	2.03661	2.1414	6.50999	5.92315	7.44189	6.90142	5.45708
Ci.v01.chr05G05870	0.893425	7.776	126.473	6.94668e-07	5.19558e-05		Ci.v01.chr05G05870	OF14294	250.31	249.249	257.145	258.496	154.401	116.947	141.574	129.596	87.9017
Ci.v01.chr10G13440	2.55334	2.66931	126.465	6.94879e-07	5.19558e-05		Ci.v01.chr10G13440	OF27610	10.3995	9.60688	10.3441	9.80077	1.34231	2.06459	1.1458	2.18107	0.515835
Ci.v01.chr01G18880	-2.97443	2.91494	126.359	6.97523e-07	5.19558e-05		Ci.v01.chr01G18880	OF18030	4.22077	3.51301	3.9371	2.32598	23.7654	38.0052	20.9584	26.2932	78.275
Ci.v01.chr16G05470	1.74891	4.5633	125.856	7.1026e-07	5.26945e-05		Ci.v01.chr16G05470	OF29246	17.6973	22.6739	21.3785	18.8744	7.40481	4.76671	4.81584	6.78683	0.266774
Ci.v01.chr16G05400	-1.50753	3.09272	125.361	7.23059e-07	5.34321e-05		Ci.v01.chr16G05400	OF29239	3.08247	3.21749	2.69219	2.86653	9.34822	7.24035	8.43398	8.45288	12.7446
Ci.v01.chr07G05480	0.879736	7.16771	124.915	7.34844e-07	5.40891e-05		Ci.v01.chr07G05480	OF19263	123.25	146.488	130.531	149.612	71.4872	76.6637	71.1921	76.2749	54.806
Ci.v01.chr12G06990	-4.31122	4.70956	124.611	7.43022e-07	5.44766e-05		Ci.v01.chr12G06990	OF31687	1.48259	0.799283	2.78524	0.960933	36.331	36.6714	29.666	16.228	13.8627
Ci.v01.chr07G02630	-0.727554	6.28981	124.323	7.50854e-07	5.46457e-05		Ci.v01.chr07G02630	OF19548	37.1464	41.5622	40.5464	38.1877	63.7693	65.8339	67.8484	60.3971	92.5971
Ci.v01.chr12G10660	-1.57972	3.34295	124.239	7.53171e-07	5.46457e-05		Ci.v01.chr12G10660	OF31320	4.75227	3.89358	3.51007	3.92218	12.8934	12.0258	12.461	10.1552	19.2077
Ci.v01.chr07G18380	-1.44057	3.1654	124.205	7.54096e-07	5.46457e-05		Ci.v01.chr07G18380	OF05636	2.54779	2.68857	2.54631	2.59495	7.33326	6.13093	6.67596	7.6941	4.33387
Ci.v01.chr06G17140	1.73385	3.53064	124.069	7.57855e-07	5.4706e-05		Ci.v01.chr06G17140	OF09676	8.76997	10.2253	10.5781	10.3906	3.0505	2.29957	3.76855	2.79018	0.467425
Ci.v01.chr03G18870	1.19416	6.43601	123.612	7.70643e-07	5.54151e-05		Ci.v01.chr03G18870	OF17727	70.3863	95.5049	80.488	83.4144	32.0211	36.7841	41.1126	32.7432	34.4612
Ci.v01.chr16G02030	1.06509	6.67003	123.494	7.73964e-07	5.54408e-05		Ci.v01.chr16G02030	OF08414	122.254	139.989	137.79	150.186	75.6137	55.5133	61.7946	67.4458	45.9708
Ci.v01.chr07G04340	0.724225	5.99381	123.256	7.80761e-07	5.55461e-05		Ci.v01.chr07G04340	OF19377	96.6303	111.176	96.1646	99.6992	61.3328	61.6456	61.1658	57.733	55.0634
Ci.v01.chr01G19000	-1.07718	7.97179	123.235	7.81376e-07	5.55461e-05		Ci.v01.chr01G19000	OF18042	554.867	499.2	577.17	539.694	1025.01	1056.09	1162.96	1292.29	773.411
Ci.v01.chr10G10330	-2.37348	9.05422	122.77	7.94857e-07	5.59372e-05		Ci.v01.chr10G10330	OF27921	674.643	422.436	409.634	522.648	2086.32	2544.59	2274.95	3483.77	5136.69
Ci.v01.chr02G02210	-3.04227	5.66364	122.747	7.95532e-07	5.59372e-05		Ci.v01.chr02G02210	OF09093	8.84035	13.8619	9.03911	9.52599	48.4484	72.705	107.759	107.82	188.685
Ci.v01.chr02G14670	-5.06173	4.13061	122.719	7.96368e-07	5.59372e-05		Ci.v01.chr02G14670	OF32380	0.903093	0.338246	0.831057	0.377923	21.5038	27.549	8.31891	23.5315	12.8901
Ci.v01.chr07G03050	-1.27472	6.01047	122.635	7.98846e-07	5.59372e-05		Ci.v01.chr07G03050	OF19506	18.6737	25.1899	22.3423	20.2202	51.8908	56.0029	56.8093	42.555	67.2335
Ci.v01.chr02G15220	-1.09181	4.48602	122.428	8.04978e-07	5.61562e-05		Ci.v01.chr02G15220	OF32325	5.11289	5.15174	5.32953	5.68499	10.2811	12.0214	12.4182	10.2158	5.87868
Ci.v01.ContigUN07970	0.58357	6.36326	122.165	8.12844e-07	5.62979e-05		Ci.v01.ContigUN07970	OF30387	73.8168	73.4807	73.0619	74.7314	49.9783	48.4472	49.2662	47.1502	41.4497
Ci.v01.chr13G01880	0.809435	5.81739	122.134	8.13775e-07	5.62979e-05		Ci.v01.chr13G01880	OF21010	75.1723	80.6275	79.7221	77.0626	46.2176	47.9985	41.2985	41.2463	37.3428
Ci.v01.chr06G14140	-0.81102	8.66078	122.059	8.16043e-07	5.62979e-05		Ci.v01.chr06G14140	OF11696	258.226	230.759	226.326	231.127	414.538	410.849	400.555	419.103	633.136
Ci.v01.chr08G11350	-2.71479	2.20658	121.544	8.31823e-07	5.71756e-05		Ci.v01.chr08G11350	OF10543	1.2114	1.43678	1.09521	1.35184	7.24822	5.82305	11.4904	8.83299	0.746091
Ci.v01.chr01G21750	-2.50566	2.81597	121.349	8.37896e-07	5.73821e-05		Ci.v01.chr01G21750	OF09797	2.32888	2.93915	2.354	3.57818	17.6191	17.597	17.731	10.4232	9.72857
Ci.v01.chr09G04930	-1.18208	5.96277	120.577	8.62448e-07	5.88479e-05		Ci.v01.chr09G04930	OF25320	16.0321	19.0509	18.0304	16.5515	42.8344	44.7429	33.8596	35.1522	14.5601
Ci.v01.chr03G20170	-1.99718	2.84529	120.128	8.77113e-07	5.96309e-05		Ci.v01.chr03G20170	OF17597	2.98201	2.19388	2.68225	2.57503	16.776	19.2959	12.1415	15.6616	1.96778
Ci.v01.chr13G02160	-1.58121	5.16098	119.689	8.91763e-07	6.02865e-05		Ci.v01.chr13G02160	OF21038	8.07374	7.94105	8.5437	8.0129	32.9005	19.5051	23.6686	20.9523	13.9461
Ci.v01.chr05G13530	-2.305	5.63042	119.646	8.93205e-07	6.02865e-05		Ci.v01.chr05G13530	OF16425	6.33116	6.48555	5.42516	6.0386	29.8086	40.8175	18.8774	28.7965	112.105
Ci.v01.chr02G12270	-1.5359	5.72841	119.434	9.00402e-07	6.04201e-05		Ci.v01.chr02G12270	OF18797	19.5039	21.1985	16.01	20.8558	52.272	70.4965	53.4134	46.5982	174.539
Ci.v01.chr10G11160	-1.67099	5.14834	119.398	9.01648e-07	6.04201e-05		Ci.v01.chr10G11160	OF27838	9.99163	13.5192	12.5163	11.5295	31.38	44.4888	31.7753	42.0222	125.991
Ci.v01.chr16G12350	1.24638	6.97506	118.961	9.16706e-07	6.12098e-05		Ci.v01.chr16G12350	OF30664	358.496	463.744	473.186	449.674	181.597	163.835	169.158	213.549	34.5062
Ci.v01.chr14G03220	0.899929	6.16101	118.666	9.2706e-07	6.16808e-05		Ci.v01.chr14G03220	OF11164	50.0256	48.4321	51.9055	50.3572	31.37	26.7667	25.6711	23.9372	23.911
Ci.v01.chr12G04720	-2.07846	5.18875	118.287	9.40532e-07	6.23553e-05		Ci.v01.chr12G04720	OF15191	11.4884	9.49782	12.0513	9.6413	41.5719	37.7135	63.8383	32.9648	34.17
Ci.v01.chr12G02480	-1.23504	5.55261	117.776	9.59123e-07	6.26972e-05		Ci.v01.chr12G02480	OF19973	51.1609	48.743	54.3898	37.8236	115.495	100.616	116.068	116.38	95.2376
Ci.v01.chr05G08950	2.13316	4.89023	117.755	9.59902e-07	6.26972e-05		Ci.v01.chr05G08950	OF08693	35.0789	32.0089	37.8302	23.75	8.00873	5.32794	6.3896	9.36182	1.6984
Ci.v01.ContigUN12340	3.32881	3.19769	117.721	9.61159e-07	6.26972e-05		Ci.v01.ContigUN12340	OF21723	17.7768	8.32269	16.77	15.9146	1.70093	1.71687	0.846954	1.52414	0.245118
Ci.v01.chr04G05120	-0.929476	7.89338	117.634	9.64357e-07	6.26972e-05		Ci.v01.chr04G05120	OF26480	201.355	198.697	192.523	172.56	388.361	353.25	322.246	379.863	472.664
Ci.v01.chr03G01890	1.56165	3.65632	117.605	9.65433e-07	6.26972e-05		Ci.v01.chr03G01890	OF09242	7.90412	8.63986	8.57656	8.99085	3.35529	2.13239	2.81548	3.14908	0.313396
Ci.v01.chr04G11780	1.64059	4.42957	117.569	9.66783e-07	6.26972e-05		Ci.v01.chr04G11780	OF20190	6.72231	9.1925	9.64341	9.14793	3.24972	2.24145	2.53511	2.93524	0.491727
Ci.v01.chr09G05050	0.861955	6.46526	117.505	9.69164e-07	6.26972e-05		Ci.v01.chr09G05050	OF25332	165.736	150.377	155.567	170.893	87.9404	80.7214	84.3267	97.4091	88.9042
Ci.v01.chr05G01740	-0.914998	7.33707	117.372	9.74135e-07	6.28015e-05		Ci.v01.chr05G01740	OF07052	141.624	141.561	127.927	122.813	281.615	251.525	225.073	239.915	341.159
Ci.v01.chr05G03370	-0.890471	4.69581	117.059	9.85938e-07	6.31799e-05		Ci.v01.chr05G03370	OF14971	38.7839	38.341	37.4191	35.7796	70.755	72.275	72.1541	61.0676	61.6676
Ci.v01.chr06G07510	-1.03825	6.37087	116.955	9.89924e-07	6.31799e-05		Ci.v01.chr06G07510	OF02393	51.4803	59.8249	51.3611	51.4252	100.817	107.532	129.269	98.2088	95.8651
Ci.v01.chr06G14610	-1.84279	3.88734	116.877	9.92898e-07	6.31799e-05		Ci.v01.chr06G14610	OF09423	5.77979	6.53942	6.45406	8.80886	24.2607	20.1841	31.1891	22.6508	16.0188
Ci.v01.chr15G09460	1.48398	5.25172	116.861	9.93522e-07	6.31799e-05		Ci.v01.chr15G09460	OF05387	84.2802	82.851	94.4169	90.3171	28.4367	39.6017	25.3384	31.0064	19.8428
Ci.v01.chr08G15060	1.82809	4.46704	116.44	1.00983e-06	6.39993e-05		Ci.v01.chr08G15060	OF00545	51.1827	58.0083	55.3469	69.9819	22.0447	14.1705	12.479	16.7675	1.28745
Ci.v01.chr07G01670	-3.27178	4.80032	115.835	1.03385e-06	6.53002e-05		Ci.v01.chr07G01670	OF19644	2.46753	4.8135	3.68491	3.3942	57.3426	30.8408	26.3962	23.8603	0.284949
Ci.v01.chr11G05230	2.60782	6.60799	115.637	1.04184e-06	6.55835e-05		Ci.v01.chr11G05230	OF10388	105.377	151.062	114.995	128.412	21.7949	14.7854	31.4974	13.3782	1.43163
Ci.v01.chr13G13120	-1.11615	4.0321	115.501	1.04739e-06	6.57113e-05		Ci.v01.chr13G13120	OF22683	4.19381	4.6763	4.46555	4.37636	9.44066	10.4169	8.61336	9.41569	25.1688
Ci.v01.chr14G07820	-2.37499	1.62805	115.153	1.06176e-06	6.639e-05		Ci.v01.chr14G07820	OF32589	1.21507	1.13774	1.00886	1.04924	5.32546	4.25215	7.04492	6.22204	2.32524
Ci.v01.chr10G09570	-1.84333	4.07866	114.924	1.07134e-06	6.67657e-05		Ci.v01.chr10G09570	OF27997	6.71397	5.87918	7.52732	5.83895	24.7659	24.0785	15.6487	22.3407	10.8546
Ci.v01.chr05G00680	-2.21716	4.67349	114.807	1.07625e-06	6.68489e-05		Ci.v01.chr05G00680	OF07158	9.03736	13.6285	11.9794	11.3236	59.5042	43.7053	72.2729	37.2471	62.8376
Ci.v01.chr16G01710	1.91546	5.05416	114.438	1.092e-06	6.76027e-05		Ci.v01.chr16G01710	OF08446	17.699	22.4586	21.9626	24.0643	7.48969	3.83635	5.03746	6.2825	0.817549
Ci.v01.chr04G06140	1.03847	4.89412	114.327	1.09676e-06	6.76735e-05		Ci.v01.chr04G06140	OF26582	63.9977	68.5556	71.049	79.1077	39.4353	30.3101	35.4293	31.3467	25.6688
Ci.v01.chr01G08440	-0.936267	4.79638	114.145	1.10468e-06	6.79378e-05		Ci.v01.chr01G08440	OF01202	33.8111	29.7162	29.6776	31.5561	67.4072	53.2576	59.5589	56.6547	95.9633
Ci.v01.chr16G12890	1.20216	7.14256	113.741	1.1225e-06	6.88073e-05		Ci.v01.chr16G12890	OF05495	607.629	714.563	752.419	650.873	254.934	307.932	272.87	335.699	140.812
Ci.v01.chr16G05040	-0.772874	5.06386	113.567	1.13026e-06	6.90564e-05		Ci.v01.chr16G05040	OF29203	25.4586	26.5201	27.4353	25.9687	44.9551	42.3611	49.1957	42.0453	52.5517
Ci.v01.ContigUN09640	2.00018	3.03461	113.121	1.15046e-06	7.00619e-05		Ci.v01.ContigUN09640	OF30554	21.2609	24.7973	19.8721	20.6965	3.75758	5.97652	5.32962	6.28511	4.82426
Ci.v01.chr16G05170	1.73269	4.34536	112.726	1.16871e-06	7.09422e-05		Ci.v01.chr16G05170	OF29216	23.3649	27.6782	29.4813	32.2477	10.8531	6.09985	8.04485	8.66416	0.497645
Ci.v01.chr09G13280	1.50581	5.88646	112.637	1.17288e-06	7.09649e-05		Ci.v01.chr09G13280	OF23654	73.8954	102.767	95.6747	107.997	36.0192	25.3079	33.8082	37.5588	3.05897
Ci.v01.chr16G11320	-1.31656	3.07169	112.324	1.18768e-06	7.16288e-05		Ci.v01.chr16G11320	OF02140	4.52487	4.36724	4.1808	4.72578	10.583	10.8752	10.7933	11.5168	13.2482
Ci.v01.chr06G03070	1.36826	5.41106	112.227	1.1923e-06	7.16758e-05		Ci.v01.chr06G03070	OF02837	70.8051	75.6288	82.9721	87.1398	36.0637	25.6849	25.254	34.2558	12.3035
Ci.v01.chr04G04760	-0.618527	7.61363	111.784	1.21373e-06	7.25486e-05		Ci.v01.chr04G04760	OF26444	76.5038	74.8221	73.2737	73.4104	113.841	108.349	119.417	111.977	185.647
Ci.v01.chr04G22710	0.948459	6.69343	111.627	1.22143e-06	7.25486e-05		Ci.v01.chr04G22710	OF04323	136.97	143.689	123.799	161.261	71.5388	77.6213	66.8874	73.9196	45.1211
Ci.v01.chr10G03500	1.33486	4.97823	111.529	1.22627e-06	7.25486e-05		Ci.v01.chr10G03500	OF17832	58.873	68.1377	66.5845	63.5283	28.5614	22.1611	30.6687	19.7918	21.1677
Ci.v01.chr14G09400	-1.99973	5.42088	111.496	1.22787e-06	7.25486e-05		Ci.v01.chr14G09400	OF32747	57.9902	46.4269	46.7762	48.114	188.545	254.878	134.091	206.063	340.56
Ci.v01.chr01G03600	1.11896	4.24078	111.439	1.23073e-06	7.25486e-05		Ci.v01.chr01G03600	OF16788	19.1556	24.1074	19.689	22.2814	9.70224	9.96396	8.81956	10.4164	4.32458
Ci.v01.chr05G16820	-0.801229	6.43919	111.38	1.23366e-06	7.25486e-05		Ci.v01.chr05G16820	OF25840	47.7349	41.2151	40.1551	42.0078	71.5109	76.5007	77.3108	69.9203	73.8547
Ci.v01.chr16G07420	0.83852	9.93797	111.371	1.23411e-06	7.25486e-05		Ci.v01.chr16G07420	OF29441	1676.31	1735.3	1645.14	1706.17	1058.72	864.503	922.08	905.389	415.218
Ci.v01.chr06G04470	-1.11271	6.04958	111.279	1.2387e-06	7.25486e-05		Ci.v01.chr06G04470	OF02697	44.6233	39.0683	41.6496	33.6056	76.7467	83.8069	88.362	91.9715	90.9426
Ci.v01.chr05G13590	-0.635497	7.58277	111.135	1.24593e-06	7.25486e-05		Ci.v01.chr05G13590	OF16419	126.264	132.429	126.042	126.234	214.659	187.462	192.678	192.138	187.056
Ci.v01.chr07G10420	-2.40633	2.86836	111.014	1.25203e-06	7.25486e-05		Ci.v01.chr07G10420	OF06432	1.35923	1.03703	1.99935	1.73216	7.33054	9.3072	9.045	6.61653	23.5329
Ci.v01.chr07G12510	-1.5685	3.98377	110.916	1.25705e-06	7.25486e-05		Ci.v01.chr07G12510	OF06223	2.6478	3.45517	3.54712	2.38373	9.23528	9.45201	7.80988	8.72474	5.36069
Ci.v01.chr12G04160	2.44467	3.13449	110.697	1.26826e-06	7.25486e-05		Ci.v01.chr12G04160	OF15135	8.0699	11.6493	11.3999	12.5076	2.66881	2.22758	1.22668	1.90578	1.03546
Ci.v01.chr09G13930	-1.6645	4.34192	110.645	1.27096e-06	7.25486e-05		Ci.v01.chr09G13930	OF23719	10.7532	9.99789	9.31597	9.29568	25.036	27.0907	41.0941	30.4851	114.173
Ci.v01.chr10G12890	-1.79176	2.79731	110.598	1.27336e-06	7.25486e-05		Ci.v01.chr10G12890	OF27665	5.10725	4.37519	3.57884	4.74947	17.6145	16.3733	14.3704	12.8838	2.91127
Ci.v01.chr05G14540	0.697682	5.98649	110.594	1.27357e-06	7.25486e-05		Ci.v01.chr05G14540	OF00361	89.7107	95.1795	91.2574	88.4945	62.5103	51.8203	55.4669	53.3523	52.5881
Ci.v01.chr10G03580	1.69264	5.80552	110.56	1.27536e-06	7.25486e-05		Ci.v01.chr10G03580	OF17840	112.759	108.403	119.677	105.583	37.8346	35.8529	22.6071	40.3826	7.36378
Ci.v01.chr04G21870	1.53891	4.9001	110.558	1.27547e-06	7.25486e-05		Ci.v01.chr04G21870	OF04407	19.2005	21.2949	22.6076	25.8297	8.74085	5.54869	7.31065	8.73795	0.58553
Ci.v01.chr12G10600	2.02537	3.25025	110.535	1.27666e-06	7.25486e-05		Ci.v01.chr12G10600	OF31326	12.4186	11.9567	15.6995	16.9641	2.57021	3.69686	4.09536	3.48223	3.95389
Ci.v01.chr12G08550	-1.81682	4.84774	110.361	1.28572e-06	7.28417e-05		Ci.v01.chr12G08550	OF31531	8.23272	9.05544	8.64734	7.88659	30.9308	26.682	40.0305	20.7857	25.841
Ci.v01.chr14G05510	-2.41678	7.36569	110.168	1.29587e-06	7.31951e-05		Ci.v01.chr14G05510	OF17101	53.141	61.5953	55.9216	51.44	335.437	226.117	444.865	192.334	50.8789
Ci.v01.chr05G08060	-0.978483	4.64015	109.907	1.30979e-06	7.37283e-05		Ci.v01.chr05G08060	OF14513	3.99416	3.9115	4.66766	3.95289	9.01057	7.77394	8.07103	7.34209	11.6961
Ci.v01.chr14G04940	-2.24218	5.59579	109.843	1.3132e-06	7.37283e-05		Ci.v01.chr14G04940	OF08611	6.82358	10.3414	9.47175	5.42971	42.1013	44.8043	29.3204	33.1359	64.1111
Ci.v01.chr04G02770	-1.0972	4.35612	109.618	1.32535e-06	7.4188e-05		Ci.v01.chr04G02770	OF26245	11.781	9.68729	9.90575	10.344	21.5785	20.3987	21.8167	24.624	12.0992
Ci.v01.chr11G08490	1.19546	3.91506	109.379	1.33839e-06	7.45426e-05		Ci.v01.chr11G08490	OF24448	28.0462	30.0567	30.3511	34.5376	14.3476	11.7477	12.5898	14.4998	3.03635
Ci.v01.chr12G01890	-0.768989	6.10909	109.356	1.33966e-06	7.45426e-05		Ci.v01.chr12G01890	OF19914	75.7046	70.1041	68.5786	71.9549	129.77	106.854	131.424	116.511	142.193
Ci.v01.chr10G02510	0.893096	6.70036	109.132	1.35206e-06	7.5009e-05		Ci.v01.chr10G02510	OF02213	339.846	301.937	352.375	365.235	167.945	172.11	193.337	191.914	135.567
Ci.v01.chr09G08280	-1.50377	4.7003	108.972	1.36103e-06	7.50392e-05		Ci.v01.chr09G08280	OF23154	14.0825	19.6609	13.3963	14.3507	49.1941	35.4679	48.6065	39.14	17.6063
Ci.v01.chr07G08480	-1.47711	3.01887	108.934	1.36315e-06	7.50392e-05		Ci.v01.chr07G08480	OF06626	2.99793	2.99426	2.7588	2.55559	7.50452	8.86811	7.42798	7.39368	10.8476
Ci.v01.chr04G24980	1.71056	4.97075	108.854	1.36764e-06	7.50392e-05		Ci.v01.chr04G24980	OF04096	17.1067	26.4585	25.12	24.9602	8.31563	5.80834	6.09505	8.14518	0.838845
Ci.v01.chr10G05600	0.898162	6.13338	108.822	1.3695e-06	7.50392e-05		Ci.v01.chr10G05600	OF03416	24.888	30.0404	27.5491	27.9741	16.3483	12.9268	13.8612	15.6424	6.95797
Ci.v01.chr05G03880	-1.90746	1.75368	108.703	1.37622e-06	7.50392e-05		Ci.v01.chr05G03880	OF14920	1.22201	1.50181	1.47966	1.34948	5.17603	4.44791	5.29398	5.82638	1.69341
Ci.v01.chr06G11170	1.60182	5.05667	108.643	1.37962e-06	7.50392e-05		Ci.v01.chr06G11170	OF12027	29.2007	38.1484	37.5931	39.5346	12.2898	8.38573	12.288	14.1593	0.644665
Ci.v01.chr03G12800	-1.69995	3.08037	108.624	1.38069e-06	7.50392e-05		Ci.v01.chr03G12800	OF17363	6.70869	5.70186	4.79888	4.51108	16.6359	19.0816	16.9438	17.2648	17.3537
Ci.v01.chr01G03630	1.45707	6.56208	108.283	1.40035e-06	7.56877e-05		Ci.v01.chr01G03630	OF16785	54.9155	68.2906	64.0817	70.8141	29.9602	20.8426	18.3561	23.997	6.29371
Ci.v01.chr09G13300	-0.659563	7.27222	108.277	1.40072e-06	7.56877e-05		Ci.v01.chr09G13300	OF23656	131.071	142.914	132.644	148.271	228.939	200.953	221.545	219.774	309.97
Ci.v01.chr01G25060	-1.04061	4.98603	108.133	1.40912e-06	7.57878e-05		Ci.v01.chr01G25060	OF03339	45.0291	37.2106	40.9873	35.6267	85.4879	85.0997	82.3972	71.0795	244.315
Ci.v01.chr07G09330	0.811535	5.90459	108.106	1.41068e-06	7.57878e-05		Ci.v01.chr07G09330	OF06541	68.2632	71.0613	59.9351	68.5136	39.5879	37.1865	41.149	33.2581	44.4521
Ci.v01.chr16G02570	1.58236	6.84429	108.005	1.41661e-06	7.58879e-05		Ci.v01.chr16G02570	OF08360	39.3906	51.0385	46.7084	53.0704	20.2603	11.5506	14.8523	16.3417	1.21113
Ci.v01.chr09G06260	0.958664	5.34439	107.932	1.42088e-06	7.58995e-05		Ci.v01.chr09G06260	OF22952	114.454	110.046	112.356	105.865	56.138	47.7171	65.9946	56.057	35.1983
Ci.v01.chr09G12900	-1.01084	6.76753	107.58	1.44187e-06	7.68011e-05		Ci.v01.chr09G12900	OF23616	116.896	111.918	97.5269	99.7413	230.465	182.089	242.703	196.855	269.02
Ci.v01.chr08G10090	1.05824	7.14397	107.385	1.45369e-06	7.71107e-05		Ci.v01.chr08G10090	OF13437	89.1175	104.229	97.9578	91.2761	53.6272	45.9501	37.9097	44.5934	30.2598
Ci.v01.chr16G12480	-1.55825	4.97158	107.348	1.45593e-06	7.71107e-05		Ci.v01.chr16G12480	OF11664	10.4976	13.2134	12.5025	12.6962	38.3504	45.02	29.7689	29.5251	67.9394
Ci.v01.chr12G10350	3.42021	6.01512	106.757	1.49241e-06	7.88197e-05		Ci.v01.chr12G10350	OF31351	83.2704	82.4215	95.6669	92.3108	13.6234	2.84327	7.29365	9.30335	0.361651
Ci.v01.chr04G01510	-1.17531	3.92429	106.624	1.5008e-06	7.90391e-05		Ci.v01.chr04G01510	OF26119	11.7619	11.2863	12.0525	13.1978	26.7958	30.731	25.976	24.5691	15.5358
Ci.v01.chr13G00950	1.26613	4.95545	106.448	1.51193e-06	7.94019e-05		Ci.v01.chr13G00950	OF14077	9.63897	12.0218	11.6995	12.7379	5.53955	4.52727	3.91507	4.93175	2.23522
Ci.v01.chr02G05300	-0.693897	6.84376	106.303	1.52121e-06	7.94812e-05		Ci.v01.chr02G05300	OF10327	43.5421	52.0141	44.8092	45.7272	77.8784	73.0765	76.8748	70.3421	34.0428
Ci.v01.chr01G01330	-1.03781	6.99986	106.237	1.52547e-06	7.94812e-05		Ci.v01.chr01G01330	OF17015	62.8944	67.8307	68.6022	61.7168	148.318	138.208	108.075	136.353	84.3499
Ci.v01.ContigUN30070	2.15078	4.46127	106.209	1.5273e-06	7.94812e-05		Ci.v01.ContigUN30070	OF00105	83.2095	90.8991	105.718	107.66	32.7643	15.0493	17.781	21.0592	2.59954
Ci.v01.chr01G02610	2.13112	4.9952	106.16	1.53045e-06	7.94812e-05		Ci.v01.chr01G02610	OF16887	40.233	53.5544	43.0471	52.6201	15.7202	10.4111	6.99229	9.72786	5.45309
Ci.v01.ContigUN03670	-1.91248	2.87194	105.934	1.5451e-06	8.00199e-05		Ci.v01.ContigUN03670	OF29957	1.44851	1.35632	1.08423	1.43888	5.42687	6.05593	4.05336	4.35708	13.0169
Ci.v01.chr10G08390	1.54036	2.75431	105.728	1.55863e-06	8.04343e-05		Ci.v01.chr10G08390	OF28115	6.02725	5.51439	6.9526	5.94731	1.98041	1.9139	2.26597	2.15667	1.31767
Ci.v01.chr14G02450	-1.09637	6.09598	105.682	1.56171e-06	8.04343e-05		Ci.v01.chr14G02450	OF11087	142.736	170.961	151.211	126.171	363.754	299.791	318.782	271.882	89.9293
Ci.v01.chr06G12900	1.14423	5.3607	105.584	1.56825e-06	8.05492e-05		Ci.v01.chr06G12900	OF11854	81.1528	72.4888	66.2663	71.3691	27.3768	31.3533	38.3616	33.3752	15.2245
Ci.v01.chr12G06260	1.20707	7.63005	105.273	1.58908e-06	8.12258e-05		Ci.v01.chr12G06260	OF31760	57.8205	85.6099	67.9006	71.106	30.1374	28.7211	35.0411	27.2506	35.2844
Ci.v01.chr06G06620	1.37276	4.163	105.258	1.59011e-06	8.12258e-05		Ci.v01.chr06G06620	OF02482	6.43852	7.36182	7.65704	7.98331	3.4445	2.19999	2.96516	2.65612	2.65016
Ci.v01.chr05G01220	-2.10222	3.06574	105.131	1.59874e-06	8.13168e-05		Ci.v01.chr05G01220	OF07104	5.40812	8.5363	5.38834	6.46619	25.4718	32.8523	30.2991	21.3027	106.919
Ci.v01.chr08G03030	1.25935	5.03425	105.104	1.60059e-06	8.13168e-05		Ci.v01.chr08G03030	OF03462	16.0701	15.7778	16.6245	16.0084	8.19216	4.95174	6.83025	6.78756	1.60954
Ci.v01.chr01G05350	1.05758	4.85805	104.95	1.61111e-06	8.14883e-05		Ci.v01.chr01G05350	OF24156	41.3335	42.6815	35.3236	43.1798	23.1369	18.4973	19.025	16.7581	7.99395
Ci.v01.chr10G03490	-1.57941	3.87131	104.927	1.61268e-06	8.14883e-05		Ci.v01.chr10G03490	OF17831	6.44134	8.89627	8.42334	7.63738	20.4993	28.3577	23.3521	20.9429	14.3562
Ci.v01.chr09G14530	-1.33514	3.87039	104.79	1.62214e-06	8.17455e-05		Ci.v01.chr09G14530	OF23779	3.01962	3.7203	4.09501	3.2219	10.0428	8.78535	8.52292	7.8586	5.69673
Ci.v01.chr01G16790	-1.41718	3.6165	104.541	1.63953e-06	8.23996e-05		Ci.v01.chr01G16790	OF18256	6.5465	4.7109	5.04962	5.35509	13.9338	14.1204	16.364	12.6467	10.1918
Ci.v01.chr05G12750	0.893897	7.92742	104.187	1.6646e-06	8.31825e-05		Ci.v01.chr05G12750	OF14685	619.995	633.775	616.162	648.254	383.314	276.732	352.637	332.158	130.573
Ci.v01.chr05G07210	0.944182	4.54293	104.138	1.66814e-06	8.31825e-05		Ci.v01.chr05G07210	OF14428	35.4328	39.3931	36.0604	36.3708	18.3198	20.1499	17.0989	20.2819	13.4251
Ci.v01.chr03G14960	-1.80983	4.79743	104.133	1.66845e-06	8.31825e-05		Ci.v01.chr03G14960	OF22814	23.2722	26.6498	23.9139	30.1231	61.3471	97.6796	95.2261	105.936	185.072
Ci.v01.ContigUN03480	-0.900082	5.41059	103.977	1.67975e-06	8.33599e-05		Ci.v01.ContigUN03480	OF29938	45.4028	40.6024	40.027	36.2447	77.2747	66.7753	79.003	77.7395	156.28
Ci.v01.chr10G08830	6.27764	2.70472	103.928	1.68328e-06	8.33599e-05		Ci.v01.chr10G08830	OF28071	8.70329	12.9517	9.48442	21.9683	0.498164	0.0718332	0.0708726	0	0
Ci.v01.chr02G00910	-1.01271	4.45696	103.899	1.68539e-06	8.33599e-05		Ci.v01.chr02G00910	OF21269	8.43072	7.43204	7.29015	8.83447	17.6641	16.1569	14.6656	15.573	17.8948
Ci.v01.chr09G17240	-0.893213	5.46991	103.739	1.69707e-06	8.37159e-05		Ci.v01.chr09G17240	OF08488	49.532	62.8208	48.9955	57.8823	101.765	102.84	102.54	94.6632	127.594
Ci.v01.ContigUN06920	1.163	4.74464	103.586	1.70826e-06	8.39628e-05		Ci.v01.ContigUN06920	OF30282	18.1757	22.0808	20.7399	23.6318	10.0966	7.71223	9.16198	10.4849	4.52229
Ci.v01.chr04G04730	-0.966724	6.80837	103.548	1.71105e-06	8.39628e-05		Ci.v01.chr04G04730	OF26441	38.0934	38.2166	37.8259	36.0061	84.7919	71.7186	60.5648	73.741	22.1819
Ci.v01.chr04G16960	-7.15848	2.5642	103.351	1.72573e-06	8.44616e-05		Ci.v01.chr04G16960	OF20708	0	0.25283	0.261555	0	25.7176	9.11048	34.9696	12.905	12.2231
Ci.v01.chr15G02240	3.89708	3.1808	102.852	1.76347e-06	8.6083e-05		Ci.v01.chr15G02240	OF04665	23.8913	31.4442	38.1936	57.6416	3.51918	2.6255	0.914257	2.91758	0.308695
Ci.v01.chr06G13170	1.20992	5.03428	102.759	1.77065e-06	8.61248e-05		Ci.v01.chr06G13170	OF11827	31.6038	47.5327	40.1165	42.6153	18.0896	17.6504	18.3152	15.2498	15.5108
Ci.v01.chr04G05500	1.47629	5.02791	102.677	1.77695e-06	8.61248e-05		Ci.v01.chr04G05500	OF26518	20.3061	30.8153	27.2106	27.9998	11.7691	8.37648	8.15177	9.53992	1.25571
Ci.v01.chr01G26010	1.31178	4.8454	102.662	1.77814e-06	8.61248e-05		Ci.v01.chr01G26010	OF07850	49.2423	33.4891	40.7418	38.8377	16.6825	16.2912	17.8968	14.1561	11.4927
Ci.v01.chr06G08720	0.722418	5.42104	102.485	1.79186e-06	8.65651e-05		Ci.v01.chr06G08720	OF12272	53.7004	54.7257	56.3845	62.0002	36.5045	33.1912	35.1998	31.3292	26.4491
Ci.v01.chr06G06950	-1.40128	7.8412	102.326	1.80437e-06	8.69446e-05		Ci.v01.chr06G06950	OF02449	118.955	146.353	143.712	124.587	368.442	336.355	432.461	261.227	31.2327
Ci.v01.ContigUN04760	1.05155	4.53673	102.101	1.82223e-06	8.75793e-05		Ci.v01.ContigUN04760	OF30066	42.1894	51.4751	48.4105	53.0684	21.8202	20.9503	25.4402	24.9964	9.01927
Ci.v01.chr07G15610	-0.961626	4.97079	101.997	1.83054e-06	8.77532e-05		Ci.v01.chr07G15610	OF05913	19.8857	19.0474	16.7995	18.7351	33.9752	40.2	33.0024	36.1944	73.0629
Ci.v01.chr11G09130	-1.35947	3.85992	101.854	1.84207e-06	8.80803e-05		Ci.v01.chr11G09130	OF24384	28.7012	35.3057	27.2568	30.8774	92.2555	81.1549	72.3706	65.1727	66.8081
Ci.v01.chr14G06530	-0.982971	5.32173	101.386	1.88034e-06	8.96808e-05		Ci.v01.chr14G06530	OF17203	9.39137	12.0465	9.58191	11.4439	21.5963	18.8051	23.3867	19.4821	20.1264
Ci.v01.chr13G07820	1.46418	7.813	101.279	1.88924e-06	8.98758e-05		Ci.v01.chr13G07820	OF00929	923.266	1253.19	1286.73	1107.18	457.846	364.006	334.29	484.53	25.6454
Ci.v01.chr11G11160	-2.46429	5.34755	101.119	1.90266e-06	9.02844e-05		Ci.v01.chr11G11160	OF13606	3.6486	5.04322	4.56811	3.41608	24.5721	32.2362	14.4651	19.5275	101.053
Ci.v01.chr01G26200	0.908307	7.44263	100.865	1.92412e-06	9.08807e-05		Ci.v01.chr01G26200	OF07869	245.576	256.861	250.906	230.843	156.178	123.032	116.907	124.029	85.0957
Ci.v01.chr09G11510	0.867868	6.72649	100.855	1.92494e-06	9.08807e-05		Ci.v01.chr09G11510	OF23477	87.7528	112.454	98.3541	111.116	57.7675	58.6685	53.3728	52.3561	50.0587
Ci.v01.chr01G18160	-0.719825	7.16264	100.666	1.9412e-06	9.13542e-05		Ci.v01.chr01G18160	OF17958	86.1221	86.4085	82.4104	83.7097	143.641	147.941	139.921	121.243	128.471
Ci.v01.chr10G12160	1.42354	9.08275	100.522	1.9536e-06	9.13542e-05		Ci.v01.chr10G12160	OF27738	193.891	207.558	210.899	210.905	81.9465	96.0532	61.7619	64.0183	48.6407
Ci.v01.chr05G12150	1.14648	5.36038	100.514	1.95427e-06	9.13542e-05		Ci.v01.chr05G12150	OF14745	11.1891	14.5532	14.8289	14.1191	6.78753	5.12172	5.90637	6.67961	2.0275
Ci.v01.chr13G07890	1.05885	8.23504	100.511	1.95452e-06	9.13542e-05		Ci.v01.chr13G07890	OF00922	967.019	1139.51	1132.53	1040.45	535.192	522.35	419.268	556.481	167.101
Ci.v01.chr04G01060	2.97559	3.53321	100.263	1.97623e-06	9.19932e-05		Ci.v01.chr04G01060	OF26074	23.3832	10.3821	11.538	14.9051	1.30701	1.8774	2.20273	2.16934	0.659226
Ci.v01.chr16G00860	-0.873723	4.589	100.242	1.97803e-06	9.19932e-05		Ci.v01.chr16G00860	OF03185	12.5163	11.6136	14.2636	13.1141	24.3256	22.5118	23.812	22.9554	18.9403
Ci.v01.chr01G24790	0.888005	5.54333	100.106	1.99011e-06	9.23254e-05		Ci.v01.chr01G24790	OF16558	36.738	39.62	38.541	39.8806	19.2882	18.1476	23.6848	21.8976	15.4072
Ci.v01.chr09G01520	1.6834	4.15829	99.7784	2.01942e-06	9.3453e-05		Ci.v01.chr09G01520	OF07393	13.1643	20.2925	14.4868	17.4887	5.94603	4.13913	4.36965	5.67928	0.86869
Ci.v01.chr01G14560	1.57707	5.84809	99.5814	2.03729e-06	9.40475e-05		Ci.v01.chr01G14560	OF01814	17.808	24.5365	24.2295	24.0963	9.35258	5.39699	7.26597	8.12987	0.541175
Ci.v01.chr08G13150	0.968958	5.40763	99.3191	2.0614e-06	9.47695e-05		Ci.v01.chr08G13150	OF10723	224.365	207.554	244.102	231.272	125.707	114.946	96.9729	121.189	100.447
Ci.v01.chr11G09040	1.95173	2.31638	99.3011	2.06307e-06	9.47695e-05		Ci.v01.chr11G09040	OF24393	10.6926	13.1531	10.1545	9.65111	3.36017	2.03499	2.77265	2.98683	2.80852
Ci.v01.chr05G17650	2.18553	2.97831	99.1138	2.08051e-06	9.53362e-05		Ci.v01.chr05G17650	OF25757	14.2834	12.3283	13.3721	14.7669	4.3847	1.9916	2.54718	3.00696	0.516028
Ci.v01.chr14G03080	-2.27198	6.49752	98.9445	2.09643e-06	9.5831e-05		Ci.v01.chr14G03080	OF11150	29.771	35.7574	32.1599	32.2514	150.599	232.914	102.141	134.163	656.702
Ci.v01.chr06G08830	-0.739544	6.19123	98.2197	2.16626e-06	9.87816e-05		Ci.v01.chr06G08830	OF12261	22.1939	21.0809	20.8786	21.5318	36.3888	36.5147	38.2814	30.5576	146.078
Ci.v01.chr01G23990	0.995928	5.45177	98.0135	2.18664e-06	9.92904e-05		Ci.v01.chr01G23990	OF10021	73.4383	78.1162	75.4056	80.2223	33.09	44.3524	39.7406	35.0087	22.7959
Ci.v01.chr08G12580	-0.815243	6.237	97.9994	2.18804e-06	9.92904e-05		Ci.v01.chr08G12580	OF10666	58.8616	63.4315	68.1509	65.7506	105.182	117.677	104.43	118.444	80.4417
Ci.v01.chr08G08170	1.67423	6.52125	97.7368	2.21435e-06	0.000100134		Ci.v01.chr08G08170	OF13245	39.7894	47.8688	45.8693	52.0548	18.4342	11.4329	10.8756	16.8927	1.50222
Ci.v01.chr05G07400	-2.42704	4.63048	97.7072	2.21734e-06	0.000100134		Ci.v01.chr05G07400	OF14447	4.50476	6.67471	4.50747	4.87971	32.5963	16.8856	38.015	22.6581	23.598
Ci.v01.chr14G00470	1.71936	4.33593	97.6326	2.22489e-06	0.000100233		Ci.v01.chr14G00470	OF00158	29.3813	34.8087	33.7452	31.5266	14.2034	7.70856	9.09814	8.02255	3.09595
Ci.v01.chr08G06720	-1.52196	5.26662	97.5245	2.23589e-06	0.000100314		Ci.v01.chr08G06720	OF13100	15.396	17.0036	15.1321	12.6392	52.2163	37.4309	49.9948	32.1368	49.808
Ci.v01.chr06G20570	2.63376	2.62717	97.5096	2.23742e-06	0.000100314		Ci.v01.chr06G20570	OF13866	3.30836	3.76692	3.53799	4.25801	0.460538	0.954172	0.410359	0.535168	0.391218
Ci.v01.ContigUN12630	1.20359	5.9463	97.3491	2.25389e-06	0.000100811		Ci.v01.ContigUN12630	OF21752	17.4885	23.62	22.3746	23.791	10.4649	7.46539	9.58038	9.98335	1.25217
Ci.v01.chr02G15560	1.61171	4.95851	97.2546	2.26366e-06	0.000100985		Ci.v01.chr02G15560	OF32291	27.4363	30.3096	33.4525	35.4392	12.402	7.77151	8.40221	12.4927	2.32539
Ci.v01.chr05G08920	1.62655	6.40359	97.1866	2.27071e-06	0.000100985		Ci.v01.chr05G08920	OF08690	74.8781	109.612	94.4793	63.0252	27.3935	23.9298	27.2804	31.0995	6.79359
Ci.v01.chr05G01680	1.61673	5.29087	97.1226	2.27738e-06	0.000100985		Ci.v01.chr05G01680	OF07058	169.534	178.944	196.703	198.653	72.1552	45.7363	47.2633	75.2158	13.6476
Ci.v01.chr04G05640	1.88127	6.60359	97.1033	2.2794e-06	0.000100985		Ci.v01.chr04G05640	OF26532	275.451	294.921	313.402	312.763	87.547	99.514	48.2304	85.7247	31.4064
Ci.v01.chr15G03320	0.831558	5.96826	96.6185	2.33074e-06	0.000102844		Ci.v01.chr15G03320	OF04773	52.1696	60.6578	56.121	63.3501	35.784	30.0413	29.4922	34.0797	23.9986
Ci.v01.chr01G00620	1.67486	2.95722	96.6035	2.33235e-06	0.000102844		Ci.v01.chr01G00620	OF16212	25.858	28.9565	30.125	24.8589	10.5605	7.75235	6.6926	8.9926	3.06678
Ci.v01.chr05G20240	-2.17139	1.86382	96.5219	2.34114e-06	0.000102988		Ci.v01.chr05G20240	OF16542	1.45368	1.81488	1.09521	1.72736	6.5086	5.15116	5.45055	7.49691	0.373045
Ci.v01.chr07G08700	1.20423	5.26476	96.3841	2.35607e-06	0.000103254		Ci.v01.chr07G08700	OF06604	21.1883	29.0937	26.6712	28.1486	13.6267	9.97864	10.1113	11.4969	6.16548
Ci.v01.chr15G04050	-1.61135	6.75911	96.3471	2.36009e-06	0.000103254		Ci.v01.chr15G04050	OF04846	36.6841	53.8836	44.1866	48.9465	148.932	176.159	113.173	116.395	147.054
Ci.v01.chr11G09370	1.90503	3.07854	96.2761	2.36785e-06	0.000103254		Ci.v01.chr11G09370	OF24360	7.67079	8.96733	7.92581	8.38718	2.93775	2.10577	1.48401	2.17917	0.0858978
Ci.v01.chr02G09860	1.09848	5.24482	96.2247	2.37348e-06	0.000103254		Ci.v01.chr02G09860	OF13019	13.0983	13.8046	13.6284	13.9497	7.54944	4.96411	6.03631	6.93908	4.4302
Ci.v01.chr01G11890	-1.9665	2.88164	96.2126	2.3748e-06	0.000103254		Ci.v01.chr01G11890	OF01547	5.15537	3.39695	3.8841	2.75224	15.6505	12.7966	15.3247	14.8292	7.58508
Ci.v01.chr06G10530	-2.92773	3.43416	95.9611	2.40262e-06	0.000104221		Ci.v01.chr06G10530	OF12091	2.64114	3.74703	2.24828	1.93512	16.0521	28.4098	13.504	22.1416	97.3037
Ci.v01.chr10G06690	1.62041	6.33783	95.8296	2.4173e-06	0.000104615		Ci.v01.chr10G06690	OF28285	49.547	58.8927	55.0866	60.5164	26.0717	14.0394	15.8083	16.4002	1.79318
Ci.v01.chr02G07600	1.32289	5.62005	95.5337	2.45077e-06	0.000105631		Ci.v01.chr02G07600	OF08239	120.133	156.439	157.984	166.614	70.2378	51.3334	50.3567	66.2487	20.5797
Ci.v01.chr07G13200	2.25974	4.22427	95.5224	2.45207e-06	0.000105631		Ci.v01.chr07G13200	OF06154	21.3116	19.4132	23.6002	22.8036	5.0119	5.30208	2.30364	5.36844	0.437521
Ci.v01.chr06G14020	0.769487	7.68429	95.3937	2.4668e-06	0.000105943		Ci.v01.chr06G14020	OF11708	397.8	434.542	430.62	441.785	263.816	228.15	278.313	221.683	127.876
Ci.v01.chr01G16170	-1.27409	3.92407	95.3603	2.47064e-06	0.000105943		Ci.v01.chr01G16170	OF18194	15.6956	14.1225	13.5409	14.7101	32.5668	40.6932	36.7939	29.0772	46.6724
Ci.v01.ContigUN07560	-0.887697	4.92098	95.1547	2.49445e-06	0.000106362		Ci.v01.ContigUN07560	OF30346	63.5887	54.4217	58.85	53.861	109.238	113.444	97.336	102.93	224.88
Ci.v01.chr11G01440	-1.43718	2.92274	95.0858	2.50249e-06	0.000106362		Ci.v01.chr11G01440	OF11429	10.1335	8.1798	8.96981	10.3985	25.6013	24.5491	28.6826	22.4815	31.3134
Ci.v01.chr06G20840	-1.15763	9.90464	95.0533	2.5063e-06	0.000106362		Ci.v01.chr06G20840	OF13839	1183.64	1063.97	1100.82	900.733	2634.23	2538.19	2199.67	2030.43	5132.39
Ci.v01.chr13G10830	-0.937475	5.48167	95.0483	2.50689e-06	0.000106362		Ci.v01.chr13G10830	OF22454	41.633	54.0013	48.5925	43.0535	87.6115	93.9004	93.7859	80.0847	118.013
Ci.v01.chr16G02930	-0.960216	4.83803	95.0314	2.50887e-06	0.000106362		Ci.v01.chr16G02930	OF08324	8.15165	9.69576	10.2082	8.87818	17.4866	19.6191	18.9549	17.5831	11.4319
Ci.v01.chr02G12450	2.71561	4.84983	94.8352	2.53201e-06	0.000106975		Ci.v01.chr02G12450	OF18815	32.3181	43.0857	38.8119	47.3716	10.0676	3.05412	6.41007	4.91381	0
Ci.v01.chr06G03240	-2.06998	2.55952	94.8119	2.53477e-06	0.000106975		Ci.v01.chr06G03240	OF02820	5.96686	8.93935	7.86067	5.54886	31.4759	35.7421	26.1216	24.7884	46.3043
Ci.v01.ContigUN04840	-2.03039	1.83374	94.5329	2.56818e-06	0.000108141		Ci.v01.ContigUN04840	OF30074	2.01547	1.8872	2.15783	1.57834	9.13188	7.64853	5.9983	8.28719	2.84196
Ci.v01.chr07G14210	1.9236	3.29195	94.4275	2.58094e-06	0.000108311		Ci.v01.chr07G14210	OF06053	12.7913	18.0016	16.6938	15.7416	5.82218	3.4694	3.28329	3.94232	0.353805
Ci.v01.chr03G15230	-1.2578	6.16581	94.3755	2.58725e-06	0.000108311		Ci.v01.chr03G15230	OF22841	32.7962	40.8532	32.453	28.0347	84.8754	71.9003	69.113	91.6199	68.1033
Ci.v01.chr10G15130	-0.699093	5.26186	94.337	2.59194e-06	0.000108311		Ci.v01.chr10G15130	OF03253	43.3392	44.4153	48.1518	42.7362	73.027	68.3485	78.1203	67.957	63.473
Ci.v01.chr06G13130	1.67998	4.31491	94.3087	2.5954e-06	0.000108311		Ci.v01.chr06G13130	OF11831	12.7701	16.4892	16.2288	15.0261	5.14856	3.09743	4.71984	5.74875	0.515925
Ci.v01.chr01G14180	1.07646	7.13169	94.2245	2.60572e-06	0.0001085		Ci.v01.chr01G14180	OF01776	104.414	122.001	116.175	118.33	68.5967	45.1508	52.0329	50.581	25.1928
Ci.v01.chr16G03770	0.640154	6.71326	94.1258	2.61786e-06	0.000108763		Ci.v01.chr16G03770	OF29076	156.141	147.197	152.277	153.269	90.9534	99.988	96.7134	99.1712	72.8602
Ci.v01.ContigUN09250	-1.14928	5.99741	93.9519	2.63945e-06	0.000109356		Ci.v01.ContigUN09250	OF30515	33.231	25.3247	25.7924	27.491	66.5793	49.9542	69.842	59.8811	57.381
Ci.v01.chr10G09490	1.47991	4.72099	93.9168	2.64382e-06	0.000109356		Ci.v01.chr10G09490	OF28005	22.5054	26.9849	27.423	29.1678	12.3572	8.0486	7.43015	9.87443	0.705589
Ci.v01.chr14G02780	1.30263	4.88733	93.7823	2.6607e-06	0.000109746		Ci.v01.chr14G02780	OF11120	18.6789	26.3516	24.3259	24.4729	10.9481	7.2904	9.72936	9.76659	0.881986
Ci.v01.chr05G16700	-3.74723	3.8536	93.7482	2.66499e-06	0.000109746		Ci.v01.chr05G16700	OF25852	10.7578	7.02066	5.99983	10.9137	62.9944	85.5831	118.63	193.856	11.7455
Ci.v01.chr01G09350	-2.19513	2.05301	93.6119	2.68226e-06	0.000110214		Ci.v01.chr01G09350	OF01293	4.84267	3.99032	3.0022	3.06233	19.3366	18.6225	17.3135	12.6406	23.4429
Ci.v01.chr12G03980	1.4409	4.49567	93.5353	2.69202e-06	0.000110253		Ci.v01.chr12G03980	OF15117	30.1852	31.0452	28.9718	31.8605	14.9924	8.10917	11.0246	10.5387	1.34007
Ci.v01.chr13G10420	-1.92433	3.03719	93.512	2.695e-06	0.000110253		Ci.v01.chr13G10420	OF22413	2.77597	2.11794	2.19103	2.19906	10.687	5.98757	9.84584	8.55193	4.93912
Ci.v01.chr02G07740	0.810791	6.05294	93.3421	2.71684e-06	0.000110904		Ci.v01.chr02G07740	OF08253	53.8473	67.2782	63.2728	65.4907	33.1778	35.3661	38.4476	34.0032	23.3264
Ci.v01.chr05G10120	-0.95878	6.30818	93.2957	2.72283e-06	0.000110906		Ci.v01.chr05G10120	OF15806	17.9999	17.9505	16.9398	17.6008	32.9469	27.822	36.0586	39.185	71.1351
Ci.v01.chr10G06500	1.20678	6.7439	93.1422	2.7428e-06	0.000111477		Ci.v01.chr10G06500	OF28304	209.135	173.825	178.928	166.443	79.4581	75.0724	101.233	64.3557	26.3192
Ci.v01.chr03G17380	0.852377	5.77458	93.0603	2.75352e-06	0.00011167		Ci.v01.chr03G17380	OF28588	34.8889	35.6447	34.8345	39.817	19.9217	21.0642	21.8653	16.79	10.1188
Ci.v01.chr07G10690	-1.35705	4.63135	92.8789	2.77744e-06	0.000112127		Ci.v01.chr07G10690	OF06405	23.6376	21.0902	23.9759	23.4779	56.1028	68.0686	45.0356	64.3801	26.7536
Ci.v01.chr06G12080	1.56568	3.40994	92.8737	2.77814e-06	0.000112127		Ci.v01.chr06G12080	OF11936	9.99423	12.0641	14.2883	14.613	5.01755	3.84016	4.50265	3.7075	0.444966
Ci.v01.chr07G07320	2.29246	4.04848	92.8387	2.78279e-06	0.000112127		Ci.v01.chr07G07320	OF06742	14.8509	21.4103	15.6186	17.5371	3.62685	2.91995	5.33182	2.16658	0.479104
Ci.v01.chr05G15960	1.1784	5.63955	92.7409	2.79582e-06	0.00011241		Ci.v01.chr05G15960	OF25926	15.0788	21.2999	19.1407	18.5238	9.46777	6.59195	7.9935	8.40328	0.69928
Ci.v01.chr06G08100	-0.813917	8.01426	92.6513	2.80783e-06	0.000112587		Ci.v01.chr06G08100	OF12334	202.801	196.606	180.245	174.221	304.511	340.841	318.849	347.467	450.729
Ci.v01.chr15G01850	0.871778	8.29633	92.6105	2.81331e-06	0.000112587		Ci.v01.chr15G01850	OF32214	535.423	560.12	528.813	544.226	310.005	247.472	341.232	277.176	129.972
Ci.v01.chr15G01350	-0.707603	5.93329	92.5736	2.8183e-06	0.000112587		Ci.v01.chr15G01350	OF32164	28.405	26.2673	28.6242	26.538	41.2188	46.0831	45.6677	44.6858	91.5812
Ci.v01.chr03G06550	0.882588	4.88673	92.2685	2.85984e-06	0.000114003		Ci.v01.chr03G06550	OF24894	36.0724	38.8963	38.3996	43.2912	24.6203	19.4456	20.8478	19.1946	32.4831
Ci.v01.chr09G02490	-3.54494	4.31186	92.2007	2.86917e-06	0.000114132		Ci.v01.chr09G02490	OF07490	8.41549	12.2833	8.87109	11.2786	63.6965	78.7079	193.01	143.775	73.1722
Ci.v01.chr04G24390	1.1	5.02177	92.083	2.88545e-06	0.000114327		Ci.v01.chr04G24390	OF04155	22.2554	25.1869	27.1097	25.2479	14.4052	9.70636	10.6067	11.3425	5.41062
Ci.v01.chr05G05560	-0.85168	5.22153	92.0768	2.88631e-06	0.000114327		Ci.v01.chr05G05560	OF14263	28.7384	26.9093	29.3932	29.6366	56.8288	48.605	45.0265	54.5242	14.1647
Ci.v01.chr14G07830	1.38646	3.13185	91.9744	2.90059e-06	0.00011465		Ci.v01.chr14G07830	OF32590	14.3868	18.8595	14.4755	14.8463	6.63033	6.09185	5.58712	5.37448	1.97222
Ci.v01.chr11G11780	1.75321	5.63787	91.8829	2.91341e-06	0.000114826		Ci.v01.chr11G11780	OF13668	51.3687	54.3439	55.2049	66.7859	24.6831	12.5846	14.1757	15.6533	0.101838
Ci.v01.chr09G15440	0.707921	6.19468	91.8551	2.91732e-06	0.000114826		Ci.v01.chr09G15440	OF23870	74.3314	75.5038	74.5063	83.9574	51.0988	41.029	47.3804	47.5736	29.5881
Ci.v01.chr02G01340	-1.50694	4.17627	91.6636	2.94442e-06	0.000115649		Ci.v01.chr02G01340	OF21312	31.6898	27.4525	26.9381	22.4532	87.2637	63.9686	64.6861	89.3601	147.775
Ci.v01.chr03G04140	1.47553	6.38171	91.541	2.96191e-06	0.000116092		Ci.v01.chr03G04140	OF24653	15.0924	23.4949	21.4299	22.0403	8.27038	5.60352	7.17131	8.1973	2.10004
Ci.v01.chr06G13930	1.3926	4.04257	91.4891	2.96936e-06	0.000116141		Ci.v01.chr06G13930	OF20058	25.3568	25.1732	23.0087	24.2907	10.2821	10.8727	6.82645	8.77467	6.56198
Ci.v01.chr06G21140	0.860184	6.7657	91.1887	3.01293e-06	0.000117487		Ci.v01.chr06G21140	OF13809	54.9906	59.2142	55.931	60.6557	38.2467	28.5231	31.5131	27.9105	14.4222
Ci.v01.chr10G09740	1.88947	3.97858	91.1654	3.01635e-06	0.000117487		Ci.v01.chr10G09740	OF27980	31.5416	23.0366	26.4287	23.759	9.24365	6.19588	4.8185	7.75484	0
Ci.v01.chr03G21180	1.73534	4.78697	91.1163	3.02354e-06	0.000117513		Ci.v01.chr03G21180	OF18544	38.1276	35.6351	38.5684	46.9703	13.5291	8.12849	10.4578	15.582	0.389931
Ci.v01.chr05G07010	-0.938407	5.19316	91.0751	3.0296e-06	0.000117513		Ci.v01.chr05G07010	OF14408	10.6926	10.1771	8.76412	9.86161	17.1638	21.2077	18.3253	18.3053	40.0015
Ci.v01.chr08G09800	1.92379	5.4395	90.8704	3.05993e-06	0.000118444		Ci.v01.chr08G09800	OF13408	88.9722	90.8745	89.856	98.4153	33.9814	27.7533	15.738	18.7935	5.98961
Ci.v01.chr15G07190	1.09231	5.55725	90.8132	3.06848e-06	0.000118529		Ci.v01.chr15G07190	OF05160	52.8143	56.8039	59.8955	53.9414	32.9783	25.6703	22.6641	22.7204	17.203
Ci.v01.chr12G12740	1.03337	4.78895	90.719	3.0826e-06	0.000118829		Ci.v01.chr12G12740	OF31112	47.0708	43.8935	48.6919	53.2305	26.7874	18.8911	24.9985	22.8777	7.60553
Ci.v01.chr01G07540	-0.732354	5.9636	90.5581	3.10691e-06	0.00011952		Ci.v01.chr01G07540	OF01112	48.9348	44.4525	46.2696	44.42	79.865	69.2708	71.9415	82.0312	82.5211
Ci.v01.chr06G08540	-1.29946	6.01187	90.477	3.11925e-06	0.000119569		Ci.v01.chr06G08540	OF12290	48.2472	50.4674	57.9983	60.8336	122.705	102.86	153.02	152.708	105.408
Ci.v01.chr06G20290	-1.16042	4.50558	90.4657	3.12097e-06	0.000119569		Ci.v01.chr06G20290	OF13894	24.9192	19.5151	21.0663	19.5922	43.1533	53.4001	43.6984	47.993	73.0404
Ci.v01.chr08G16090	-2.22629	2.69936	90.32	3.1433e-06	0.000120178		Ci.v01.chr08G16090	OF00648	2.83373	2.38804	3.01944	3.07442	14.533	9.25557	18.3497	10.6784	14.3112
Ci.v01.chr10G11040	-0.987437	4.8809	90.2013	3.16164e-06	0.000120633		Ci.v01.chr10G11040	OF27850	4.55791	4.9599	4.31282	4.8114	9.04145	7.85729	11.0746	8.68571	8.60038
Ci.v01.chr07G02250	0.80539	5.26699	90.032	3.18803e-06	0.000121392		Ci.v01.chr07G02250	OF19586	43.2828	41.3275	45.6803	42.4495	27.6692	25.3785	23.3019	21.6715	27.9722
Ci.v01.chr01G12780	3.66724	4.77253	89.9752	3.19694e-06	0.000121452		Ci.v01.chr01G12780	OF01636	81.2562	31.2651	82.6364	66.9485	5.03765	2.2302	5.54495	7.62794	3.20954
Ci.v01.chr09G09210	1.92683	3.71225	89.9392	3.2026e-06	0.000121452		Ci.v01.chr09G09210	OF23247	10.4792	16.0811	13.3934	13.9408	4.26533	2.24234	3.40703	4.10228	0.537835
Ci.v01.chr07G11320	-1.77776	2.8558	89.7365	3.23471e-06	0.000122421		Ci.v01.chr07G11320	OF06342	7.80656	11.2968	11.9158	9.67957	32.7138	41.9862	30.637	33.0487	25.3512
Ci.v01.chr12G10530	-0.569837	7.27588	89.6734	3.24478e-06	0.000122554		Ci.v01.chr12G10530	OF31333	45.5202	44.5255	41.9212	45.4233	66.3386	64.9111	62.7435	66.6009	75.6227
Ci.v01.chr05G07540	-6.12679	1.85179	89.4237	3.28503e-06	0.000123825		Ci.v01.chr05G07540	OF14461	0	0	0.0451902	0.173535	7.26319	3.57937	2.76564	3.38736	0
Ci.v01.chr04G17320	0.633448	6.32023	89.3652	3.29455e-06	0.000123933		Ci.v01.chr04G17320	OF20744	97.2056	89.6803	95.8216	90.5954	64.4105	56.6891	62.3194	55.4446	55.7962
Ci.v01.chr04G14830	0.571025	6.4285	89.32	3.30191e-06	0.000123961		Ci.v01.chr04G14830	OF20495	37.8745	43.1946	39.4841	39.2749	27.2572	25.3778	27.3553	26.6917	18.9084
Ci.v01.chr07G08630	-1.4524	4.30612	89.2784	3.30872e-06	0.000123968		Ci.v01.chr07G08630	OF06611	18.2621	18.5868	18.5873	19.4441	36.9642	60.1863	55.1571	50.3544	33.498
Ci.v01.chr05G01140	1.23576	5.06933	89.1823	3.32451e-06	0.00012431		Ci.v01.chr05G01140	OF07112	13.3409	17.6328	16.5567	15.3866	8.09973	5.09829	6.79745	6.50761	0.642637
Ci.v01.chr03G05980	0.899422	7.20693	88.9755	3.35879e-06	0.000125175		Ci.v01.chr03G05980	OF24837	121.584	151.317	141.268	132.041	81.6041	70.8176	62.8018	74.8702	44.3255
Ci.v01.chr04G09080	0.927305	6.48856	88.9153	3.36885e-06	0.000125175		Ci.v01.chr04G09080	OF29637	35.3133	38.5613	39.8442	42.3565	23.1488	16.8005	19.6121	21.8946	8.97608
Ci.v01.chr03G03190	1.1487	4.77849	88.8927	3.37263e-06	0.000125175		Ci.v01.chr03G03190	OF09372	31.5727	38.6949	33.6418	38.5607	19.7906	16.0846	13.7578	14.0579	5.57434
Ci.v01.chr01G22440	1.42215	6.03969	88.882	3.37443e-06	0.000125175		Ci.v01.chr01G22440	OF09866	37.5358	36.0078	40.177	55.5813	13.9549	18.3356	16.0538	14.1559	16.2918
Ci.v01.chr12G07340	-1.26706	6.26183	88.7206	3.40162e-06	0.000125934		Ci.v01.chr12G07340	OF31652	29.2754	27.0084	25.6016	22.5334	47.9753	67.3165	70.3486	63.0078	47.081
Ci.v01.chr11G11190	1.91748	1.61166	88.6064	3.42102e-06	0.000126335		Ci.v01.chr11G11190	OF13609	4.17238	5.42983	4.58967	3.55127	1.16577	1.24207	1.03197	1.16996	0.522658
Ci.v01.chr07G11260	1.78278	5.33291	88.5775	3.42596e-06	0.000126335		Ci.v01.chr07G11260	OF06348	40.7671	47.77	49.9263	56.7043	20.321	12.0054	10.1451	13.9171	1.18367
Ci.v01.chr15G07570	-1.06178	5.9992	88.5103	3.43747e-06	0.00012651		Ci.v01.chr15G07570	OF05198	54.194	68.2463	54.4178	55.9325	104.715	115.928	144.757	115.647	134.572
Ci.v01.chr03G05060	-0.731523	8.35233	88.178	3.49504e-06	0.000128049		Ci.v01.chr03G05060	OF24745	117.836	108.516	103.416	105.842	182.175	169.866	171.142	194.159	150.092
Ci.v01.chr10G14720	1.09369	5.19643	88.1587	3.49841e-06	0.000128049		Ci.v01.chr10G14720	OF27482	74.3066	91.2995	74.488	75.8909	42.2759	37.3381	29.3207	37.6654	11.7495
Ci.v01.chr02G15400	-2.00895	3.99343	88.1504	3.49985e-06	0.000128049		Ci.v01.chr02G15400	OF32307	15.956	21.9257	18.2663	13.8747	47.2545	82.5603	82.2122	66.8507	77.9156
Ci.v01.chr16G00170	-0.879792	5.34308	88.0202	3.52277e-06	0.00012851		Ci.v01.chr16G00170	OF18411	24.7999	24.2717	23.4193	23.1205	43.7124	41.5876	51.7724	37.4549	36.2663
Ci.v01.chr05G14450	-2.16818	8.55543	87.9732	3.53108e-06	0.00012851		Ci.v01.chr05G14450	OF00370	620.262	365.695	332.452	350.974	1662.44	2116.95	1436.16	2202.89	4479.95
Ci.v01.chr04G04050	1.88303	4.17439	87.9037	3.54343e-06	0.00012851		Ci.v01.chr04G04050	OF26373	14.9613	21.3075	22.5496	20.9185	7.52163	4.06202	4.38939	5.43308	0.531608
Ci.v01.chr03G16660	1.07737	4.33506	87.889	3.54603e-06	0.00012851		Ci.v01.chr03G16660	OF28516	12.0666	12.2318	14.8951	12.8101	7.30199	5.69233	5.58374	5.95416	1.70995
Ci.v01.chr09G00480	-1.28643	4.68625	87.8847	3.5468e-06	0.00012851		Ci.v01.chr09G00480	OF07289	13.7246	18.8986	20.4198	18.8527	51.3448	44.9435	40.2518	37.5132	50.7172
Ci.v01.chr02G02150	1.20342	3.97222	87.8354	3.5556e-06	0.000128579		Ci.v01.chr02G02150	OF09099	14.7504	18.1508	16.5875	19.0778	6.88373	6.73926	7.11303	7.68757	3.4459
Ci.v01.chr05G04590	-2.00082	4.25799	87.4375	3.62754e-06	0.000130805		Ci.v01.chr05G04590	OF14849	4.77131	8.47704	6.22167	5.51788	29.6912	29.517	18.0201	21.9266	79.1164
Ci.v01.chr03G06920	-1.42188	3.63419	87.4178	3.63115e-06	0.000130805		Ci.v01.chr03G06920	OF24931	6.45244	8.23877	6.98082	8.41618	18.9557	24.4782	17.8839	18.4846	17.9604
Ci.v01.chr01G00610	1.50658	3.84205	87.3628	3.64125e-06	0.000130903		Ci.v01.chr01G00610	OF16213	32.1769	37.6611	38.841	32.4547	10.3138	14.8721	10.0455	13.5357	4.0016
Ci.v01.chr03G17680	1.52327	5.25348	87.2599	3.66022e-06	0.000130903		Ci.v01.chr03G17680	OF28618	49.6669	65.5376	60.9811	62.5886	21.9462	25.3686	14.4261	21.0073	1.46128
Ci.v01.chr03G04920	1.09691	5.27972	87.2199	3.66762e-06	0.000130903		Ci.v01.chr03G04920	OF24731	73.6459	71.1701	81.9456	77.7714	35.0996	28.6802	34.661	42.9219	6.94254
Ci.v01.chr06G10550	-2.72094	1.82403	87.2133	3.66885e-06	0.000130903		Ci.v01.chr06G10550	OF12089	0.48103	1.02952	0.732221	1.02247	5.66404	4.63721	7.39553	3.91589	1.58712
Ci.v01.chr07G14270	1.45726	3.07581	87.1793	3.67517e-06	0.000130903		Ci.v01.chr07G14270	OF06047	11.78	16.6302	14.7464	16.3479	6.22404	4.85836	5.20661	5.16367	3.18113
Ci.v01.chr16G04290	-1.28949	4.67313	87.1414	3.68222e-06	0.000130903		Ci.v01.chr16G04290	OF29128	11.6274	11.0474	9.88278	12.933	22.6543	30.717	31.8658	24.2024	33.5945
Ci.v01.chr02G04700	-1.48176	2.52017	87.1379	3.68287e-06	0.000130903		Ci.v01.chr02G04700	OF10267	3.07341	2.8778	2.97712	2.39284	8.18223	7.73033	8.66996	6.83204	4.29202
Ci.v01.chr15G03360	1.22249	5.93497	86.8963	3.72823e-06	0.000132264		Ci.v01.chr15G03360	OF04777	42.5486	39.3379	41.7354	41.0322	15.862	19.6163	13.7077	20.6222	14.5793
Ci.v01.chr08G09910	1.55708	6.39176	86.8204	3.74263e-06	0.000132507		Ci.v01.chr08G09910	OF13419	96.0587	101.817	109.081	114.595	45.7593	26.6736	27.798	41.7904	2.7696
Ci.v01.chr03G21070	0.795247	5.54318	86.7855	3.74927e-06	0.000132507		Ci.v01.chr03G21070	OF05462	31.9203	36.3523	38.8185	40.4119	21.6385	22.2267	19.9858	20.2258	15.2368
Ci.v01.chr02G12340	1.22202	6.40622	86.7209	3.7616e-06	0.000132692		Ci.v01.chr02G12340	OF18804	124.5	103.336	104.946	97.3067	49.6408	49.1723	34.7586	48.9525	16.1734
Ci.v01.chr02G12850	-1.59811	3.08529	86.6712	3.7711e-06	0.000132777		Ci.v01.chr02G12850	OF18855	3.12533	3.79811	3.86477	4.01948	9.25658	9.89654	11.7049	13.568	10.1977
Ci.v01.ContigUN10380	-1.93648	1.58585	86.617	3.78152e-06	0.000132893		Ci.v01.ContigUN10380	OF30628	0.844677	0.651343	0.866341	0.785505	3.00327	2.61804	2.71898	3.65339	0.0459026
Ci.v01.chr10G13160	1.43185	4.18258	86.5194	3.80034e-06	0.000133304		Ci.v01.chr10G13160	OF27638	12.5049	17.9454	15.3169	18.5388	6.72196	4.56518	5.82645	6.49623	2.63699
Ci.v01.chr07G10330	-3.0759	2.73592	86.4475	3.8143e-06	0.000133543		Ci.v01.chr07G10330	OF06441	1.13751	1.42015	1.53038	0.587681	7.06078	13.0855	7.49273	11.4423	34.0951
Ci.v01.chr16G00940	1.42481	3.92711	86.3871	3.82607e-06	0.000133642		Ci.v01.chr16G00940	OF03193	15.9012	19.4028	18.0106	21.133	6.47864	8.56481	5.65255	6.61696	10.3525
Ci.v01.chr01G10890	-0.825833	5.34628	86.3597	3.83142e-06	0.000133642		Ci.v01.chr01G10890	OF01447	28.1659	22.0388	30.3781	25.1621	45.0216	44.3586	46.8575	44.1644	30.9599
Ci.v01.chr01G17290	0.586735	7.18035	86.1243	3.87776e-06	0.000135007		Ci.v01.chr01G17290	OF17871	76.3126	82.1372	79.1003	81.5119	57.5699	52.5061	49.5368	51.0786	61.3772
Ci.v01.chr04G17100	-1.4775	3.37832	85.8894	3.9247e-06	0.000136387		Ci.v01.chr04G17100	OF20722	4.21658	6.10856	6.78176	6.06676	16.5394	14.7822	17.7772	14.9901	9.99584
Ci.v01.chr04G15380	-0.994974	10.3317	85.7823	3.94632e-06	0.000136832		Ci.v01.chr04G15380	OF20550	1064.52	1216.4	909.824	1046.11	2185.26	1792.74	2258.2	2131.14	494.081
Ci.v01.chr06G10860	0.771765	7.25351	85.7288	3.95718e-06	0.000136832		Ci.v01.chr06G10860	OF12058	26.0325	31.3579	28.119	29.5232	19.461	15.3967	15.9498	16.002	15.9717
Ci.v01.chr12G05900	-1.67776	5.12535	85.7175	3.95946e-06	0.000136832		Ci.v01.chr12G05900	OF31796	16.6979	18.2293	17.3352	14.5533	45.5337	74.4087	46.7116	44.4583	122.51
Ci.v01.chr09G13270	0.784268	5.91228	85.3765	4.02956e-06	0.000138997		Ci.v01.chr09G13270	OF23653	143.076	136.304	135.776	152.76	96.6564	78.8691	77.8145	73.5799	49.0073
Ci.v01.chr13G12820	-1.15213	4.04265	85.2574	4.05439e-06	0.000139596		Ci.v01.chr13G12820	OF22653	5.13651	4.80959	5.1858	5.04579	10.9983	11.9373	12.0746	8.51107	3.54227
Ci.v01.chr01G28250	1.02818	4.48528	85.1842	4.06975e-06	0.000139868		Ci.v01.chr01G28250	OF08074	28.304	38.9358	37.8255	35.5824	17.2009	16.2315	18.803	16.1385	10.2495
Ci.v01.chr13G01750	1.30534	6.63385	84.7183	4.16914e-06	0.000143021		Ci.v01.chr13G01750	OF20997	28.6256	36.0562	36.0716	35.2445	15.7753	9.89416	13.1679	15.7498	0.775865
Ci.v01.chr08G05800	-2.60011	2.77234	84.6263	4.1891e-06	0.000143442		Ci.v01.chr08G05800	OF03739	1.84548	0.785466	2.05852	1.04012	8.55306	8.37473	9.79288	7.50436	12.8128
Ci.v01.chr01G03060	-1.96248	3.76075	84.5225	4.21177e-06	0.000143653		Ci.v01.chr01G03060	OF16842	2.50703	2.79999	1.46294	2.13478	9.37755	10.6102	7.05235	7.32908	29.3836
Ci.v01.chr12G11490	1.50119	4.66587	84.4801	4.22108e-06	0.000143653		Ci.v01.chr12G11490	OF31237	60.9129	82.2029	74.9935	75.9351	32.2403	26.331	17.9854	26.3144	10.1212
Ci.v01.chr10G08030	-0.642905	7.01118	84.4781	4.22152e-06	0.000143653		Ci.v01.chr10G08030	OF28151	79.7502	90.1324	91.5823	82.8433	132.873	126.429	144.196	129.265	89.7489
Ci.v01.chr02G10970	-1.16208	3.34133	84.4578	4.22599e-06	0.000143653		Ci.v01.chr02G10970	OF18667	4.09262	4.8023	4.2153	4.0468	8.68229	9.72143	9.49693	10.2371	14.5494
Ci.v01.chr08G00190	0.832557	6.97565	84.2025	4.28261e-06	0.00014507		Ci.v01.chr08G00190	OF09000	75.4472	83.1946	77.7173	80.6217	41.705	41.1506	41.433	51.8233	12.584
Ci.v01.chr04G00590	-1.83772	4.8937	84.1999	4.28319e-06	0.00014507		Ci.v01.chr04G00590	OF26027	34.2318	37.0951	21.0505	41.67	102.328	149.33	115.411	106.584	238.783
Ci.v01.chr12G05360	-1.68375	2.34365	84.0187	4.32394e-06	0.000146185		Ci.v01.chr12G05360	OF31850	2.44448	2.5104	2.67342	2.27323	10.1825	6.34166	7.83906	7.31999	3.20533
Ci.v01.chr16G13200	1.23631	4.55083	83.8896	4.35326e-06	0.000146911		Ci.v01.chr16G13200	OF05526	6.60038	8.70391	8.25837	8.78075	3.69401	2.62699	3.96303	3.33654	0.779148
Ci.v01.chr08G09940	1.79484	3.24908	83.7909	4.37582e-06	0.000147406		Ci.v01.chr08G09940	OF13422	22.1764	26.1526	21.1332	24.7474	8.34338	5.87293	4.59178	8.04279	0.332228
Ci.v01.chr12G07210	-0.752658	6.70818	83.7454	4.38628e-06	0.000147493		Ci.v01.chr12G07210	OF31665	68.0272	63.4098	63.9314	62.0615	98.3751	98.7857	119.267	113.413	103.494
Ci.v01.chr06G14330	-0.668347	6.5105	83.431	4.45936e-06	0.000149674		Ci.v01.chr06G14330	OF09395	42.1502	43.0666	39.9834	40.3348	64.3632	59.8385	64.0577	72.2218	102.011
Ci.v01.chr02G10020	0.628886	5.88815	83.3978	4.46715e-06	0.000149674		Ci.v01.chr02G10020	OF18572	35.4086	40.1503	36.4853	38.6453	26.0848	23.4157	25.1254	21.8869	29.6204
Ci.v01.chr02G14530	1.6088	4.76261	83.3485	4.47876e-06	0.000149794		Ci.v01.chr02G14530	OF32394	26.2324	35.0007	28.2577	32.3888	12.4946	6.30582	10.8244	9.99074	2.35684
Ci.v01.chr07G18990	1.13409	6.41705	83.2978	4.49076e-06	0.000149927		Ci.v01.chr07G18990	OF05575	218.579	272.89	266.676	272.084	139.274	93.1169	131.415	102.321	53.0052
Ci.v01.chr02G01600	-1.73937	3.50192	83.2417	4.50406e-06	0.000150103		Ci.v01.chr02G01600	OF21338	3.87147	3.6826	5.23832	4.22887	11.8185	14.1447	18.6074	11.8609	6.86935
Ci.v01.chr01G15290	-2.12973	4.39933	83.1115	4.53512e-06	0.000150553		Ci.v01.chr01G15290	OF18106	3.67697	3.95938	4.16726	3.65874	14.3116	25.7983	12.8105	13.7884	22.7254
Ci.v01.chr03G13560	1.41362	4.18199	83.1026	4.53725e-06	0.000150553		Ci.v01.chr03G13560	OF17439	19.8543	20.6625	19.6377	22.5232	10.4607	7.24182	5.9996	7.74998	0.828712
Ci.v01.chr06G05170	-1.15341	8.49332	83.0841	4.5417e-06	0.000150553		Ci.v01.chr06G05170	OF02627	136.025	168.238	148.675	141.127	304.525	325.296	411.134	268.945	238.253
Ci.v01.chr04G15190	1.84245	2.80196	83.0476	4.55047e-06	0.000150576		Ci.v01.chr04G15190	OF20531	19.4094	16.4329	15.7616	15.5638	3.40608	5.58675	4.02803	5.44792	1.50321
Ci.v01.ContigUN11210	-0.915862	4.58302	82.9021	4.58562e-06	0.000151142		Ci.v01.ContigUN11210	OF21610	11.6247	12.1389	13.2324	10.6111	24.3831	20.2043	21.009	23.4859	16.6287
Ci.v01.chr05G09470	0.562629	7.2361	82.9	4.58614e-06	0.000151142		Ci.v01.chr05G09470	OF15741	131.35	146.492	129.47	138.32	98.4918	88.0739	89.5138	89.5349	39.357
Ci.v01.chr07G16950	3.53621	1.86739	82.8766	4.59182e-06	0.000151142		Ci.v01.chr07G16950	OF05779	7.55079	8.20795	5.63278	9.0396	0.158969	1.04298	0.712408	0.638158	0.0801806
Ci.v01.chr01G18020	1.23622	2.61052	82.7349	4.62644e-06	0.000151918		Ci.v01.chr01G18020	OF17944	2.82322	2.97695	2.71012	3.00388	1.16466	1.19909	1.20625	1.26235	1.12787
Ci.v01.chr03G09830	0.748963	6.77003	82.7137	4.63164e-06	0.000151918		Ci.v01.chr03G09830	OF25222	50.4753	46.1981	48.2023	50.0375	26.8301	31.7743	26.7193	29.3322	19.2484
Ci.v01.chr09G06590	2.92689	3.71825	82.6648	4.64367e-06	0.000152046		Ci.v01.chr09G06590	OF22985	9.6905	4.90601	9.70716	7.16675	1.70041	0.587788	0.858294	0.981828	0.140983
Ci.v01.chr05G20320	0.75453	5.81961	82.6214	4.65438e-06	0.00015213		Ci.v01.chr05G20320	OF08744	112.247	121.236	120.879	129.478	63.5816	75.7714	70.0208	73.9401	47.9867
Ci.v01.chr07G15990	0.936203	4.58709	82.5229	4.67881e-06	0.000152632		Ci.v01.chr07G15990	OF05875	24.0277	27.9072	26.3702	25.7161	15.8706	11.418	12.7786	13.8378	2.32763
Ci.v01.chr04G14920	1.47348	2.97224	82.4938	4.68606e-06	0.000152632		Ci.v01.chr04G14920	OF20504	27.9023	31.0593	32.8872	27.5807	11.9726	8.11663	10.4995	12.0155	1.26182
Ci.v01.ContigUN38780	1.11846	4.79895	82.1786	4.76541e-06	0.000154946		Ci.v01.ContigUN38780	OF08827	50.4369	71.0763	64.6128	71.7625	31.9873	24.4775	30.9352	30.3637	5.00902
Ci.v01.chr02G08810	-0.762026	5.13854	82.1203	4.78028e-06	0.00015516		Ci.v01.chr02G08810	OF12914	31.1584	28.8564	30.4296	28.9757	56.9929	45.4864	52.9531	45.4606	38.6164
Ci.v01.chr04G25830	-0.813146	7.35118	81.9878	4.81424e-06	0.000155798		Ci.v01.chr04G25830	OF04011	83.7651	76.6302	71.0833	67.936	119.868	130.979	129.871	140.247	155.248
Ci.v01.chr04G16470	1.70547	5.47203	81.9709	4.8186e-06	0.000155798		Ci.v01.chr04G16470	OF20659	85.2427	107.318	107.243	119.387	45.7053	21.8472	31.6001	28.576	1.80183
Ci.v01.chr01G03230	-2.06416	2.80227	81.9462	4.82495e-06	0.000155798		Ci.v01.chr01G03230	OF16825	1.837	2.55047	2.45441	2.12067	9.33999	12.9409	7.62603	7.27757	27.7972
Ci.v01.chr15G03040	-1.25917	3.7926	81.9077	4.83492e-06	0.000155851		Ci.v01.chr15G03040	OF04745	6.4133	6.53654	5.93747	5.80569	14.7615	17.9427	12.8889	12.9366	12.9508
Ci.v01.chr08G05280	-1.7841	3.51583	81.6911	4.89135e-06	0.000157399		Ci.v01.chr08G05280	OF03687	10.3002	7.11867	8.55214	7.52609	39.1924	22.897	28.6299	24.1183	13.1408
Ci.v01.chr01G16970	0.925792	4.25976	81.658	4.90005e-06	0.000157408		Ci.v01.chr01G16970	OF18274	45.2879	49.5743	38.0868	41.512	24.7189	20.992	22.8416	22.4223	19.1811
Ci.v01.chr01G03000	-0.960279	4.05927	81.575	4.92195e-06	0.000157658		Ci.v01.chr01G03000	OF16848	3.9479	3.69663	3.2713	3.3617	7.31823	6.66132	7.48324	6.27342	7.00881
Ci.v01.chr10G13940	0.553888	6.82586	81.5646	4.9247e-06	0.000157658		Ci.v01.chr10G13940	OF27560	52.435	56.3867	50.5929	53.952	37.1254	37.4189	34.5073	34.9367	45.0491
Ci.v01.ContigUN08040	-1.76387	5.09989	81.5165	4.93745e-06	0.000157796		Ci.v01.ContigUN08040	OF30394	10.515	9.58323	11.4078	7.73581	45.2817	23.5874	29.1539	33.9328	37.1729
Ci.v01.chr09G07480	-1.40264	4.14878	81.4502	4.95507e-06	0.000157939		Ci.v01.chr09G07480	OF23074	5.88094	6.17411	4.61776	6.58761	14.8111	18.6153	12.4745	14.7005	15.9698
Ci.v01.chr10G03590	1.3214	10.6681	81.4318	4.95999e-06	0.000157939		Ci.v01.chr10G03590	OF17841	2897.96	3138.38	3154.67	3165.61	1211.32	1298.45	905.485	1471.61	27.4294
Ci.v01.chr09G03360	-1.24747	5.26036	81.3935	4.97022e-06	0.000157939		Ci.v01.chr09G03360	OF07577	17.2245	19.5843	16.1973	15.3418	44.6603	36.1354	49.2194	30.7884	26.1939
Ci.v01.chr08G03480	1.01483	6.0842	81.373	4.97571e-06	0.000157939		Ci.v01.chr08G03480	OF03507	64.3245	66.6593	68.5782	75.2047	28.5013	32.1498	41.7286	32.3277	17.5209
Ci.v01.ContigUN18180	-1.38999	3.19394	81.2255	5.01541e-06	0.000158929		Ci.v01.ContigUN18180	OF03371	5.12753	4.8652	4.30463	4.0054	11.7084	9.92217	14.4036	11.5619	29.4958
Ci.v01.chr02G09870	-1.54178	6.3535	81.0867	5.05313e-06	0.000159853		Ci.v01.chr02G09870	OF13020	151.005	186.395	156.741	145.451	572.704	394.844	562.56	321.75	235.396
Ci.v01.chr01G18440	1.70234	5.26898	80.9904	5.07949e-06	0.000160098		Ci.v01.chr01G18440	OF17986	12.4213	16.1687	14.9154	17.0517	6.77995	3.38647	4.50711	3.80549	0.37017
Ci.v01.chr02G00960	1.50989	2.97356	80.9487	5.09095e-06	0.000160098		Ci.v01.chr02G00960	OF21274	11.5621	15.5897	16.1277	13.7627	5.59087	4.10419	5.65215	4.50575	0.256356
Ci.v01.chr07G04270	2.28425	2.22216	80.9155	5.10012e-06	0.000160098		Ci.v01.chr07G04270	OF19384	15.2119	15.35	13.3046	16.2064	4.86919	2.86698	2.42455	2.03611	2.31948
Ci.v01.chr05G16260	0.768749	6.87267	80.9074	5.10235e-06	0.000160098		Ci.v01.chr05G16260	OF25896	87.4167	99.6511	100.467	111.282	63.0633	54.8455	53.4717	60.5238	45.0822
Ci.v01.chr01G08150	1.48811	6.33678	80.9026	5.10369e-06	0.000160098		Ci.v01.chr01G08150	OF01173	114.376	150.756	164.618	139.047	45.6715	44.8032	67.7849	40.5188	4.85815
Ci.v01.chr01G28420	-0.701151	4.33396	80.7237	5.1534e-06	0.000161387		Ci.v01.chr01G28420	OF21978	18.9649	19.28	17.8459	18.3082	31.2632	28.3838	30.5576	29.3833	36.5428
Ci.v01.chr11G02880	0.649261	5.92568	80.6493	5.17424e-06	0.000161769		Ci.v01.chr11G02880	OF11285	83.1002	78.9772	84.2761	85.1533	49.1905	56.5582	52.6975	50.7405	29.6807
Ci.v01.chr06G08130	1.18866	3.25014	80.5612	5.19904e-06	0.000162053		Ci.v01.chr06G08130	OF12331	12.9259	11.2794	10.6854	12.2721	5.88789	5.25492	4.56743	4.97601	2.18822
Ci.v01.chr06G06390	1.27762	6.22238	80.5554	5.20068e-06	0.000162053		Ci.v01.chr06G06390	OF02505	22.9044	29.3268	30.0363	28.763	13.7159	8.35721	10.8455	12.5448	0.775684
Ci.v01.chr09G14300	-1.07656	4.49783	80.5057	5.21476e-06	0.000162222		Ci.v01.chr09G14300	OF23756	6.72835	6.16389	8.20857	7.23783	16.6206	15.835	13.9647	12.7358	25.0652
Ci.v01.chr05G09840	2.14596	4.61532	80.4284	5.23673e-06	0.000162438		Ci.v01.chr05G09840	OF15778	26.3744	36.4466	20.903	25.8552	9.1571	4.95156	4.18744	6.23604	0
Ci.v01.chr08G08270	1.36191	4.18093	80.3775	5.25125e-06	0.000162438		Ci.v01.chr08G08270	OF13255	22.0764	24.4358	23.9126	28.204	11.8207	9.06273	7.07604	10.048	9.83915
Ci.v01.chr01G14770	0.54339	5.632	80.3727	5.25262e-06	0.000162438		Ci.v01.chr01G14770	OF01835	31.5315	30.5478	30.9972	30.0847	22.2654	20.7786	20.2872	20.5519	28.4811
Ci.v01.chr05G19350	0.622155	6.03931	80.3593	5.25646e-06	0.000162438		Ci.v01.chr05G19350	OF25587	83.4092	88.1601	90.7928	100.458	58.0267	57.1629	58.7902	59.4789	46.8122
Ci.v01.chr09G06320	-2.57192	2.06826	80.2729	5.28127e-06	0.000162935		Ci.v01.chr09G06320	OF22958	5.03638	6.89237	8.25605	3.96301	30.5128	46.9144	27.2069	38.0999	110.235
Ci.v01.ContigUN08540	-0.883802	5.64479	80.2024	5.3016e-06	0.000163242		Ci.v01.ContigUN08540	OF30444	19.7581	22.9746	18.2217	20.4155	33.0753	41.5027	36.2366	37.6647	31.0584
Ci.v01.chr07G14550	0.780049	4.4521	80.1779	5.30869e-06	0.000163242		Ci.v01.chr07G14550	OF06019	19.7684	21.7702	24.0648	22.0602	12.9702	12.4371	13.1319	11.932	11.7754
Ci.v01.chr13G13080	1.60911	4.19728	80.1338	5.3215e-06	0.000163353		Ci.v01.chr13G13080	OF22679	17.842	26.1518	23.6954	25.5038	9.87332	6.00282	6.15255	8.28627	2.32977
Ci.v01.chr01G05610	0.686345	6.81424	80.1054	5.32975e-06	0.000163353		Ci.v01.chr01G05610	OF24182	31.9579	31.5926	30.3092	33.4798	19.8675	21.9544	18.6446	18.3166	30.9328
Ci.v01.chr06G03790	1.28064	3.71645	80.0172	5.3555e-06	0.000163873		Ci.v01.chr06G03790	OF02765	17.2381	15.5561	15.3065	13.9977	5.43392	5.83124	6.3229	7.69219	4.2121
Ci.v01.chr12G08900	0.620405	6.33193	79.9591	5.37253e-06	0.000164126		Ci.v01.chr12G08900	OF31496	64.941	64.6259	66.3686	68.5376	45.2741	37.4615	46.0515	41.7813	29.5324
Ci.v01.chr01G25600	1.11168	6.25556	79.7815	5.42504e-06	0.000165459		Ci.v01.chr01G25600	OF07809	42.2531	50.0281	48.0125	53.5028	27.4821	16.9945	22.8387	21.7793	6.72358
Ci.v01.chr04G05330	-1.02699	3.88925	79.7316	5.43991e-06	0.000165643		Ci.v01.chr04G05330	OF26501	7.56784	7.82907	8.45397	7.7755	15.4824	18.2791	14.5836	15.7063	27.402
Ci.v01.chr13G02680	1.62778	4.93045	79.6294	5.47049e-06	0.000166303		Ci.v01.chr13G02680	OF21090	31.2148	38.0962	31.4311	38.461	13.1901	10.2054	7.25783	13.7525	8.49073
Ci.v01.chr06G09950	-1.67398	3.24605	79.5698	5.48844e-06	0.000166578		Ci.v01.chr06G09950	OF12149	3.21012	3.38836	3.053	4.34217	11.7595	13.92	9.79466	8.79766	4.85285
Ci.v01.chr13G06710	2.05442	3.16743	79.3719	5.5485e-06	0.000168128		Ci.v01.chr13G06710	OF01040	11.1786	20.1758	14.2025	16.8739	2.96742	4.86724	3.17681	3.79704	1.04769
Ci.v01.chr03G11420	-1.64116	4.04679	79.3068	5.56842e-06	0.000168458		Ci.v01.chr03G11420	OF17225	7.60328	10.6416	8.0628	7.96378	23.4551	35.4383	25.3291	21.5531	20.629
Ci.v01.chr09G04390	1.64721	3.46419	79.2688	5.5801e-06	0.000168477		Ci.v01.chr09G04390	OF16097	18.072	14.172	18.0164	17.9264	4.41352	6.6127	4.18927	5.95194	0.904346
Ci.v01.chr12G10880	1.20649	6.86554	79.2055	5.59962e-06	0.000168477		Ci.v01.chr12G10880	OF31298	130.68	143.428	151.711	153.645	71.141	70.5231	45.5016	61.4835	31.2974
Ci.v01.chr06G19350	0.841036	4.4454	79.2007	5.6011e-06	0.000168477		Ci.v01.chr06G19350	OF13988	17.4246	21.157	17.5799	21.3488	11.5066	10.563	10.516	10.2648	5.15885
Ci.v01.chr03G05230	0.859392	4.61136	79.1878	5.60509e-06	0.000168477		Ci.v01.chr03G05230	OF24762	29.1046	27.1868	30.6942	30.6355	17.7057	13.7425	15.723	17.2561	12.0576
Ci.v01.chr10G01740	0.944568	4.89391	79.1326	5.62218e-06	0.000168553		Ci.v01.chr10G01740	OF02290	28.5418	30.3978	31.2715	36.6992	15.9708	18.519	14.8593	15.8063	11.2608
Ci.v01.chr01G14850	-0.943228	6.34935	79.1097	5.62933e-06	0.000168553		Ci.v01.chr01G14850	OF22018	168.056	138.345	159.579	155.513	291.308	348.822	268.938	274.259	263.037
Ci.v01.chr08G11690	0.973613	5.57428	79.0925	5.63466e-06	0.000168553		Ci.v01.chr08G11690	OF10577	12.5952	16.0896	15.4266	16.0784	8.20908	8.417	6.49492	7.19651	1.40744
Ci.v01.chr09G09280	0.972399	6.06741	78.9974	5.66436e-06	0.000168995		Ci.v01.chr09G09280	OF23254	30.5095	43.0448	40.2556	37.9674	21.8063	16.7868	19.1393	18.9666	9.15087
Ci.v01.chr05G08330	1.468	3.49921	78.9636	5.67497e-06	0.000168995		Ci.v01.chr05G08330	OF14540	15.9737	20.7567	17.1311	18.4926	8.73263	5.57496	5.57474	5.99246	1.12937
Ci.v01.chr07G03750	1.30419	4.84958	78.9413	5.68197e-06	0.000168995		Ci.v01.chr07G03750	OF19436	15.3231	16.4686	14.1117	15.7578	6.7349	7.80607	4.71792	5.42267	4.46898
Ci.v01.chr04G02730	1.28632	8.127	78.9297	5.6856e-06	0.000168995		Ci.v01.chr04G02730	OF26241	274.132	331.442	320.316	340.694	125.066	95.1715	133.577	160.434	5.5305
Ci.v01.chr04G10010	1.16643	4.86658	78.8313	5.71669e-06	0.000169281		Ci.v01.chr04G10010	OF29730	64.4371	89.3182	74.0023	77.4551	42.0046	29.7828	29.1279	33.7501	4.02928
Ci.v01.chr13G04650	-0.585113	5.49783	78.8234	5.71918e-06	0.000169281		Ci.v01.chr13G04650	OF31949	70.3462	67.0545	69.096	66.5957	97.6672	97.802	107.144	103.319	72.5271
Ci.v01.ContigUN10220	1.64828	5.50518	78.8057	5.72479e-06	0.000169281		Ci.v01.ContigUN10220	OF30612	15.9365	22.8727	18.227	22.0219	9.10475	4.98946	5.29243	5.64716	0.946041
Ci.v01.chr10G09370	-1.56259	3.47012	78.7848	5.73144e-06	0.000169281		Ci.v01.chr10G09370	OF28017	3.30213	4.80972	3.30021	4.19189	13.5847	12.6945	9.56086	9.8758	21.5966
Ci.v01.chr16G06970	-0.687191	7.26797	78.643	5.77671e-06	0.000169991		Ci.v01.chr16G06970	OF29396	279.996	279.664	265.081	264.684	398.448	414.378	445.095	478.624	438.347
Ci.v01.chr04G05490	0.765013	4.95507	78.6364	5.7788e-06	0.000169991		Ci.v01.chr04G05490	OF26517	50.4826	46.0485	47.9986	50.3241	26.4431	30.0488	31.3459	25.9388	22.3723
Ci.v01.chr01G15020	1.41726	2.66583	78.6106	5.78711e-06	0.000169991		Ci.v01.chr01G15020	OF33083	1.98452	2.80591	2.38371	2.54679	0.890557	0.788832	1.01358	0.893752	0.293341
Ci.v01.chr04G25150	-0.860211	5.55146	78.5959	5.79183e-06	0.000169991		Ci.v01.chr04G25150	OF04079	21.2009	20.7557	16.5398	20.0422	34.2496	39.6019	33.788	33.5253	46.1471
Ci.v01.chr01G22400	-1.69404	4.32716	78.3753	5.86333e-06	0.000171819		Ci.v01.chr01G22400	OF09862	6.02805	3.89732	4.51841	3.93738	16.4961	16.8828	14.3663	10.5861	10.8064
Ci.v01.chr08G15190	1.19636	4.46427	78.2051	5.91923e-06	0.000172679		Ci.v01.chr08G15190	OF00558	19.1299	19.9393	19.2132	24.578	10.9728	9.07452	7.20845	8.60612	8.46441
Ci.v01.chr06G16430	1.37298	8.23839	78.1936	5.92305e-06	0.000172679		Ci.v01.chr06G16430	OF09605	936.703	1123.44	1172.86	1064.17	402.766	466.455	294.566	476.068	68.1666
Ci.v01.chr05G15560	1.56515	5.69283	78.1661	5.93215e-06	0.000172679		Ci.v01.chr05G15560	OF25966	54.1065	57.9473	61.9302	69.1915	26.1419	15.7348	15.1509	24.4615	1.62116
Ci.v01.chr05G03000	-2.54007	6.35988	78.1555	5.93566e-06	0.000172679		Ci.v01.chr05G03000	OF06926	16.9425	17.6269	13.9499	12.4732	84.5206	143.478	56.186	66.051	254
Ci.v01.chr13G09770	-1.07746	10.2646	78.1457	5.93892e-06	0.000172679		Ci.v01.chr13G09770	OF22348	1575.79	1838.65	1713.29	1381.73	3764.93	2851.18	3280.88	3726.08	2027.72
Ci.v01.chr04G20790	-0.720884	7.67372	78.08	5.96075e-06	0.000172679		Ci.v01.chr04G20790	OF04515	427.097	407.878	426.074	420.153	634.286	684.222	657.341	766.667	502.892
Ci.v01.chr01G17070	-1.318	5.87618	78.079	5.96107e-06	0.000172679		Ci.v01.chr01G17070	OF18284	16.2816	17.7373	18.6149	18.0891	52.6185	39.0739	52.5084	31.116	22.7793
Ci.v01.chr16G01780	0.598748	5.63752	78.0625	5.96656e-06	0.000172679		Ci.v01.chr16G01780	OF08439	22.7095	22.5963	20.8848	22.0601	14.5584	13.0761	14.7978	15.2645	7.81059
Ci.v01.chr12G03310	0.968439	4.76548	77.8452	6.03957e-06	0.000174522		Ci.v01.chr12G03310	OF15050	14.3791	16.5061	15.767	15.2564	9.51556	6.92849	8.42011	6.65228	5.05205
Ci.v01.chr16G03290	-2.05169	2.96556	77.8166	6.04926e-06	0.000174532		Ci.v01.chr16G03290	OF08288	5.43889	4.33423	5.82895	2.90559	19.9241	14.8692	19.2086	22.2292	6.84207
Ci.v01.chr09G02370	1.65943	3.41031	77.7287	6.07917e-06	0.000175125		Ci.v01.chr09G02370	OF07478	24.6374	24.2228	25.7747	31.3887	8.34843	10.9319	6.17931	7.69906	9.10437
Ci.v01.chr12G09350	1.04331	8.42156	77.6925	6.09154e-06	0.000175211		Ci.v01.chr12G09350	OF31451	371.812	344.138	380.059	342.321	175.078	209.185	145.015	161.613	156.94
Ci.v01.chr13G10370	0.717137	5.02242	77.5652	6.13525e-06	0.000176197		Ci.v01.chr13G10370	OF22408	27.435	30.3504	31.2929	28.3814	19.9715	17.2074	17.5695	16.0644	14.7974
Ci.v01.chr07G02310	0.70901	6.50108	77.4984	6.15833e-06	0.000176388		Ci.v01.chr07G02310	OF19580	82.9994	91.0627	84.4465	88.0442	46.2889	56.8291	53.3023	53.1365	34.5315
Ci.v01.chr06G19550	0.82908	5.01827	77.4914	6.16075e-06	0.000176388		Ci.v01.chr06G19550	OF13968	21.0522	25.7099	23.0399	25.1369	12.3188	12.9079	15.2279	12.5593	8.91567
Ci.v01.chr04G07190	-0.569384	5.16914	77.3491	6.21035e-06	0.000177298		Ci.v01.chr04G07190	OF26687	15.4279	14.5175	14.5006	14.8088	23.0123	21.2158	21.1063	21.9718	28.5411
Ci.v01.chr10G01420	0.910915	7.83398	77.3315	6.2165e-06	0.000177298		Ci.v01.chr10G01420	OF02322	215.317	258.645	248.712	257.386	131.125	106.459	130.807	147.695	13.8701
Ci.v01.chr15G12140	1.12172	5.18463	77.3187	6.221e-06	0.000177298		Ci.v01.chr15G12140	OF00746	96.6448	109.748	101.278	115.91	61.1306	37.2853	50.6358	44.1953	47.0532
Ci.v01.chr05G19710	0.683702	4.92761	76.935	6.35734e-06	0.000180735		Ci.v01.chr05G19710	OF25551	21.5324	25.8569	25.0388	26.2273	15.632	14.5543	15.2991	15.4177	10.422
Ci.v01.chr09G01910	0.876099	5.36959	76.9251	6.36091e-06	0.000180735		Ci.v01.chr09G01910	OF07432	38.2441	41.1736	39.385	42.6153	24.2755	23.7243	17.8754	21.2657	27.7566
Ci.v01.chr09G10050	0.547623	6.83871	76.853	6.38693e-06	0.000181199		Ci.v01.chr09G10050	OF23331	52.0228	51.9754	51.5647	55.2361	34.8488	36.4002	34.4685	37.0389	31.6679
Ci.v01.chr01G09470	-0.691147	7.07332	76.8072	6.40355e-06	0.000181395		Ci.v01.chr01G09470	OF01305	50.5803	53.1453	50.9538	52.9906	77.4553	81.4343	96.2573	77.045	100.961
Ci.v01.chr08G14170	0.840653	4.2192	76.7669	6.41822e-06	0.000181535		Ci.v01.chr08G14170	OF10825	27.0052	31.0101	29.7825	28.9314	17.7969	13.9999	16.725	16.0999	8.93425
Ci.v01.chr06G15070	-0.745169	7.82911	76.6806	6.44972e-06	0.000182151		Ci.v01.chr06G15070	OF09469	122.48	135.765	111.799	112.919	207.197	178.384	221.922	194.663	363.517
Ci.v01.chr01G09790	-0.665775	6.40428	76.6099	6.47569e-06	0.000182409		Ci.v01.chr01G09790	OF01337	81.2066	69.1686	69.6769	77.0077	113.602	120.513	122.978	109.825	166.17
Ci.v01.chr08G11320	0.654733	5.54316	76.6026	6.47838e-06	0.000182409		Ci.v01.chr08G11320	OF10540	37.0744	39.2529	39.3976	37.4045	25.1676	20.877	26.1119	24.2935	16.5714
Ci.v01.chr03G09400	0.780503	5.35185	76.5437	6.50011e-06	0.000182746		Ci.v01.chr03G09400	OF25179	52.8538	51.7718	52.4519	54.038	31.8047	30.3427	25.9083	33.6687	17.4487
Ci.v01.chr04G01010	-0.591927	5.44537	76.5044	6.51468e-06	0.000182825		Ci.v01.chr04G01010	OF26069	33.7941	36.052	37.0755	34.8872	55.5696	48.4384	53.1931	54.5824	59.9851
Ci.v01.chr02G01970	1.94352	3.59506	76.4763	6.52511e-06	0.000182825		Ci.v01.chr02G01970	OF09117	8.55702	8.73146	8.60771	10.9502	2.0094	2.16345	1.801	3.6299	1.14863
Ci.v01.chr05G00650	-1.26253	3.12907	76.4571	6.53225e-06	0.000182825		Ci.v01.chr05G00650	OF07161	15.3974	15.4186	14.2935	13.1255	33.882	31.0365	41.9339	31.8415	31.6104
Ci.v01.chr06G04250	-2.90369	3.96006	76.2954	6.59272e-06	0.000184241		Ci.v01.chr06G04250	OF02719	7.21588	7.21729	11.7556	5.79533	59.9264	36.5353	97.2216	45.0684	12.2721
Ci.v01.chr03G02310	-2.29899	1.57205	76.2546	6.60809e-06	0.000184395		Ci.v01.chr03G02310	OF09284	3.0073	1.87726	1.94205	1.70905	13.3117	10.1931	7.61881	10.749	12.5022
Ci.v01.chr04G11400	1.31791	3.36722	76.2039	6.62727e-06	0.000184449		Ci.v01.chr04G11400	OF20152	21.6012	26.8	27.8556	29.6298	12.3643	8.61128	11.0819	10.051	1.24725
Ci.v01.chr16G03730	0.74253	7.78308	76.1974	6.62974e-06	0.000184449		Ci.v01.chr16G03730	OF29072	240.378	244.704	261.935	273.831	144.055	140.959	148.537	170.278	100.75
Ci.v01.chr06G00430	-0.823019	5.87159	76.0165	6.69866e-06	0.000185639		Ci.v01.chr06G00430	OF03101	38.9835	44.7762	45.3864	39.1528	73.7157	62.6002	79.4388	80.1907	42.8743
Ci.v01.chr15G10470	1.188	7.23697	75.99	6.70882e-06	0.000185639		Ci.v01.chr15G10470	OF21400	160.114	204.048	219.832	194.066	106.758	81.6469	68.9306	81.3059	67.0855
Ci.v01.chr07G12550	1.12176	7.01018	75.9597	6.72049e-06	0.000185639		Ci.v01.chr07G12550	OF06219	99.027	139.503	130.078	129.159	64.2452	45.1658	54.7719	62.5526	13.3869
Ci.v01.chr01G25580	0.60206	7.47905	75.956	6.72192e-06	0.000185639		Ci.v01.chr01G25580	OF07807	116.998	125.387	118.535	125.075	74.5966	82.0067	77.1975	83.1569	79.3206
Ci.v01.chr02G14510	1.50434	6.85713	75.9554	6.72216e-06	0.000185639		Ci.v01.chr02G14510	OF32396	73.6303	88.2715	85.7363	89.1597	41.8819	25.2163	21.6861	29.027	4.582
Ci.v01.ContigUN11300	-1.88895	4.76053	75.8603	6.75889e-06	0.00018623		Ci.v01.ContigUN11300	OF21619	10.8006	10.1638	10.5145	8.0352	27.5476	45.1281	21.5728	27.696	47.5952
Ci.v01.chr13G11280	-0.752796	5.44824	75.8325	6.76969e-06	0.00018623		Ci.v01.chr13G11280	OF22499	26.9581	24.9771	24.303	22.6469	37.1368	42.3012	43.4401	42.111	59.3322
Ci.v01.chr06G10070	0.874967	4.21425	75.8163	6.77598e-06	0.00018623		Ci.v01.chr06G10070	OF12137	6.51389	6.65553	7.12333	6.05757	4.01455	3.54091	3.26937	3.40766	3.67122
Ci.v01.chr01G15350	-0.778282	5.20479	75.7972	6.78342e-06	0.00018623		Ci.v01.chr01G15350	OF18112	29.8229	36.1831	32.8519	33.0607	60.5369	53.1194	62.1943	49.7231	49.1392
Ci.v01.chr12G09380	1.19665	8.07569	75.703	6.82021e-06	0.00018673		Ci.v01.chr12G09380	OF31448	201.29	157.428	176.152	221.609	79.7437	98.3586	69.9694	78.4149	60.4093
Ci.v01.chr05G02980	1.0301	5.30945	75.6925	6.8243e-06	0.00018673		Ci.v01.chr05G02980	OF06928	161.885	118.85	135.445	118.558	64.3702	67.7382	59.1603	67.8656	38.8567
Ci.v01.chr16G10330	2.71964	8.8476	75.6739	6.8316e-06	0.00018673		Ci.v01.chr16G10330	OF02041	467.757	464.974	509.821	517.344	102.172	67.4079	30.8484	94.1814	83.9987
Ci.v01.chr14G08710	-1.23799	3.31053	75.5919	6.86391e-06	0.00018734		Ci.v01.chr14G08710	OF32678	4.84436	4.86394	4.24028	4.45072	12.2941	10.1432	11.8707	8.52944	5.39205
Ci.v01.chr16G10580	-0.805015	4.94677	75.4387	6.92471e-06	0.000188724		Ci.v01.chr16G10580	OF02066	31.2216	30.6033	29.333	34.4723	47.8149	57.0468	58.6648	53.9368	75.148
Ci.v01.chr07G05790	-1.21716	4.02578	75.4073	6.93726e-06	0.00018879		Ci.v01.chr07G05790	OF19232	30.4388	25.761	21.1688	24.6775	54.8594	62.0471	67.6239	50.5728	71.0224
Ci.v01.chr09G02800	1.27119	5.02908	75.369	6.9526e-06	0.000188933		Ci.v01.chr09G02800	OF07521	53.3669	74.1001	54.8617	56.2455	29.7649	18.4885	23.9417	25.8064	8.35031
Ci.v01.chr04G06600	1.22243	5.55028	75.2725	6.99146e-06	0.000189444		Ci.v01.chr04G06600	OF26628	19.3609	24.6171	23.9582	23.6522	10.8858	6.90938	9.91776	11.1873	1.12689
Ci.v01.chr10G14250	2.11023	2.69972	75.2607	6.99623e-06	0.000189444		Ci.v01.chr10G14250	OF27529	18.5892	22.5847	21.876	22.8588	2.81393	5.11254	6.86568	4.80085	1.987
Ci.v01.chr10G14480	-0.83986	6.9417	75.2469	7.00179e-06	0.000189444		Ci.v01.chr10G14480	OF27506	196.5	191.752	187.921	164.563	317.397	371.526	339.184	286.208	492.035
Ci.v01.chr04G09560	-0.876163	5.38223	75.1666	7.03438e-06	0.00019005		Ci.v01.chr04G09560	OF29685	30.7145	27.9707	33.0909	29.1326	59.6248	61.4579	50.7164	48.223	73.3792
Ci.v01.chr02G03150	1.26126	5.1745	74.9619	7.11825e-06	0.000192039		Ci.v01.chr02G03150	OF10112	34.3769	35.8952	37.0289	41.0954	18.423	10.7764	14.638	17.5921	0.701295
Ci.v01.chr05G18920	2.79613	1.83622	74.9232	7.13423e-06	0.000192192		Ci.v01.chr05G18920	OF25630	14.654	12.3643	9.67125	15.724	1.62225	3.12604	1.61555	1.03605	0.446306
Ci.v01.chr10G07920	-2.41813	3.88825	74.8728	7.1551e-06	0.000192477		Ci.v01.chr10G07920	OF28162	3.67559	4.88088	3.94883	4.10172	20.1358	34.4095	13.2872	19.9009	93.6581
Ci.v01.ContigUN08010	-0.707114	5.7997	74.7979	7.18628e-06	0.000192667		Ci.v01.ContigUN08010	OF30391	56.5151	64.9405	59.026	58.9176	100.816	103.512	100.112	82.8964	99.8519
Ci.v01.chr07G12430	0.76331	5.0266	74.7945	7.18771e-06	0.000192667		Ci.v01.chr07G12430	OF06231	86.135	83.4339	84.1933	89.841	52.9711	56.0685	48.1901	43.6783	37.26
Ci.v01.chr11G01410	-0.581586	6.0133	74.7575	7.20319e-06	0.000192667		Ci.v01.chr11G01410	OF11432	89.4383	88.6583	85.1839	84.2183	121.834	135.216	127.255	130.538	150.828
Ci.v01.chr09G02390	0.606673	5.75178	74.7352	7.21251e-06	0.000192667		Ci.v01.chr09G02390	OF07480	174.438	159.864	169.728	178.004	104.894	111.829	111.223	115.672	98.6022
Ci.v01.chr05G19920	0.633398	6.17107	74.7324	7.21369e-06	0.000192667		Ci.v01.chr05G19920	OF25530	107.103	100.204	98.0027	114.417	66.1479	66.6859	63.8567	69.6395	62.7203
Ci.v01.chr06G06060	1.35032	3.50798	74.5463	7.29226e-06	0.000194488		Ci.v01.chr06G06060	OF02538	29.2265	20.6916	27.9655	26.6267	9.24846	10.9825	8.88522	11.0288	5.2684
Ci.v01.ContigUN02900	0.582972	5.84276	74.435	7.33972e-06	0.000195475		Ci.v01.ContigUN02900	OF29880	64.3857	66.8817	62.6467	71.9037	48.5018	41.5165	42.7309	43.2601	48.3954
Ci.v01.chr06G12650	-0.553471	6.70685	74.2991	7.39819e-06	0.000196726		Ci.v01.chr06G12650	OF11879	29.919	32.2282	28.1253	31.7337	44.3753	45.6577	42.6287	44.7068	50.8264
Ci.v01.chr16G11920	-0.667543	5.47684	74.277	7.40773e-06	0.000196726		Ci.v01.chr16G11920	OF30707	29.3204	29.0891	24.7276	28.1622	41.2983	44.8576	46.509	42.3872	36.2091
Ci.v01.chr04G13120	-2.05544	5.65861	74.2241	7.43067e-06	0.000197055		Ci.v01.chr04G13120	OF20324	20.7758	15.4331	22.4728	14.1039	97.2272	43.7237	81.541	78.6719	39.0907
Ci.v01.chr03G00600	2.46797	2.17827	74.0975	7.48596e-06	0.000197998		Ci.v01.chr03G00600	OF30767	5.56581	9.46889	17.9208	6.9255	1.79481	1.59423	0.786457	1.441	0.217263
Ci.v01.chr05G09110	0.775222	6.13453	74.092	7.48838e-06	0.000197998		Ci.v01.chr05G09110	OF15705	98.1693	113.413	111.791	115.465	76.4827	57.2605	62.4637	58.7963	34.659
Ci.v01.chr07G01590	1.34144	4.13322	74.0701	7.49799e-06	0.000197998		Ci.v01.chr07G01590	OF19652	21.1872	23.8559	20.9709	22.772	8.88578	9.94526	6.08	9.76696	2.07321
Ci.v01.chr04G26060	-0.991701	6.62965	74.0425	7.51014e-06	0.000198011		Ci.v01.chr04G26060	OF03988	75.229	67.2638	82.0911	70.4207	141.203	121.641	144.847	173.429	248.256
Ci.v01.chr04G03590	-1.0782	5.61344	74.0208	7.51968e-06	0.000198011		Ci.v01.chr04G03590	OF26327	27.8008	28.6345	30.9347	33.543	64.3693	47.6421	68.0045	72.2658	67.633
Ci.v01.ContigUN18050	1.93591	2.93261	73.9649	7.54437e-06	0.000198382		Ci.v01.ContigUN18050	OF03358	30.964	27.3246	30.857	28.1734	10.2005	7.82503	9.75207	9.2134	0.61739
Ci.v01.chr14G08230	0.916751	6.97232	73.8466	7.59693e-06	0.000199362		Ci.v01.chr14G08230	OF32630	167.475	184.937	184.378	174.836	118.498	85.6684	82.0995	87.8418	48.8705
Ci.v01.chr10G00330	-2.11581	2.43688	73.8331	7.60297e-06	0.000199362		Ci.v01.chr10G00330	OF27375	2.10722	1.40936	1.74959	1.11977	6.39599	8.06991	5.21648	7.747	2.72542
Ci.v01.chr09G03980	-1.03926	4.31027	73.8061	7.61505e-06	0.000199399		Ci.v01.chr09G03980	OF07639	18.2722	24.7133	16.3886	18.8802	40.3889	39.4119	40.2222	39.4971	73.9826
Ci.v01.chr06G04420	-1.9894	1.85468	73.6737	7.67458e-06	0.000200642		Ci.v01.chr06G04420	OF02702	2.20466	2.32239	3.06991	2.69091	11.9882	7.00559	12.3158	9.49835	0.636485
Ci.v01.chr03G18690	1.74908	6.55634	73.6365	7.69144e-06	0.000200642		Ci.v01.chr03G18690	OF28719	103.989	106.007	109.381	140.74	43.1515	24.3848	25.0232	42.7664	1.24835
Ci.v01.chr05G16810	-0.81423	4.83067	73.6229	7.69758e-06	0.000200642		Ci.v01.chr05G16810	OF25841	8.10329	8.54689	8.902	8.77713	12.8235	15.4693	15.9986	15.4662	68.5798
Ci.v01.chr16G09250	-1.94182	8.57435	73.6056	7.70545e-06	0.000200642		Ci.v01.chr16G09250	OF01933	92.8736	136.083	113.606	105.773	375.346	432.778	626.995	273.61	301.033
Ci.v01.chr07G01860	-0.727554	5.19852	73.5516	7.73002e-06	0.000201002		Ci.v01.chr07G01860	OF19625	14.6439	17.728	15.6539	16.1563	28.7267	25.2713	28.4896	23.1355	26.7769
Ci.v01.chr03G17800	0.769298	5.00523	73.5159	7.7463e-06	0.000201146		Ci.v01.chr03G17800	OF28630	79.0103	91.2493	99.9704	97.3903	54.6954	49.734	56.9385	52.4037	47.9845
Ci.v01.chr06G10760	-1.55628	4.7732	73.4334	7.7841e-06	0.000201847		Ci.v01.chr06G10760	OF12068	20.0487	20.2392	18.1056	19.2268	78.6077	43.5332	62.9504	42.1321	75.8232
Ci.v01.chr04G02880	-1.00476	3.70056	73.3955	7.80154e-06	0.000202019		Ci.v01.chr04G02880	OF26256	6.88957	6.14143	6.24659	6.30442	11.5592	12.4317	14.3768	12.1072	25.052
Ci.v01.chr08G01650	1.09817	4.29092	73.2515	7.86825e-06	0.000203464		Ci.v01.chr08G01650	OF16007	9.14121	11.0705	10.2794	10.7266	6.04768	3.89186	4.54992	4.61167	4.52886
Ci.v01.chr03G14990	-2.31805	3.15369	73.1417	7.91959e-06	0.000204396		Ci.v01.chr03G14990	OF22817	7.10585	5.70308	5.89989	7.70941	18.2834	39.8811	32.0954	40.7411	69.2415
Ci.v01.chr11G04070	-0.633924	7.19131	73.1095	7.9347e-06	0.000204396		Ci.v01.chr11G04070	OF07734	38.1274	39.7167	38.4787	37.7058	65.7933	60.5549	58.9946	51.2925	44.254
Ci.v01.chr09G16070	-1.18801	3.95956	73.1045	7.93708e-06	0.000204396		Ci.v01.chr09G16070	OF23933	10.16	25.3996	15.0013	12.0167	33.6052	25.9872	28.1587	25.2037	18.6812
Ci.v01.chr16G00480	-1.29182	7.22669	73.0656	7.95538e-06	0.000204586		Ci.v01.chr16G00480	OF03147	50.312	64.567	69.3389	61.3414	166.847	180.936	132.534	115.508	13.0513
Ci.v01.chr11G12550	-1.24632	3.34817	72.9454	8.01235e-06	0.000205768		Ci.v01.chr11G12550	OF13745	4.29801	3.97538	4.72184	4.72807	10.1765	10.2234	9.65646	9.44223	17.3838
Ci.v01.chr06G09390	1.2352	4.64905	72.9047	8.03174e-06	0.000205983		Ci.v01.chr06G09390	OF12205	30.1785	32.0123	34.8887	35.8492	17.8455	11.575	11.2919	15.2587	1.49473
Ci.v01.chr11G10150	-0.767671	4.05351	72.8771	8.04492e-06	0.000206038		Ci.v01.chr11G10150	OF13505	13.2833	14.2919	13.5064	12.7364	22.4411	22.8802	23.402	22.5975	26.7536
Ci.v01.chr16G07250	-0.638755	5.29481	72.8171	8.07371e-06	0.000206493		Ci.v01.chr16G07250	OF29424	38.2374	34.5886	33.1007	36.8459	57.2813	51.0206	53.5733	58.1229	77.6034
Ci.v01.chr06G17910	0.74035	7.06492	72.6573	8.1509e-06	0.000208087		Ci.v01.chr06G17910	OF09753	391.784	351.987	387.924	391.062	247.107	235.06	196.108	215.286	173.795
Ci.v01.chr14G06080	0.637782	7.17866	72.6421	8.1583e-06	0.000208087		Ci.v01.chr14G06080	OF17158	228.433	255.743	255.869	263.426	153.758	164.184	151.099	169.264	75.0629
Ci.v01.chr14G07060	-1.31443	3.11185	72.548	8.20423e-06	0.000208973		Ci.v01.chr14G07060	OF32513	4.57617	3.50109	3.29756	3.26954	9.09741	7.99613	9.21255	9.79685	23.3036
Ci.v01.chr13G07130	-1.03797	5.16631	72.4792	8.23798e-06	0.000209176		Ci.v01.chr13G07130	OF00998	45.1671	44.1419	39.2874	37.5945	73.8055	73.158	102.084	89.078	136.13
Ci.v01.chr05G09190	-0.657418	7.66176	72.4723	8.24139e-06	0.000209176		Ci.v01.chr05G09190	OF15713	147.602	134.778	134.45	127.223	198.38	209.743	217.077	223.897	207.479
Ci.v01.chr07G01290	0.685285	5.09558	72.4401	8.25724e-06	0.000209176		Ci.v01.chr07G01290	OF25379	42.7043	45.2558	48.4209	50.8723	27.134	28.5358	30.5696	29.133	19.3436
Ci.v01.chr10G01390	-0.674118	6.80099	72.4218	8.2663e-06	0.000209176		Ci.v01.chr10G01390	OF02325	74.5735	74.2133	65.945	73.5313	112.453	102.595	131.471	110.389	174.081
Ci.v01.chr05G14900	-0.745605	6.33133	72.3985	8.27783e-06	0.000209176		Ci.v01.chr05G14900	OF00325	69.6813	67.0778	64.5771	62.4504	96.7307	103.363	121.455	116.329	112.335
Ci.v01.chr06G07270	-0.587418	6.04143	72.3955	8.27933e-06	0.000209176		Ci.v01.chr06G07270	OF02417	49.3064	54.4222	48.1087	51.0507	79.5476	69.097	82.422	71.2042	101.828
Ci.v01.chr04G16270	-3.18581	1.57698	72.3472	8.30324e-06	0.000209497		Ci.v01.chr04G16270	OF20639	0.681059	0.717425	0.907114	0.237505	3.58642	7.08266	6.75502	5.71192	11.0108
Ci.v01.chr06G15570	0.691765	5.5554	72.3007	8.3264e-06	0.000209798		Ci.v01.chr06G15570	OF09519	19.1326	17.5925	20.4389	19.5532	12.8374	11.9348	10.6313	11.6856	20.1972
Ci.v01.chr03G21240	-0.686779	7.51494	72.2244	8.36455e-06	0.000210476		Ci.v01.chr03G21240	OF18550	143.682	140.934	146.517	129.059	210.266	219.856	217.864	244.94	284.343
Ci.v01.chr01G12830	-0.746759	5.34546	72.1248	8.41465e-06	0.000211184		Ci.v01.chr01G12830	OF01641	66.1434	70.9188	68.0547	74.258	120.994	96.3081	125.339	122.215	61.5807
Ci.v01.chr09G08380	-0.881183	6.2794	72.1236	8.41528e-06	0.000211184		Ci.v01.chr09G08380	OF23164	117.028	100.848	115.77	123.138	226.451	167.371	230.761	210.551	195.555
Ci.v01.chr03G13810	0.671262	5.44501	72.0662	8.44431e-06	0.000211628		Ci.v01.chr03G13810	OF17464	37.9899	45.127	37.9814	38.3199	24.5828	26.5562	24.3802	23.6516	22.1851
Ci.v01.chr07G10670	-1.24224	4.09192	72.0214	8.46708e-06	0.000211888		Ci.v01.chr07G10670	OF06407	14.133	10.738	8.83994	10.0637	26.3303	22.5456	27.0318	26.5732	23.5019
Ci.v01.chr12G11880	0.619084	6.14735	71.9849	8.48564e-06	0.000211888		Ci.v01.chr12G11880	OF31198	49.5813	53.6538	50.5915	49.8819	34.5807	28.9106	36.4898	31.583	28.9746
Ci.v01.chr12G09180	-1.82616	3.6678	71.979	8.48868e-06	0.000211888		Ci.v01.chr12G09180	OF31468	6.05915	5.92381	6.4735	8.03771	18.6057	32.0414	18.2039	23.9958	28.153
Ci.v01.chr14G02800	-2.95501	1.94835	71.9394	8.50892e-06	0.000211989		Ci.v01.chr14G02800	OF11122	0.556016	0.680821	0.497164	0.198871	5.28794	3.12342	3.97885	2.6338	2.80542
Ci.v01.chr12G12960	0.689281	5.57163	71.8881	8.5352e-06	0.000211989		Ci.v01.chr12G12960	OF31090	34.0264	41.121	38.7935	40.9762	26.185	21.4973	23.1299	24.1641	21.7104
Ci.v01.chr01G12820	3.03886	5.25197	71.8571	8.55113e-06	0.000211989		Ci.v01.chr01G12820	OF01640	39.7093	36.1323	46.7762	34.9228	6.23876	7.81174	1.76953	3.13058	0.557643
Ci.v01.chr08G10460	-2.07433	1.95853	71.8245	8.56796e-06	0.000211989		Ci.v01.chr08G10460	OF10454	0.831463	0.856398	1.00676	0.502591	2.70321	3.42029	4.01913	3.24786	18.781
Ci.v01.chr04G03720	0.887608	4.72251	71.804	8.57853e-06	0.000211989		Ci.v01.chr04G03720	OF26340	54.0259	67.7132	68.1421	69.4741	33.2429	30.8232	38.7517	35.6898	23.3958
Ci.v01.chr13G07880	-1.51131	3.42224	71.8009	8.58013e-06	0.000211989		Ci.v01.chr13G07880	OF00923	19.0329	15.8191	13.0506	15.512	47.9832	36.9671	39.2033	54.4451	87.7188
Ci.v01.chr09G11400	1.42781	6.10419	71.7881	8.58672e-06	0.000211989		Ci.v01.chr09G11400	OF23466	24.3373	35.2599	33.2794	32.5976	14.9442	8.55202	10.1337	12.6477	0.880452
Ci.v01.chr03G01180	-1.23841	6.65368	71.7854	8.58812e-06	0.000211989		Ci.v01.chr03G01180	OF09171	110.602	157.221	159.572	111.244	312.136	264.404	363.569	320.626	90.602
Ci.v01.ContigUN10980	1.01169	5.30901	71.7726	8.59477e-06	0.000211989		Ci.v01.ContigUN10980	OF21587	15.3854	18.9112	18.7663	19.8823	10.8622	7.77707	7.90772	9.48238	10.9336
Ci.v01.chr03G01300	4.76084	1.76388	71.7166	8.62382e-06	0.000212425		Ci.v01.chr03G01300	OF09183	7.66087	19.9936	9.6313	17.28	0.447827	0.904047	0	0.599246	0
Ci.v01.chr07G02680	-0.612078	7.19104	71.6609	8.65285e-06	0.00021286		Ci.v01.chr07G02680	OF19543	237.189	223.947	221.126	197.556	341.701	312.87	338.485	339.937	372.525
Ci.v01.chr10G09080	0.983144	5.50736	71.6351	8.66635e-06	0.000212912		Ci.v01.chr10G09080	OF28046	118.36	139.928	126.038	133.28	52.7969	64.0094	70.0563	74.7433	37.1922
Ci.v01.chr03G18630	-0.661712	6.44264	71.5814	8.69448e-06	0.000212927		Ci.v01.chr03G18630	OF28713	67.0516	67.8596	69.1225	65.0475	109.485	104.334	93.2542	114.519	131.367
Ci.v01.chr12G15650	0.714825	8.07631	71.5755	8.69761e-06	0.000212927		Ci.v01.chr12G15650	OF22883	186.345	178.562	193.745	220.964	116.918	124.948	111.677	116.386	113.799
Ci.v01.chr07G00650	0.908096	4.41329	71.5688	8.70114e-06	0.000212927		Ci.v01.chr07G00650	OF25443	12.3076	12.7742	11.6066	11.7785	6.56013	5.20699	7.48332	6.37419	2.79743
Ci.v01.chr07G12320	0.724788	6.027	71.5229	8.7253e-06	0.000213239		Ci.v01.chr07G12320	OF06242	17.2198	18.2269	17.6363	21.3302	11.6095	10.6015	12.3686	10.0403	7.54544
Ci.v01.chr04G14080	-0.659619	5.34328	71.4613	8.75786e-06	0.000213756		Ci.v01.chr04G14080	OF20420	48.9079	47.9277	56.8971	48.826	81.3479	80.1156	79.8096	75.8005	82.9462
Ci.v01.chr02G07680	1.28907	3.438	71.4097	8.78527e-06	0.000214088		Ci.v01.chr02G07680	OF08247	14.0776	17.1064	14.1727	19.49	7.02568	6.79908	7.14094	5.30634	5.55286
Ci.v01.chr06G18530	-1.59885	3.6247	71.3926	8.79437e-06	0.000214088		Ci.v01.chr06G18530	OF00144	11.8469	15.9283	9.26887	12.4295	34.2181	29.9055	47.0981	37.412	57.2489
Ci.v01.chr13G12500	1.36264	3.32908	71.3007	8.84346e-06	0.000215003		Ci.v01.chr13G12500	OF22621	11.1272	13.1316	13.7761	12.5519	6.39165	4.44304	4.86403	3.87296	4.25786
Ci.v01.chr13G04580	-0.661503	4.83705	71.2215	8.88603e-06	0.000215757		Ci.v01.chr13G04580	OF31956	18.3269	16.5593	17.8657	16.5002	28.0091	27.732	25.6045	27.1976	27.9308
Ci.v01.chr10G14440	-0.746377	5.66019	71.1308	8.93512e-06	0.000216511		Ci.v01.chr10G14440	OF27510	10.8415	10.547	10.3654	9.05321	18.9366	15.73	15.5747	17.6365	13.3977
Ci.v01.chr12G09630	-1.69264	6.86683	71.1041	8.94963e-06	0.000216511		Ci.v01.chr12G09630	OF31423	43.3357	54.1953	44.9437	32.3056	166.569	174.063	117.497	101.794	131.909
Ci.v01.ContigUN05060	0.660505	8.5571	71.1001	8.95179e-06	0.000216511		Ci.v01.ContigUN05060	OF30096	560.9	567.293	601.834	570.809	336.553	339.878	376.923	386.984	107.157
Ci.v01.chr09G03590	0.684681	4.68165	71.0641	8.97138e-06	0.000216704		Ci.v01.chr09G03590	OF07600	17.5384	20.0994	18.5883	19.5053	12.6697	11.8809	11.6813	10.4593	10.5132
Ci.v01.chr11G02590	1.34522	4.778	71.029	8.99055e-06	0.000216741		Ci.v01.chr11G02590	OF11314	12.8797	13.7034	14.6733	15.8193	7.91312	4.8922	4.72828	4.76491	1.9956
Ci.v01.chr05G05400	1.16558	4.59265	71.0189	8.99611e-06	0.000216741		Ci.v01.chr05G05400	OF14247	27.5101	29.7689	29.225	29.5652	15.5682	11.0358	15.1489	9.66065	6.53355
Ci.v01.chr01G09740	1.18712	5.47635	70.8388	9.09533e-06	0.00021885		Ci.v01.chr01G09740	OF01332	12.7303	18.3728	17.8526	17.1205	8.05734	5.63608	6.95542	8.10451	1.13754
Ci.v01.chr10G10630	0.759528	4.20243	70.7944	9.11997e-06	0.000218869		Ci.v01.chr10G10630	OF27891	10.1046	10.3791	11.4248	9.96242	6.56134	5.96679	5.97946	5.99473	10.8024
Ci.v01.chr16G02400	0.714906	6.16458	70.7866	9.1243e-06	0.000218869		Ci.v01.chr16G02400	OF08377	43.063	50.2125	49.8203	51.4557	28.9087	32.8974	28.3447	27.3695	29.0868
Ci.v01.chr06G09720	3.1265	1.32965	70.7742	9.13124e-06	0.000218869		Ci.v01.chr06G09720	OF12172	4.38672	11.039	7.30343	7.77638	0.502179	1.01377	0.875186	1.13396	0.253288
Ci.v01.chr15G02430	-0.625155	6.52994	70.7108	9.16662e-06	0.000219436		Ci.v01.chr15G02430	OF04684	36.1836	38.2021	34.3703	35.6746	62.3527	53.4828	56.7075	48.4255	28.5159
Ci.v01.chr15G02810	0.754476	6.09223	70.6892	9.17875e-06	0.000219445		Ci.v01.chr15G02810	OF04722	50.7303	60.0631	58.1411	59.7446	38.9515	29.9926	35.6186	30.1405	31.5351
Ci.v01.chr08G10750	1.78608	1.9271	70.6248	9.21494e-06	0.000219982		Ci.v01.chr08G10750	OF10483	15.6354	18.8907	18.8098	24.1554	6.92865	4.19614	5.52004	5.56281	0.465955
Ci.v01.chr12G03320	-1.29056	5.35022	70.5828	9.23865e-06	0.000219982		Ci.v01.chr12G03320	OF15051	25.4369	23.1048	24.271	23.9382	51.3338	47.5908	56.4703	78.817	32.2239
Ci.v01.ContigUN40270	0.747493	5.81356	70.5331	9.26679e-06	0.000219982		Ci.v01.ContigUN40270	OF08763	21.9315	25.4275	24.9435	28.6321	16.1508	14.7577	13.5204	14.8926	10.3143
Ci.v01.chr04G08570	-0.774957	5.14235	70.5326	9.26707e-06	0.000219982		Ci.v01.chr04G08570	OF29586	20.7461	16.4335	17.885	16.3682	32.2855	27.6178	29.7003	30.6764	21.0873
Ci.v01.chr13G12100	1.30397	8.44085	70.5247	9.27155e-06	0.000219982		Ci.v01.chr13G12100	OF22581	1125.26	1367.52	1475.39	1229.88	479.26	509.003	419.446	673.587	38.3954
Ci.v01.chr08G14230	-5.26143	4.1901	70.5242	9.2718e-06	0.000219982		Ci.v01.chr08G14230	OF10831	2.95703	0.886024	0.916601	1.09995	31.1973	107.918	60.5189	21.96	457.852
Ci.v01.chr05G03550	-0.58988	6.58951	70.4808	9.29647e-06	0.000220288		Ci.v01.chr05G03550	OF14953	73.3794	69.7004	62.6199	68.0543	110.105	92.359	105.004	101.074	132.586
Ci.v01.chr01G17050	-0.669616	6.31673	70.4506	9.31371e-06	0.000220417		Ci.v01.chr01G17050	OF18282	60.1257	73.7211	65.1678	70.1187	99.1155	103.95	116.714	104.026	40.684
Ci.v01.chr01G20620	1.04278	3.85082	70.427	9.32719e-06	0.000220456		Ci.v01.chr01G20620	OF20890	12.3376	14.7293	11.5029	14.8675	6.5911	6.79542	5.67308	6.5675	3.70434
Ci.v01.chr01G05660	1.25431	4.83921	70.3599	9.36565e-06	0.000221086		Ci.v01.chr01G05660	OF24187	26.1527	26.9025	29.7679	31.6609	10.3611	13.8146	9.26255	13.7355	14.3896
Ci.v01.chr02G15850	-2.37085	1.43034	70.2999	9.40016e-06	0.000221621		Ci.v01.chr02G15850	OF32262	0.990057	0.772536	0.799197	1.07415	3.02237	4.49977	6.54653	4.70149	3.58239
Ci.v01.chr15G12170	1.26593	4.46169	70.2318	9.43958e-06	0.00022227		Ci.v01.chr15G12170	OF00749	23.9614	33.5249	24.2169	33.9395	10.9722	12.5474	10.4216	13.5575	8.12524
Ci.v01.chr11G01550	1.22981	6.85223	70.1052	9.51334e-06	0.000223725		Ci.v01.chr11G01550	OF11418	19.4982	26.8142	26.0819	27.1612	11.7861	7.63572	10.9258	11.7445	1.09618
Ci.v01.chr04G07120	-0.80725	6.02554	69.9682	9.59397e-06	0.000225069		Ci.v01.chr04G07120	OF26680	98.5288	86.2296	91.239	80.0431	157.91	159.907	134.665	165.037	97.2309
Ci.v01.chr12G13170	2.82565	3.58885	69.9506	9.6044e-06	0.000225069		Ci.v01.chr12G13170	OF31069	12.903	18.403	13.5535	16.5051	2.64258	1.6608	3.47579	0.800621	0.100593
Ci.v01.chr12G01090	-0.959922	5.39235	69.9469	9.6066e-06	0.000225069		Ci.v01.chr12G01090	OF19834	33.1258	36.7553	35.529	30.5575	61.8131	75.3633	55.4831	68.973	138.164
Ci.v01.chr07G18900	-0.653047	6.50504	69.7627	9.71646e-06	0.000227358		Ci.v01.chr07G18900	OF05584	94.9286	110.468	100.518	94.0528	148.719	145.54	160.295	168.114	255.026
Ci.v01.chr08G11110	0.613729	5.633	69.7026	9.75264e-06	0.000227919		Ci.v01.chr08G11110	OF10519	79.9937	76.1256	79.1421	89.0622	51.1713	54.9951	50.9601	52.648	47.3487
Ci.v01.chr08G11720	-0.538282	6.78302	69.436	9.91508e-06	0.000231426		Ci.v01.chr08G11720	OF10580	70.485	77.1109	70.4827	71.5669	116.313	100.615	101.894	98.3865	122.149
Ci.v01.chr13G08670	-1.2919	3.77524	69.3769	9.95152e-06	0.000231987		Ci.v01.chr13G08670	OF00844	6.20172	6.45779	4.50555	5.5684	11.1145	15.7654	13.9942	13.9061	18.2748
Ci.v01.chr05G13940	0.600044	5.27746	69.1281	1.01067e-05	0.000235165		Ci.v01.chr05G13940	OF00421	34.0475	33.356	37.4509	36.3725	24.3781	21.7974	22.3784	23.7932	24.2797
Ci.v01.chr06G07100	-1.33251	6.07646	69.1182	1.0113e-05	0.000235165		Ci.v01.chr06G07100	OF02434	43.2953	44.2251	41.4621	38.966	84.5578	114.685	139.176	83.5047	9.24192
Ci.v01.chr01G10000	1.32272	2.56854	69.0853	1.01337e-05	0.000235354		Ci.v01.chr01G10000	OF01358	5.19059	5.34625	6.48607	6.17852	2.47189	2.06322	2.60371	2.0514	0.959053
Ci.v01.chr06G16710	1.43913	5.54719	69.0262	1.01712e-05	0.000235644		Ci.v01.chr06G16710	OF09633	27.6511	27.7976	31.5563	33.6237	13.6241	7.68033	9.28484	13.522	1.24388
Ci.v01.chr14G02470	1.05554	5.17724	69.0258	1.01714e-05	0.000235644		Ci.v01.chr14G02470	OF11089	107.63	114.447	121.123	118.407	66.0349	41.4553	51.3267	61.4227	18.1968
Ci.v01.chr05G15570	-0.57839	7.38041	69.0013	1.0187e-05	0.000235713		Ci.v01.chr05G15570	OF25965	95.788	103.428	95.0499	96.7577	163.706	136.26	146.182	133.033	101.493
Ci.v01.chr06G02650	0.516927	6.34706	68.9776	1.02021e-05	0.00023577		Ci.v01.chr06G02650	OF02879	62.5947	66.8745	65.575	68.0299	49.71	42.0175	44.8521	45.6685	37.7032
Ci.v01.chr06G13160	0.743055	5.96791	68.9414	1.02252e-05	0.000236012		Ci.v01.chr06G13160	OF11828	45.5921	57.2913	57.1106	55.8405	34.2284	27.8223	30.6558	30.8933	17.5156
Ci.v01.chr04G25390	0.781454	5.91175	68.8104	1.03092e-05	0.000237659		Ci.v01.chr04G25390	OF04055	141.535	130.713	132.847	123.814	67.6486	79.0262	87.5095	70.3839	71.2236
Ci.v01.chr05G06310	0.874038	5.39116	68.6548	1.04102e-05	0.000239691		Ci.v01.chr05G06310	OF14338	22.5978	25.0302	26.2944	26.6528	16.5627	13.3743	11.7817	12.6645	17.2169
Ci.v01.chr01G04990	0.606674	6.36736	68.5657	1.04686e-05	0.000240738		Ci.v01.chr01G04990	OF24120	88.1557	105.387	94.5909	103.579	60.9355	66.5701	64.5475	62.631	66.1923
Ci.v01.chr06G14040	-0.586781	8.17789	68.5191	1.04992e-05	0.000241147		Ci.v01.chr06G14040	OF11706	826.387	790.954	813.564	742.216	1133.83	1153.4	1225.28	1209.5	1243.72
Ci.v01.chr04G21710	0.935826	6.08872	68.4512	1.05442e-05	0.000241711		Ci.v01.chr04G21710	OF04423	25.0669	30.0678	30.0538	30.8717	18.7586	14.0503	12.9602	14.3911	14.0863
Ci.v01.chr01G27300	1.28269	6.75832	68.4429	1.05497e-05	0.000241711		Ci.v01.chr01G27300	OF07979	28.6324	40.4075	35.6975	36.8982	19.3215	11.271	12.9788	14.1811	1.67696
Ci.v01.chr13G11320	1.52343	5.35189	68.4095	1.05718e-05	0.000241921		Ci.v01.chr13G11320	OF22503	69.8544	51.2079	52.6783	68.7359	19.9217	26.1267	15.0193	24.6395	4.38719
Ci.v01.chr15G06600	1.12711	3.99543	68.3776	1.0593e-05	0.000242108		Ci.v01.chr15G06600	OF05101	17.4336	20.3143	16.8874	21.016	8.87001	9.72906	6.83116	8.78315	7.63536
Ci.v01.chr01G16420	0.64063	6.53199	68.3584	1.06058e-05	0.000242108		Ci.v01.chr01G16420	OF18219	56.5339	60.5664	60.3303	61.47	41.8596	32.2075	38.5271	39.3684	33.4609
Ci.v01.chr01G24620	-1.43656	4.01136	68.334	1.06221e-05	0.000242135		Ci.v01.chr01G24620	OF10084	10.3812	12.1506	8.96652	8.04495	25.5112	32.9475	23.4334	25.6822	21.7385
Ci.v01.chr02G13250	1.13198	4.23118	68.3129	1.06363e-05	0.000242135		Ci.v01.chr02G13250	OF18895	55.3725	57.5369	62.0447	64.73	35.4501	22.4642	27.0715	23.6118	16.9983
Ci.v01.chr07G13380	0.690037	4.615	68.2986	1.06459e-05	0.000242135		Ci.v01.chr07G13380	OF06136	45.2126	43.159	44.3288	46.1373	25.6902	28.0664	30.099	25.6813	32.7242
Ci.v01.chr15G02640	-1.2635	3.33309	68.2158	1.07016e-05	0.000243106		Ci.v01.chr15G02640	OF04705	5.35988	5.71755	5.45482	4.79512	9.94161	13.4215	13.9846	13.3446	25.8238
Ci.v01.chr07G17910	1.36535	5.53681	68.1304	1.07593e-05	0.000243757		Ci.v01.chr07G17910	OF05683	17.843	18.9268	19.3248	22.8179	10.3312	5.70089	6.2852	8.08883	0.283858
Ci.v01.chr12G06860	1.09185	7.23277	68.1287	1.07605e-05	0.000243757		Ci.v01.chr12G06860	OF31700	186.895	227.457	208.538	207.694	127.716	90.768	78.7033	89.4176	58.0173
Ci.v01.chr05G10700	-0.664126	7.71239	68.1158	1.07693e-05	0.000243757		Ci.v01.chr05G10700	OF15864	83.5766	79.0657	70.2239	81.6363	117.2	132.466	119.21	124.267	71.4278
Ci.v01.chr01G26410	1.31086	4.04578	67.8618	1.09437e-05	0.000247404		Ci.v01.chr01G26410	OF07890	14.6411	16.0499	16.9003	16.6517	7.70878	4.33851	6.46726	7.17379	2.12081
Ci.v01.chr05G07630	1.35004	6.21581	67.8128	1.09777e-05	0.000247795		Ci.v01.chr05G07630	OF14470	37.5522	50.7798	45.8649	49.9262	23.4257	14.7968	13.7522	19.5964	1.56751
Ci.v01.chr05G13070	0.660371	7.40545	67.7987	1.09875e-05	0.000247795		Ci.v01.chr05G13070	OF14653	169.215	170.002	180.948	195.006	109.463	117.878	103.062	117.438	67.9425
Ci.v01.chr06G06460	1.47822	3.00506	67.7139	1.10468e-05	0.000248832		Ci.v01.chr06G06460	OF02498	6.47231	7.88679	7.25719	6.26626	2.63894	1.72114	2.62805	2.89288	1.76105
Ci.v01.chr08G17020	-2.38273	4.8909	67.6389	1.10995e-05	0.000249304		Ci.v01.chr08G17020	OF32820	13.9789	16.993	16.0353	14.5961	88.8287	76.2855	40.149	118.112	22.0901
Ci.v01.chr14G02720	-0.899321	6.89726	67.6303	1.11056e-05	0.000249304		Ci.v01.chr14G02720	OF11114	197.566	203.059	216.069	175.659	457.037	335.639	347.296	328.022	710.449
Ci.v01.chr14G06500	-1.88581	2.67227	67.6124	1.11182e-05	0.000249304		Ci.v01.chr14G06500	OF17200	1.28372	1.52019	1.06063	1.36935	5.11754	6.24746	3.16805	5.17061	2.40678
Ci.v01.chr10G02320	2.54552	3.44676	67.6083	1.11211e-05	0.000249304		Ci.v01.chr10G02320	OF02232	13.2202	15.8688	12.4675	16.3018	1.86676	4.03768	1.22166	2.62284	0.430425
Ci.v01.chr16G08980	0.867592	5.19807	67.5537	1.11598e-05	0.000249872		Ci.v01.chr16G08980	OF01906	71.5716	80.3965	73.7442	88.209	51.3316	35.7564	42.4687	41.0994	39.4902
Ci.v01.chr13G09890	1.16934	3.26486	67.5281	1.1178e-05	0.00024998		Ci.v01.chr13G09890	OF22360	10.6503	12.7462	12.3663	14.1676	6.39483	4.62917	5.59651	5.38056	6.84179
Ci.v01.chr12G06290	0.757423	4.31937	67.4813	1.12113e-05	0.000250425		Ci.v01.chr12G06290	OF31757	55.3124	58.7186	55.8593	55.9716	38.4925	30.7717	33.2736	29.9774	15.8425
Ci.v01.chr08G01160	-1.2331	4.12647	67.4386	1.12418e-05	0.000250688		Ci.v01.chr08G01160	OF16056	2.56823	1.8769	2.04785	2.06793	5.09129	5.09557	6.05577	4.08765	7.60978
Ci.v01.chr12G14580	0.971736	7.11987	67.4274	1.12499e-05	0.000250688		Ci.v01.chr12G14580	OF30928	344.54	516.145	445.952	427.638	212.811	219.65	200.619	241.516	45.1946
Ci.v01.chr06G03920	-0.90706	7.11581	67.3851	1.12802e-05	0.000250906		Ci.v01.chr06G03920	OF02752	117.733	100.729	105.15	97.6978	186.251	231.559	173.848	191.026	313.912
Ci.v01.chr02G15440	1.01032	4.28002	67.375	1.12875e-05	0.000250906		Ci.v01.chr02G15440	OF32303	27.9427	29.4854	30.5867	32.2603	18.7769	13.3549	12.8607	14.2326	7.99211
Ci.v01.chr08G09810	0.815757	3.9885	67.356	1.13012e-05	0.000250906		Ci.v01.chr08G09810	OF13409	14.3578	14.715	13.7056	14.1288	8.55886	6.9016	7.90451	8.44562	5.161
Ci.v01.chr13G11070	-0.925248	3.92528	67.3392	1.13133e-05	0.000250906		Ci.v01.chr13G11070	OF22478	9.63232	9.99809	10.8494	11.1101	20.1047	16.5658	22.0647	19.9023	18.9701
Ci.v01.chr01G04600	1.01939	4.17351	67.2624	1.13688e-05	0.000251346		Ci.v01.chr01G04600	OF24081	19.641	23.5031	22.6658	25.7821	13.7017	9.56963	11.1231	10.4924	2.68573
Ci.v01.chr04G19840	-2.33043	4.39366	67.2586	1.13716e-05	0.000251346		Ci.v01.chr04G19840	OF08760	4.62661	6.73889	7.96738	7.99036	45.3306	19.4155	45.4114	26.999	0.27138
Ci.v01.chr03G03210	-0.618457	4.59392	67.2354	1.13885e-05	0.000251346		Ci.v01.chr03G03210	OF09374	6.7952	7.17777	7.26228	7.46812	11.4434	10.0971	10.9608	11.0974	12.5553
Ci.v01.ContigUN09580	0.699249	5.93674	67.2308	1.13918e-05	0.000251346		Ci.v01.ContigUN09580	OF30548	33.9126	37.0627	35.2797	33.7736	23.6316	17.8183	23.3461	20.8111	4.31697
Ci.v01.chr02G06210	1.13953	3.8338	67.2188	1.14006e-05	0.000251346		Ci.v01.chr02G06210	OF08100	17.3864	18.1113	18.5258	21.8947	10.0181	8.77261	8.78744	6.5917	3.68092
Ci.v01.chr08G09380	-1.22448	4.42873	67.2006	1.14138e-05	0.000251346		Ci.v01.chr08G09380	OF13366	20.1582	15.6952	16.8735	22.9232	38.9292	47.5983	50.9586	37.6592	51.213
Ci.v01.chr10G00410	-1.43498	3.22639	67.1492	1.14514e-05	0.000251772		Ci.v01.chr10G00410	OF27367	5.03314	3.19423	3.46698	3.32839	10.1408	9.40865	11.7821	8.84075	11.2112
Ci.v01.chr01G23150	-0.826999	6.57059	67.1373	1.14601e-05	0.000251772		Ci.v01.chr01G23150	OF09937	42.6709	55.0353	58.3821	47.9164	85.4055	93.7776	89.6464	89.5779	47.6017
Ci.v01.chr04G07520	-1.99107	3.48744	66.7926	1.17161e-05	0.000257094		Ci.v01.chr04G07520	OF26720	3.3567	4.34314	3.01505	5.10799	12.4642	14.8377	15.2515	14.977	62.0209
Ci.v01.chr05G18720	1.39435	5.51472	66.7669	1.17355e-05	0.000257218		Ci.v01.chr05G18720	OF25650	21.7293	25.0302	23.7404	23.7759	9.42891	5.45591	9.99346	10.679	1.1981
Ci.v01.chr09G06420	0.727239	4.31237	66.7217	1.17696e-05	0.000257218		Ci.v01.chr09G06420	OF22968	29.6117	27.8113	31.1251	30.7179	19.2882	16.6401	16.9922	18.5302	11.3916
Ci.v01.chr13G11620	0.751144	6.26753	66.7062	1.17813e-05	0.000257218		Ci.v01.chr13G11620	OF22533	307.165	341.384	337.341	301.069	221.918	178.008	197.525	161.519	126.222
Ci.v01.chr01G11520	-1.15486	3.95775	66.7058	1.17817e-05	0.000257218		Ci.v01.chr01G11520	OF01510	9.30706	9.89413	7.45638	9.30582	23.2636	19.6003	21.2529	15.3717	25.9886
Ci.v01.chr09G14500	-3.36958	3.25233	66.6941	1.17905e-05	0.000257218		Ci.v01.chr09G14500	OF23776	0.867907	0.812668	1.7655	0.403554	7.63051	14.8424	7.00534	9.93133	20.6064
Ci.v01.chr15G02230	1.47133	4.36524	66.6433	1.18291e-05	0.000257759		Ci.v01.chr15G02230	OF04664	11.1013	13.647	15.5694	14.947	5.95658	3.27376	4.84498	5.69627	0.660647
Ci.v01.chr01G14280	-1.02801	5.99725	66.5979	1.18638e-05	0.000257867		Ci.v01.chr01G14280	OF01786	78.754	98.0224	84.8144	101.222	178.552	141.309	207.305	204.203	234.83
Ci.v01.chr08G01640	1.4078	6.64594	66.5946	1.18663e-05	0.000257867		Ci.v01.chr08G01640	OF16008	335.172	383.504	409.053	338.464	129.596	159.669	92.5765	163.049	20.5509
Ci.v01.chr09G07010	1.62586	3.69112	66.5739	1.18821e-05	0.000257867		Ci.v01.chr09G07010	OF23027	26.7315	33.895	26.9729	28.4842	9.69048	10.605	5.79029	11.0561	1.02898
Ci.v01.chr08G11160	-1.45039	4.91839	66.5561	1.18958e-05	0.000257867		Ci.v01.chr08G11160	OF10524	47.1733	56.7912	48.0888	43.0331	164.168	140.996	87.8916	135.233	52.0891
Ci.v01.chr04G26290	1.64751	4.62248	66.5466	1.1903e-05	0.000257867		Ci.v01.chr04G26290	OF03965	9.10821	11.1069	10.3207	11.9764	4.81089	2.78043	2.24097	3.60165	0.763177
Ci.v01.chr05G01970	0.92333	4.35945	66.4989	1.19397e-05	0.000258363		Ci.v01.chr05G01970	OF07029	6.781	7.92146	7.81466	8.88108	4.65263	3.54736	3.85788	4.34869	1.16831
Ci.v01.chr02G00480	-0.671397	5.21195	66.452	1.19759e-05	0.000258453		Ci.v01.chr02G00480	OF21226	20.5533	24.6865	23.6423	25.314	39.887	37.0942	36.7097	34.5204	58.094
Ci.v01.chr05G00530	1.25433	4.13221	66.4509	1.19767e-05	0.000258453		Ci.v01.chr05G00530	OF07173	15.7181	19.5235	17.2972	18.2962	7.78503	5.97997	9.65455	5.99485	5.28486
Ci.v01.chr11G02260	1.40318	4.24106	66.4397	1.19854e-05	0.000258453		Ci.v01.chr11G02260	OF11347	40.632	39.9482	40.9125	35.4985	19.6829	16.0125	10.6298	12.5794	0.790259
Ci.v01.chr03G04680	0.962063	6.90412	66.394	1.20208e-05	0.000258918		Ci.v01.chr03G04680	OF24707	454.693	623.107	587.096	525.862	261.055	293.914	245.443	311.602	123.003
Ci.v01.chr15G01690	-2.23408	3.33886	66.2219	1.21554e-05	0.000261515		Ci.v01.chr15G01690	OF32198	6.48037	6.37132	8.94519	8.58762	39.0216	19.3192	50.0902	34.0989	17.3618
Ci.v01.ContigUN08000	-0.968782	6.1705	66.1662	1.21992e-05	0.000262157		Ci.v01.ContigUN08000	OF30390	15.9464	17.6898	16.6259	13.4709	29.7877	32.4749	26.0455	35.153	10.9084
Ci.v01.chr09G00220	-0.6119	4.78588	66.1408	1.22193e-05	0.000262198		Ci.v01.chr09G00220	OF07263	48.2892	55.5508	50.4515	47.9536	78.8137	74.1319	75.4999	77.0359	75.9987
Ci.v01.chr04G02060	0.610341	5.90401	66.1284	1.22292e-05	0.000262198		Ci.v01.chr04G02060	OF26174	68.9128	77.4455	62.2987	70.9013	47.5146	41.3836	48.0394	44.647	22.0402
Ci.v01.chr01G13900	-1.60951	1.97706	66.1055	1.22474e-05	0.000262287		Ci.v01.chr01G13900	OF01748	4.29614	4.61866	2.92849	4.14315	11.0748	11.6199	14.512	11.2608	24.9896
Ci.v01.chr05G01520	0.616676	7.10773	65.9965	1.23343e-05	0.00026357		Ci.v01.chr05G01520	OF07074	121.64	139.203	138.953	127.184	79.5103	87.3542	91.3722	82.1124	31.1945
Ci.v01.chr04G25990	1.31375	2.67094	65.9933	1.23368e-05	0.00026357		Ci.v01.chr04G25990	OF03995	6.91737	5.87331	7.32527	8.01373	2.84541	2.7095	2.51287	3.12501	0.162471
Ci.v01.chr06G08850	-1.29022	9.80132	65.9722	1.23538e-05	0.00026357		Ci.v01.chr06G08850	OF12259	380.748	374.843	370.867	386.649	967.033	1170.37	658.117	863.855	1581.67
Ci.v01.chr12G12580	1.20267	5.32004	65.9598	1.23637e-05	0.00026357		Ci.v01.chr12G12580	OF31128	13.2119	15.944	15.282	16.8651	9.13114	5.97379	5.66937	5.7133	3.44943
Ci.v01.chr06G08380	1.14383	3.3723	65.9324	1.23857e-05	0.00026374		Ci.v01.chr06G08380	OF12306	19.6841	24.3475	22.5984	26.1019	11.2391	10.3335	11.3035	8.4875	5.38813
Ci.v01.chr06G00300	0.699681	5.30816	65.8922	1.24181e-05	0.000264128		Ci.v01.chr06G00300	OF03114	58.3824	60.5765	63.1166	62.5788	35.7018	41.8708	34.0307	37.3655	39.2729
Ci.v01.chr10G04570	0.788761	5.38326	65.8604	1.24439e-05	0.000264375		Ci.v01.chr10G04570	OF22776	43.896	50.1262	47.2224	58.6801	27.1226	28.7424	31.6942	27.026	15.7922
Ci.v01.chr16G05190	0.613547	6.07856	65.8379	1.2462e-05	0.000264461		Ci.v01.chr16G05190	OF29218	51.5958	53.5112	58.6899	52.8709	36.6768	32.569	33.4779	37.1698	24.2416
Ci.v01.chr10G10750	-1.23187	5.10931	65.81	1.24847e-05	0.000264642		Ci.v01.chr10G10750	OF27879	26.2933	35.2884	26.1062	33.2131	70.9353	53.6747	89.6271	68.2698	42.9137
Ci.v01.chr01G05870	0.628574	5.00555	65.7882	1.25024e-05	0.000264718		Ci.v01.chr01G05870	OF24208	24.2195	23.3881	25.5267	26.093	15.8433	15.1594	17.68	14.9418	14.1868
Ci.v01.chr11G03390	2.06357	4.48752	65.7552	1.25293e-05	0.000264987		Ci.v01.chr11G03390	OF20089	83.4513	38.3711	79.9165	59.5604	18.6405	15.303	11.7569	16.712	2.25645
Ci.v01.chr09G02140	-0.557907	5.94286	65.5445	1.27027e-05	0.00026808		Ci.v01.chr09G02140	OF07455	23.1151	25.5538	25.4245	25.6563	40.7337	34.5673	36.4513	33.8896	31.7909
Ci.v01.chr09G13660	1.45518	4.9841	65.5426	1.27043e-05	0.00026808		Ci.v01.chr09G13660	OF23692	28.4215	30.6883	34.0789	34.3358	15.0545	7.10075	12.2368	11.8139	0.756954
Ci.v01.chr09G01810	-0.915628	5.15637	65.5082	1.27329e-05	0.00026815		Ci.v01.chr09G01810	OF07422	13.4744	15.7914	14.147	14.2282	27.9842	23.6659	33.2601	23.011	12.408
Ci.v01.chr06G10980	1.48923	3.74472	65.5004	1.27393e-05	0.00026815		Ci.v01.chr06G10980	OF12046	4.44792	6.18538	6.24954	6.34783	2.70221	1.48589	2.10866	1.92262	0.386505
Ci.v01.chr12G03550	1.23178	2.82346	65.4869	1.27506e-05	0.00026815		Ci.v01.chr12G03550	OF15074	12.1507	13.1277	12.0416	11.821	4.27993	5.09765	5.37046	5.9275	5.35359
Ci.v01.chr15G10020	2.30464	3.53506	65.3655	1.28523e-05	0.000269984		Ci.v01.chr15G10020	OF08671	22.9128	30.5215	42.2759	26.7614	6.99463	5.04298	9.70232	6.39297	0.251996
Ci.v01.chr01G13640	0.77014	6.49979	65.337	1.28763e-05	0.000270023		Ci.v01.chr01G13640	OF01722	65.4428	77.8253	75.3803	85.441	49.2798	37.5235	46.0966	43.9058	28.7658
Ci.v01.chr10G14560	-0.888565	4.37075	65.3291	1.2883e-05	0.000270023		Ci.v01.chr10G14560	OF27498	10.1809	10.5524	10.3365	11.189	16.3541	21.691	20.2589	19.1148	7.3433
Ci.v01.chr03G10860	1.28728	3.86147	65.2983	1.2909e-05	0.000270079		Ci.v01.chr03G10860	OF11568	18.3325	24.274	22.843	24.0328	10.2067	6.42028	9.50164	10.0206	0.223827
Ci.v01.chr01G24690	-0.83695	5.24835	65.2917	1.29146e-05	0.000270079		Ci.v01.chr01G24690	OF10091	13.6995	13.3538	12.5557	11.8251	21.3608	26.8537	21.3367	21.3728	24.2088
Ci.v01.chr09G11860	-1.09507	3.80118	65.2634	1.29386e-05	0.000270279		Ci.v01.chr09G11860	OF23512	20.6752	26.0079	24.0733	28.1605	57.5691	48.8421	59.6172	43.7637	19.6793
Ci.v01.chr16G01480	-1.13957	4.68676	65.2389	1.29594e-05	0.000270411		Ci.v01.chr16G01480	OF08469	13.6021	10.5727	10.8867	10.1585	30.0604	20.0986	22.4643	26.2585	13.682
Ci.v01.chr03G10820	-0.689198	5.65788	65.2156	1.29792e-05	0.000270524		Ci.v01.chr03G10820	OF11564	14.0756	12.6165	11.3505	11.926	21.3522	20.0843	18.2138	20.1683	15.3375
Ci.v01.chr05G13710	-1.48845	3.0162	65.1352	1.30479e-05	0.000271022		Ci.v01.chr05G13710	OF00444	10.3318	8.59932	8.89609	8.99801	27.3349	32.7454	21.2392	21.1023	9.39342
Ci.v01.chr06G00750	-0.89054	5.12684	65.1324	1.30503e-05	0.000271022		Ci.v01.chr06G00750	OF03069	19.4705	18.0298	18.7041	14.2551	29.8011	33.511	33.6515	32.7258	64.5962
Ci.v01.chr16G03520	-0.762968	4.75611	65.1224	1.30588e-05	0.000271022		Ci.v01.chr16G03520	OF29051	11.4433	13.9295	10.9074	12.8551	20.3731	22.3411	19.9968	19.8993	20.4669
Ci.v01.chr06G08040	-1.64831	3.23703	65.1037	1.30749e-05	0.000271022		Ci.v01.chr06G08040	OF12340	1.05937	1.00848	1.04328	1.11652	3.42802	2.69303	4.71823	2.45042	4.61615
Ci.v01.chr03G14460	-0.554556	6.22476	65.0884	1.30881e-05	0.000271022		Ci.v01.chr03G14460	OF22195	43.6331	42.1709	39.594	38.0113	60.8126	61.4288	60.3329	55.2689	98.4118
Ci.v01.chr11G03480	-4.20954	3.41414	65.0771	1.30978e-05	0.000271022		Ci.v01.chr11G03480	OF20098	3.56421	4.44981	5.46651	4.97178	60.387	32.3984	165.243	58.9658	4.39033
Ci.v01.chr08G08890	-0.601484	8.23829	65.0692	1.31046e-05	0.000271022		Ci.v01.chr08G08890	OF13317	71.9455	74.3599	72.9955	68.8129	103.989	117.824	107.728	103.256	134.662
Ci.v01.chr09G03310	-2.79819	1.48876	65.021	1.31462e-05	0.000271439		Ci.v01.chr09G03310	OF07572	0.617746	0.683597	0.59839	0.156674	3.03444	3.11478	4.04629	3.71633	7.78223
Ci.v01.chr06G17870	-1.11759	3.945	65.0122	1.31538e-05	0.000271439		Ci.v01.chr06G17870	OF09749	10.6446	10.5666	9.69086	10.4943	29.2455	20.1976	19.2706	20.6704	28.9101
Ci.v01.chr07G04180	-1.55308	2.94424	64.9233	1.3231e-05	0.000272527		Ci.v01.chr07G04180	OF19393	17.6252	10.7272	14.512	17.7564	46.5412	46.1627	36.7042	46.9782	39.6215
Ci.v01.chr01G04190	0.913881	4.18411	64.918	1.32357e-05	0.000272527		Ci.v01.chr01G04190	OF24040	15.6443	13.1969	16.2463	14.592	9.25037	7.46964	7.4983	7.21096	10.0258
Ci.v01.chr15G04410	-0.97041	5.46685	64.8551	1.32906e-05	0.000273357		Ci.v01.chr15G04410	OF04882	9.90326	9.09158	10.4373	9.43468	22.7294	20.3684	17.4018	15.0441	38.1171
Ci.v01.chr04G23240	-0.526628	5.69488	64.817	1.33241e-05	0.000273744		Ci.v01.chr04G23240	OF04270	14.5247	15.24	14.6184	14.3693	21.2265	19.0448	22.5247	21.0896	26.48
Ci.v01.chr09G01530	-1.45013	3.54591	64.7885	1.33491e-05	0.000273957		Ci.v01.chr09G01530	OF07394	8.83403	10.7426	10.5576	7.8951	20.6987	23.8622	33.4835	25.3072	8.37319
Ci.v01.chr05G15980	-1.258	2.91458	64.7676	1.33676e-05	0.000274035		Ci.v01.chr05G15980	OF25924	3.47248	4.049	4.2522	3.65572	8.0404	8.17631	9.91939	10.2973	1.87638
Ci.v01.chr10G01990	1.29776	4.74295	64.7356	1.33958e-05	0.000274314		Ci.v01.chr10G01990	OF02265	23.1001	27.0137	26.236	26.8758	13.8573	8.29904	8.00406	11.4038	2.18999
Ci.v01.chr05G19520	0.813379	5.65237	64.7101	1.34185e-05	0.000274476		Ci.v01.chr05G19520	OF25570	51.6928	53.6519	47.901	50.3215	33.3442	27.329	23.5729	30.4266	21.4792
Ci.v01.chr02G10720	-0.721402	8.93779	64.6615	1.34616e-05	0.000274899		Ci.v01.chr02G10720	OF18642	248.921	288.829	282.281	252.14	473.96	468.159	414.12	396.763	279.055
Ci.v01.chr12G10500	-0.534741	5.72672	64.6537	1.34685e-05	0.000274899		Ci.v01.chr12G10500	OF31336	20.0572	21.3125	18.0031	20.2118	29.5593	28.2859	29.6558	26.7397	39.6521
Ci.v01.chr13G12120	1.28111	3.62844	64.6045	1.35124e-05	0.000274964		Ci.v01.chr13G12120	OF22583	13.6278	12.706	13.765	14.4063	6.72034	5.27591	4.03681	6.15565	1.39888
Ci.v01.chr11G08940	-1.0839	3.14999	64.5992	1.35172e-05	0.000274964		Ci.v01.chr11G08940	OF24403	3.35643	3.03056	2.7868	2.82403	7.13578	5.9468	6.70546	5.54549	4.54045
Ci.v01.chr15G02780	0.562135	6.90262	64.5859	1.35291e-05	0.000274964		Ci.v01.chr15G02780	OF04719	98.408	111.56	109.113	111.318	72.3146	75.2716	67.4672	73.5527	56.3805
Ci.v01.chr08G16690	-0.669261	5.23212	64.5843	1.35305e-05	0.000274964		Ci.v01.chr08G16690	OF00708	18.0959	19.3973	17.7639	20.3473	29.413	32.2	31.1057	26.3527	62.5234
Ci.v01.chr04G23480	-0.969139	6.51786	64.4696	1.36336e-05	0.000276759		Ci.v01.chr04G23480	OF04246	123.044	103.556	108.019	101.995	171.129	205.68	225.995	243.041	266.809
Ci.v01.chr13G10470	-1.3922	2.89939	64.3884	1.37073e-05	0.000277951		Ci.v01.chr13G10470	OF22418	17.4573	15.8354	13.7397	12.1758	47.4636	32.5272	36.819	37.6057	50.3992
Ci.v01.chr12G11310	-1.004	5.20395	64.3717	1.37225e-05	0.000277959		Ci.v01.chr12G11310	OF31255	36.989	35.896	31.3137	32.1817	62.6264	84.4758	63.6909	59.8038	120.128
Ci.v01.ContigUN05950	-2.10638	4.64152	64.2648	1.38203e-05	0.000279636		Ci.v01.ContigUN05950	OF30185	5.29062	5.99681	8.79317	7.92378	29.6835	17.0915	42.5129	30.7113	4.16738
Ci.v01.chr04G06650	-1.58243	4.92023	64.205	1.38753e-05	0.000280277		Ci.v01.chr04G06650	OF26633	14.4921	17.4368	13.4561	15.6416	34.9339	37.2048	66.7716	42.3057	34.8236
Ci.v01.chr06G20530	1.68506	4.46789	64.1775	1.39007e-05	0.000280277		Ci.v01.chr06G20530	OF13870	20.4776	22.3354	26.2693	31.0865	10.1878	5.78116	5.70385	9.20704	1.07372
Ci.v01.chr03G02420	-0.73283	5.94142	64.1655	1.39118e-05	0.000280277		Ci.v01.chr03G02420	OF09295	49.6193	54.7228	56.1036	56.2981	96.4848	74.8586	101.664	84.6268	80.4625
Ci.v01.chr08G05780	1.63641	2.04194	64.1611	1.39159e-05	0.000280277		Ci.v01.chr08G05780	OF03737	3.88311	4.79526	4.36109	5.39046	1.80388	1.04045	1.59113	1.39656	0.155972
Ci.v01.chr04G21800	1.56881	2.22276	64.1492	1.39269e-05	0.000280277		Ci.v01.chr04G21800	OF04414	9.7822	10.2479	8.44369	7.02534	3.0158	2.50687	2.73835	3.56073	1.34215
Ci.v01.chr16G06300	1.28045	2.97897	64.1235	1.39508e-05	0.000280456		Ci.v01.chr16G06300	OF29329	12.0787	18.1701	13.7142	14.9153	5.80296	5.58277	6.59168	5.91478	0.823187
Ci.v01.chr04G10320	-0.551591	7.65273	64.0557	1.4014e-05	0.000281237		Ci.v01.chr04G10320	OF29761	187.037	195.926	183.855	169.493	265.84	275.69	260.463	267.102	405.658
Ci.v01.chr14G01270	0.746175	4.73907	64.0438	1.40251e-05	0.000281237		Ci.v01.chr14G01270	OF10969	18.5312	19.4219	15.6143	18.9152	11.8541	10.8132	9.67875	10.271	6.49884
Ci.v01.chr01G19460	-1.50119	4.91647	64.0335	1.40348e-05	0.000281237		Ci.v01.chr01G19460	OF30793	13.3916	9.05347	11.9703	9.95318	32.247	20.7435	38.9989	30.842	7.73828
Ci.v01.chr10G00650	-0.573532	5.64288	63.9171	1.41442e-05	0.000282938		Ci.v01.chr10G00650	OF03831	90.8247	84.8977	81.4676	80.2463	128.562	113.438	125.18	130.317	113.802
Ci.v01.chr04G04320	-0.891385	6.8478	63.885	1.41745e-05	0.000282938		Ci.v01.chr04G04320	OF26400	81.8697	69.3395	80.4539	71.2016	148.038	116.327	166.842	126.887	176.803
Ci.v01.chr07G10870	0.511413	5.43858	63.8682	1.41904e-05	0.000282938		Ci.v01.chr07G10870	OF06387	80.0731	87.3781	81.2129	84.1813	61.3143	53.0155	60.5072	56.6205	53.0956
Ci.v01.chr06G08600	-0.76637	5.56568	63.8654	1.41931e-05	0.000282938		Ci.v01.chr06G08600	OF12284	20.1821	24.4396	22.7453	24.0468	33.234	41.1246	40.7516	38.7487	41.8615
Ci.v01.chr10G06010	-1.90565	1.71876	63.8631	1.41953e-05	0.000282938		Ci.v01.chr10G06010	OF16729	2.26539	1.90908	2.08469	1.79068	8.09125	9.00472	4.95868	7.91207	13.4989
Ci.v01.chr09G03270	0.830801	5.39985	63.8357	1.42213e-05	0.000283154		Ci.v01.chr09G03270	OF07568	12.4662	17.5492	14.9596	17.0905	8.90583	8.51408	8.28301	8.93779	9.06297
Ci.v01.chr13G03500	-0.871459	5.21919	63.7955	1.42596e-05	0.000283614		Ci.v01.chr13G03500	OF21172	11.324	14.202	10.7365	12.2539	19.5473	24.6472	21.3757	22.2036	14.1072
Ci.v01.chr12G03170	-1.80378	3.0672	63.7276	1.43246e-05	0.000284604		Ci.v01.chr12G03170	OF20042	1.73394	2.70597	2.84601	2.19475	10.3659	6.54498	9.88386	6.1976	6.05154
Ci.v01.chr14G08760	-2.07447	1.91775	63.7063	1.4345e-05	0.000284707		Ci.v01.chr14G08760	OF32683	1.64902	2.35674	1.34514	1.12995	8.26639	7.46132	5.38264	6.0625	22.5307
Ci.v01.ContigUN09700	-1.52618	3.4377	63.631	1.44176e-05	0.000285845		Ci.v01.ContigUN09700	OF30560	12.5976	10.0696	13.5423	9.28637	36.0183	29.9652	40.0732	24.2867	72.5256
Ci.v01.chr01G02640	-0.720547	7.98923	63.5417	1.45042e-05	0.000287257		Ci.v01.chr01G02640	OF16884	106.13	96.4283	86.8642	102.856	148.346	153.907	182.696	154.977	242.122
Ci.v01.chr12G05990	-0.752663	6.18755	63.4816	1.45629e-05	0.000287663		Ci.v01.chr12G05990	OF31787	49.2842	50.1225	46.455	47.8056	77.3315	84.7396	69.6317	91.0824	102.949
Ci.v01.chr06G13150	-0.682253	6.35772	63.4811	1.45634e-05	0.000287663		Ci.v01.chr06G13150	OF11829	94.1097	114.865	103.339	101.252	171.033	165.753	180.235	140.908	129.567
Ci.v01.chr06G09350	1.17378	6.50775	63.4734	1.45709e-05	0.000287663		Ci.v01.chr06G09350	OF12209	142.286	136.953	147.088	148.052	65.0767	44.4948	62.1077	80.4715	4.14199
Ci.v01.chr07G06500	0.677139	7.26215	63.4424	1.46013e-05	0.000287944		Ci.v01.chr07G06500	OF32808	350.131	326.128	327.99	328.162	246.852	184.845	203.407	192.096	142.121
Ci.v01.chr14G02710	-0.85916	6.84261	63.4188	1.46244e-05	0.000287944		Ci.v01.chr14G02710	OF11113	241.241	267.125	224.768	229.028	356.784	443.171	502.591	424.723	386.83
Ci.v01.chr08G04900	0.780229	5.32295	63.4009	1.46421e-05	0.000287944		Ci.v01.chr08G04900	OF03649	32.6374	38.952	34.4751	34.7832	23.5323	18.9161	17.5292	21.2837	9.66766
Ci.v01.chr10G12090	0.625443	5.58512	63.3962	1.46467e-05	0.000287944		Ci.v01.chr10G12090	OF27745	41.7521	40.7634	38.767	38.3064	23.7818	25.4166	24.9374	28.1257	31.3281
Ci.v01.chr02G10290	-0.659651	7.58226	63.3281	1.4714e-05	0.000288633		Ci.v01.chr02G10290	OF18599	229.595	216.467	205.924	192.878	331.125	327.684	305.668	357.563	485.322
Ci.v01.chr16G09260	-1.24683	3.64454	63.3184	1.47236e-05	0.000288633		Ci.v01.chr16G09260	OF01934	2.98063	3.31973	2.6441	3.53043	7.01105	7.97585	5.89474	8.18969	7.33332
Ci.v01.chr07G14460	-1.68326	3.44129	63.2994	1.47424e-05	0.000288633		Ci.v01.chr07G14460	OF06028	5.72281	4.44198	5.5435	4.90176	16.3438	22.344	11.675	15.1567	5.21738
Ci.v01.chr04G26150	-0.659206	7.11778	63.2984	1.47435e-05	0.000288633		Ci.v01.chr04G26150	OF03979	57.0834	53.1763	54.1259	47.3714	80.1082	84.7125	90.6169	76.2952	235.909
Ci.v01.ContigUN10510	1.20334	4.01493	63.2603	1.47814e-05	0.000289072		Ci.v01.ContigUN10510	OF30641	32.8069	43.1075	36.7485	50.22	19.1646	14.4769	19.9474	16.5035	8.48132
Ci.v01.chr12G08130	-1.68061	3.01198	63.2049	1.48367e-05	0.00028985		Ci.v01.chr12G08130	OF31573	15.0024	15.3246	7.39828	15.9807	38.7203	54.4642	39.3068	42.8705	63.503
Ci.v01.chr16G04670	-0.911018	5.14787	63.1645	1.48772e-05	0.000290144		Ci.v01.chr16G04670	OF29166	31.5918	27.0703	27.4363	24.5472	46.4299	59.9562	49.4482	50.0624	69.4419
Ci.v01.chr03G10620	1.47946	5.02406	63.1589	1.48828e-05	0.000290144		Ci.v01.chr03G10620	OF11544	37.3353	43.342	37.8261	44.8759	16.282	18.3129	9.03399	14.2979	13.5503
Ci.v01.chr16G07660	1.64628	2.35467	63.1218	1.49201e-05	0.000290565		Ci.v01.chr16G07660	OF29465	2.29841	2.94748	2.2264	2.71822	0.892306	0.993044	0.56963	0.757738	0.27696
Ci.v01.chr02G00820	0.851338	3.80219	63.0923	1.49499e-05	0.000290565		Ci.v01.chr02G00820	OF21260	37.8959	37.398	36.2516	39.1893	19.297	22.5303	21.9422	18.9326	15.8342
Ci.v01.chr08G07420	-0.484475	6.92993	63.0912	1.4951e-05	0.000290565		Ci.v01.chr08G07420	OF13170	43.0003	41.3961	39.046	42.0689	55.9966	58.4501	56.6756	58.0875	59.5321
Ci.v01.chr12G13190	-0.969687	5.73746	62.9716	1.50723e-05	0.000292619		Ci.v01.chr12G13190	OF31067	38.9893	31.1256	33.7427	30.0754	72.1118	54.9907	59.1188	74.2801	2.62311
Ci.v01.chr04G18780	-6.75935	4.39629	62.9365	1.51082e-05	0.000292878		Ci.v01.chr04G18780	OF19108	1.17358	0.976787	0.126312	0.363789	53.5004	18.6836	49.4739	165.272	0.120466
Ci.v01.chr15G09320	0.471702	5.7684	62.9212	1.51239e-05	0.000292878		Ci.v01.chr15G09320	OF05373	69.964	71.1506	68.8908	71.3543	52.1359	51.7093	50.2653	46.6357	45.7326
Ci.v01.chr06G00170	-0.492871	7.12707	62.9057	1.51398e-05	0.000292878		Ci.v01.chr06G00170	OF03127	59.8258	64.0368	66.1304	60.1377	90.1187	84.9335	90.8417	83.0861	117.526
Ci.v01.chr16G03170	0.785658	8.85401	62.8973	1.51483e-05	0.000292878		Ci.v01.chr16G03170	OF08300	388.26	298.283	338.056	349.401	188.513	183.519	206.715	210.558	250.335
Ci.v01.chr16G10860	-1.95776	4.36575	62.8625	1.51841e-05	0.000293267		Ci.v01.chr16G10860	OF02094	4.77349	6.07876	5.1788	5.54886	20.0221	30.5353	12.4513	19.6553	45.3341
Ci.v01.chr02G01010	-1.00079	5.15556	62.8436	1.52036e-05	0.00029334		Ci.v01.chr02G01010	OF21279	10.3061	13.202	11.1965	10.9818	23.3342	24.8099	25.1635	17.2016	16.1001
Ci.v01.chr16G03580	0.693768	8.26517	62.7818	1.52674e-05	0.000294268		Ci.v01.chr16G03580	OF29057	554.28	528.415	613.378	643.463	330.496	364.429	373.725	363.496	238.935
Ci.v01.chr07G08140	0.726456	4.95067	62.6988	1.53537e-05	0.000295465		Ci.v01.chr07G08140	OF06660	24.0447	24.22	22.762	22.8685	14.3885	16.0388	13.7891	12.1799	4.75401
Ci.v01.chr01G07570	-1.83493	2.64471	62.6781	1.53754e-05	0.000295465		Ci.v01.chr01G07570	OF01115	1.94854	3.02187	2.35936	1.41566	8.14182	7.26121	6.66429	8.89859	2.98147
Ci.v01.chr02G01930	2.19522	3.43672	62.6766	1.53769e-05	0.000295465		Ci.v01.chr02G01930	OF09121	6.96311	8.74625	7.17267	9.47608	1.95974	0.941955	1.36306	2.6848	0.439312
Ci.v01.chr07G16550	-2.28731	3.20021	62.5715	1.54872e-05	0.00029707		Ci.v01.chr07G16550	OF05819	2.04859	3.13462	1.452	1.62628	10.7534	13.4407	6.65328	9.09285	51.8839
Ci.v01.chr04G23820	1.30447	6.61042	62.5667	1.54923e-05	0.00029707		Ci.v01.chr04G23820	OF04212	301.355	388.598	380.772	369.486	121.525	107.376	167.855	180.468	10.66
Ci.v01.chr01G04200	-1.59718	8.69531	62.4376	1.5629e-05	0.000299083		Ci.v01.chr01G04200	OF24041	95.6197	126.206	107.001	102.435	292.102	301.807	477.433	223.657	231.557
Ci.v01.chr04G15450	-1.65649	3.28853	62.4374	1.56292e-05	0.000299083		Ci.v01.chr04G15450	OF20557	1.28765	1.63974	2.09547	1.36508	5.94342	3.54709	5.68401	4.94695	3.85423
Ci.v01.chr03G09640	0.59369	8.58603	62.4187	1.56492e-05	0.000299159		Ci.v01.chr03G09640	OF25203	666.142	668.276	692.066	647.03	481.169	394.675	465.475	416.095	344.846
Ci.v01.chr01G03520	-0.775545	6.57788	62.3432	1.57301e-05	0.000300397		Ci.v01.chr01G03520	OF16796	20.8419	23.5125	21.4272	20.7405	43.8822	31.9065	39.2665	32.0594	28.1964
Ci.v01.chr02G07630	-1.06906	3.80511	62.2345	1.58473e-05	0.000302328		Ci.v01.chr02G07630	OF08242	2.92258	2.78375	3.12387	3.25673	7.86814	6.31157	5.58377	5.46494	14.8034
Ci.v01.chr05G07450	-0.982438	4.57702	62.201	1.58836e-05	0.000302712		Ci.v01.chr05G07450	OF14452	12.5321	11.7345	9.63861	12.3044	22.2154	18.5454	26.931	22.8389	15.4037
Ci.v01.chr04G13900	-1.0132	4.23838	62.1447	1.59449e-05	0.000303292		Ci.v01.chr04G13900	OF20402	4.4795	5.12043	5.24078	4.62554	9.64331	11.6965	8.27706	9.22343	13.5167
Ci.v01.chr03G07950	0.650339	4.94438	62.1433	1.59465e-05	0.000303292		Ci.v01.chr03G07950	OF25034	32.3034	34.5329	34.0541	33.063	23.813	21.8901	20.0849	18.7774	27.0855
Ci.v01.chr04G05440	1.3456	4.6604	62.0948	1.59996e-05	0.000303992		Ci.v01.chr04G05440	OF26512	35.2739	35.7869	34.0973	38.2129	13.286	11.7086	11.0819	19.6959	4.8983
Ci.v01.chr04G25500	-1.67079	3.30374	62.0289	1.6072e-05	0.000305058		Ci.v01.chr04G25500	OF04044	5.04837	7.20683	5.53153	3.30939	18.9483	16.7543	14.6432	15.0609	9.09838
Ci.v01.chr10G14180	0.789744	5.73448	61.9819	1.61239e-05	0.000305475		Ci.v01.chr10G14180	OF27536	62.243	77.4394	70.6959	74.1393	45.3728	33.0441	43.6841	41.0685	19.4089
Ci.v01.chr01G07790	-1.84746	3.44563	61.9794	1.61267e-05	0.000305475		Ci.v01.chr01G07790	OF01137	1.36494	1.27807	0.910067	0.890173	3.83128	5.58775	3.20111	3.2585	12.3969
Ci.v01.chr09G04520	-1.97101	2.09129	61.9624	1.61454e-05	0.000305521		Ci.v01.chr09G04520	OF16110	1.02582	1.46904	1.46129	1.57122	5.30519	7.3072	3.8524	4.60323	9.19814
Ci.v01.chr13G04460	0.919118	3.73041	61.9094	1.62044e-05	0.000306066		Ci.v01.chr13G04460	OF31968	17.2129	20.648	16.2894	19.3265	9.87966	10.0456	10.1283	8.45701	5.64262
Ci.v01.chr16G03190	-1.8748	2.62893	61.907	1.6207e-05	0.000306066		Ci.v01.chr16G03190	OF08298	2.57309	1.80699	2.21553	2.99105	9.22955	12.025	8.73514	6.17511	16.7059
Ci.v01.chr09G08710	-0.570934	7.3051	61.8912	1.62246e-05	0.000306089		Ci.v01.chr09G08710	OF23197	20.1141	23.9566	20.2927	21.0576	32.5503	28.5583	32.7683	31.8539	36.3008
Ci.v01.chr04G08810	1.55933	3.34977	61.8358	1.62864e-05	0.000306772		Ci.v01.chr04G08810	OF29610	16.1084	12.0275	14.393	13.7531	6.54952	3.33754	4.93936	4.14803	1.53947
Ci.v01.chr01G16760	0.759351	5.15158	61.8295	1.62936e-05	0.000306772		Ci.v01.chr01G16760	OF18253	37.8123	36.5194	37.3553	38.4818	24.6532	18.8078	25.2366	19.3906	19.4904
Ci.v01.chr15G07760	1.31815	4.02006	61.7662	1.63646e-05	0.000307799		Ci.v01.chr15G07760	OF05217	19.5406	23.5664	25.5154	28.1298	8.87623	8.16462	12.903	8.54889	4.47698
Ci.v01.chr08G10300	0.727893	5.70472	61.7386	1.63957e-05	0.000308075		Ci.v01.chr08G10300	OF13458	99.7573	114.115	102.752	108.362	66.0993	52.5662	73.473	62.3161	26.1549
Ci.v01.chr05G18640	-0.987799	4.50932	61.6852	1.64562e-05	0.0003089		Ci.v01.chr05G18640	OF25658	52.0562	48.5234	41.7938	49.2817	77.5239	102.961	107.572	88.1469	105.498
Ci.v01.ContigUN09460	-0.951082	4.01656	61.6119	1.65396e-05	0.000310154		Ci.v01.ContigUN09460	OF30536	9.09771	7.04631	8.92146	8.04259	16.5608	15.7816	14.3925	16.6203	13.0223
Ci.v01.chr03G07160	1.27943	3.9583	61.5379	1.66242e-05	0.000311428		Ci.v01.chr03G07160	OF24955	22.7253	21.9903	23.686	20.4267	8.4767	10.7909	6.29979	7.55483	4.65834
Ci.v01.chr13G09100	0.467165	6.16213	61.5031	1.66642e-05	0.000311866		Ci.v01.chr13G09100	OF00801	43.8864	46.3955	46.5043	49.408	35.1584	33.1784	33.2664	31.8403	34.62
Ci.v01.chr11G04000	-2.07786	5.39345	61.4718	1.67003e-05	0.000312229		Ci.v01.chr11G04000	OF07727	17.9845	20.7437	15.1246	16.8007	43.4223	83.6534	110.27	57.8538	64.7977
Ci.v01.chr10G13140	1.43178	5.93149	61.4497	1.67258e-05	0.000312393		Ci.v01.chr10G13140	OF27640	56.3419	70.2495	72.6739	82.3895	35.5112	19.7685	20.5222	27.755	7.38154
Ci.v01.chr08G06470	1.5307	7.19	61.421	1.67591e-05	0.000312703		Ci.v01.chr08G06470	OF13075	355.446	391.618	417.81	461.961	184.247	102.446	102.219	169.552	7.58875
Ci.v01.chr14G01510	1.19104	4.50096	61.3496	1.68421e-05	0.000313938		Ci.v01.chr14G01510	OF10993	12.9918	16.7359	18.3813	18.3421	8.72527	5.4589	7.64798	7.05592	0.65467
Ci.v01.chr03G17310	0.501815	5.79944	61.316	1.68814e-05	0.000314357		Ci.v01.chr03G17310	OF28581	33.5187	33.1961	32.0645	34.2736	24.759	21.2406	22.9623	24.1857	12.2953
Ci.v01.ContigUN10440	0.527592	7.22973	61.2843	1.69184e-05	0.000314732		Ci.v01.ContigUN10440	OF30634	191.536	186.11	195.41	192.825	135.198	130.306	121.535	139.225	89.364
Ci.v01.chr05G03640	0.643617	7.36004	61.2691	1.69363e-05	0.000314753		Ci.v01.chr05G03640	OF14944	45.75	47.4481	51.8233	51.6509	33.5323	28.4863	28.9369	33.8034	19.5072
Ci.v01.chr09G07190	-1.3248	4.14648	61.0877	1.71508e-05	0.000318269		Ci.v01.chr09G07190	OF23045	5.06446	7.05134	6.48416	5.11922	19.3995	13.6784	14.2184	11.8595	31.4086
Ci.v01.chr16G13220	0.634294	6.19208	61.0804	1.71595e-05	0.000318269		Ci.v01.chr16G13220	OF05528	80.736	82.1877	80.1075	80.6813	57.1435	46.6687	46.6001	56.2912	95.4688
Ci.v01.ContigUN12550	0.680402	4.94249	61.0547	1.71902e-05	0.000318423		Ci.v01.ContigUN12550	OF21744	66.7566	77.5259	71.9433	77.5329	49.2271	41.6741	50.0782	40.7714	33.3724
Ci.v01.chr01G01630	0.812468	5.07502	61.0449	1.72019e-05	0.000318423		Ci.v01.chr01G01630	OF16985	44.8346	49.2683	51.9519	48.8525	31.2988	22.6775	31.0153	25.2688	22.8981
Ci.v01.chr01G06030	1.1869	7.00095	61.0048	1.725e-05	0.000318655		Ci.v01.chr01G06030	OF24224	75.751	81.6429	80.5289	97.5484	34.0622	33.2494	29.9008	48.3985	17.9399
Ci.v01.chr07G02130	-0.657465	5.96572	61.0001	1.72556e-05	0.000318655		Ci.v01.chr07G02130	OF19598	36.7971	37.6483	34.845	34.2194	64.981	57.048	53.0244	49.2898	33.334
Ci.v01.chr05G00860	-1.85332	2.23216	60.9918	1.72656e-05	0.000318655		Ci.v01.chr05G00860	OF07140	1.44756	1.26506	1.72938	0.80769	5.08184	4.28198	5.19289	3.81397	1.60477
Ci.v01.chr01G26110	-2.53361	1.97425	60.8563	1.74293e-05	0.000321359		Ci.v01.chr01G26110	OF07860	0.550832	0.424755	0.596346	0.361584	2.46296	4.16337	1.6549	2.82917	9.21969
Ci.v01.chr06G05200	-0.646274	5.06957	60.7882	1.75123e-05	0.000322478		Ci.v01.chr06G05200	OF02624	27.5989	28.9435	25.1301	28.9654	45.135	45.7766	38.6918	42.1081	51.2853
Ci.v01.chr05G15530	-0.503304	7.43859	60.7783	1.75245e-05	0.000322478		Ci.v01.chr05G15530	OF25969	133.658	135.726	122.608	124.605	187.771	166.735	190.897	180.276	195.96
Ci.v01.chr09G14660	-2.29639	2.00383	60.7475	1.75622e-05	0.000322846		Ci.v01.chr09G14660	OF23792	0.831259	0.90125	0.593315	0.732341	3.48587	3.15455	5.90551	2.45289	4.32476
Ci.v01.ContigUN06950	0.512409	5.67872	60.7241	1.75909e-05	0.000322846		Ci.v01.ContigUN06950	OF30285	51.879	51.2964	52.6191	57.8814	37.7797	36.7914	35.7576	38.0366	36.4641
Ci.v01.chr05G08230	0.597232	6.34082	60.7028	1.76171e-05	0.000322846		Ci.v01.chr05G08230	OF14530	90.858	92.3928	96.3596	103.783	63.8786	54.755	67.212	65.4504	21.1195
Ci.v01.chr03G08500	0.818456	6.15555	60.6928	1.76294e-05	0.000322846		Ci.v01.chr03G08500	OF25089	64.6281	57.3985	65.7229	74.7764	32.9857	41.5317	35.5422	37.2976	34.316
Ci.v01.chr09G15100	-1.00827	6.29422	60.6764	1.76497e-05	0.000322846		Ci.v01.chr09G15100	OF23836	72.9935	77.1338	86.2428	69.3005	159.977	122.645	191.559	136.684	86.989
Ci.v01.chr04G03480	0.694503	4.94392	60.6639	1.76651e-05	0.000322846		Ci.v01.chr04G03480	OF26316	30.0272	32.8021	29.0864	32.7479	20.6805	19.9716	19.7045	15.9867	16.5201
Ci.v01.chr07G12990	0.561413	7.70066	60.6548	1.76763e-05	0.000322846		Ci.v01.chr07G12990	OF06175	185.639	203.337	184.626	187.634	132.324	138.042	123.045	117.607	39.0707
Ci.v01.chr02G08070	-0.503008	6.34409	60.6497	1.76826e-05	0.000322846		Ci.v01.chr02G08070	OF28386	52.4866	57.6608	54.0936	56.5852	73.8908	74.1319	83.6051	78.1947	101.827
Ci.v01.chr05G13290	-1.01247	4.80705	60.6334	1.77028e-05	0.000322899		Ci.v01.chr05G13290	OF14631	25.5829	23.368	30.0411	24.7618	47.0498	48.3595	65.0456	47.2187	31.9307
Ci.v01.chr12G08190	-0.65869	6.66655	60.6116	1.77298e-05	0.000323077		Ci.v01.chr12G08190	OF31567	72.3367	80.798	79.1758	79.289	137.74	102.576	120.695	126.558	134.265
Ci.v01.chr05G00420	1.23234	6.11281	60.5849	1.77629e-05	0.000323364		Ci.v01.chr05G00420	OF07184	98.5123	121.294	117.16	120.708	50.4875	32.2453	60.8305	49.8631	2.67198
Ci.v01.ContigUN31870	-1.97436	1.54549	60.5073	1.78597e-05	0.00032481		Ci.v01.ContigUN31870	OF08593	0.695832	1.1945	0.842537	0.754934	3.23938	3.75216	4.23083	2.45158	12.3746
Ci.v01.chr12G03350	0.74538	5.06211	60.4917	1.78793e-05	0.00032485		Ci.v01.chr12G03350	OF15054	25.3595	27.7326	27.773	25.5629	15.8586	13.9954	18.7706	14.2631	21.8545
Ci.v01.chr16G03160	-0.59932	4.53193	60.4169	1.79734e-05	0.000326243		Ci.v01.chr16G03160	OF08301	8.4142	8.36501	8.18411	9.14499	12.9066	13.2195	12.9796	12.0936	14.2352
Ci.v01.chr05G11500	-1.04947	3.11845	60.3942	1.8002e-05	0.000326446		Ci.v01.chr05G11500	OF15944	2.92492	2.66942	2.94087	2.54787	5.52692	5.64716	6.48337	5.10438	9.33781
Ci.v01.chr14G03530	1.2266	4.28324	60.3474	1.80612e-05	0.000326844		Ci.v01.chr14G03530	OF11195	29.4317	33.7107	30.5148	37.9161	19.0409	11.8977	13.6266	11.2505	2.57766
Ci.v01.chr10G08410	1.33907	2.95731	60.3389	1.8072e-05	0.000326844		Ci.v01.chr10G08410	OF28113	36.6848	43.936	46.0031	41.2552	15.6263	18.9273	12.7088	18.2961	5.5171
Ci.v01.chr10G15280	-1.42118	2.46459	60.3344	1.80777e-05	0.000326844		Ci.v01.chr10G15280	OF27343	4.43143	4.81864	5.81576	6.51383	13.7461	17.4428	13.1679	15.2407	155.305
Ci.v01.chr07G14830	0.61088	6.68873	60.3056	1.81143e-05	0.000326844		Ci.v01.chr07G14830	OF05991	126.644	128.07	127.809	140.819	80.4383	82.3447	81.2436	94.9097	66.8149
Ci.v01.chr15G00520	-1.28709	3.5022	60.2897	1.81347e-05	0.000326844		Ci.v01.chr15G00520	OF32081	7.70787	7.21729	8.34009	5.41406	18.849	19.0257	17.3503	14.244	15.5294
Ci.v01.chr01G13820	-0.894966	8.02234	60.2864	1.81388e-05	0.000326844		Ci.v01.chr01G13820	OF01740	272.955	296.138	276.421	258.239	417.937	597.747	531.118	484.539	756.394
Ci.v01.chr07G13050	-0.458074	5.36629	60.2805	1.81464e-05	0.000326844		Ci.v01.chr07G13050	OF06169	17.2202	18.1711	18.241	17.9755	24.7973	23.647	24.625	24.3576	25.9003
Ci.v01.chr09G00570	0.975315	4.42799	60.2545	1.81796e-05	0.000327127		Ci.v01.chr09G00570	OF07298	20.1889	23.8049	25.5922	25.6122	13.7529	12.2113	9.71797	12.3132	13.9309
Ci.v01.chr09G01240	0.638179	5.5758	60.2178	1.82265e-05	0.000327657		Ci.v01.chr09G01240	OF07365	102.322	96.7674	97.7529	103.004	69.8125	67.3926	55.5262	61.3639	44.6648
Ci.v01.chr04G06370	0.692094	4.55394	60.1805	1.82744e-05	0.000328203		Ci.v01.chr04G06370	OF26605	35.7578	31.1252	35.2259	35.432	22.2557	20.2178	19.235	21.0592	21.0875
Ci.v01.chr07G07660	0.428725	6.74239	60.152	1.83111e-05	0.000328546		Ci.v01.chr07G07660	OF06708	163.393	165.649	165.935	167.03	120.297	118.833	123.088	124.962	97.395
Ci.v01.chr15G10400	1.48278	1.7502	60.0879	1.83941e-05	0.000329719		Ci.v01.chr15G10400	OF21393	9.10318	9.60618	10.7775	7.65923	2.91128	3.33927	3.68997	3.18734	0
Ci.v01.chr04G03560	-1.51679	3.47784	60.0512	1.84417e-05	0.000330102		Ci.v01.chr04G03560	OF26324	6.62375	5.53765	4.96492	6.8197	16.3208	12.6104	16.8288	22.7572	9.54314
Ci.v01.chr07G04930	1.60946	6.3509	60.0442	1.84508e-05	0.000330102		Ci.v01.chr07G04930	OF19318	53.9233	77.2058	73.1434	72.2037	29.6533	13.6895	20.603	26.1455	2.31884
Ci.v01.chr04G12090	-1.04392	5.68594	59.9675	1.8551e-05	0.000331414		Ci.v01.chr04G12090	OF20221	58.9244	70.1114	70.0251	60.5435	145.045	111.065	166.991	108.712	54.5693
Ci.v01.chr14G07340	1.59919	2.27981	59.961	1.85596e-05	0.000331414		Ci.v01.chr14G07340	OF32541	3.15018	4.38239	4.44644	5.2731	1.27764	1.37281	1.27237	1.69584	0
Ci.v01.chr05G18230	2.21678	2.09814	59.9194	1.86142e-05	0.000331663		Ci.v01.chr05G18230	OF25699	4.50216	4.21561	3.87047	6.48948	1.03079	1.66472	0.667247	1.03449	0.155972
Ci.v01.chr01G11530	-1.14875	4.09512	59.9135	1.86219e-05	0.000331663		Ci.v01.chr01G11530	OF01511	9.59232	12.8783	9.15513	8.39562	23.7061	19.3643	25.3451	19.6423	27.3672
Ci.v01.chr16G09700	-0.504711	5.15124	59.9098	1.86268e-05	0.000331663		Ci.v01.chr16G09700	OF01978	16.3359	15.672	15.0854	16.1993	23.0476	22.7442	21.5615	21.6178	24.8439
Ci.v01.chr03G01610	-1.64182	3.24189	59.8885	1.8655e-05	0.000331694		Ci.v01.chr03G01610	OF09214	8.76444	9.84794	10.7538	5.97701	26.6217	28.0864	34.1056	21.2126	49.3912
Ci.v01.chr14G00510	1.14569	2.71504	59.8816	1.8664e-05	0.000331694		Ci.v01.chr14G00510	OF22729	6.10738	6.15857	4.96036	5.15527	2.71057	2.51883	2.31376	2.5044	2.08329
Ci.v01.chr01G14600	-0.594368	5.79937	59.8322	1.87293e-05	0.000332539		Ci.v01.chr01G14600	OF01818	40.1648	39.4415	39.9526	41.3687	60.5848	67.2678	56.6408	56.2111	60.6165
Ci.v01.chr04G09120	0.74961	6.12033	59.7797	1.87991e-05	0.000333176		Ci.v01.chr04G09120	OF29641	77.1942	80.3264	80.2581	82.1232	55.0827	51.0602	41.297	41.2409	21.6087
Ci.v01.chr14G04280	1.28341	4.29954	59.765	1.88186e-05	0.000333176		Ci.v01.chr14G04280	OF03281	20.3669	26.4009	26.0173	23.616	9.44276	7.7662	8.30087	13.162	4.40993
Ci.v01.chr12G04640	1.68151	3.72609	59.765	1.88187e-05	0.000333176		Ci.v01.chr12G04640	OF15183	5.36736	8.25306	7.44197	6.89982	3.18063	1.45929	2.25565	1.88621	0.680588
Ci.v01.chr06G15950	-0.756249	6.66435	59.6806	1.89317e-05	0.000334859		Ci.v01.chr06G15950	OF09557	61.4503	70.0845	62.3951	67.5084	107.186	96.5798	133.827	100.526	101.996
Ci.v01.chr14G01030	-2.01806	3.37478	59.6631	1.89552e-05	0.000334958		Ci.v01.chr14G01030	OF10945	5.98103	7.88622	7.68543	4.99448	27.2759	16.1352	38.2958	25.3544	16.6893
Ci.v01.chr16G10730	1.71103	3.66612	59.611	1.90254e-05	0.000335882		Ci.v01.chr16G10730	OF02081	11.1293	14.3599	13.1017	16.9853	6.14469	3.00269	3.35106	4.25799	0.147583
Ci.v01.chr01G18130	-0.928233	4.31022	59.5157	1.91546e-05	0.000337844		Ci.v01.chr01G18130	OF17955	8.75281	12.349	11.3429	10.8345	19.5525	22.3052	21.2518	18.3724	85.8336
Ci.v01.chr06G05790	1.24499	5.1743	59.4304	1.92712e-05	0.000338986		Ci.v01.chr06G05790	OF02565	23.6149	28.2852	28.5647	28.8348	12.9908	8.19994	9.83953	14.5431	0.70137
Ci.v01.chr06G17700	-1.23085	2.70752	59.4237	1.92803e-05	0.000338986		Ci.v01.chr06G17700	OF09732	3.98874	3.60382	3.45705	3.31886	8.45948	8.86219	6.89283	9.19732	10.8609
Ci.v01.chr16G05990	0.758931	4.20398	59.4227	1.92817e-05	0.000338986		Ci.v01.chr16G05990	OF29298	9.54698	9.99449	9.4601	9.69323	6.47864	5.43981	4.99594	5.81142	7.66316
Ci.v01.chr06G01020	-0.917652	4.42226	59.4153	1.92919e-05	0.000338986		Ci.v01.chr06G01020	OF03042	4.42471	6.39851	5.17372	4.79648	9.27937	10.407	9.40822	9.79394	8.92525
Ci.v01.chr07G02430	0.570311	5.93942	59.3992	1.93141e-05	0.000339057		Ci.v01.chr07G02430	OF19568	51.1411	53.7194	58.042	60.8306	39.8339	35.5477	35.7438	37.9467	33.9565
Ci.v01.chr13G04330	-0.782858	4.75341	59.2708	1.94916e-05	0.000341694		Ci.v01.chr13G04330	OF31981	18.7371	22.8469	21.296	25.401	36.1498	38.1052	36.3804	40.1065	46.7755
Ci.v01.chr04G12650	0.752542	4.57983	59.2642	1.95008e-05	0.000341694		Ci.v01.chr04G12650	OF20277	32.0311	30.7951	32.0844	30.5844	17.7721	15.7053	19.8311	20.4145	18.0717
Ci.v01.chr06G17230	2.52292	6.34957	59.1877	1.96076e-05	0.000343243		Ci.v01.chr06G17230	OF09685	81.0001	119.306	81.1442	95.4563	16.413	12.1924	28.8338	7.727	1.58126
Ci.v01.chr02G07620	-0.652985	5.2143	59.1193	1.97037e-05	0.000344603		Ci.v01.chr02G07620	OF08241	22.2026	21.979	19.3135	22.0854	37.2276	34.8195	31.4827	29.8484	33.6758
Ci.v01.chr05G19460	-1.50787	4.06598	59.1042	1.9725e-05	0.000344614		Ci.v01.chr05G19460	OF25576	5.88199	6.3436	6.81688	5.37226	14.91	24.4193	14.2737	15.06	20.4746
Ci.v01.chr06G09090	0.710929	4.65082	59.0927	1.97412e-05	0.000344614		Ci.v01.chr06G09090	OF12235	62.515	58.6686	57.8162	57.478	41.1906	35.8239	31.6039	34.5787	26.3942
Ci.v01.chr15G07680	-0.421105	7.32165	59.0637	1.97822e-05	0.000345007		Ci.v01.chr15G07680	OF05209	103.842	107.448	105.291	104.057	142.703	133.902	145.291	136.337	155.297
Ci.v01.chr06G07520	0.832543	4.81432	59.0245	1.98378e-05	0.000345655		Ci.v01.chr06G07520	OF02392	37.7487	45.902	40.206	41.2991	25.5762	25.1054	19.0835	22.0572	11.4405
Ci.v01.chr16G02430	1.31757	2.64199	58.951	1.99426e-05	0.000347156		Ci.v01.chr16G02430	OF08374	7.63758	8.90684	9.14697	6.97341	3.62449	2.63152	3.73618	2.99934	3.72038
Ci.v01.chr12G02090	-0.723351	5.74683	58.8932	2.00254e-05	0.000348039		Ci.v01.chr12G02090	OF19934	41.7423	34.4646	37.1811	35.6948	69.8029	62.2834	55.5118	56.6349	38.3732
Ci.v01.chr06G14390	1.48266	5.04336	58.8897	2.00305e-05	0.000348039		Ci.v01.chr06G14390	OF09401	14.1646	15.3173	15.638	16.8757	7.9493	3.90168	4.19748	6.04912	0.52872
Ci.v01.chr04G03890	0.925193	4.97081	58.8621	2.00702e-05	0.000348405		Ci.v01.chr04G03890	OF26357	139.351	120.516	137.382	146.622	71.8569	83.7415	58.4673	70.2948	33.1561
Ci.v01.chr12G09140	1.42137	6.28993	58.8475	2.00912e-05	0.000348446		Ci.v01.chr12G09140	OF31472	40.5702	52.894	47.3909	52.5907	25.5783	12.2096	16.0139	17.9343	1.80558
Ci.v01.chr16G05910	-1.22079	2.73442	58.8261	2.01221e-05	0.000348659		Ci.v01.chr16G05910	OF29290	3.20779	2.63476	3.10728	2.8784	8.19477	6.55482	5.85124	6.77589	2.8075
Ci.v01.ContigUN11400	-1.72197	2.85119	58.7536	2.02272e-05	0.000350155		Ci.v01.ContigUN11400	OF21629	3.40924	2.53929	4.05297	3.6748	13.8372	8.73825	13.7801	8.61698	5.0107
Ci.v01.chr01G13470	-1.37334	5.95308	58.73	2.02616e-05	0.000350426		Ci.v01.chr01G13470	OF01705	14.1954	16.6868	13.6315	12.5437	49.272	32.209	40.4094	24.9927	31.3095
Ci.v01.ContigUN11780	-2.04183	3.61963	58.6875	2.03236e-05	0.0003509		Ci.v01.ContigUN11780	OF21667	2.35709	3.46109	5.18917	2.64032	17.1221	9.40885	14.3643	15.0664	6.0378
Ci.v01.chr11G10930	-1.66448	3.11655	58.6855	2.03265e-05	0.0003509		Ci.v01.chr11G10930	OF13583	2.08619	2.08585	2.15783	1.44681	5.24598	8.33493	5.15983	5.65479	9.57118
Ci.v01.chr09G14850	-0.734338	7.07295	58.6572	2.03681e-05	0.000351048		Ci.v01.chr09G14850	OF23811	63.339	67.7104	66.5057	61.0655	120.015	117.628	96.2216	92.1667	207.083
Ci.v01.chr15G12770	1.89853	1.74861	58.6526	2.03747e-05	0.000351048		Ci.v01.chr15G12770	OF07680	15.9188	24.1865	21.8208	20.6692	5.22633	6.94119	3.56115	6.07325	0.277479
Ci.v01.chr01G18480	1.27656	3.23033	58.6412	2.03915e-05	0.000351048		Ci.v01.chr01G18480	OF17990	5.44461	7.57632	6.66578	7.03222	3.08179	2.02718	2.82769	2.9886	1.67665
Ci.v01.chr02G10570	1.43433	3.66869	58.6211	2.04211e-05	0.000351235		Ci.v01.chr02G10570	OF18627	40.8176	35.9715	39.5387	42.275	12.7537	19.2358	10.5112	15.4476	0.887267
Ci.v01.chr11G12040	-0.505275	8.44493	58.5587	2.05131e-05	0.000352493		Ci.v01.chr11G12040	OF13694	118.37	114.868	108.027	107.122	165.546	155.022	157.509	152.753	182.507
Ci.v01.chr01G24070	1.51188	1.90589	58.3734	2.07894e-05	0.00035659		Ci.v01.chr01G24070	OF10029	3.307	3.65561	3.02541	3.28889	1.09366	0.934078	1.04726	1.51974	0.127297
Ci.v01.chr01G22750	0.978572	6.24038	58.3611	2.08079e-05	0.00035659		Ci.v01.chr01G22750	OF09897	202.968	220.625	224.983	215.692	124.165	76.4993	118.105	116.372	46.5815
Ci.v01.chr15G02530	-0.857815	4.0568	58.3606	2.08087e-05	0.00035659		Ci.v01.chr15G02530	OF04694	13.0316	14.0013	12.7852	12.8956	25.7818	20.5407	21.7898	26.7189	0.154348
Ci.v01.chr12G15970	1.67788	4.36069	58.3334	2.08496e-05	0.000356616		Ci.v01.chr12G15970	OF09033	50.5072	52.7078	52.2859	59.1594	23.3042	14.2561	9.72863	19.4899	0.831102
Ci.v01.chr07G10940	-0.725364	6.6471	58.3261	2.08606e-05	0.000356616		Ci.v01.chr07G10940	OF06380	49.1125	50.0184	38.1458	45.7137	79.4818	76.6195	65.9819	76.4692	90.7025
Ci.v01.chr06G17820	1.23719	5.35336	58.3216	2.08674e-05	0.000356616		Ci.v01.chr06G17820	OF09744	44.2003	44.123	50.2223	53.0131	24.8798	13.9644	18.0867	23.7691	0.976338
Ci.v01.ContigUN07280	-1.64271	2.36781	58.2907	2.09141e-05	0.000357087		Ci.v01.ContigUN07280	OF30318	3.12327	2.83847	3.38134	2.56277	10.7684	7.64246	11.9806	6.92324	9.8443
Ci.v01.chr03G11030	0.620789	5.41175	58.261	2.09592e-05	0.00035753		Ci.v01.chr03G11030	OF30747	56.3649	61.8344	61.9241	63.6192	37.9298	34.9525	44.1891	40.0056	31.9256
Ci.v01.chr03G04280	1.00789	3.96453	58.2429	2.09867e-05	0.000357673		Ci.v01.chr03G04280	OF24667	12.358	16.3391	15.0534	15.3888	8.11183	5.78542	7.4495	7.79971	0.832987
Ci.v01.chr09G09930	0.846934	5.89238	58.22	2.10216e-05	0.000357796		Ci.v01.chr09G09930	OF23319	21.8778	26.0824	24.8286	25.3481	17.2551	12.1122	12.7571	12.0648	7.64283
Ci.v01.chr06G07110	-0.989691	3.26807	58.1927	2.10631e-05	0.000357796		Ci.v01.chr06G07110	OF02433	5.72819	5.81058	6.70469	7.54645	12.8964	13.8262	14.7297	12.1383	1.10248
Ci.v01.chr03G16820	0.633417	6.05163	58.1892	2.10685e-05	0.000357796		Ci.v01.chr03G16820	OF28532	56.9906	62.0336	57.9278	62.1729	36.8985	43.6639	36.0927	35.9164	34.3702
Ci.v01.chr01G07280	-1.00422	8.39477	58.1879	2.10705e-05	0.000357796		Ci.v01.chr01G07280	OF01086	1115.89	797.072	874.353	786.646	1778.97	1509.27	1872.94	1960.88	2208.34
Ci.v01.chr08G09260	-1.79443	8.24175	58.1717	2.10953e-05	0.000357893		Ci.v01.chr08G09260	OF13354	254.011	259.788	206.206	175.034	840.075	1050.6	466.452	696.909	2172.99
Ci.v01.chr13G10540	1.26678	3.67682	58.0715	2.12492e-05	0.000360177		Ci.v01.chr13G10540	OF22425	61.5727	78.7466	69.2446	79.8837	24.7563	24.433	32.8722	36.9916	2.49731
Ci.v01.chr04G24000	1.29281	3.50698	58.0412	2.12961e-05	0.000360645		Ci.v01.chr04G24000	OF04194	6.95995	11.5811	9.66193	10.7186	3.57272	3.1964	4.32617	4.31894	1.55627
Ci.v01.ContigUN03050	-1.28651	5.99136	58.021	2.13274e-05	0.000360754		Ci.v01.ContigUN03050	OF29895	19.416	22.5315	25.1363	24.3883	72.2638	60.8621	40.3259	47.9118	41.9528
Ci.v01.chr01G10580	0.499866	6.26928	58.0121	2.13411e-05	0.000360754		Ci.v01.chr01G10580	OF01416	83.3997	78.347	82.9664	86.6891	62.1398	54.7794	55.4773	59.9184	39.6894
Ci.v01.chr02G04690	-2.26222	1.3739	57.9802	2.13907e-05	0.000361012		Ci.v01.chr02G04690	OF10266	1.20019	1.83895	1.26828	0.60879	6.49502	6.2533	4.87604	5.91663	3.72954
Ci.v01.chr01G03680	1.19477	4.88938	57.9774	2.1395e-05	0.000361012		Ci.v01.chr01G03680	OF16780	20.2714	26.9074	25.8077	25.729	10.9349	7.33082	12.5964	11.8751	1.07014
Ci.v01.chr11G10940	2.05329	3.87995	57.9631	2.14173e-05	0.000361063		Ci.v01.chr11G10940	OF13584	21.0073	21.8038	11.1974	16.5898	3.66455	3.18515	3.59874	6.33381	2.97785
Ci.v01.chr13G08960	-0.720231	5.46967	57.9411	2.14517e-05	0.000361316		Ci.v01.chr13G08960	OF00815	18.5159	18.9831	17.817	18.055	36.3849	29.8114	27.5861	26.3347	40.5552
Ci.v01.chr03G08180	-1.9316	6.4183	57.8497	2.1595e-05	0.000363403		Ci.v01.chr03G08180	OF25057	28.2738	45.5219	28.4549	38.2445	112.318	96.0591	211.585	111.843	43.2852
Ci.v01.chr13G07770	-1.56945	1.72454	57.7649	2.17289e-05	0.000365226		Ci.v01.chr13G07770	OF00934	6.28978	5.59498	7.92051	7.01899	24.7692	18.3149	17.4964	18.7881	19.7565
Ci.v01.chr01G28810	-2.31249	2.78684	57.7564	2.17425e-05	0.000365226		Ci.v01.chr01G28810	OF11621	1.78607	2.28561	1.61477	1.55022	9.65073	13.3735	5.04979	7.5513	17.8204
Ci.v01.chr04G10910	-0.68919	10.591	57.7399	2.17686e-05	0.000365337		Ci.v01.chr04G10910	OF29820	967.841	1082.48	960.033	882.008	1624.61	1609.64	1502.64	1481.12	1256.54
Ci.v01.chr02G16000	-2.58633	1.65203	57.7242	2.17935e-05	0.000365428		Ci.v01.chr02G16000	OF32424	1.48509	3.12877	1.07892	2.7621	11.5606	16.6453	13.5445	9.04278	3.08695
Ci.v01.chr08G00940	-1.78975	8.64393	57.688	2.18512e-05	0.000365923		Ci.v01.chr08G00940	OF08925	383.097	428.738	433.367	339.637	1241.03	1997.92	838.2	1331.55	1770.21
Ci.v01.chr06G09710	2.64421	2.21763	57.6811	2.18622e-05	0.000365923		Ci.v01.chr06G09710	OF12173	9.82229	18.045	11.9233	12.4873	1.93572	1.83893	1.02057	3.42824	0.68918
Ci.v01.chr08G14150	-2.00362	2.697	57.6149	2.19684e-05	0.000366727		Ci.v01.chr08G14150	OF10823	0.849926	1.1039	0.823296	0.943364	4.36896	2.02754	4.92605	3.55307	2.40624
Ci.v01.chr08G13480	-1.47173	3.36927	57.6001	2.19921e-05	0.000366727		Ci.v01.chr08G13480	OF10756	5.7972	6.10676	4.67964	6.81374	17.1811	19.2773	16.9633	10.9525	20.3813
Ci.v01.chr11G09120	1.35309	4.52245	57.5958	2.19991e-05	0.000366727		Ci.v01.chr11G09120	OF24385	9.95037	11.9863	11.8008	13.905	6.35428	3.43065	3.87532	4.84461	0.546583
Ci.v01.ContigUN03330	-2.14239	1.86177	57.5846	2.2017e-05	0.000366727		Ci.v01.ContigUN03330	OF29923	1.19531	1.27186	0.578931	0.707367	4.329	5.12293	3.41917	3.59547	12.2976
Ci.v01.chr05G14490	-0.774326	6.63004	57.5831	2.20196e-05	0.000366727		Ci.v01.chr05G14490	OF00366	180.077	184.513	173.56	172.501	269.955	289.515	372.457	272.252	170.7
Ci.v01.chr10G07880	-0.607638	4.9368	57.5779	2.20279e-05	0.000366727		Ci.v01.chr10G07880	OF28166	18.2084	18.5006	17.5307	18.0652	29.5498	26.2454	24.3297	28.6385	19.9917
Ci.v01.chr07G12000	0.615014	7.07381	57.5655	2.20479e-05	0.000366733		Ci.v01.chr07G12000	OF06274	365.218	353.611	356.743	419.118	226.568	229.636	248.616	261.183	162.016
Ci.v01.chr08G05230	-0.867522	5.32633	57.4842	2.21795e-05	0.000368595		Ci.v01.chr08G05230	OF03682	29.0383	25.3478	23.7252	25.3637	57.1021	37.944	47.5228	44.8978	50.018
Ci.v01.chr10G07370	1.44166	4.12799	57.4654	2.22101e-05	0.000368774		Ci.v01.chr10G07370	OF28217	13.3185	14.3725	19.4891	17.4803	7.13675	4.32218	5.03972	7.07555	1.43985
Ci.v01.chr01G18050	-0.566172	5.92491	57.4082	2.23035e-05	0.000369997		Ci.v01.chr01G18050	OF17947	21.0163	20.4998	19.5084	18.2786	29.743	31.056	27.5242	28.4323	47.6312
Ci.v01.chr02G03250	-0.519984	7.24171	57.3402	2.2415e-05	0.000371517		Ci.v01.chr02G03250	OF10122	19.4035	22.2386	21.0768	21.1662	33.0393	29.4119	29.2471	27.551	35.8283
Ci.v01.chr05G19890	-0.508618	6.23094	57.251	2.25625e-05	0.000373631		Ci.v01.chr05G19890	OF25533	26.6032	27.3739	26.8887	26.1123	39.7342	33.5507	37.8434	39.7883	38.3034
Ci.v01.chr06G07400	-0.775963	8.1326	57.2318	2.25944e-05	0.000373701		Ci.v01.chr06G07400	OF02404	76.224	93.4167	88.191	90.8877	178.899	145.345	135.274	132.501	138.758
Ci.v01.chr13G04010	2.70082	2.07572	57.2244	2.26067e-05	0.000373701		Ci.v01.chr13G04010	OF32013	10.0663	12.2533	11.5927	9.56912	1.43405	2.89497	1.53014	0.616797	0.619973
Ci.v01.chr16G12100	-0.86244	7.51625	57.1621	2.27107e-05	0.000375087		Ci.v01.chr16G12100	OF30689	108.176	105.417	94.81	107.962	182.273	147.934	227.241	193.652	139.208
Ci.v01.chr07G16830	-0.521229	6.89991	57.1336	2.27582e-05	0.000375541		Ci.v01.chr07G16830	OF05791	83.3557	97.2895	89.0647	93.3008	129.077	118.027	138.886	130.046	120.304
Ci.v01.chr04G01340	1.00616	7.65649	57.0919	2.28284e-05	0.000376339		Ci.v01.chr04G01340	OF26102	328.898	343.161	339.361	312.221	206.378	126.336	183.559	138.945	51.4984
Ci.v01.chr07G17620	0.621511	4.71151	57.0809	2.28469e-05	0.000376339		Ci.v01.chr07G17620	OF05712	24.0307	35.5351	31.1264	30.011	19.0903	19.0771	19.8326	17.9494	18.4897
Ci.v01.chr13G10990	-1.19612	3.97688	57.0472	2.29038e-05	0.000376617		Ci.v01.chr13G10990	OF22470	7.72356	5.02482	7.14149	5.69003	15.4328	12.9348	13.4937	16.2718	4.67966
Ci.v01.ContigUN05750	1.23744	4.22933	57.047	2.2904e-05	0.000376617		Ci.v01.ContigUN05750	OF30165	25.1115	28.5192	30.9158	29.68	14.7629	9.36008	9.60431	14.2947	1.19736
Ci.v01.chr09G16650	-0.552366	4.89399	57.0308	2.29314e-05	0.000376736		Ci.v01.chr09G16650	OF23991	27.7186	28.2648	24.0615	26.3122	39.0946	37.18	39.3084	38.9325	66.5642
Ci.v01.chr01G21300	-0.895024	4.45782	57.0075	2.2971e-05	0.000376759		Ci.v01.chr01G21300	OF33104	29.2602	24.4664	21.5783	23.7391	47.97	50.6456	44.0381	39.8417	167.863
Ci.v01.chr15G06480	0.729398	4.93259	56.9955	2.29912e-05	0.000376759		Ci.v01.chr15G06480	OF05089	29.0939	31.6661	31.5545	34.9759	17.023	19.3088	18.3702	21.1408	13.5539
Ci.v01.chr09G00470	-2.6416	5.24356	56.9943	2.29933e-05	0.000376759		Ci.v01.chr09G00470	OF07288	31.2386	13.3882	24.0874	18.4997	194.996	65.3682	117.365	163.556	21.2497
Ci.v01.chr05G00640	-1.04597	5.01854	56.8955	2.31618e-05	0.000379189		Ci.v01.chr05G00640	OF07162	40.238	40.5752	41.9755	36.765	83.4938	61.2563	104.322	78.1038	85.9147
Ci.v01.chr16G12390	0.752273	9.12868	56.7527	2.34079e-05	0.000382883		Ci.v01.chr16G12390	OF30660	1486.02	1829.05	1836.04	1639.19	1013.75	1056.92	886.195	1033.39	558.883
Ci.v01.chr01G26580	-2.50078	2.27745	56.6331	2.36165e-05	0.000385655		Ci.v01.chr01G26580	OF07907	1.32133	2.28412	2.16604	1.70137	7.72601	7.70445	17.9839	9.90236	17.6531
Ci.v01.chr10G04580	2.49847	4.45861	56.6318	2.36187e-05	0.000385655		Ci.v01.chr10G04580	OF22777	17.2888	29.3443	23.4195	21.3804	4.76256	5.1867	1.37295	4.65387	0.126428
Ci.v01.chr12G10920	1.22187	7.07254	56.5631	2.37396e-05	0.000387291		Ci.v01.chr12G10920	OF31294	66.7076	79.2622	79.649	82.0175	44.91	26.4476	25.4859	34.0401	4.64793
Ci.v01.chr10G06320	1.11108	6.2777	56.5199	2.3816e-05	0.000388199		Ci.v01.chr10G06320	OF22760	255.183	315.38	332.439	339.037	126.737	100.173	156.971	154.596	65.7283
Ci.v01.chr11G08380	1.85074	2.42092	56.421	2.39919e-05	0.000390725		Ci.v01.chr11G08380	OF24459	2.19293	3.58688	3.57622	3.33001	1.19483	0.641501	0.632923	0.892957	0.0769334
Ci.v01.chr13G06650	-0.668409	5.14505	56.3938	2.40405e-05	0.000391176		Ci.v01.chr13G06650	OF01046	22.2763	24.9679	23.7684	26.5285	43.4816	39.8935	36.0244	34.2867	52.6471
Ci.v01.ContigUN08230	0.705699	5.17154	56.3663	2.40898e-05	0.000391638		Ci.v01.ContigUN08230	OF30413	41.2709	36.1411	35.8726	43.1696	23.705	21.1547	23.845	26.3069	19.2144
Ci.v01.chr05G18800	1.43369	1.92264	56.3308	2.41537e-05	0.000392335		Ci.v01.chr05G18800	OF25642	4.39971	4.4942	5.42418	4.89739	1.89256	1.35569	1.70236	2.08316	0.0615851
Ci.v01.chr15G12180	1.22972	5.8238	56.2806	2.42443e-05	0.000393108		Ci.v01.chr15G12180	OF00750	33.2165	46.8477	40.2471	40.6368	19.6471	11.2226	18.3625	18.9206	3.83148
Ci.v01.chr04G18510	1.5823	4.31519	56.2756	2.42533e-05	0.000393108		Ci.v01.chr04G18510	OF19081	9.22713	11.0285	10.4627	12.6944	4.94595	2.15748	3.26719	4.01586	0.225645
Ci.v01.chr01G19070	0.552954	6.8634	56.2695	2.42644e-05	0.000393108		Ci.v01.chr01G19070	OF18049	164.739	178.011	176.518	155.979	120.165	107.135	108.017	120.847	64.5434
Ci.v01.chr01G04810	-0.493859	6.23349	56.1874	2.44136e-05	0.000395183		Ci.v01.chr01G04810	OF24102	52.701	50.1701	48.2105	46.0653	72.9605	68.8754	68.1683	64.9787	83.7268
Ci.v01.chr07G15930	-0.611669	6.06201	56.1151	2.4546e-05	0.000396983		Ci.v01.chr07G15930	OF05881	41.9903	43.0777	39.9523	37.7151	56.2648	67.0262	63.8279	59.4719	64.6007
Ci.v01.chr04G21320	0.530893	5.6373	56.0997	2.45743e-05	0.000397097		Ci.v01.chr04G21320	OF04462	93.1212	101.413	98.8348	103.52	75.1677	60.6744	68.1043	68.4012	41.5072
Ci.v01.ContigUN05820	-0.446177	6.04296	56.0276	2.47073e-05	0.000398651		Ci.v01.ContigUN05820	OF30172	26.1717	27.258	26.199	25.3795	35.344	36.0309	34.4641	35.8567	48.8094
Ci.v01.chr02G05480	-2.32819	2.61276	56.0245	2.47131e-05	0.000398651		Ci.v01.chr02G05480	OF10345	1.21918	1.60667	1.22472	0.755845	5.25188	9.26648	4.32419	5.06322	14.8925
Ci.v01.chr16G01160	-1.38325	5.05307	55.9855	2.47855e-05	0.000399188		Ci.v01.chr16G01160	OF03215	8.87276	8.90905	9.87482	9.26942	21.5075	33.7153	17.8719	22.9034	44.5428
Ci.v01.chr08G07360	-0.891287	5.84885	55.9836	2.47891e-05	0.000399188		Ci.v01.chr08G07360	OF13164	45.2499	44.4739	39.9293	38.4773	66.4186	92.9692	71.5152	77.4104	54.4019
Ci.v01.chr05G07180	-1.25524	4.46926	55.9511	2.48495e-05	0.00039956		Ci.v01.chr05G07180	OF14425	8.22111	9.63444	7.76319	10.5783	20.0774	28.4387	18.2969	18.6288	11.5596
Ci.v01.chr08G10450	-1.55704	3.89647	55.9421	2.48663e-05	0.00039956		Ci.v01.chr08G10450	OF10453	6.27221	10.2778	8.24557	5.27731	20.7885	26.2292	21.2475	19.3533	38.2161
Ci.v01.chr16G05580	-2.96382	1.75662	55.9367	2.48763e-05	0.00039956		Ci.v01.chr16G05580	OF29257	1.03956	0.834339	2.15783	2.34779	6.80034	15.7873	8.66851	13.9225	3.01835
Ci.v01.chr06G06400	1.23134	4.80866	55.8842	2.49746e-05	0.000400794		Ci.v01.chr06G06400	OF02504	20.5244	22.0181	26.289	26.6707	12.1991	7.24566	9.00827	11.9098	0.96271
Ci.v01.chr09G01540	-1.4487	2.29444	55.8584	2.50231e-05	0.000401228		Ci.v01.chr09G01540	OF07395	1.70235	1.3786	1.55988	1.66867	3.66586	4.67843	5.28727	3.46758	6.67334
Ci.v01.chr12G15300	1.03036	3.92521	55.832	2.50728e-05	0.000401665		Ci.v01.chr12G15300	OF30856	15.8621	13.7812	14.0553	12.4295	5.9536	8.1247	6.92511	6.45297	5.76551
Ci.v01.chr15G04160	1.26081	5.54246	55.8145	2.51057e-05	0.000401665		Ci.v01.chr15G04160	OF04857	32.0934	33.9072	35.1526	36.2044	19.6063	11.8166	10.2411	15.2128	1.75884
Ci.v01.chr08G11900	1.12256	3.28728	55.8097	2.51148e-05	0.000401665		Ci.v01.chr08G11900	OF10598	4.78463	6.85002	6.75057	6.25503	3.04825	2.37171	2.90918	2.89985	0.320306
Ci.v01.chr09G05590	1.12434	7.24141	55.7694	2.51911e-05	0.000402522		Ci.v01.chr09G05590	OF03787	104.299	111.08	110.873	105.04	44.1157	65.3475	38.6842	47.3984	47.0359
Ci.v01.chr01G25550	0.998955	3.02893	55.7586	2.52115e-05	0.000402522		Ci.v01.chr01G25550	OF07804	14.7978	12.7833	13.4094	14.1163	7.34437	5.82465	7.31405	6.84424	4.58633
Ci.v01.chr04G21680	0.489322	6.33944	55.7435	2.52403e-05	0.000402638		Ci.v01.chr04G21680	OF04426	63.4741	68.8081	71.1311	67.1488	50.2304	43.8589	47.9347	49.285	18.2511
Ci.v01.chr02G05470	1.34891	3.92541	55.6823	2.53568e-05	0.000404152		Ci.v01.chr02G05470	OF10344	9.27082	14.6366	12.9269	11.6756	5.13991	3.305	5.19453	5.23478	0.345662
Ci.v01.chr04G13430	1.25793	3.79013	55.659	2.54014e-05	0.000404519		Ci.v01.chr04G13430	OF20355	18.8111	22.5581	21.9779	22.6339	11.6361	6.94033	10.0832	7.05223	3.58239
Ci.v01.chr09G06740	0.640485	5.99208	55.6267	2.54633e-05	0.000405159		Ci.v01.chr09G06740	OF23000	31.0207	28.3958	32.3602	33.9317	22.5449	20.6061	18.292	18.6558	20.789
Ci.v01.chr06G08020	-0.935632	7.88054	55.6025	2.55097e-05	0.000405553		Ci.v01.chr06G08020	OF12342	116.49	134.384	125.384	141.641	203.466	218.442	304.536	254.372	194.272
Ci.v01.chr01G06820	0.895806	4.70095	55.5794	2.55543e-05	0.000405916		Ci.v01.chr01G06820	OF32972	29.5956	39.4076	38.6098	36.6965	22.4411	16.3267	20.6796	17.5493	11.0983
Ci.v01.chr10G14150	1.11493	4.31063	55.5595	2.55927e-05	0.00040618		Ci.v01.chr10G14150	OF27539	22.0768	25.3415	25.894	23.3748	12.7278	7.86806	13.403	10.3288	3.25589
Ci.v01.chr08G05270	1.18505	2.99536	55.5142	2.56803e-05	0.000407225		Ci.v01.chr08G05270	OF03686	9.55248	12.0462	12.7604	10.7459	5.71464	4.13031	4.63715	5.23951	0.498182
Ci.v01.chr10G02730	-0.622224	5.36922	55.4841	2.57388e-05	0.000407807		Ci.v01.chr10G02730	OF17755	19.7072	23.5686	19.893	22.1371	36.1411	32.4665	32.8777	28.6938	14.6011
Ci.v01.chr11G12650	-0.815585	3.64564	55.4645	2.5777e-05	0.000408066		Ci.v01.chr11G12650	OF22095	5.94539	5.22702	6.33062	5.95094	9.51817	9.60736	9.06496	10.0112	12.4946
Ci.v01.ContigUN29750	0.625762	7.62649	55.4244	2.58553e-05	0.00040896		Ci.v01.ContigUN29750	OF03294	390.384	375.332	447.453	462.111	259.832	254.269	285.26	271.447	188.379
Ci.v01.chr11G00760	1.54284	5.38431	55.4043	2.58946e-05	0.000409236		Ci.v01.chr11G00760	OF11497	70.9687	122.05	104.263	97.2357	44.4128	22.0865	32.1473	36.0926	2.18545
Ci.v01.ContigUN08700	0.708776	7.91916	55.391	2.59206e-05	0.000409299		Ci.v01.ContigUN08700	OF30460	355.388	318.347	368.518	389.264	200.633	199.649	224.992	242.111	157.169
Ci.v01.chr01G26430	-0.794826	3.67019	55.3688	2.59643e-05	0.000409299		Ci.v01.chr01G26430	OF07892	14.3599	14.4803	13.482	12.4295	23.4696	23.0769	25.1861	22.437	25.0018
Ci.v01.chr04G09010	0.567158	5.50869	55.3604	2.59808e-05	0.000409299		Ci.v01.chr04G09010	OF29630	26.1828	31.5263	27.033	29.8161	18.343	19.4569	20.3049	18.4448	16.5844
Ci.v01.chr03G08280	-0.906181	4.87196	55.3576	2.59862e-05	0.000409299		Ci.v01.chr03G08280	OF25067	19.4216	21.071	19.8544	17.9277	36.3608	32.4617	45.9498	30.8266	55.4824
Ci.v01.chr04G22160	0.649766	4.68877	55.3303	2.604e-05	0.000409555		Ci.v01.chr04G22160	OF04378	29.3362	27.6616	27.6202	31.2967	18.5806	19.7051	16.6285	18.1433	10.8914
Ci.v01.chr07G10320	-1.91695	2.42308	55.3271	2.60463e-05	0.000409555		Ci.v01.chr07G10320	OF06442	4.05407	4.27055	4.04977	2.47411	19.3761	14.8732	10.9769	10.5961	12.6404
Ci.v01.chr01G18820	0.573423	4.77093	55.2588	2.61816e-05	0.000411337		Ci.v01.chr01G18820	OF18024	12.3871	12.3318	11.7823	12.7415	9.21887	7.70268	8.13523	7.58146	7.7755
Ci.v01.chr09G06980	-0.730309	6.48005	55.2354	2.6228e-05	0.00041172		Ci.v01.chr09G06980	OF23024	62.9829	70.1701	72.3704	69.5483	128.962	121.793	95.7148	105.766	98.9935
Ci.v01.chr09G03880	1.76093	2.0219	55.2122	2.62743e-05	0.000411792		Ci.v01.chr09G03880	OF07629	13.3658	12.0627	14.0389	13.1782	4.86675	4.16806	2.20303	4.14418	2.97537
Ci.v01.chr09G01200	1.12056	4.86628	55.211	2.62766e-05	0.000411792		Ci.v01.chr09G01200	OF07361	19.4675	17.8884	18.752	21.8191	12.3071	7.08416	8.24819	7.94489	2.14744
Ci.v01.chr01G28690	-2.12504	2.18056	55.1775	2.63435e-05	0.000412493		Ci.v01.chr01G28690	OF28358	0.325333	0.634639	0.604018	0.80678	3.2774	1.87961	3.06607	2.11802	1.75324
Ci.v01.chr09G14180	-0.520726	7.45668	55.1319	2.64349e-05	0.000412963		Ci.v01.chr09G14180	OF23744	38.0319	41.1157	36.2439	38.7843	51.6179	53.1113	56.0418	58.4291	71.8117
Ci.v01.chr05G17990	-0.542465	5.11731	55.1228	2.64532e-05	0.000412963		Ci.v01.chr05G17990	OF25723	9.99245	8.11907	9.43233	9.24932	13.143	12.2803	13.3848	11.9542	9.70261
Ci.v01.chr05G19930	-1.92311	2.42676	55.1055	2.64881e-05	0.000412963		Ci.v01.chr05G19930	OF25529	3.7183	3.10525	2.14161	2.80364	13.9893	7.80335	14.2065	8.49757	3.99215
Ci.v01.chr16G05860	-1.09481	5.26936	55.1045	2.649e-05	0.000412963		Ci.v01.chr16G05860	OF29285	17.6963	18.3221	17.5561	17.0035	42.0587	31.8767	48.029	27.8613	35.3147
Ci.v01.ContigUN09390	-0.88508	5.99192	55.081	2.65374e-05	0.000412963		Ci.v01.ContigUN09390	OF30529	26.6417	30.7514	24.2402	26.4048	44.3131	55.3601	56.7915	41.0861	62.9219
Ci.v01.chr05G06480	1.51862	3.52202	55.0747	2.65502e-05	0.000412963		Ci.v01.chr05G06480	OF14355	14.1841	13.3948	12.1543	15.2761	5.16271	6.33175	3.0959	4.40126	1.62397
Ci.v01.chr07G11340	1.33214	7.46006	55.0742	2.65511e-05	0.000412963		Ci.v01.chr07G11340	OF06340	168.88	160.193	190.346	191.999	89.4285	45.8842	62.9104	82.3305	6.19811
Ci.v01.chr02G13970	1.05758	6.39204	55.0729	2.65538e-05	0.000412963		Ci.v01.chr02G13970	OF24544	40.9884	52.3965	53.0748	51.3148	25.1637	16.6535	26.3601	26.1177	3.32268
Ci.v01.chr14G00560	1.46632	5.15387	55.0541	2.65918e-05	0.000412963		Ci.v01.chr14G00560	OF10898	17.2282	18.493	20.4683	18.4405	9.43269	4.95685	4.72109	7.66106	0.858338
Ci.v01.chr08G15050	0.532153	6.64886	55.0528	2.65944e-05	0.000412963		Ci.v01.chr08G15050	OF00544	60.6132	64.2872	65.0498	69.8921	45.5395	47.7689	42.091	42.2678	54.1952
Ci.v01.chr01G07190	1.13523	5.00559	54.9902	2.67214e-05	0.000414592		Ci.v01.chr01G07190	OF01077	14.9634	14.6678	14.4443	17.2732	9.58788	5.21108	6.72884	6.32731	1.70397
Ci.v01.chr09G02520	0.944924	4.2241	54.9548	2.67936e-05	0.000415275		Ci.v01.chr09G02520	OF07493	21.4706	20.7697	23.277	28.0985	12.1755	13.4725	12.2549	10.2589	6.56798
Ci.v01.ContigUN07540	1.51306	4.86735	54.9432	2.68172e-05	0.000415275		Ci.v01.ContigUN07540	OF30344	20.7381	22.1381	20.5157	21.9524	10.2707	4.45267	6.27111	8.68535	0.373661
Ci.v01.chr10G06780	1.43211	4.96706	54.936	2.6832e-05	0.000415275		Ci.v01.chr10G06780	OF28276	54.1015	50.4339	39.8845	51.2019	23.8966	19.2522	11.3532	17.3084	11.7212
Ci.v01.ContigUN11010	0.606993	6.64097	54.9018	2.69021e-05	0.000416014		Ci.v01.ContigUN11010	OF21590	145.322	155.187	149.526	180.611	102.91	93.0018	112.415	101.939	80.6424
Ci.v01.chr04G08150	-0.855338	4.50211	54.8817	2.69433e-05	0.000416308		Ci.v01.chr04G08150	OF29544	10.9108	12.0275	9.75228	10.1465	22.2557	15.6333	20.8068	18.2331	13.5161
Ci.v01.chr01G06760	-0.968753	4.87467	54.8294	2.7051e-05	0.000417565		Ci.v01.chr01G06760	OF32966	42.8948	39.4371	37.0344	45.9601	64.3344	78.1545	82.354	95.1337	18.091
Ci.v01.chr06G06180	-0.650767	4.99866	54.8069	2.70976e-05	0.000417565		Ci.v01.chr06G06180	OF02526	49.7234	44.8728	46.0188	44.4369	80.8007	62.6088	76.4249	68.106	100.574
Ci.v01.ContigUN11890	-1.31521	3.62426	54.7911	2.71303e-05	0.000417565		Ci.v01.ContigUN11890	OF21678	29.3109	19.3215	20.4426	20.2796	56.6934	61.9933	42.5584	56.0347	4.54919
Ci.v01.chr08G00230	0.780226	3.85706	54.787	2.71387e-05	0.000417565		Ci.v01.chr08G00230	OF08996	7.22321	6.17766	7.24481	7.16677	4.06284	4.04834	4.22763	3.7115	1.23478
Ci.v01.chr04G09220	0.597937	7.45569	54.7835	2.71461e-05	0.000417565		Ci.v01.chr04G09220	OF29651	89.8745	105.153	94.4997	102.831	72.1186	62.4453	57.683	64.5571	68.9949
Ci.v01.chr09G03910	-0.569992	6.01289	54.7774	2.71587e-05	0.000417565		Ci.v01.chr09G03910	OF07632	37.0293	36.7209	36.3343	39.0994	61.7161	47.0044	55.7192	55.1701	59.4962
Ci.v01.chr07G00860	0.555187	7.45108	54.7451	2.72259e-05	0.000418255		Ci.v01.chr07G00860	OF25422	131.475	125.151	132.901	154.522	94.7259	92.6536	91.2819	88.199	90.2219
Ci.v01.chr15G03140	0.640378	6.89769	54.7286	2.72602e-05	0.000418376		Ci.v01.chr15G03140	OF04755	130.002	162.874	144.224	158.856	94.7863	83.7767	104.467	95.7564	34.6864
Ci.v01.chr03G01360	1.63529	1.78629	54.7198	2.72786e-05	0.000418376		Ci.v01.chr03G01360	OF09189	3.07841	2.66356	2.0383	2.79029	1.10629	0.720426	0.675253	0.859559	0.143998
Ci.v01.chr06G20640	0.765632	6.96684	54.6831	2.73552e-05	0.000419207		Ci.v01.chr06G20640	OF13859	141.883	163.865	158.281	159.466	113.73	86.8945	83.3883	79.5795	70.3553
Ci.v01.chr09G04120	0.734393	5.52661	54.6675	2.73878e-05	0.000419364		Ci.v01.chr09G04120	OF07653	56.0673	59.7425	59.1333	61.898	33.1794	42.1284	32.4836	33.1577	52.2217
Ci.v01.chr03G04950	-1.77087	2.30668	54.6121	2.75044e-05	0.000420803		Ci.v01.chr03G04950	OF24734	3.34144	2.54937	3.95603	4.48841	9.06712	14.3001	14.899	10.6921	4.11593
Ci.v01.chr16G02390	1.28908	2.38211	54.6005	2.75288e-05	0.000420833		Ci.v01.chr16G02390	OF08378	6.78363	5.84876	6.50603	6.99547	3.13704	1.98678	2.75655	2.71618	0.558443
Ci.v01.chr12G06370	1.57328	5.97774	54.5569	2.7621e-05	0.000421898		Ci.v01.chr12G06370	OF31749	31.2676	38.1463	38.6613	36.718	18.3674	8.59729	8.79456	12.5861	0.737969
Ci.v01.chr02G12260	1.93245	2.46426	54.4972	2.77478e-05	0.000423489		Ci.v01.chr02G12260	OF18796	10.0851	15.0181	14.9479	15.7063	4.33985	2.35874	2.77048	5.02549	0.112253
Ci.v01.chr14G08480	-1.61286	4.1759	54.4372	2.78759e-05	0.000425096		Ci.v01.chr14G08480	OF32655	8.41297	5.52697	8.08365	10.1581	24.4191	17.4981	33.0432	23.0725	16.2339
Ci.v01.chr12G10940	0.610717	4.73501	54.3475	2.80687e-05	0.000427587		Ci.v01.chr12G10940	OF31292	50.2265	51.5195	50.9752	53.9539	31.0681	33.6862	37.6089	31.8406	14.1751
Ci.v01.chr10G01430	0.972538	4.12447	54.34	2.8085e-05	0.000427587		Ci.v01.chr10G01430	OF02321	27.4888	23.2575	20.9793	21.9012	11.0963	14.0004	11.3958	10.7185	5.03706
Ci.v01.chr12G13860	0.487204	6.25394	54.3143	2.81406e-05	0.000428086		Ci.v01.chr12G13860	OF31000	77.593	78.0138	70.8147	84.859	54.5616	53.2691	57.3616	55.116	46.7474
Ci.v01.chr04G23590	-2.02372	4.25898	54.2981	2.81757e-05	0.000428271		Ci.v01.chr04G23590	OF04235	6.90102	11.2153	6.76163	7.15523	31.673	44.7284	18.4479	33.828	17.0011
Ci.v01.chr06G05880	0.750312	4.08848	54.2267	2.83312e-05	0.000430258		Ci.v01.chr06G05880	OF02556	14.7789	16.8706	16.9395	18.6168	10.9464	9.19845	10.0958	9.36222	7.3978
Ci.v01.chr10G05000	2.24685	3.34666	54.2169	2.83525e-05	0.000430258		Ci.v01.chr10G05000	OF07194	11.519	13.3651	16.07	15.0784	2.06399	3.58796	1.5416	4.43049	0.578352
Ci.v01.chr02G13280	0.64869	5.14358	54.1637	2.8469e-05	0.000431675		Ci.v01.chr02G13280	OF18898	33.8374	36.5419	29.3902	31.0999	19.6263	20.5922	22.94	19.4376	7.71087
Ci.v01.chr04G25070	-2.17231	6.33926	54.0626	2.86921e-05	0.000434706		Ci.v01.chr04G25070	OF04087	8.4927	12.5031	10.085	9.32506	45.589	70.8213	23.5636	39.9923	185.654
Ci.v01.chr04G06350	1.79408	1.59898	53.9667	2.89057e-05	0.000437588		Ci.v01.chr04G06350	OF26603	6.11654	6.46966	7.24154	7.58407	1.55601	2.72236	1.44628	2.08212	1.88356
Ci.v01.chr12G11980	-0.679133	5.2826	53.9411	2.89631e-05	0.000438102		Ci.v01.chr12G11980	OF31188	27.2312	24.5038	21.2355	27.3564	37.7514	39.895	39.7602	41.6756	94.2818
Ci.v01.chr08G12850	-1.68786	2.8027	53.9019	2.90512e-05	0.000439054		Ci.v01.chr08G12850	OF10693	3.07099	3.07159	3.85367	2.14189	8.43739	12.194	7.76601	10.328	7.35065
Ci.v01.chr04G05570	0.5156	7.39767	53.8922	2.9073e-05	0.000439054		Ci.v01.chr04G05570	OF26525	120.691	133.183	133.818	145.026	98.336	91.6967	87.4684	91.859	82.1498
Ci.v01.chr04G09660	-0.766157	5.77655	53.8453	2.9179e-05	0.000440299		Ci.v01.chr04G09660	OF29695	10.6637	12.0709	12.3476	9.89753	19.891	20.8591	16.3663	18.6543	6.93611
Ci.v01.chr16G11440	-0.744056	5.28792	53.8235	2.92283e-05	0.000440688		Ci.v01.chr16G11440	OF02152	88.6101	98.9619	99.2603	101.047	184.063	133.392	180.368	147.642	130.109
Ci.v01.chr12G11040	0.681042	6.90055	53.7166	2.94718e-05	0.000444001		Ci.v01.chr12G11040	OF31282	56.1816	64.5754	67.2115	68.4673	41.0787	37.9036	35.2125	44.141	48.3747
Ci.v01.chr05G05950	-1.51417	6.24014	53.6924	2.95274e-05	0.00044448		Ci.v01.chr05G05950	OF14302	41.4237	66.8745	43.5849	56.0749	142.963	155.054	210.302	101.558	35.5353
Ci.v01.chr12G05350	0.806041	7.09307	53.6709	2.95767e-05	0.000444865		Ci.v01.chr12G05350	OF31851	100.177	82.3032	93.4917	80.4634	49.626	42.1596	53.8729	56.4633	75.3551
Ci.v01.chr06G20580	0.48945	6.68429	53.6186	2.96973e-05	0.000445776		Ci.v01.chr06G20580	OF13865	102.976	109.923	104.15	108.62	74.1069	81.0095	70.9788	74.0703	59.3668
Ci.v01.chr05G12860	-0.767586	5.96651	53.6152	2.97052e-05	0.000445776		Ci.v01.chr05G12860	OF14674	61.291	43.9003	50.9006	50.9569	97.1622	83.2155	89.7737	79.6773	92.1662
Ci.v01.chr03G15440	2.20347	2.04541	53.6136	2.97089e-05	0.000445776		Ci.v01.chr03G15440	OF28394	5.48538	6.94479	7.10962	7.4002	2.12265	0.71418	1.40926	1.6332	0.285498
Ci.v01.chr13G10660	1.3768	6.96635	53.5582	2.98374e-05	0.000447055		Ci.v01.chr13G10660	OF22437	139.219	154.442	156.894	163.081	77.0898	38.2051	49.1062	70.4546	4.02836
Ci.v01.chr06G02900	-1.1439	3.5077	53.5562	2.98419e-05	0.000447055		Ci.v01.chr06G02900	OF02854	3.14489	2.82694	3.38145	2.51514	5.76029	7.58761	6.88382	5.69424	12.3769
Ci.v01.chr03G16850	-0.484987	5.51785	53.5371	2.98865e-05	0.000447359		Ci.v01.chr03G16850	OF28535	42.7043	42.1561	40.4844	44.0226	57.1481	58.9842	57.2142	61.9171	59.6365
Ci.v01.chr01G24320	-0.772259	4.54976	53.5245	2.99159e-05	0.000447359		Ci.v01.chr01G24320	OF10054	50.6146	49.4449	49.8778	52.978	76.253	79.3981	87.329	100.089	82.3862
Ci.v01.chr06G17160	1.08312	7.46722	53.5167	2.9934e-05	0.000447359		Ci.v01.chr06G17160	OF09678	544.955	649.058	631.099	563.183	207.837	306.241	262.97	335.495	184.621
Ci.v01.chr06G06130	-2.90222	1.84811	53.4176	3.01663e-05	0.000450471		Ci.v01.chr06G06130	OF02531	2.14357	0.708401	1.58784	1.05533	10.0465	15.7355	9.20007	5.91048	36.1115
Ci.v01.chr15G11450	0.666243	5.1875	53.3818	3.02507e-05	0.000451371		Ci.v01.chr15G11450	OF21498	76.6618	68.9157	67.986	70.4153	46.8055	49.5301	39.9534	40.1547	35.4659
Ci.v01.chr16G11970	0.647359	7.45449	53.3508	3.03242e-05	0.000452106		Ci.v01.chr16G11970	OF30702	131.618	163.21	149.587	159.029	108.752	83.9484	98.5704	90.8238	87.9086
Ci.v01.chr06G15740	-1.8521	4.23211	53.3199	3.03974e-05	0.000452837		Ci.v01.chr06G15740	OF09536	2.89978	2.57831	2.50206	2.62865	6.04778	6.78022	12.2234	12.8556	33.9255
Ci.v01.chr07G12850	1.37103	5.18282	53.202	3.06793e-05	0.0004565		Ci.v01.chr07G12850	OF06189	26.225	26.1978	28.9514	28.2652	15.0599	7.96071	7.64102	11.425	0.827987
Ci.v01.chr15G06470	-1.86075	4.34854	53.1967	3.06921e-05	0.0004565		Ci.v01.chr15G06470	OF05088	42.888	29.7061	37.8451	27.5907	74.7888	114.049	173.072	134.455	97.6969
Ci.v01.chr05G04300	1.21219	4.78949	53.1434	3.08206e-05	0.000457722		Ci.v01.chr05G04300	OF14878	14.6299	19.254	17.5674	18.558	10.342	5.95174	6.1181	7.52873	2.55364
Ci.v01.chr07G00100	-0.693827	5.93776	53.1354	3.08398e-05	0.000457722		Ci.v01.chr07G00100	OF25498	17.3526	19.82	17.0589	18.0307	30.5227	32.7707	25.0603	27.3107	54.1873
Ci.v01.chr05G07470	-0.511236	6.99934	53.1322	3.08477e-05	0.000457722		Ci.v01.chr05G07470	OF14454	83.4385	90.8399	85.5374	81.3361	125.982	125.386	110.122	120.085	119.482
Ci.v01.chr02G12250	1.7508	3.19089	53.1041	3.09159e-05	0.000458369		Ci.v01.chr02G12250	OF18795	16.9118	19.922	20.5038	24.0472	7.49425	3.93353	4.47799	8.12284	0.403194
Ci.v01.chr07G13590	-1.01284	7.19122	53.0781	3.0979e-05	0.00045894		Ci.v01.chr07G13590	OF06115	58.2105	47.6326	44.5716	39.8693	80.4001	110.354	91.8587	97.2022	142.303
Ci.v01.chr16G13820	0.558627	7.19481	53.0418	3.10675e-05	0.000459471		Ci.v01.chr16G13820	OF00277	258.332	245.378	260.319	264.788	161.436	188.469	165.366	176.313	127.931
Ci.v01.chr07G03760	-1.62785	2.58029	53.0343	3.10858e-05	0.000459471		Ci.v01.chr07G03760	OF19435	3.05045	2.48047	3.26591	3.50861	9.4102	12.5408	6.80888	8.9275	3.55973
Ci.v01.chr11G09560	1.36559	2.46938	53.0253	3.11077e-05	0.000459471		Ci.v01.chr11G09560	OF24341	6.4503	6.50436	6.90907	7.09431	2.84005	1.77733	2.37579	3.02125	0.171895
Ci.v01.chr06G00590	1.41083	6.52795	53.0231	3.11131e-05	0.000459471		Ci.v01.chr06G00590	OF03085	262.634	250.726	269.327	307.576	141.078	73.713	75.0689	117.154	5.85998
Ci.v01.chr11G10230	-1.41438	4.23092	52.9624	3.1262e-05	0.00046117		Ci.v01.chr11G10230	OF13513	62.1328	48.7074	46.8891	39.9758	100.902	107.859	161.436	151.731	146.839
Ci.v01.chr16G13560	1.16277	4.7067	52.9553	3.12795e-05	0.00046117		Ci.v01.chr16G13560	OF00251	17.6243	19.4635	22.9533	21.5261	7.02773	10.3675	7.84473	10.7732	6.46604
Ci.v01.chr10G08400	1.35831	4.74138	52.9461	3.13021e-05	0.00046117		Ci.v01.chr10G08400	OF28114	31.0832	30.7347	32.2772	33.7619	15.2011	13.1024	7.37075	13.8844	4.02022
Ci.v01.ContigUN10090	0.626184	7.53563	52.9292	3.13437e-05	0.000461418		Ci.v01.ContigUN10090	OF30599	532.01	481.626	541.574	566.231	349.297	311.709	319.333	379.295	228.878
Ci.v01.chr01G13300	0.995285	2.70987	52.8713	3.1487e-05	0.000462816		Ci.v01.chr01G13300	OF01688	20.8506	20.6916	18.9889	21.5444	9.79249	9.55477	10.2397	11.138	6.91477
Ci.v01.chr08G01600	-0.684036	6.06947	52.8708	3.14882e-05	0.000462816		Ci.v01.chr08G01600	OF16012	34.6153	37.3008	31.6089	41.4153	59.5773	52.8479	65.5694	52.5452	58.5556
Ci.v01.chr03G02130	1.17403	6.03184	52.8274	3.15961e-05	0.000463931		Ci.v01.chr03G02130	OF09266	123.267	112.238	115.654	109.362	63.6685	54.311	33.5981	50.7008	7.94099
Ci.v01.chr08G00920	1.01975	2.89607	52.8203	3.16136e-05	0.000463931		Ci.v01.chr08G00920	OF08927	11.5837	12.1814	12.6017	10.7722	6.44672	5.84818	5.03857	5.65089	5.51535
Ci.v01.chr09G02270	0.771543	5.14384	52.7888	3.16924e-05	0.000464722		Ci.v01.chr09G02270	OF07468	62.3347	74.3254	67.6183	75.3366	48.7486	39.278	34.6007	39.6968	40.9796
Ci.v01.chr07G12030	0.664452	5.89826	52.7689	3.1742e-05	0.000465085		Ci.v01.chr07G12030	OF06271	57.7856	55.1729	56.2505	54.5838	38.7533	35.7515	28.9969	36.2786	15.6055
Ci.v01.chr01G05580	-0.872435	5.36705	52.7441	3.18043e-05	0.000465633		Ci.v01.chr01G05580	OF24179	14.1301	15.3253	14.6263	14.2843	28.4761	25.2276	32.1669	20.2172	19.8392
Ci.v01.chr04G21560	-0.836874	5.25195	52.7192	3.18668e-05	0.000466183		Ci.v01.chr04G21560	OF04438	28.6296	27.6221	32.942	26.8447	63.3035	46.9356	51.7177	43.9772	193.327
Ci.v01.chr07G13680	-1.64572	2.82728	52.7033	3.19069e-05	0.000466404		Ci.v01.chr07G13680	OF06106	4.39991	3.57574	2.89498	4.16889	9.04741	13.046	9.46436	14.9551	9.04994
Ci.v01.chr04G06810	-0.711207	5.84464	52.6691	3.19932e-05	0.000466779		Ci.v01.chr04G06810	OF26649	76.3928	67.8596	71.6976	62.313	112.178	127.397	101.963	109.414	167.601
Ci.v01.chr06G11710	-0.961297	4.61974	52.6686	3.19945e-05	0.000466779		Ci.v01.chr06G11710	OF11973	26.7315	25.6319	26.2675	36.2127	56.0243	62.3706	56.262	46.8939	64.7072
Ci.v01.chr15G13010	-0.981279	4.57112	52.6591	3.20186e-05	0.000466779		Ci.v01.chr15G13010	OF07704	28.2978	19.4571	21.9492	19.8094	41.6946	40.8304	49.8079	42.516	74.8586
Ci.v01.chr03G09810	1.83252	4.42568	52.6537	3.20324e-05	0.000466779		Ci.v01.chr03G09810	OF25220	51.8773	20.4696	44.4367	60.9886	14.3153	22.5118	9.60744	10.0983	2.92999
Ci.v01.chr06G02880	1.74382	2.85324	52.642	3.2062e-05	0.000466847		Ci.v01.chr06G02880	OF02856	9.62336	10.3696	11.7633	13.2818	4.89624	3.03588	2.08973	3.29928	3.31627
Ci.v01.ContigUN09160	-0.871313	4.58008	52.6283	3.20966e-05	0.000466987		Ci.v01.ContigUN09160	OF30506	6.23905	5.4145	5.47852	5.82557	10.034	10.5735	12.5833	8.46164	7.77888
Ci.v01.chr09G15490	-1.33979	3.5602	52.5894	3.21956e-05	0.000467222		Ci.v01.chr09G15490	OF23875	5.98037	6.74668	6.42115	6.43249	14.5832	11.3229	21.423	16.9533	5.79115
Ci.v01.chr06G02340	0.576364	6.76423	52.5857	3.22049e-05	0.000467222		Ci.v01.chr06G02340	OF02910	185.091	193.377	198.411	213.556	123.749	141.591	123.341	135.596	83.6733
Ci.v01.chr13G03410	-1.59724	2.44518	52.5834	3.22109e-05	0.000467222		Ci.v01.chr13G03410	OF21163	4.22077	3.34411	2.51601	5.23345	10.8035	11.1048	12.733	11.3396	20.5963
Ci.v01.chr02G13590	-1.59028	2.03383	52.5827	3.22127e-05	0.000467222		Ci.v01.chr02G13590	OF18929	0.78406	0.7571	0.617089	0.50128	1.86246	1.54017	2.3464	2.00426	1.67505
Ci.v01.chr02G13160	0.713933	5.17878	52.5263	3.23568e-05	0.000468941		Ci.v01.chr02G13160	OF18886	28.4695	28.9048	20.7633	26.5521	16.9777	13.0438	15.6999	14.7567	6.38416
Ci.v01.chr03G20510	0.627054	5.65408	52.5167	3.23814e-05	0.000468941		Ci.v01.chr03G20510	OF17563	33.4492	40.7771	36.844	41.4028	22.7417	25.0961	23.9576	25.7613	16.9488
Ci.v01.chr02G04390	0.499081	7.00887	52.4928	3.24428e-05	0.000469466		Ci.v01.chr02G04390	OF10236	359.608	409.801	423.943	390.484	285.197	259.191	288.291	278.509	153.401
Ci.v01.chr04G11040	0.858441	6.20837	52.4652	3.2514e-05	0.000470133		Ci.v01.chr04G11040	OF29833	26.7315	36.5578	31.8805	30.7657	21.1572	15.8239	14.9636	16.8602	10.7165
Ci.v01.chr15G04440	-0.909319	7.06058	52.4192	3.26327e-05	0.000471151		Ci.v01.chr15G04440	OF04885	46.5974	53.6741	51.7093	50.8512	118.09	75.8594	104.968	79.7935	116.159
Ci.v01.chr02G03350	-1.23952	3.40009	52.4184	3.26348e-05	0.000471151		Ci.v01.chr02G03350	OF10132	3.20639	2.51281	3.27473	2.94936	7.30926	5.34806	6.548	8.00817	5.5058
Ci.v01.ContigUN06510	-0.480944	7.45243	52.406	3.2667e-05	0.000471251		Ci.v01.ContigUN06510	OF30241	52.0271	53.8097	56.7902	54.7256	78.9064	75.638	69.816	76.22	116.233
Ci.v01.chr09G00580	1.08564	8.19709	52.2852	3.29819e-05	0.000475428		Ci.v01.chr09G00580	OF07299	353.023	459.24	408.745	401.815	231.119	219.045	147.314	160.393	312.392
Ci.v01.chr05G09240	0.68623	4.67003	52.2629	3.30407e-05	0.000475908		Ci.v01.chr05G09240	OF15718	53.8524	53.7055	54.5533	56.3549	31.1363	29.8687	39.174	34.349	20.7395
Ci.v01.chr05G16830	-1.27904	2.98468	52.2472	3.3082e-05	0.000476136		Ci.v01.chr05G16830	OF25839	5.98323	5.51206	6.82405	5.20511	17.1457	14.5409	14.5225	10.5549	26.1221
Ci.v01.chr04G21780	0.548676	6.10481	52.2113	3.31767e-05	0.000477132		Ci.v01.chr04G21780	OF04416	38.3441	46.1417	40.7584	40.5667	31.3871	27.7428	27.4406	25.8166	8.49891
Ci.v01.chr11G00650	0.648032	4.95982	52.1947	3.32206e-05	0.000477396		Ci.v01.chr11G00650	OF11508	70.5377	65.2619	71.4457	78.0908	40.6311	46.0575	46.0798	47.4659	55.4681
Ci.v01.ContigUN03450	0.720937	4.85748	52.1764	3.32688e-05	0.000477437		Ci.v01.ContigUN03450	OF29935	43.2697	53.9561	51.1834	52.2327	31.6255	29.8066	26.6569	32.8862	11.2427
Ci.v01.chr03G18500	-0.879512	4.62129	52.1657	3.32973e-05	0.000477437		Ci.v01.chr03G18500	OF28700	10.3373	10.1709	9.30932	7.6229	19.3039	16.4986	14.8417	17.7031	29.8436
Ci.v01.chr10G09580	-0.693122	5.06937	52.1647	3.33001e-05	0.000477437		Ci.v01.chr10G09580	OF27996	15.6601	15.7276	12.0295	14.5239	22.6307	24.0491	24.6873	21.4738	26.3679
Ci.v01.chr06G00860	-0.455421	5.83496	52.0721	3.35468e-05	0.000480352		Ci.v01.chr06G00860	OF03058	48.0249	48.4825	48.4492	53.2793	69.8662	63.5113	71.5338	64.5554	60.7837
Ci.v01.chr01G11880	-0.459695	7.33157	52.0691	3.35548e-05	0.000480352		Ci.v01.chr01G11880	OF01546	35.5683	38.5254	36.0527	36.8578	54.8984	49.7376	50.0271	45.771	51.8273
Ci.v01.ContigUN18450	-1.40321	3.04804	52.0437	3.36229e-05	0.000480959		Ci.v01.ContigUN18450	OF03398	10.1752	11.7884	11.0258	8.33976	34.4317	20.5656	30.8291	22.984	15.614
Ci.v01.chr09G10190	-1.01986	5.08102	52.0165	3.36961e-05	0.000481638		Ci.v01.chr09G10190	OF23345	13.4762	14.8112	12.7544	12.0391	29.6203	20.0544	33.2054	23.8787	27.4305
Ci.v01.chr07G00410	1.0406	4.48114	51.9876	3.37739e-05	0.000482382		Ci.v01.chr07G00410	OF25467	21.7232	28.0248	24.3158	23.2877	13.7051	8.36703	12.2176	12.5896	2.62008
Ci.v01.chr01G00680	-1.9408	5.88415	51.9563	3.38586e-05	0.000483222		Ci.v01.chr01G00680	OF16358	46.5285	33.6179	35.4282	35.2601	129.884	84.3676	224.522	121.201	166.256
Ci.v01.chr14G06190	1.47157	3.52767	51.9381	3.3908e-05	0.000483288		Ci.v01.chr14G06190	OF17169	7.81943	11.536	11.0974	10.7384	4.62146	2.64757	3.02679	4.38733	0.293995
Ci.v01.chr04G10820	0.773436	6.00681	51.9355	3.3915e-05	0.000483288		Ci.v01.chr04G10820	OF29811	49.8046	55.9982	53.4418	53.9366	34.9796	28.8591	24.9585	34.5671	9.59884
Ci.v01.chr07G01780	0.921576	4.919	51.9067	3.39933e-05	0.000483902		Ci.v01.chr07G01780	OF19633	23.5867	30.0058	29.413	32.2712	17.7774	11.829	16.0227	14.7514	10.7699
Ci.v01.chr12G14800	-0.591697	5.16343	51.9006	3.40098e-05	0.000483902		Ci.v01.chr12G14800	OF30906	154.078	132.104	148.531	134.652	207.75	202.833	231.273	208.837	298.062
Ci.v01.chr05G10320	1.64172	2.52032	51.857	3.41287e-05	0.000485225		Ci.v01.chr05G10320	OF15826	3.62234	3.4232	4.48353	3.80525	1.19795	1.73625	1.07065	0.863154	2.04506
Ci.v01.chr16G01490	-2.14229	1.68419	51.823	3.42219e-05	0.000486179		Ci.v01.chr16G01490	OF08468	0.884732	0.710076	1.40795	0.822753	4.80364	2.57037	4.38036	5.1113	2.39366
Ci.v01.chr06G14900	-0.51048	5.78542	51.8079	3.42632e-05	0.000486397		Ci.v01.chr06G14900	OF09452	38.1879	35.9809	36.529	35.2353	57.815	46.8288	51.2093	50.2898	61.5737
Ci.v01.chr10G04760	1.22094	4.51786	51.7841	3.43288e-05	0.000486958		Ci.v01.chr10G04760	OF22795	133.658	156.522	156.4	161.749	90.4173	48.1033	55.5868	66.8279	2.96347
Ci.v01.chr06G12150	-0.425802	6.99009	51.7587	3.43987e-05	0.00048758		Ci.v01.chr06G12150	OF11929	22.3447	23.4048	23.5094	22.8632	32.4008	28.2261	31.936	30.182	36.504
Ci.v01.chr02G12160	-0.656528	5.28274	51.7087	3.45369e-05	0.000489169		Ci.v01.chr02G12160	OF18786	27.3792	21.8325	24.354	21.9021	40.3886	35.6508	38.1276	35.1219	17.7874
Ci.v01.chr16G01030	-1.71184	6.38928	51.6626	3.46652e-05	0.000490614		Ci.v01.chr16G01030	OF03202	18.2173	17.3811	18.6868	22.184	52.7558	102.565	49.2151	56.8226	161.638
Ci.v01.chr03G07890	-0.673069	4.66453	51.6262	3.47667e-05	0.000491677		Ci.v01.chr03G07890	OF25028	20.19	21.2492	20.4961	23.1316	34.392	35.0876	29.1678	34.8866	42.9002
Ci.v01.chr04G03930	0.840204	5.51457	51.5469	3.49892e-05	0.000494451		Ci.v01.chr04G03930	OF26361	12.1804	13.8824	13.9455	14.2827	9.47153	6.17766	6.92548	7.45283	4.57091
Ci.v01.chr13G01010	0.511561	6.02047	51.5183	3.50698e-05	0.000495215		Ci.v01.chr13G01010	OF14083	62.7309	69.0691	62.8418	64.3166	46.0178	40.3296	44.7353	48.7325	41.237
Ci.v01.chr07G08430	0.618153	4.50365	51.4742	3.51947e-05	0.000496383		Ci.v01.chr07G08430	OF06631	20.4483	19.4048	18.6864	22.5524	13.3259	12.4827	12.8687	13.6776	14.3082
Ci.v01.ContigUN32130	1.62935	2.98413	51.4704	3.52056e-05	0.000496383		Ci.v01.ContigUN32130	OF08913	3.31187	3.15031	3.97194	4.91312	1.61282	0.874712	1.70206	1.1596	0.145697
Ci.v01.chr04G19670	-0.419721	6.56131	51.4111	3.53744e-05	0.000498387		Ci.v01.chr04G19670	OF19197	50.7578	50.1462	47.0356	51.5087	68.3207	67.6469	64.3168	63.888	58.3291
Ci.v01.chr12G04600	-1.21727	2.81843	51.3762	3.54742e-05	0.000499417		Ci.v01.chr12G04600	OF15179	1.77086	2.80306	2.57306	2.27416	5.29011	5.10582	6.15273	5.19283	2.22027
Ci.v01.chr07G19820	-0.974173	6.27778	51.3628	3.55124e-05	0.000499579		Ci.v01.chr07G19820	OF18962	74.2322	82.8136	83.265	65.3355	121.951	130.535	180.903	111.703	94.6512
Ci.v01.chr14G02190	0.721621	4.13766	51.3364	3.55884e-05	0.000500098		Ci.v01.chr14G02190	OF11061	22.5188	21.7311	23.3714	22.1522	13.1876	11.8951	15.4385	13.4461	10.1896
Ci.v01.chr04G04060	0.554185	6.5241	51.3221	3.56293e-05	0.000500098		Ci.v01.chr04G04060	OF26374	66.4105	59.256	64.1164	69.7851	41.8238	42.1343	43.6594	47.3572	54.3954
Ci.v01.chr13G07850	0.788336	8.39887	51.3221	3.56296e-05	0.000500098		Ci.v01.chr13G07850	OF00926	964.489	1029.6	1093.28	1043.74	647.52	637.833	469.278	613.732	373.749
Ci.v01.chr03G06490	1.92583	5.51697	51.3029	3.56848e-05	0.000500498		Ci.v01.chr03G06490	OF24888	37.3575	56.8868	40.9411	50.6927	10.9969	9.69044	20.382	7.48897	1.14454
Ci.v01.chr10G07760	-2.06599	2.25252	51.2772	3.57591e-05	0.000501164		Ci.v01.chr10G07760	OF28178	3.28784	2.94473	2.76941	4.65274	13.0916	21.5392	11.9945	10.1167	181.982
Ci.v01.chr13G07400	0.633624	6.76644	51.2431	3.58577e-05	0.000501851		Ci.v01.chr13G07400	OF00971	54.663	61.171	57.083	64.72	36.5082	33.9848	44.5653	36.7311	33.0404
Ci.v01.chr10G07290	-0.397661	6.22465	51.2417	3.58618e-05	0.000501851		Ci.v01.chr10G07290	OF28225	28.8962	30.1134	29.6549	30.5784	40.1517	37.1612	40.9261	37.5168	41.8683
Ci.v01.chr06G03740	0.4326	7.47923	51.2001	3.59828e-05	0.000503167		Ci.v01.chr06G03740	OF02770	114.126	115.623	121.284	124.415	87.777	89.0778	86.471	85.9521	75.6403
Ci.v01.chr02G04710	-1.61018	3.51876	51.1715	3.60663e-05	0.000503958		Ci.v01.chr02G04710	OF10268	3.2418	4.57808	4.32424	3.75602	15.3312	8.94102	15.6072	8.64558	5.94069
Ci.v01.chr16G06650	-0.853443	4.69057	51.1582	3.61053e-05	0.000504125		Ci.v01.chr16G06650	OF29364	11.9665	10.8886	13.3677	11.3077	26.514	19.8042	19.3193	19.6464	17.2958
Ci.v01.chr16G06350	0.736869	4.11072	51.1314	3.61836e-05	0.000504842		Ci.v01.chr16G06350	OF29334	33.0627	36.5572	36.1153	36.4161	18.8978	18.4246	21.8138	21.3363	13.4309
Ci.v01.chr01G07850	1.1285	3.48092	51.0746	3.63506e-05	0.000505936		Ci.v01.chr01G07850	OF01143	9.77046	12.1296	12.495	10.4132	5.4291	4.05924	4.70583	6.10443	0.354968
Ci.v01.chr02G13980	0.646968	6.73722	51.0743	3.63517e-05	0.000505936		Ci.v01.chr02G13980	OF24545	52.123	67.6277	61.763	65.9843	44.4085	36.7073	36.8919	38.5067	46.231
Ci.v01.chr06G08960	1.2047	6.09233	51.0687	3.63683e-05	0.000505936		Ci.v01.chr06G08960	OF12248	23.1209	27.7388	26.9371	30.3962	16.1855	9.64222	8.85852	11.877	3.86235
Ci.v01.chr08G14040	1.19076	4.3688	51.0668	3.63737e-05	0.000505936		Ci.v01.chr08G14040	OF10812	30.4594	36.5236	35.1418	37.7111	20.1512	10.4222	14.5949	15.7108	1.17598
Ci.v01.chr10G00530	-0.431548	6.17492	51.0588	3.63973e-05	0.000505936		Ci.v01.chr10G00530	OF03843	13.7301	14.3761	13.2839	13.4306	19.1876	16.9177	19.3803	17.7951	18.8048
Ci.v01.chr03G02330	-0.589894	5.65917	51.0417	3.64478e-05	0.000506262		Ci.v01.chr03G02330	OF09286	55.0298	54.6446	46.5712	56.0919	81.6041	69.1535	85.3753	80.637	98.8729
Ci.v01.chr07G06130	0.672727	8.29075	51.0285	3.6487e-05	0.000506389		Ci.v01.chr07G06130	OF32771	1042.91	994.234	970.285	957.068	727.967	631.533	554.301	548.943	625.681
Ci.v01.chr12G06250	-1.1263	4.37077	51.0204	3.65111e-05	0.000506389		Ci.v01.chr12G06250	OF31761	18.752	21.917	28.2128	23.3748	53.1035	56.1829	38.6929	51.8273	55.7801
Ci.v01.chr12G15820	0.635947	7.33831	50.9818	3.66258e-05	0.000507603		Ci.v01.chr12G15820	OF09018	281.048	247.357	287.576	290.8	175.401	166.094	167.411	199.347	140.329
Ci.v01.chr08G14100	0.557608	5.07278	50.971	3.6658e-05	0.000507673		Ci.v01.chr08G14100	OF10818	25.9511	25.7153	25.2325	28.3065	18.7183	15.5569	19.1749	17.2611	21.0904
Ci.v01.chr03G02860	0.591261	7.92446	50.9493	3.67227e-05	0.000508191		Ci.v01.chr03G02860	OF09339	148.542	145.63	154.297	148.624	93.7519	91.1906	114.905	93.1461	137.299
Ci.v01.chr04G19710	-0.500359	7.14953	50.9305	3.67789e-05	0.000508594		Ci.v01.chr04G19710	OF19201	118.464	114.548	112.254	120.829	179.573	143.759	158.308	154.989	170.684
Ci.v01.chr08G03950	-1.23917	6.27196	50.9167	3.682e-05	0.000508785		Ci.v01.chr08G03950	OF03554	88.3866	97.4293	85.0603	84.4668	198.482	287.493	154.146	189.023	230.094
Ci.v01.chr06G20170	0.780337	4.39664	50.8683	3.69654e-05	0.000510417		Ci.v01.chr06G20170	OF13906	24.3729	28.8583	26.1986	32.9746	17.4969	14.2449	16.4925	16.4757	10.2414
Ci.v01.chr05G13060	-0.514743	5.72563	50.8541	3.70084e-05	0.000510634		Ci.v01.chr05G13060	OF14654	25.3365	27.7692	25.676	26.784	37.4637	32.8643	39.6075	39.294	46.0652
Ci.v01.chr03G12790	1.26669	3.45188	50.8192	3.71136e-05	0.000511707		Ci.v01.chr03G12790	OF17362	37.7728	23.9419	32.2268	25.6695	11.8415	12.8925	10.9976	13.4863	3.35538
Ci.v01.chr03G21000	0.612916	7.93083	50.8005	3.71702e-05	0.000512111		Ci.v01.chr03G21000	OF17514	987.141	840.653	1010.57	1030.86	610.046	634.239	594.13	639.46	444.298
Ci.v01.chr15G00890	-0.561519	7.93881	50.7776	3.72397e-05	0.00051269		Ci.v01.chr15G00890	OF32118	120.849	128.28	128.481	117.648	206.008	170.272	187.38	161.832	254.159
Ci.v01.chr01G26210	0.522189	5.15297	50.7529	3.73147e-05	0.000513345		Ci.v01.chr01G26210	OF07870	70.3185	74.7206	68.753	82.9038	53.0627	50.6385	50.3217	50.5905	33.4546
Ci.v01.chr16G05330	-0.952503	5.025	50.6065	3.77637e-05	0.00051914		Ci.v01.chr16G05330	OF29232	109.065	110.467	95.2899	109.379	216.74	145.298	225.598	226.691	224.895
Ci.v01.chr04G14740	0.672883	4.39768	50.5693	3.78788e-05	0.000520339		Ci.v01.chr04G14740	OF20486	49.5585	48.9354	56.734	53.0696	30.1202	31.0965	34.1049	34.093	27.7479
Ci.v01.chr05G00620	-0.746059	5.41833	50.5094	3.80651e-05	0.000522515		Ci.v01.chr05G00620	OF07164	14.0106	11.6917	12.3791	12.1841	19.0588	18.2349	23.0703	23.1682	28.5949
Ci.v01.chr06G01040	1.17709	5.07371	50.4551	3.82348e-05	0.000523884		Ci.v01.chr06G01040	OF03040	29.2927	19.8967	23.8395	26.8685	12.5338	8.54514	13.5405	9.45247	8.61389
Ci.v01.chr05G16610	-0.732831	4.88911	50.4517	3.82454e-05	0.000523884		Ci.v01.chr05G16610	OF25861	13.5668	16.4672	15.1373	14.8125	24.1131	27.0795	26.9007	20.6897	30.5446
Ci.v01.chr11G05090	-0.63547	4.62077	50.4506	3.82489e-05	0.000523884		Ci.v01.chr11G05090	OF10402	13.0323	14.7491	12.9221	12.3102	19.6884	19.2563	22.7892	19.8062	23.7476
Ci.v01.chr12G10030	-0.709052	4.41765	50.4345	3.82995e-05	0.000524073		Ci.v01.chr12G10030	OF31383	38.6122	43.9766	39.0208	39.0147	75.1437	55.4273	66.8762	63.982	71.1714
Ci.v01.chr15G07990	0.465812	5.15248	50.4284	3.83188e-05	0.000524073		Ci.v01.chr15G07990	OF05240	53.1797	52.5368	50.324	52.8801	39.5333	34.4028	39.5424	36.7234	23.0376
Ci.v01.chr01G16620	1.26157	6.56357	50.3925	3.84319e-05	0.000525235		Ci.v01.chr01G16620	OF18239	16.8104	20.8355	21.7409	21.9554	11.3134	6.80771	6.16985	9.34727	1.82892
Ci.v01.chr06G20720	1.51628	5.83981	50.3723	3.84956e-05	0.000525722		Ci.v01.chr06G20720	OF13851	72.395	79.9372	84.0696	87.3029	38.5076	17.1729	22.3754	34.2794	1.37562
Ci.v01.chr01G21240	-1.49878	2.74329	50.3606	3.85325e-05	0.000525841		Ci.v01.chr01G21240	OF08551	4.58017	3.11903	2.98466	4.64652	13.1177	11.547	9.87359	8.49585	7.92414
Ci.v01.chr16G04510	0.402879	6.03604	50.3354	3.86125e-05	0.000526549		Ci.v01.chr16G04510	OF29150	19.151	20.4351	19.9422	20.7034	15.2551	15.269	15.1557	14.3931	15.186
Ci.v01.chr13G12220	-1.20838	3.56012	50.3233	3.86509e-05	0.000526689		Ci.v01.chr13G12220	OF22593	76.899	69.9473	66.3312	48.0152	97.9249	62.6228	81.1559	76.7363	96.4144
Ci.v01.chr01G11940	1.3182	5.21579	50.2787	3.87927e-05	0.000528236		Ci.v01.chr01G11940	OF01552	19.09	19.28	19.407	21.3962	11.4772	5.85657	5.95566	8.24928	0.69312
Ci.v01.chr08G15640	0.70224	5.29387	50.2531	3.88745e-05	0.000528965		Ci.v01.chr08G15640	OF00603	27.4589	31.5006	30.3418	29.5939	20.8174	14.8768	19.9022	16.7972	14.6998
Ci.v01.chr16G04830	-0.603161	7.91136	50.1967	3.90554e-05	0.00053104		Ci.v01.chr16G04830	OF29182	223.609	190.734	208.842	192.823	286.22	327.837	313.687	300.151	238.675
Ci.v01.chr06G04460	-1.38681	4.23045	50.1598	3.91742e-05	0.000531964		Ci.v01.chr06G04460	OF02698	6.56472	9.93339	5.39246	7.27697	15.1505	23.2542	19.1114	17.8596	25.763
Ci.v01.chr12G04120	-1.23185	3.09237	50.1579	3.91803e-05	0.000531964		Ci.v01.chr12G04120	OF15131	5.87597	4.88205	7.13487	4.46383	14.6281	12.7761	11.8504	12.7029	5.65782
Ci.v01.chr05G03670	0.974991	4.43769	50.1292	3.92733e-05	0.00053284		Ci.v01.chr05G03670	OF14941	25.3568	25.8168	31.0728	35.2996	13.9893	13.3437	17.9717	13.9693	14.6762
Ci.v01.chr04G00640	0.519634	6.60771	50.1092	3.9338e-05	0.000533331		Ci.v01.chr04G00640	OF26032	94.9387	96.4592	96.2486	108.974	76.2029	64.7691	71.0942	62.2181	38.9681
Ci.v01.chr13G05310	1.41997	3.07849	50.075	3.94491e-05	0.000534396		Ci.v01.chr13G05310	OF06776	1.20434	1.43725	1.32672	1.49329	1.53548	1.13512	1.20609	1.82315	1.94162
Ci.v01.chr05G12220	0.683112	8.3266	50.0675	3.94737e-05	0.000534396		Ci.v01.chr05G12220	OF14738	253.976	306.093	292.283	262.648	173.956	168.961	152.817	191.648	186.691
Ci.v01.chr13G03050	-1.16732	2.86612	50.0182	3.96346e-05	0.000535954		Ci.v01.chr13G03050	OF21127	3.64521	3.41321	3.47495	3.17462	7.73649	9.36008	6.38529	7.01973	4.11593
Ci.v01.chr04G03090	-1.09169	4.11287	50.0147	3.96461e-05	0.000535954		Ci.v01.chr04G03090	OF26277	3.27417	3.80072	3.28019	2.87796	9.09831	5.78378	7.32224	5.83309	2.77618
Ci.v01.ContigUN05030	-0.503235	7.50792	49.9944	3.97127e-05	0.000536466		Ci.v01.ContigUN05030	OF30093	119.869	131.323	120.097	119.289	164.888	166.098	192.394	165.424	169.573
Ci.v01.chr05G11400	0.948839	5.64267	49.8343	4.02424e-05	0.000543134		Ci.v01.chr05G11400	OF15934	35.3289	45.8373	42.0038	43.0771	23.6207	24.4501	21.6808	15.6309	20.9197
Ci.v01.chr06G04820	0.547844	7.84143	49.8277	4.02644e-05	0.000543134		Ci.v01.chr06G04820	OF02662	462.75	425.753	491.49	496.702	314.742	294.163	328.374	334.327	241.639
Ci.v01.chr13G06870	1.76419	2.75633	49.7965	4.03686e-05	0.000544146		Ci.v01.chr13G06870	OF01024	6.37486	8.27651	6.79782	8.31951	3.09082	1.18849	2.29633	2.06794	0.0989804
Ci.v01.chr01G24060	1.12328	3.39807	49.7726	4.04488e-05	0.000544835		Ci.v01.chr01G24060	OF10028	28.9969	33.3736	26.918	26.8251	11.6182	16.1945	11.2948	13.6032	10.1852
Ci.v01.chr07G05820	1.4066	2.91267	49.645	4.08796e-05	0.000550241		Ci.v01.chr07G05820	OF19229	15.442	19.4409	16.4666	23.8935	9.03191	5.63786	6.03587	7.39457	0.359645
Ci.v01.chr07G08830	-2.05358	3.58442	49.6205	4.09631e-05	0.000550969		Ci.v01.chr07G08830	OF06591	6.47761	4.01508	8.48404	3.56339	28.074	27.4937	16.9746	20.3764	95.7482
Ci.v01.chr09G03760	0.454667	7.12895	49.6083	4.10045e-05	0.000551129		Ci.v01.chr09G03760	OF07617	91.3227	85.2083	83.306	91.5618	62.9939	65.5223	65.9331	59.5142	58.3681
Ci.v01.chr03G04710	0.991108	5.02588	49.4876	4.14188e-05	0.000556297		Ci.v01.chr03G04710	OF24710	10.5531	12.8622	13.3905	13.9096	6.58956	4.59545	7.19872	6.93385	2.73948
Ci.v01.chr13G01510	0.685162	6.13734	49.4504	4.15475e-05	0.000557625		Ci.v01.chr13G01510	OF20973	42.1883	48.8319	47.3399	53.1111	31.5778	24.6348	33.4667	28.4504	21.514
Ci.v01.chr12G00390	-0.995239	3.67792	49.4414	4.15786e-05	0.000557642		Ci.v01.chr12G00390	OF19764	37.6818	40.4102	35.5652	32.9455	92.6157	65.498	65.7971	66.3069	74.9794
Ci.v01.chr09G06960	-0.51437	6.66444	49.4326	4.16093e-05	0.000557654		Ci.v01.chr09G06960	OF23022	47.5038	47.7088	50.6335	45.6011	67.6742	73.0695	63.2409	66.626	146.011
Ci.v01.chr05G03340	0.668326	6.59362	49.3853	4.17737e-05	0.000559456		Ci.v01.chr05G03340	OF14974	66.6547	64.0838	69.7535	77.2893	42.5431	37.9111	51.1428	41.7354	39.6578
Ci.v01.chr08G15970	0.564508	6.50979	49.3684	4.18329e-05	0.000559849		Ci.v01.chr08G15970	OF00636	244.092	223.394	239.681	265.99	150.253	158.92	175.69	169.68	155.582
Ci.v01.ContigUN04960	0.526772	4.73929	49.349	4.19008e-05	0.000560356		Ci.v01.ContigUN04960	OF30086	48.161	43.8545	48.792	46.1225	33.7881	31.8583	31.2308	31.5743	33.3697
Ci.v01.chr15G12120	-0.610197	6.48392	49.2855	4.21236e-05	0.000562933		Ci.v01.chr15G12120	OF00744	89.7608	87.8986	81.4058	81.8099	120.359	117.768	129.647	147.25	147.761
Ci.v01.chr14G01860	1.01195	4.24966	49.2466	4.2261e-05	0.000564366		Ci.v01.chr14G01860	OF11028	13.3205	14.1696	15.5364	18.4546	8.25723	8.92095	6.40496	6.70444	5.10655
Ci.v01.chr03G12840	1.61694	3.73616	49.2361	4.22982e-05	0.000564459		Ci.v01.chr03G12840	OF17367	31.7437	35.9809	33.3634	37.6469	13.5353	6.41526	9.37699	15.2375	0.474916
Ci.v01.chr10G06680	0.681875	4.9987	49.195	4.24443e-05	0.000565178		Ci.v01.chr10G06680	OF28286	25.5243	33.2659	28.3999	34.3748	20.0588	18.44	18.3507	18.2287	11.7371
Ci.v01.chr06G14800	-0.601479	5.47334	49.1873	4.24715e-05	0.000565178		Ci.v01.chr06G14800	OF09442	123.336	129.612	128.701	117.895	220.816	165.879	182.006	186.579	303.438
Ci.v01.chr04G14750	1.01078	5.42753	49.1871	4.24723e-05	0.000565178		Ci.v01.chr04G14750	OF20487	27.1737	37.4888	35.0056	34.2791	17.4498	11.1848	15.508	17.0321	2.37672
Ci.v01.chr06G17090	-1.60169	2.92964	49.1844	4.24819e-05	0.000565178		Ci.v01.chr06G17090	OF09671	3.57189	2.26566	2.7903	3.00021	9.1277	9.95881	9.668	5.82456	10.3253
Ci.v01.chr05G12740	0.976096	5.95711	49.1784	4.25032e-05	0.000565178		Ci.v01.chr05G12740	OF14686	30.8927	40.6779	37.9864	37.9539	20.1216	13.3554	19.4313	21.4482	5.35123
Ci.v01.ContigUN11600	-2.00919	3.38592	49.1063	4.2761e-05	0.000568094		Ci.v01.ContigUN11600	OF21649	4.64896	3.19679	3.58857	4.59349	12.041	25.4493	11.3951	14.8216	48.2504
Ci.v01.chr05G10590	1.51169	3.04151	49.1001	4.27833e-05	0.000568094		Ci.v01.chr05G10590	OF15853	6.21086	8.32788	7.17138	8.91779	3.50382	1.88315	2.2205	3.56206	2.20333
Ci.v01.chr04G16590	0.830783	4.12816	49.018	4.30792e-05	0.000571618		Ci.v01.chr04G16590	OF20671	13.4419	16.196	14.8878	15.9437	8.77979	6.93961	9.94637	8.20523	3.32711
Ci.v01.chr04G20930	1.45883	3.79769	48.9888	4.3185e-05	0.000572615		Ci.v01.chr04G20930	OF04501	7.10421	6.74917	7.15789	7.20932	2.9444	2.27692	1.56071	3.38391	0.119765
Ci.v01.chr05G13960	-0.819025	4.41057	48.9677	4.32618e-05	0.000573227		Ci.v01.chr05G13960	OF00419	16.5481	20.1774	18.848	19.1938	36.8051	36.2254	31.1801	26.7418	46.7033
Ci.v01.chr03G05770	0.572791	5.71882	48.9543	4.33105e-05	0.000573465		Ci.v01.chr03G05770	OF24816	74.7529	79.2026	79.439	90.3799	49.7493	52.5983	59.209	53.701	56.1825
Ci.v01.chr12G12790	-0.537609	7.09159	48.9344	4.33834e-05	0.000574024		Ci.v01.chr12G12790	OF31107	73.3589	92.8875	84.3573	82.3807	119.861	113.022	121.242	124.582	156.029
Ci.v01.chr04G20560	0.590323	7.02625	48.8539	4.36781e-05	0.000577053		Ci.v01.chr04G20560	OF04538	107.674	127.358	122.955	126.968	93.1866	72.9628	75.7621	77.5115	55.5518
Ci.v01.chr14G07240	-2.01742	4.00793	48.847	4.37036e-05	0.000577053		Ci.v01.chr14G07240	OF32531	4.01463	5.40945	4.07854	2.86834	14.3031	18.4651	24.6481	9.44964	19.8108
Ci.v01.chr16G06660	-1.21446	8.61993	48.8467	4.37049e-05	0.000577053		Ci.v01.chr16G06660	OF29365	142.62	193.596	167.608	157.777	397.156	502.497	283.774	334.206	337.172
Ci.v01.chr05G17820	1.09397	3.63966	48.8349	4.37483e-05	0.000577218		Ci.v01.chr05G17820	OF25740	19.1828	19.126	19.0119	22.0509	10.9799	6.48551	10.2867	9.63173	2.29727
Ci.v01.chr12G11930	1.32792	5.36925	48.7769	4.39627e-05	0.000578908		Ci.v01.chr12G11930	OF31193	29.2672	34.4064	32.8879	39.8062	19.4433	8.93873	12.974	12.719	2.14399
Ci.v01.chr06G20460	0.709287	5.12198	48.7762	4.39654e-05	0.000578908		Ci.v01.chr06G20460	OF13877	55.35	59.9743	65.1919	62.7809	40.994	33.2382	32.3157	40.8521	22.0808
Ci.v01.chr11G09610	0.814935	6.07385	48.7752	4.39693e-05	0.000578908		Ci.v01.chr11G09610	OF24336	93.7374	110.232	102.29	102.975	72.1466	52.8578	46.9843	58.5753	27.5577
Ci.v01.chr01G12490	-1.68371	3.39512	48.6623	4.43905e-05	0.000584043		Ci.v01.chr01G12490	OF01607	11.1016	10.9422	9.48031	7.33542	26.6217	45.3703	24.1137	26.8514	282.043
Ci.v01.chr03G02150	-0.427421	6.01111	48.6239	4.45352e-05	0.000585515		Ci.v01.chr03G02150	OF09268	46.8122	47.1262	46.7083	49.7178	67.8797	58.0522	64.1	62.1868	47.6188
Ci.v01.chr12G02080	0.799855	4.05948	48.6102	4.45868e-05	0.000585515		Ci.v01.chr12G02080	OF19933	18.9157	17.0968	17.6232	20.8888	9.98497	11.6571	9.64425	10.9867	7.03855
Ci.v01.chr07G10930	-1.3824	4.32988	48.6076	4.45964e-05	0.000585515		Ci.v01.chr07G10930	OF06381	6.01368	5.45926	4.8307	5.5583	14.7089	19.355	9.73201	12.571	32.0806
Ci.v01.chr04G04470	1.17241	3.9605	48.5652	4.47567e-05	0.000586833		Ci.v01.chr04G04470	OF26415	19.3377	19.1721	15.4262	19.2172	9.26004	9.81415	7.08927	5.86637	5.89659
Ci.v01.chr04G16710	1.3804	5.46381	48.5597	4.47779e-05	0.000586833		Ci.v01.chr04G16710	OF20683	45.7202	48.5643	55.8358	60.4043	30.0528	14.0311	17.3183	19.034	1.81669
Ci.v01.chr03G17730	-0.902709	6.27042	48.5562	4.47909e-05	0.000586833		Ci.v01.chr03G17730	OF28623	29.3677	38.5413	30.1947	35.8691	60.2712	49.4212	76.6837	61.8477	123.905
Ci.v01.chr04G17850	-0.875404	7.52604	48.5326	4.48807e-05	0.000587598		Ci.v01.chr04G17850	OF08735	87.1153	103.682	89.5543	89.4626	171.369	181.032	196.005	124.739	44.8523
Ci.v01.chr15G03390	0.605337	6.37019	48.5179	4.49365e-05	0.000587916		Ci.v01.chr15G03390	OF04780	94.8734	82.278	88.3135	96.1796	53.1557	59.1935	58.5861	64.3004	47.1518
Ci.v01.chr01G19210	-0.92429	4.2934	48.4182	4.53185e-05	0.000591465		Ci.v01.chr01G19210	OF18063	23.5076	28.552	23.2916	21.8608	51.6689	35.6379	45.6975	50.0024	48.7707
Ci.v01.chr05G16680	-0.499444	6.07516	48.4176	4.53206e-05	0.000591465		Ci.v01.chr05G16680	OF25854	24.2823	28.634	26.5718	25.6724	36.1771	38.8448	37.5595	34.6025	39.4354
Ci.v01.chr04G12660	1.2564	6.93242	48.4159	4.53271e-05	0.000591465		Ci.v01.chr04G12660	OF20278	77.4366	80.6859	88.3341	81.5149	34.0341	45.9892	22.8	32.7588	21.7557
Ci.v01.chr03G02500	-2.11411	6.57902	48.4141	4.53343e-05	0.000591465		Ci.v01.chr03G02500	OF09303	32.8864	33.5054	27.0046	23.0632	109.419	203.877	67.472	116.246	308.834
Ci.v01.chr01G07450	1.53383	2.09999	48.3462	4.55966e-05	0.000594472		Ci.v01.chr01G07450	OF01103	5.53976	8.48062	6.21796	9.07677	2.6575	1.86955	2.72673	2.74786	0.73112
Ci.v01.chr05G02770	-0.797702	6.55491	48.2903	4.58137e-05	0.000596679		Ci.v01.chr05G02770	OF06949	28.563	42.1426	32.6128	40.586	61.9168	58.0664	68.0584	60.0617	76.6788
Ci.v01.chr10G11360	-0.639121	6.81293	48.2863	4.58296e-05	0.000596679		Ci.v01.chr10G11360	OF27818	47.2087	62.9442	56.0064	53.2506	88.8452	75.9734	92.5771	81.244	57.6944
Ci.v01.chr06G11180	0.709646	6.53453	48.2387	4.60158e-05	0.000598685		Ci.v01.chr06G11180	OF12026	105.395	96.0794	116.793	112.512	65.4108	73.8101	56.3792	65.1976	24.3741
Ci.v01.chr01G10720	-0.896215	7.01767	48.2154	4.61071e-05	0.000599456		Ci.v01.chr01G10720	OF01430	144.696	181.687	189.374	163.376	286.589	229.157	364.854	316.342	272.389
Ci.v01.chr04G13890	-0.490083	5.95547	48.2051	4.61476e-05	0.000599558		Ci.v01.chr04G13890	OF20401	21.5112	21.8558	20.5176	19.2789	31.2678	29.2589	29.0318	26.3614	30.1835
Ci.v01.chr15G00900	-0.604726	6.57395	48.1971	4.61791e-05	0.000599558		Ci.v01.chr15G00900	OF32119	92.7793	90.45	89.0316	80.63	152.531	121.066	141.611	117.581	176.076
Ci.v01.chr05G13850	-1.13085	4.35749	48.1561	4.63407e-05	0.000601172		Ci.v01.chr05G13850	OF00430	14.208	12.3436	12.2021	11.6462	25.4202	34.121	29.7238	19.9245	41.1368
Ci.v01.chr04G13920	-0.621816	6.44924	48.1493	4.63677e-05	0.000601172		Ci.v01.chr04G13920	OF20404	179.992	196.719	197.562	158.913	287.79	301.653	273.6	254.79	302.384
Ci.v01.chr10G10430	0.65578	6.12878	48.1181	4.64912e-05	0.000601723		Ci.v01.chr10G10430	OF27911	55.0967	50.1067	56.9668	65.784	36.7672	31.3001	38.1956	37.1721	23.598
Ci.v01.chr05G19430	-0.768932	6.55701	48.1109	4.65198e-05	0.000601723		Ci.v01.chr05G19430	OF25579	41.499	49.451	51.1576	45.435	90.8189	83.7107	79.8063	62.757	96.9326
Ci.v01.chr10G08920	-1.4003	4.00499	48.1107	4.65209e-05	0.000601723		Ci.v01.chr10G08920	OF28062	3.08936	2.20973	2.28599	2.53377	5.24598	9.02354	5.55696	6.50706	3.27029
Ci.v01.chr11G05170	-0.559275	5.33743	48.1061	4.65389e-05	0.000601723		Ci.v01.chr11G05170	OF10394	17.6233	19.3577	18.6305	18.7525	28.555	24.6323	30.8713	24.6469	45.8689
Ci.v01.ContigUN12090	-1.25239	4.55319	48.0937	4.65883e-05	0.000601945		Ci.v01.ContigUN12090	OF21698	4.23961	5.92888	5.54681	4.73625	14.4719	14.7857	9.69181	9.36206	16.4553
Ci.v01.chr11G09590	1.05992	4.48804	48.0801	4.66426e-05	0.000602231		Ci.v01.chr11G09590	OF24338	15.8114	12.5683	16.7484	16.4668	6.6325	8.72758	5.91349	7.94574	1.36614
Ci.v01.chr06G08330	1.03068	5.25512	48.0311	4.68383e-05	0.000604341		Ci.v01.chr06G08330	OF12311	95.8814	111.062	116.135	117.894	65.6742	36.548	57.0817	55.023	45.1028
Ci.v01.chr05G01720	0.839471	5.03316	48.0228	4.68716e-05	0.000604352		Ci.v01.chr05G01720	OF07054	22.2167	27.3323	25.7641	25.4825	17.5217	11.1156	13.8209	13.476	10.1591
Ci.v01.chr12G08090	-0.573972	6.56771	48.0104	4.6921e-05	0.000604548		Ci.v01.chr12G08090	OF31577	38.616	33.4787	34.9275	31.0267	50.5041	53.2803	48.6989	51.0566	44.3837
Ci.v01.chr01G27150	-0.930082	6.06044	48.0029	4.69514e-05	0.000604548		Ci.v01.chr01G27150	OF07964	96.2336	69.4885	73.4896	75.1686	123.339	138.85	166.946	163.794	133.827
Ci.v01.chr01G23090	0.532657	5.06219	47.9248	4.72664e-05	0.000607704		Ci.v01.chr01G23090	OF09931	58.4414	57.8633	59.4408	56.9641	35.4829	40.6175	41.0614	39.8874	36.6935
Ci.v01.chr15G10640	0.698281	5.67581	47.9198	4.72866e-05	0.000607704		Ci.v01.chr15G10640	OF21417	62.5615	68.3052	64.423	78.62	39.4502	36.6938	48.7604	42.3298	40.3907
Ci.v01.chr08G11790	0.589858	5.0892	47.9179	4.7294e-05	0.000607704		Ci.v01.chr08G11790	OF10587	69.502	68.535	68.5574	72.8011	41.0352	43.5378	49.8052	49.4891	41.5121
Ci.v01.chr04G01580	-1.80579	2.89848	47.9061	4.73419e-05	0.000607902		Ci.v01.chr04G01580	OF26126	3.64521	4.47983	3.31031	1.83617	13.4925	9.40688	9.76592	13.4013	7.92785
Ci.v01.chr12G03470	0.413284	7.47774	47.8036	4.77603e-05	0.000612853		Ci.v01.chr12G03470	OF15066	63.026	69.2911	68.5387	70.9366	52.9784	48.9174	50.5906	49.6619	58.5233
Ci.v01.chr05G01850	-1.34601	2.28657	47.7687	4.79034e-05	0.000614268		Ci.v01.chr05G01850	OF07041	2.7417	3.209	3.23675	3.10736	8.8666	6.89046	9.61142	5.74853	2.69119
Ci.v01.chr02G05810	2.1906	2.34466	47.7386	4.80274e-05	0.000615436		Ci.v01.chr02G05810	OF08580	1.97412	3.42423	2.94677	5.71815	0.652042	0.7479	0.826447	0.83285	0.0597957
Ci.v01.chr08G07720	-1.5675	6.51954	47.7213	4.80989e-05	0.000615786		Ci.v01.chr08G07720	OF13200	33.1096	28.1919	26.3028	29.2201	116.994	52.6293	109.882	65.3882	30.9345
Ci.v01.chr04G16630	1.42441	6.02723	47.7041	4.81702e-05	0.000615786		Ci.v01.chr04G16630	OF20675	39.626	42.1163	41.4173	49.1856	24.1112	11.5773	11.7295	16.3072	2.83035
Ci.v01.chr14G03940	0.433833	7.0079	47.6971	4.81993e-05	0.000615786		Ci.v01.chr14G03940	OF11236	86.9428	84.3444	87.3816	87.8564	64.951	61.3741	60.5137	67.3449	74.6097
Ci.v01.chr04G09160	0.744102	5.17333	47.6924	4.82185e-05	0.000615786		Ci.v01.chr04G09160	OF29645	135.167	128.179	131.558	128.104	65.1516	87.4836	86.1171	70.3389	56.5609
Ci.v01.chr12G02250	1.43631	2.30002	47.6922	4.82195e-05	0.000615786		Ci.v01.chr12G02250	OF19950	6.394	8.36744	7.53687	6.80575	2.68094	2.9197	1.82676	3.18619	0.427013
Ci.v01.chr08G07840	1.51983	1.94574	47.6831	4.82572e-05	0.000615813		Ci.v01.chr08G07840	OF13212	5.26406	4.92902	6.77227	7.11347	2.86242	2.05288	1.72537	1.81433	0.227959
Ci.v01.chr10G02970	0.672142	5.0089	47.6758	4.82874e-05	0.000615813		Ci.v01.chr10G02970	OF17779	43.9411	45.9705	45.1029	50.5302	24.4812	30.4441	31.5508	28.7442	32.8468
Ci.v01.chr02G01230	0.723422	6.74464	47.5701	4.87293e-05	0.000621024		Ci.v01.chr02G01230	OF21301	83.579	92.4509	82.0055	94.8288	59.833	53.1845	42.4081	56.1257	10.2861
Ci.v01.chr08G03400	-1.9703	1.67673	47.5557	4.87896e-05	0.000621369		Ci.v01.chr08G03400	OF03499	0.851323	0.757282	0.700952	0.435427	3.00168	2.83306	3.49397	1.7214	5.97728
Ci.v01.chr01G09490	0.937629	7.00111	47.5357	4.88741e-05	0.000622022		Ci.v01.chr01G09490	OF01307	52.0295	72.4849	62.1891	66.8916	38.4852	26.1397	39.1467	28.3668	9.73802
Ci.v01.chr01G18590	1.20334	5.78508	47.519	4.89444e-05	0.00062223		Ci.v01.chr01G18590	OF18001	18.1292	21.9061	22.2143	20.8591	12.2958	6.00115	8.15728	9.40275	1.02125
Ci.v01.chr08G00750	-0.71044	5.34894	47.5126	4.89715e-05	0.00062223		Ci.v01.chr08G00750	OF08944	56.5008	51.1981	45.1968	48.7009	72.8873	86.8241	91.6473	75.4941	81.9445
Ci.v01.chr06G20810	0.6622	8.11486	47.5008	4.90215e-05	0.00062223		Ci.v01.chr06G20810	OF13842	467.648	418.8	471.35	524.704	271.545	281.095	290.601	329	206.743
Ci.v01.chr14G01970	-1.29639	6.90253	47.5003	4.90235e-05	0.00062223		Ci.v01.chr14G01970	OF11039	136.21	114.711	127.128	122.171	250.348	229.349	300.158	435.7	197.565
Ci.v01.chr01G27360	0.470715	5.96242	47.448	4.92454e-05	0.000624341		Ci.v01.chr01G27360	OF07985	25.5693	29.1928	27.7516	30.5602	19.7979	20.8697	20.3787	19.8422	14.1463
Ci.v01.chr12G08450	0.736832	5.23201	47.4453	4.92567e-05	0.000624341		Ci.v01.chr12G08450	OF31541	36.3156	36.9236	36.4641	36.134	26.6491	17.6123	22.9058	19.634	22.8821
Ci.v01.chr05G01160	-0.860582	6.14986	47.4207	4.93619e-05	0.000624883		Ci.v01.chr05G01160	OF07110	37.7387	43.8311	41.3015	41.1128	72.5021	55.515	90.0191	77.4315	69.617
Ci.v01.chr09G03120	1.27519	2.68023	47.3986	4.94561e-05	0.000624883		Ci.v01.chr09G03120	OF07553	9.57672	9.74695	8.87333	12.3907	4.95726	3.15619	4.48109	3.75042	3.15427
Ci.v01.chr15G00400	-0.550237	5.65793	47.3953	4.94703e-05	0.000624883		Ci.v01.chr15G00400	OF32069	197.745	169.114	206.488	181.343	273.374	265.798	276.309	279.079	289.698
Ci.v01.chr15G11770	1.10662	6.02435	47.393	4.94802e-05	0.000624883		Ci.v01.chr15G11770	OF21530	39.0913	53.7899	45.9807	57.6223	18.4267	27.4816	19.5116	24.6446	7.92839
Ci.v01.chr04G19490	0.869985	3.17279	47.3922	4.94833e-05	0.000624883		Ci.v01.chr04G19490	OF19179	28.304	31.4718	31.4155	30.5253	16.7408	14.7174	18.8229	15.717	11.0767
Ci.v01.chr01G14120	-2.34494	2.70595	47.3883	4.95e-05	0.000624883		Ci.v01.chr01G14120	OF01770	3.89835	3.33736	3.34464	1.968	17.7489	22.6514	7.92356	14.8438	4.21883
Ci.v01.chr03G03230	1.79113	3.65956	47.3524	4.96541e-05	0.000626406		Ci.v01.chr03G03230	OF09376	7.57714	13.2174	8.23391	11.0524	2.43051	2.31107	4.56032	2.22712	1.20813
Ci.v01.chr01G26590	-1.64573	3.06616	47.3404	4.97058e-05	0.000626634		Ci.v01.chr01G26590	OF07908	3.94898	4.93019	6.27733	7.15635	16.3208	12.7297	23.7337	14.7042	28.2503
Ci.v01.chr04G01680	-0.662678	7.21367	47.2952	4.99009e-05	0.00062867		Ci.v01.chr04G01680	OF26136	128.193	110.216	111.015	107.264	162.983	194.613	167.698	190.105	230.515
Ci.v01.chr13G00550	0.97913	4.43098	47.2809	4.99626e-05	0.000629024		Ci.v01.chr13G00550	OF14037	13.9557	10.8895	14.0082	13.2602	8.21186	5.17272	5.6262	7.00203	3.45676
Ci.v01.chr10G05150	0.957812	4.10698	47.2716	5.00029e-05	0.000629108		Ci.v01.chr10G05150	OF07209	23.5139	26.8843	22.2976	27.621	14.5829	14.9484	11.0614	10.6163	15.7778
Ci.v01.chr05G05850	0.566922	5.59931	47.2475	5.01073e-05	0.000629628		Ci.v01.chr05G05850	OF14292	80.6223	83.6008	78.8213	89.4921	55.4255	61.3812	50.0281	55.4278	35.5617
Ci.v01.chr07G04150	0.572044	8.38337	47.2465	5.01116e-05	0.000629628		Ci.v01.chr07G04150	OF19396	175.105	196.805	177.87	195.329	125.228	137.637	114.322	118.772	136.786
Ci.v01.chr12G03800	0.939662	4.2573	47.2323	5.01736e-05	0.000629984		Ci.v01.chr12G03800	OF15099	39.8874	45.8668	45.2806	57.2666	29.6082	22.8994	21.1891	23.6686	15.7742
Ci.v01.chr01G06570	1.03153	5.38503	47.1931	5.03445e-05	0.000631309		Ci.v01.chr01G06570	OF24278	19.6585	27.3933	28.0813	25.106	14.2934	9.08614	11.5995	13.6122	1.99406
Ci.v01.chr11G06440	-0.555507	6.80288	47.1926	5.03467e-05	0.000631309		Ci.v01.chr11G06440	OF00457	142.449	152.74	156.745	130.371	214.782	193.731	205.66	227.564	101.526
Ci.v01.chr14G02740	-1.48388	3.87073	47.1693	5.04483e-05	0.00063216		Ci.v01.chr14G02740	OF11116	1.99781	2.78565	2.31384	1.81747	5.09114	5.27936	9.05097	5.32895	3.18977
Ci.v01.chr04G17690	1.20487	5.39203	47.1331	5.06072e-05	0.000633726		Ci.v01.chr04G17690	OF20781	33.7578	44.0254	45.3401	43.282	21.288	11.2809	18.9356	20.102	4.92936
Ci.v01.chr15G08540	1.37451	4.90436	47.0772	5.0854e-05	0.000636073		Ci.v01.chr15G08540	OF05295	7.57705	11.4755	10.2295	10.1201	4.82794	2.31907	4.34422	3.58331	1.34675
Ci.v01.chr07G03200	0.838718	5.88219	47.0686	5.08917e-05	0.000636073		Ci.v01.chr07G03200	OF19491	73.2101	53.4492	67.0414	64.4206	41.8681	32.5171	30.9819	37.8165	20.1202
Ci.v01.ContigUN11080	0.81647	5.46701	47.0675	5.08968e-05	0.000636073		Ci.v01.ContigUN11080	OF21597	40.1512	39.5134	41.138	42.8515	23.1979	27.3511	23.8395	17.5352	22.2061
Ci.v01.chr04G16720	0.57227	5.05662	47.055	5.09522e-05	0.000636341		Ci.v01.chr04G16720	OF20684	63.665	73.7604	69.1757	69.1726	48.6076	49.66	41.6936	43.797	39.847
Ci.v01.chr03G02940	-2.18838	1.75652	47.0286	5.10696e-05	0.000637381		Ci.v01.chr03G02940	OF09347	1.49547	1.83788	1.44861	1.04303	6.7623	9.76329	3.83604	6.01341	18.9966
Ci.v01.chr05G09350	0.617318	5.57228	47.0161	5.1125e-05	0.000637647		Ci.v01.chr05G09350	OF15729	86.2374	74.1315	74.0112	82.6725	47.0865	55.6699	48.9472	52.8094	44.2818
Ci.v01.chr04G09060	-1.96914	2.52992	46.9517	5.14125e-05	0.000640805		Ci.v01.chr04G09060	OF29635	1.48509	1.23012	2.37915	1.91222	8.26503	3.96004	8.49139	6.66725	2.05797
Ci.v01.chr12G05910	1.70915	8.07757	46.9418	5.14572e-05	0.000640935		Ci.v01.chr12G05910	OF31795	253.95	365.49	272.191	277.737	104.597	57.7066	132.513	61.0373	6.24654
Ci.v01.chr08G17500	1.17747	4.69067	46.8733	5.17655e-05	0.000644108		Ci.v01.chr08G17500	OF27422	88.2507	93.0917	93.2893	77.1307	26.4934	44.0052	36.5703	46.4456	7.78081
Ci.v01.chr11G07540	1.14174	2.96367	46.8699	5.17808e-05	0.000644108		Ci.v01.chr11G07540	OF26764	10.2532	12.5151	14.0998	15.4091	5.36575	5.41603	6.01155	6.56297	2.36807
Ci.v01.chr14G01330	-0.584766	5.09778	46.8052	5.20741e-05	0.00064699		Ci.v01.chr14G01330	OF10975	12.2571	10.4389	11.3957	11.3698	17.7122	15.6861	15.8134	18.0588	18.038
Ci.v01.chr02G06200	-0.508131	5.50652	46.8036	5.20817e-05	0.00064699		Ci.v01.chr02G06200	OF08099	35.249	31.1037	30.527	34.7294	45.6623	49.1184	46.7287	44.5616	41.2199
Ci.v01.chr01G21590	-0.957944	6.79395	46.766	5.22531e-05	0.000648687		Ci.v01.chr01G21590	OF09781	74.4561	71.8937	73.5305	75.5224	187.135	118.047	154.165	110.227	77.7777
Ci.v01.chr03G08240	-0.840868	6.41652	46.7485	5.2333e-05	0.000649157		Ci.v01.chr03G08240	OF25063	20.4961	23.4894	24.2721	27.0871	50.8924	34.5041	46.4698	37.2781	106.25
Ci.v01.chr13G04170	-0.963591	4.47563	46.7425	5.23604e-05	0.000649157		Ci.v01.chr13G04170	OF31997	8.63379	12.3337	12.2232	11.5288	21.8962	19.2364	26.3488	18.9736	23.3151
Ci.v01.chr02G13900	-3.06169	2.75008	46.7158	5.2483e-05	0.000649901		Ci.v01.chr02G13900	OF24537	0.742543	0.430413	1.13029	0.328822	2.62299	7.41972	7.15926	4.87482	6.04324
Ci.v01.chr12G10620	-1.06218	4.61477	46.7088	5.25154e-05	0.000649901		Ci.v01.chr12G10620	OF31324	26.7315	38.0088	37.2426	38.2091	87.9511	64.6747	81.7188	56.5695	57.3182
Ci.v01.chr02G13490	-2.07299	1.63844	46.7015	5.25487e-05	0.000649901		Ci.v01.chr02G13490	OF18919	0.342399	0.618312	0.213217	0.3639	1.52308	2.01212	1.27143	1.43863	0.723019
Ci.v01.chr14G03830	0.695977	6.13441	46.6992	5.25594e-05	0.000649901		Ci.v01.chr14G03830	OF11225	76.1666	75.5477	72.4204	60.8986	49.186	46.4311	40.578	38.312	16.5765
Ci.v01.chr08G14450	0.469899	5.91107	46.6496	5.27884e-05	0.000652301		Ci.v01.chr08G14450	OF10853	88.663	93.7199	103.872	96.9687	69.7995	64.606	70.8142	69.1122	77.7629
Ci.v01.chr11G07630	-1.37872	2.67905	46.619	5.29302e-05	0.000653622		Ci.v01.chr11G07630	OF26755	0.847398	0.811497	1.06337	0.877584	2.08126	3.06212	1.89702	2.23033	2.15286
Ci.v01.chr01G15430	-1.16536	8.14264	46.5999	5.30186e-05	0.000654281		Ci.v01.chr01G15430	OF18120	282.694	227.494	243.243	214.612	409.753	574.832	471.695	688.883	1122.46
Ci.v01.chr01G14380	2.29527	1.55611	46.5876	5.30758e-05	0.000654452		Ci.v01.chr01G14380	OF01796	4.27243	3.7302	3.74708	2.953	0.793128	0.907301	0.263285	0.955169	0
Ci.v01.chr04G19350	0.599996	8.00941	46.5819	5.31025e-05	0.000654452		Ci.v01.chr04G19350	OF19165	474.938	417.24	493.083	509.397	318.567	287.942	295.661	335.847	252.502
Ci.v01.chr16G12210	0.474253	5.06629	46.5729	5.31446e-05	0.000654539		Ci.v01.chr16G12210	OF30678	32.7263	32.7053	31.9379	30.4906	22.4645	23.0142	22.0928	23.6133	24.9782
Ci.v01.chr14G02140	0.760765	4.90054	46.5366	5.33144e-05	0.000656199		Ci.v01.chr14G02140	OF11056	9.93779	11.7518	12.0709	11.3184	7.62865	5.20224	6.96577	6.56817	1.07283
Ci.v01.chr09G01650	1.14568	4.99394	46.4998	5.34869e-05	0.000657889		Ci.v01.chr09G01650	OF07406	13.0581	17.0877	15.4742	17.4684	8.60151	4.74919	6.73567	8.18969	0.791051
Ci.v01.chr15G02250	-0.396911	7.01067	46.4736	5.36099e-05	0.000658044		Ci.v01.chr15G02250	OF04666	65.6954	65.8394	63.7199	61.133	88.0541	79.5484	83.2827	83.5742	101.351
Ci.v01.chr02G10640	1.36936	3.97751	46.4696	5.36289e-05	0.000658044		Ci.v01.chr02G10640	OF18634	5.98129	10.0864	8.92423	9.7274	4.30953	2.98729	2.84392	3.07439	1.75462
Ci.v01.chr10G13660	0.639443	6.51867	46.4685	5.36341e-05	0.000658044		Ci.v01.chr10G13660	OF27588	124.45	144.804	157.666	168.212	98.0156	86.3041	101.674	92.7255	73.4466
Ci.v01.chr02G05590	-0.439369	5.75218	46.4672	5.36403e-05	0.000658044		Ci.v01.chr02G05590	OF20804	29.2392	31.9804	31.1408	30.9687	45.0124	38.3409	43.0884	39.4119	38.9662
Ci.v01.chr13G04500	-1.67486	2.99842	46.4575	5.36859e-05	0.000658172		Ci.v01.chr13G04500	OF31964	2.59027	2.57093	2.55929	2.69787	7.11663	4.88466	10.1112	10.9037	1.81867
Ci.v01.chr02G01780	1.17542	1.81935	46.4238	5.38455e-05	0.000659696		Ci.v01.chr02G01780	OF21356	3.21928	4.14478	3.28547	3.95604	1.52679	1.64737	1.57291	1.63794	1.43394
Ci.v01.chr08G03930	-0.703731	3.92246	46.3337	5.42746e-05	0.000664518		Ci.v01.chr08G03930	OF03552	24.5301	23.9995	24.9801	23.2504	40.898	40.9906	40.7292	33.6741	79.8976
Ci.v01.chr15G04760	1.52787	4.65546	46.3183	5.4348e-05	0.000664739		Ci.v01.chr15G04760	OF04917	34.7946	34.9606	37.5041	38.7745	17.0304	8.86359	8.08256	16.1568	0.872399
Ci.v01.chr11G04930	0.994282	4.97019	46.315	5.43638e-05	0.000664739		Ci.v01.chr11G04930	OF10418	18.3176	14.5945	15.2318	13.5711	7.80671	6.47729	6.79324	9.63493	1.50365
Ci.v01.chr04G06790	1.03745	4.0264	46.3001	5.44353e-05	0.000665178		Ci.v01.chr04G06790	OF26647	9.35604	12.4813	9.34283	11.1865	6.12031	4.30766	5.89737	4.15018	3.70434
Ci.v01.chr07G04530	0.890371	4.7867	46.2166	5.48382e-05	0.000669472		Ci.v01.chr07G04530	OF19358	10.8509	12.8139	12.6873	12.8212	7.5057	4.74387	7.28844	6.75825	4.52871
Ci.v01.chr12G08330	-2.13428	4.49198	46.2125	5.48583e-05	0.000669472		Ci.v01.chr12G08330	OF31553	29.9827	46.0014	46.5392	38.6321	150.857	83.1479	216.786	251.335	102.787
Ci.v01.chr10G14070	1.09431	5.82459	46.1566	5.51297e-05	0.000672345		Ci.v01.chr10G14070	OF27547	22.391	30.8292	30.4575	26.2126	14.1797	8.66095	13.6143	14.5955	0.709082
Ci.v01.chr10G09470	-0.445705	7.39188	46.1482	5.51706e-05	0.000672405		Ci.v01.chr10G09470	OF28007	130.283	128.248	129.993	128.312	187.689	180.088	162.35	167.392	140.565
Ci.v01.chr06G09940	-1.51978	3.39808	46.1136	5.534e-05	0.000673415		Ci.v01.chr06G09940	OF12150	4.29025	5.87128	7.99197	5.67765	20.2499	17.9991	18.2099	11.5262	16.3113
Ci.v01.chr05G20010	0.449675	7.76441	46.1112	5.53516e-05	0.000673415		Ci.v01.chr05G20010	OF25521	174.571	193.233	193.905	198.61	138.486	141.917	133.706	137.639	124.05
Ci.v01.chr07G14180	2.50938	4.0983	46.1092	5.53615e-05	0.000673415		Ci.v01.chr07G14180	OF06056	75.2444	19.2362	56.4633	41.7768	10.4272	8.46568	7.56237	7.16598	0.685989
Ci.v01.chr01G08320	-1.87452	4.26615	46.0639	5.5584e-05	0.000675682		Ci.v01.chr01G08320	OF01190	17.6252	8.98519	8.25193	8.2863	31.6552	31.6803	53.4042	40.0485	6.24175
Ci.v01.chr05G12350	1.88829	4.56623	46.051	5.56474e-05	0.000676013		Ci.v01.chr05G12350	OF14725	25.4622	47.3336	30.8847	45.9681	11.9671	5.52193	13.8926	8.71584	8.4848
Ci.v01.chr07G02010	-1.84737	1.96028	46.0285	5.57586e-05	0.000676924		Ci.v01.chr07G02010	OF19610	2.30569	1.75414	0.907336	1.3401	5.147	6.1277	4.92861	6.29127	18.4385
Ci.v01.chr07G13910	-1.47941	3.35439	46.0164	5.58182e-05	0.000677207		Ci.v01.chr07G13910	OF06083	4.76041	6.60042	8.77912	6.04446	14.7558	18.1098	23.6287	15.9867	10.91
Ci.v01.chr10G06580	-0.518359	4.94455	45.967	5.60635e-05	0.000679224		Ci.v01.chr10G06580	OF28296	23.8802	23.495	26.4464	23.0028	35.3182	32.025	35.9526	34.1346	28.4493
Ci.v01.chr01G14460	0.664221	4.1589	45.9628	5.60842e-05	0.000679224		Ci.v01.chr01G14460	OF01804	147.024	121.698	136.167	135.438	87.3726	82.6528	80.7068	86.839	54.9264
Ci.v01.chr16G05350	-0.686844	5.44509	45.9523	5.61368e-05	0.000679224		Ci.v01.chr16G05350	OF29234	26.4615	25.283	23.1738	21.8959	40.5053	34.5949	35.2158	44.0754	46.3479
Ci.v01.chr16G01530	0.594595	6.07597	45.9465	5.61655e-05	0.000679224		Ci.v01.chr16G01530	OF08464	35.2033	36.2495	38.2198	37.665	27.1395	20.1866	26.6273	22.8939	15.0918
Ci.v01.chr12G02440	0.682646	7.15404	45.9464	5.6166e-05	0.000679224		Ci.v01.chr12G02440	OF19969	288.043	363.941	358.223	340.846	244.681	198.081	184.351	207.326	102.612
Ci.v01.chr05G19550	1.54537	2.6201	45.9362	5.6217e-05	0.000679272		Ci.v01.chr05G19550	OF25567	5.41523	7.55976	5.62705	5.26478	2.97562	1.68378	1.57147	1.85512	1.137
Ci.v01.chr04G09610	-0.95478	5.78937	45.9311	5.62427e-05	0.000679272		Ci.v01.chr04G09610	OF29690	26.7315	32.3887	32.2954	29.0667	64.9379	48.2655	72.9776	45.8003	56.8714
Ci.v01.chr04G12040	-0.413827	7.42145	45.9125	5.63353e-05	0.000679787		Ci.v01.chr04G12040	OF20216	48.7229	53.3347	51.3614	51.5244	70.2175	63.0696	72.1011	65.4223	100.099
Ci.v01.chr01G17340	1.84894	2.81767	45.908	5.6358e-05	0.000679787		Ci.v01.chr01G17340	OF17876	14.163	16.5111	13.7193	10.4669	5.32574	4.68201	2.39525	2.67243	0.953164
Ci.v01.chr01G26860	0.601475	4.9233	45.8816	5.64906e-05	0.000680576		Ci.v01.chr01G26860	OF07935	35.7645	33.832	33.7902	40.5665	23.4724	23.9639	25.7198	20.9917	26.3917
Ci.v01.chr16G10840	0.916948	5.45564	45.8797	5.64997e-05	0.000680576		Ci.v01.chr16G10840	OF02092	22.6585	28.7158	27.9827	26.1958	17.7105	10.8524	14.703	12.2688	5.12252
Ci.v01.chr03G12530	0.580052	6.95609	45.8722	5.65377e-05	0.000680576		Ci.v01.chr03G12530	OF17336	512.943	450.071	545.239	506.09	309.48	334.06	328.902	364.828	288.659
Ci.v01.chr09G13340	0.412482	5.64423	45.8563	5.66174e-05	0.000680576		Ci.v01.chr09G13340	OF23660	115.222	116.664	122.327	117.294	94.5482	85.067	86.7318	84.8621	90.2667
Ci.v01.chr04G07380	-0.637236	4.08679	45.8554	5.66222e-05	0.000680576		Ci.v01.chr04G07380	OF26706	17.4739	21.6711	21.0739	21.5229	32.1117	31.3429	31.9792	31.2697	35.6002
Ci.v01.chr01G12700	1.7791	3.48853	45.8464	5.66674e-05	0.000680576		Ci.v01.chr01G12700	OF01628	10.7716	12.5151	14.0942	14.8944	5.11317	2.50234	5.19493	2.33251	0.312603
Ci.v01.chr09G10620	-0.569257	4.45232	45.8443	5.66782e-05	0.000680576		Ci.v01.chr09G10620	OF23388	18.2538	18.9514	17.5339	17.2592	28.4682	25.9815	27.9327	23.6565	17.8514
Ci.v01.chr05G00280	-1.28705	3.35592	45.8256	5.67726e-05	0.000680845		Ci.v01.chr05G00280	OF32840	4.75548	5.73468	6.42115	5.89645	14.7151	11.8558	18.0716	10.5296	15.7093
Ci.v01.chr11G01510	0.679647	4.68238	45.8254	5.67735e-05	0.000680845		Ci.v01.chr11G01510	OF11422	31.1868	28.4073	26.853	33.6056	21.3077	18.3695	16.8984	17.6143	12.8051
Ci.v01.chr07G09500	-0.534961	7.09991	45.7995	5.69042e-05	0.000681975		Ci.v01.chr07G09500	OF06524	98.8684	101.678	91.0006	94.3211	130.313	133.958	159.463	130.075	177.95
Ci.v01.chr16G07600	-0.430238	5.17604	45.7872	5.69668e-05	0.000682287		Ci.v01.chr16G07600	OF29459	12.148	12.5292	12.4081	12.8349	17.817	15.8159	16.2626	16.4991	19.8065
Ci.v01.chr15G07410	0.596439	6.02102	45.7758	5.70244e-05	0.00068254		Ci.v01.chr15G07410	OF05182	32.2361	35.0608	35.696	35.5872	24.9642	24.2231	19.3298	22.2667	18.4836
Ci.v01.chr06G03330	0.53218	7.35571	45.7496	5.71577e-05	0.000683593		Ci.v01.chr06G03330	OF02811	67.2501	68.1576	64.4258	67.4301	46.367	44.583	40.7966	50.5226	46.0183
Ci.v01.chr01G06020	-0.60936	5.63808	45.7442	5.71854e-05	0.000683593		Ci.v01.chr01G06020	OF24223	36.6992	42.6362	42.7909	37.8501	71.0924	57.4487	56.7493	56.842	80.8537
Ci.v01.chr15G04590	0.820739	5.59496	45.7208	5.73046e-05	0.000684537		Ci.v01.chr15G04590	OF04900	17.3119	22.6225	21.8249	22.4204	14.6188	9.93132	10.7273	12.1675	1.76397
Ci.v01.chr07G04700	-0.886598	6.78847	45.7136	5.73415e-05	0.000684537		Ci.v01.chr07G04700	OF19341	49.9197	63.1365	51.6365	52.2861	99.3088	90.991	128.174	80.8912	63.3517
Ci.v01.chr08G03350	0.639277	3.85164	45.7072	5.73743e-05	0.000684537		Ci.v01.chr08G03350	OF03494	30.8441	34.5288	31.2056	31.3605	21.7192	20.1487	20.7544	19.2773	6.83878
Ci.v01.ContigUN11040	0.684406	6.98438	45.683	5.74982e-05	0.000685578		Ci.v01.ContigUN11040	OF21593	161.452	166.332	172.389	176.217	105.112	84.0312	114.967	119.615	120.457
Ci.v01.chr15G00950	1.46192	2.69698	45.6296	5.77726e-05	0.000688411		Ci.v01.chr15G00950	OF32124	7.316	10.6708	8.38147	9.02771	2.19043	3.64157	2.95129	3.87933	2.46956
Ci.v01.chr01G07470	-0.757189	7.26683	45.6168	5.78391e-05	0.000688765		Ci.v01.chr01G07470	OF01105	56.1185	58.5474	51.3421	52.1543	89.9482	112	82.6666	80.4108	81.6754
Ci.v01.chr06G01030	-0.460465	5.52423	45.5976	5.79381e-05	0.000689503		Ci.v01.chr06G01030	OF03041	13.1196	13.6675	12.4463	12.1319	17.3578	18.021	18.1168	16.3341	29.1754
Ci.v01.chr07G12690	-1.69519	5.7227	45.5642	5.81112e-05	0.000690393		Ci.v01.chr07G12690	OF06205	54.6488	31.4896	27.669	30.4722	84.0061	132.919	98.9953	145.136	67.2159
Ci.v01.chr02G11660	0.895529	3.73061	45.559	5.81383e-05	0.000690393		Ci.v01.chr02G11660	OF18736	17.6185	14.5772	17.7286	19.8448	9.31956	10.6003	8.44995	8.86441	9.05038
Ci.v01.chr08G11490	-1.28512	2.9866	45.5548	5.81604e-05	0.000690393		Ci.v01.chr08G11490	OF10557	1.53997	2.28536	1.6043	1.64825	4.17777	4.56609	5.14104	3.23137	2.92589
Ci.v01.chr09G01220	-0.433801	5.7888	45.5548	5.81605e-05	0.000690393		Ci.v01.chr09G01220	OF07363	23.9381	24.6669	25.0296	24.3538	32.085	31.5607	36.0218	31.6296	41.1474
Ci.v01.chr13G08310	0.528705	6.61204	45.5257	5.83117e-05	0.000691748		Ci.v01.chr13G08310	OF00880	88.881	84.9032	94.076	80.2573	61.0234	55.6378	66.4449	56.4007	57.7266
Ci.v01.chr06G21870	-1.47633	2.11805	45.5085	5.84017e-05	0.000692376		Ci.v01.chr06G21870	OF15031	1.13751	1.88816	1.45247	1.6829	3.55143	5.35317	4.24413	3.84931	14.0913
Ci.v01.chr04G05650	-0.479132	7.01616	45.4942	5.84767e-05	0.000692507		Ci.v01.chr04G05650	OF26533	140.196	141.177	149.03	129.57	207.034	195.552	181.097	189.394	179.354
Ci.v01.ContigUN05310	0.767437	4.75524	45.4922	5.84868e-05	0.000692507		Ci.v01.ContigUN05310	OF30121	29.0019	32.8478	33.6267	38.2078	23.2739	16.5189	18.3686	19.7226	11.908
Ci.v01.chr09G02220	0.988556	5.92279	45.4727	5.85892e-05	0.00069328		Ci.v01.chr09G02220	OF07463	160.869	177.01	182.188	174.31	92.6475	92.1839	60.0015	101.366	46.5815
Ci.v01.chr06G00560	0.77288	6.90279	45.4473	5.87227e-05	0.000694142		Ci.v01.chr06G00560	OF03088	220.787	237.63	228.17	222.378	132.444	156.121	104.457	133.125	262.972
Ci.v01.chr04G13990	-1.18487	7.33915	45.4447	5.87362e-05	0.000694142		Ci.v01.chr04G13990	OF20411	59.1158	77.5639	70.3641	74.4785	158.644	169.654	203.281	103.326	141.683
Ci.v01.chr04G11060	1.52606	1.9901	45.4257	5.88363e-05	0.000694886		Ci.v01.chr04G11060	OF29835	3.68951	5.2798	6.74322	5.69683	1.78509	1.54441	1.84121	2.17539	0.128623
Ci.v01.chr16G02630	-0.664064	4.04237	45.4169	5.88828e-05	0.000694995		Ci.v01.chr16G02630	OF08354	22.0944	24.2639	23.9123	22.5759	34.0988	34.4184	40.4263	36.8536	22.5536
Ci.v01.chr10G11080	0.555535	5.00121	45.3674	5.91447e-05	0.000697646		Ci.v01.chr10G11080	OF27846	40.8327	47.5492	43.6594	44.8908	29.9479	32.2278	27.2995	29.7373	33.5668
Ci.v01.chr06G18180	-0.865246	4.35161	45.3305	5.93407e-05	0.000699517		Ci.v01.chr06G18180	OF14013	18.644	18.7328	14.5963	13.9337	28.2236	30.9276	27.253	32.3936	22.7294
Ci.v01.ContigUN31840	-0.656122	4.12531	45.3219	5.93869e-05	0.00069962		Ci.v01.ContigUN31840	OF08590	29.7692	28.3012	26.3354	25.7064	41.0339	39.7336	46.6825	44.2522	26.66
Ci.v01.chr06G17630	-0.519576	5.8587	45.2823	5.95986e-05	0.000701673		Ci.v01.chr06G17630	OF09725	58.8436	53.2591	51.6225	55.1979	83.1423	73.1845	85.3696	69.6255	82.6869
Ci.v01.chr16G00670	-0.883491	4.50194	45.2529	5.97562e-05	0.000703085		Ci.v01.chr16G00670	OF03166	9.41556	12.7178	12.4228	11.574	25.621	21.3092	20.0372	17.5067	19.6965
Ci.v01.chr14G02520	0.454969	5.84851	45.2423	5.98133e-05	0.000703314		Ci.v01.chr14G02520	OF11094	44.4868	44.4263	41.0386	46.92	31.4823	33.8289	32.1171	30.2354	26.5182
Ci.v01.chr05G03520	0.831328	4.64464	45.2323	5.98669e-05	0.000703502		Ci.v01.chr05G03520	OF14956	90.219	62.7493	82.3573	82.863	47.0923	39.9832	48.4217	42.1428	45.4468
Ci.v01.chr10G14500	-1.10208	4.6791	45.1992	6.00454e-05	0.000704024		Ci.v01.chr10G14500	OF27504	12.5063	15.0958	12.5738	11.52	25.8926	27.7241	36.273	20.2109	15.0583
Ci.v01.chr02G02280	1.43985	4.28131	45.1985	6.00495e-05	0.000704024		Ci.v01.chr02G02280	OF09086	52.4461	53.3252	55.7284	59.5803	20.4897	28.6052	12.1901	19.228	10.2004
Ci.v01.chr15G10010	1.05094	3.78759	45.197	6.00572e-05	0.000704024		Ci.v01.chr15G10010	OF08670	36.4149	35.1189	35.5382	33.2298	19.1103	12.4814	20.0266	13.4127	2.39396
Ci.v01.chr01G02130	-2.44993	2.85235	45.1962	6.0062e-05	0.000704024		Ci.v01.chr01G02130	OF16935	2.07469	0.448302	1.31402	0.853366	6.0655	5.86416	7.35044	6.1606	5.45515
Ci.v01.chr12G12050	-0.506134	6.13548	45.1354	6.03917e-05	0.000706445		Ci.v01.chr12G12050	OF31181	29.4919	29.4173	25.5422	29.0133	44.4387	37.8046	41.6053	36.0191	59.9607
Ci.v01.chr09G09420	0.827657	4.5784	45.1339	6.03995e-05	0.000706445		Ci.v01.chr09G09420	OF23268	8.98054	10.0317	11.3191	12.8446	6.68544	5.55868	6.5381	5.26135	7.10787
Ci.v01.chr16G06980	0.85459	3.79491	45.1299	6.04214e-05	0.000706445		Ci.v01.chr16G06980	OF29397	14.999	14.8558	16.3371	17.4198	9.82912	9.42824	8.57258	7.04599	9.42251
Ci.v01.chr03G21250	-0.733636	7.63883	45.1253	6.04463e-05	0.000706445		Ci.v01.chr03G21250	OF18551	125.82	116.059	120.744	101.068	209.778	172.596	177.276	217.197	445.764
Ci.v01.chr03G19620	-1.74261	2.66878	45.121	6.047e-05	0.000706445		Ci.v01.chr03G19620	OF17652	1.97076	2.17654	2.3006	1.31578	6.01618	8.87527	4.51656	6.31643	18.7201
Ci.v01.chr06G20450	-0.656553	5.8599	45.1164	6.04952e-05	0.000706445		Ci.v01.chr06G20450	OF13878	34.605	40.7261	39.1178	39.5026	69.3732	63.5081	57.6206	50.0719	86.5813
Ci.v01.chr05G05970	0.474607	5.78804	45.1051	6.05567e-05	0.000706721		Ci.v01.chr05G05970	OF14304	84.5998	86.1526	85.0525	90.4045	69.3176	55.1593	60.5395	61.8368	39.772
Ci.v01.chr07G11190	0.631423	6.3089	45.0829	6.06782e-05	0.000707698		Ci.v01.chr07G11190	OF06355	74.4028	84.4471	82.1209	88.9002	63.0683	52.1276	46.7867	49.2551	43.0409
Ci.v01.chr05G07160	0.572548	7.11783	45.0308	6.09638e-05	0.000710586		Ci.v01.chr05G07160	OF14423	122.568	160.685	137.542	156.963	93.8153	100.146	102.432	85.5499	113.529
Ci.v01.chr03G11530	-1.4203	2.91395	45.0087	6.10858e-05	0.000711564		Ci.v01.chr03G11530	OF17236	1.29422	1.52032	1.04852	1.22544	4.59023	3.48037	3.09045	2.37905	1.80434
Ci.v01.chr06G20540	0.539237	6.30961	44.9894	6.11922e-05	0.000712359		Ci.v01.chr06G20540	OF13869	136.01	122.348	136.927	145.275	86.9573	94.6911	88.6463	97.8832	69.0489
Ci.v01.chr03G17750	0.545325	6.03943	44.9738	6.12788e-05	0.000712924		Ci.v01.chr03G17750	OF28625	22.0221	24.6312	22.1576	25.3386	18.0528	13.8272	16.0557	16.0565	12.1821
Ci.v01.chr13G13050	-1.04719	4.0923	44.9575	6.13694e-05	0.000713533		Ci.v01.chr13G13050	OF22676	53.4631	77.1764	67.3244	66.7047	119.958	145.381	165.785	110.97	43.6289
Ci.v01.chr05G13040	0.546481	5.88777	44.9398	6.14674e-05	0.000713801		Ci.v01.chr05G13040	OF14656	91.6233	83.9781	93.9126	97.4541	57.3002	64.1939	61.0388	65.5175	45.1858
Ci.v01.chr16G05410	-0.662452	3.96731	44.9396	6.14688e-05	0.000713801		Ci.v01.chr16G05410	OF29240	8.74014	8.47102	8.26825	7.55749	13.2938	13.4184	13.2856	11.8383	38.7197
Ci.v01.chr03G20080	-0.949857	3.07647	44.8875	6.1759e-05	0.000716726		Ci.v01.chr03G20080	OF17606	3.90308	3.48468	3.51701	2.86996	6.69181	6.75452	6.20887	6.79925	1.88676
Ci.v01.chr11G00280	-1.00671	3.59347	44.8122	6.21816e-05	0.000721183		Ci.v01.chr11G00280	OF14169	4.66043	5.43418	3.91817	5.06991	8.05303	10.4451	8.74158	10.062	6.33637
Ci.v01.chr08G09190	-1.40695	2.41821	44.7859	6.23304e-05	0.000722005		Ci.v01.chr08G09190	OF13347	2.49494	2.05804	1.66872	2.87258	6.47392	6.86406	5.9596	4.64082	8.06723
Ci.v01.chr16G02020	-1.76286	3.09822	44.7828	6.23477e-05	0.000722005		Ci.v01.chr16G02020	OF08415	1.30902	2.19337	1.8019	1.79394	5.01613	8.47039	3.95864	6.3639	10.9475
Ci.v01.chr01G25860	1.12518	5.16503	44.7738	6.23987e-05	0.000722005		Ci.v01.chr01G25860	OF07835	28.9779	39.4909	40.0378	39.8996	13.9378	22.3745	15.0071	15.8976	68.3799
Ci.v01.chr05G08900	1.25044	6.86428	44.7685	6.24285e-05	0.000722005		Ci.v01.chr05G08900	OF08688	102.488	117.42	108.775	127.462	67.9614	34.2037	37.3704	50.7982	2.19305
Ci.v01.chr08G11240	0.554455	5.08588	44.7655	6.24456e-05	0.000722005		Ci.v01.chr08G11240	OF10532	33.2227	30.3346	28.8664	35.6146	20.6983	21.2195	22.4965	21.9115	14.8828
Ci.v01.chr15G04870	-3.04848	2.33897	44.7355	6.26159e-05	0.000723527		Ci.v01.chr15G04870	OF04928	1.6552	1.47236	0.801671	0.769626	9.17098	15.6067	3.69854	10.0406	49.0854
Ci.v01.chr10G04270	-0.562782	5.81983	44.7246	6.26779e-05	0.000723588		Ci.v01.chr10G04270	OF32453	47.6412	48.2176	51.8674	46.0576	77.5739	67.8405	69.476	79.2842	73.0263
Ci.v01.chr08G16070	-0.828844	3.66502	44.7197	6.27056e-05	0.000723588		Ci.v01.chr08G16070	OF00646	10.2344	9.58298	7.69421	9.65946	16.2975	15.603	18.3896	15.1626	6.3503
Ci.v01.chr16G07930	1.0038	6.30326	44.7142	6.27373e-05	0.000723588		Ci.v01.chr16G07930	OF29492	64.126	82.8921	92.5746	53.223	36.3812	32.0459	37.8594	32.774	27.4447
Ci.v01.ContigUN05130	-1.78864	9.63925	44.6985	6.28269e-05	0.000724175		Ci.v01.ContigUN05130	OF30103	144.889	229.408	178.212	170.357	611.002	571.182	955.71	343.038	140.391
Ci.v01.chr12G10160	0.760443	4.70517	44.6668	6.30079e-05	0.000725813		Ci.v01.chr12G10160	OF31370	3.4753	4.9951	4.13964	4.51733	2.79938	2.24969	2.45045	2.52312	3.28256
Ci.v01.chr10G15230	-1.70971	2.39118	44.6505	6.31013e-05	0.000726443		Ci.v01.chr10G15230	OF04626	3.84851	3.70096	2.41812	3.38545	11.9072	14.8071	7.4943	9.08195	20.3715
Ci.v01.chr06G05920	-0.545355	6.52425	44.6437	6.31402e-05	0.000726443		Ci.v01.chr06G05920	OF02552	99.3471	109.423	105.56	98.1022	134.787	142.11	167.672	151.65	154.892
Ci.v01.chr09G09790	0.673392	7.23076	44.6219	6.32656e-05	0.000727309		Ci.v01.chr09G09790	OF23305	59.7688	52.4432	54.8856	56.7545	35.1853	41.0525	30.8911	31.8135	33.6002
Ci.v01.chr04G12530	-0.661912	5.07621	44.6171	6.32933e-05	0.000727309		Ci.v01.chr04G12530	OF20265	23.5587	30.1551	26.8929	30.0962	49.1077	42.8953	44.7814	37.7649	57.2323
Ci.v01.chr09G07850	0.589845	5.43878	44.5865	6.34698e-05	0.000728889		Ci.v01.chr09G07850	OF23111	63.0227	58.5143	63.7918	62.5588	45.6388	33.793	43.1093	40.84	27.067
Ci.v01.chr16G04700	0.709085	4.25912	44.5721	6.3553e-05	0.000729397		Ci.v01.chr16G04700	OF29169	44.9442	47.8599	45.8124	48.2154	25.9609	24.5748	32.4176	30.2389	30.9374
Ci.v01.chr08G13740	0.880683	3.88208	44.4959	6.39962e-05	0.000734033		Ci.v01.chr08G13740	OF10782	98.6709	100.121	107.765	94.6832	48.6024	46.8775	67.404	53.1126	21.7902
Ci.v01.chr05G19980	0.771652	6.49506	44.4823	6.40754e-05	0.000734127		Ci.v01.chr05G19980	OF25524	205.212	183.175	210.683	227.371	103.983	109.7	148.128	117.882	96.2879
Ci.v01.chr04G18980	-0.529487	9.35639	44.4778	6.4102e-05	0.000734127		Ci.v01.chr04G18980	OF19128	244.587	275.365	255.164	231.013	359.504	342.152	367.798	369.368	123.253
Ci.v01.chr12G02300	-0.725207	4.4818	44.4684	6.4157e-05	0.000734127		Ci.v01.chr12G02300	OF19955	9.17005	9.55845	10.5587	9.69417	19.1334	13.6748	16.6085	14.5904	9.43069
Ci.v01.chr03G09930	0.454082	5.39056	44.4676	6.41615e-05	0.000734127		Ci.v01.chr03G09930	OF25232	57.1931	55.5487	55.229	63.4274	41.3985	41.458	43.7385	40.7308	33.7206
Ci.v01.chr09G06120	1.2398	3.05484	44.4523	6.4251e-05	0.000734515		Ci.v01.chr09G06120	OF22938	59.9654	38.8982	65.4348	59.4598	21.5038	23.041	24.3802	24.9011	8.34311
Ci.v01.chr09G16660	0.522905	6.69084	44.4484	6.4274e-05	0.000734515		Ci.v01.chr09G16660	OF23992	67.937	68.1871	77.9886	82.5265	54.4303	50.592	51.483	48.0988	50.0598
Ci.v01.chr03G04670	-1.36968	2.64252	44.4392	6.43281e-05	0.000734684		Ci.v01.chr03G04670	OF24706	5.2491	4.27788	3.48392	4.79099	10.8608	14.8264	9.39745	10.453	16.793
Ci.v01.chr01G03130	-1.03464	5.01312	44.4166	6.44606e-05	0.000735333		Ci.v01.chr01G03130	OF16835	15.1884	12.7521	14.9577	14.5952	29.8133	38.1423	23.4105	25.2205	36.8096
Ci.v01.chr16G07410	-0.683066	4.18751	44.4161	6.44636e-05	0.000735333		Ci.v01.chr16G07410	OF29440	9.67701	9.86853	8.07447	8.15265	13.9955	14.3481	13.8941	14.7062	4.91257
Ci.v01.chr10G11240	1.4315	6.01066	44.4011	6.45525e-05	0.000735898		Ci.v01.chr10G11240	OF27830	66.7992	73.0926	75.7873	84.388	38.866	21.4232	17.5689	32.4682	1.807
Ci.v01.chr07G18280	1.14421	5.07433	44.3692	6.47404e-05	0.000737591		Ci.v01.chr07G18280	OF05646	6.96164	10.0924	9.13905	9.465	4.68678	2.68249	3.96341	4.65104	0.594279
Ci.v01.chr16G08540	0.653932	4.97012	44.3464	6.48756e-05	0.000738377		Ci.v01.chr16G08540	OF01862	53.2356	59.5399	57.0769	64.21	40.4201	33.7537	41.8094	31.5739	35.4146
Ci.v01.chr01G06900	0.547947	6.47271	44.3443	6.48884e-05	0.000738377		Ci.v01.chr01G06900	OF22748	154.004	147.546	154.106	158.312	102.187	112.048	91.5984	109.914	84.7849
Ci.v01.chr05G10530	-0.701287	5.35435	44.327	6.49912e-05	0.000738941		Ci.v01.chr05G10530	OF15847	29.9838	37.2853	36.5743	28.916	58.9874	50.2278	56.7906	48.0446	37.9594
Ci.v01.chr07G11870	0.406248	6.59071	44.3173	6.50487e-05	0.000738941		Ci.v01.chr07G11870	OF06287	118.466	119.476	128.505	124.835	93.2111	89.1731	89.4949	94.9953	104.611
Ci.v01.chr03G02610	-0.524841	5.13714	44.3049	6.51227e-05	0.000738941		Ci.v01.chr03G02610	OF09314	19.973	21.9132	18.3701	17.8703	29.0079	27.0418	28.9342	26.4233	28.9358
Ci.v01.chr08G08190	1.04833	3.83402	44.304	6.51281e-05	0.000738941		Ci.v01.chr08G08190	OF13247	46.7347	50.0604	43.5089	46.5048	19.3185	25.7192	17.5803	26.5747	13.7758
Ci.v01.chr10G02190	0.457047	6.8898	44.3027	6.51356e-05	0.000738941		Ci.v01.chr10G02190	OF02245	43.7723	50.8146	42.669	48.8049	36.0994	32.0168	33.1727	32.967	24.3003
Ci.v01.chr11G03630	0.589513	5.59904	44.2798	6.52726e-05	0.000740046		Ci.v01.chr11G03630	OF20113	102.362	94.26	108.123	105.378	65.5619	69.913	59.7017	73.2278	37.1036
Ci.v01.chr05G20020	1.17264	4.0262	44.2631	6.53723e-05	0.000740727		Ci.v01.chr05G20020	OF25520	12.8548	18.3823	17.3495	16.3559	6.10799	5.41943	8.48646	8.50278	0.546583
Ci.v01.chr16G10630	-0.58013	4.40828	44.2049	6.57217e-05	0.000744236		Ci.v01.chr16G10630	OF02071	4.82283	5.85475	5.51685	5.8823	8.36756	8.15473	8.02358	8.15257	7.00791
Ci.v01.chr04G09130	0.768964	6.38211	44.1787	6.58798e-05	0.000745574		Ci.v01.chr04G09130	OF29642	55.2723	67.086	66.1151	67.342	44.323	40.0555	30.8156	33.6318	18.3023
Ci.v01.chr07G02150	-0.598775	5.35502	44.1549	6.60243e-05	0.000746716		Ci.v01.chr07G02150	OF19596	57.5283	55.0203	53.6972	49.0305	90.9303	83.8111	72.017	76.4245	74.2006
Ci.v01.chr04G15490	0.87378	4.97074	44.1489	6.60606e-05	0.000746716		Ci.v01.chr04G15490	OF20561	15.2752	13.2988	14.1125	14.2537	8.00071	8.60761	5.72529	8.41407	1.71564
Ci.v01.chr03G15330	-0.575533	5.81039	44.1273	6.61915e-05	0.000747744		Ci.v01.chr03G15330	OF22851	33.5815	32.8	34.4714	34.0256	55.8988	47.1046	54.6522	41.8698	59.6296
Ci.v01.chr13G11200	1.50124	2.92573	44.1139	6.62731e-05	0.000748214		Ci.v01.chr13G11200	OF22491	15.3355	21.605	25.7577	21.8497	6.70012	5.20224	9.11049	8.2759	1.29977
Ci.v01.chr10G07400	0.780785	4.59138	44.0893	6.64234e-05	0.000749458		Ci.v01.chr10G07400	OF28214	19.4758	23.5999	20.7152	25.0618	14.6388	10.9937	11.6428	14.1398	5.09032
Ci.v01.chr10G06570	-0.925421	3.77618	44.074	6.65163e-05	0.000750054		Ci.v01.chr10G06570	OF28297	6.76406	6.8909	6.44729	7.14568	14.3716	10.5045	15.5954	10.9417	14.0975
Ci.v01.chr08G12600	0.951259	4.7438	44.0578	6.66157e-05	0.000750722		Ci.v01.chr08G12600	OF10668	25.3351	36.1755	31.82	32.7742	20.7664	13.2773	14.9192	15.7071	14.4979
Ci.v01.chr10G14730	0.612466	6.17538	44.0308	6.67815e-05	0.000752136		Ci.v01.chr10G14730	OF27481	177.076	172.329	201.973	210.02	128.638	120.708	110.523	133.418	73.3385
Ci.v01.chr01G28920	-2.07626	1.93782	44.0106	6.69059e-05	0.000753084		Ci.v01.chr01G28920	OF11632	2.14884	2.09256	0.999125	1.27891	6.45486	9.53464	4.70357	6.55702	28.1101
Ci.v01.chr10G14240	-0.713269	6.95989	43.9917	6.7022e-05	0.000753377		Ci.v01.chr10G14240	OF27530	98.1517	86.491	84.2707	76.5376	122.157	134.054	146.219	157.855	179.844
Ci.v01.chr07G06600	1.73329	3.0601	43.9894	6.70362e-05	0.000753377		Ci.v01.chr07G06600	OF16168	4.95029	6.27537	7.30343	7.3656	2.92938	1.12641	2.08378	1.60994	0.527684
Ci.v01.chr11G03650	1.29767	3.50937	43.9867	6.70528e-05	0.000753377		Ci.v01.chr11G03650	OF20115	11.9424	16.1233	15.6709	16.6587	7.05822	3.85101	7.34572	5.93487	0.641444
Ci.v01.chr05G11550	0.612428	4.96556	43.9244	6.74388e-05	0.000757259		Ci.v01.chr05G11550	OF15949	14.7024	15.4732	16.0072	16.9775	9.54211	9.71577	10.3062	10.3302	12.7968
Ci.v01.chr06G11210	-0.907596	3.26195	43.8895	6.76563e-05	0.000758985		Ci.v01.chr06G11210	OF12023	14.5478	18.3895	15.6773	15.7271	26.1466	32.2751	31.8435	29.2489	18.9837
Ci.v01.chr15G04630	0.420628	5.58248	43.8867	6.76737e-05	0.000758985		Ci.v01.chr15G04630	OF04904	24.9011	25.7093	24.5558	26.6254	18.3767	17.9104	20.2853	18.7918	18.4738
Ci.v01.chr05G05360	-0.628102	7.67015	43.8571	6.7859e-05	0.000760606		Ci.v01.chr05G05360	OF14243	88.8328	85.2921	81.3003	79.7511	118.344	113.122	151.036	131.107	187.751
Ci.v01.chr16G00080	1.23851	3.87007	43.8486	6.79122e-05	0.000760747		Ci.v01.chr16G00080	OF33055	2.69845	4.30894	3.78082	3.04715	1.62178	1.13586	1.14265	1.64975	0.623233
Ci.v01.chr06G14410	1.30786	1.9493	43.8057	6.81821e-05	0.000763312		Ci.v01.chr06G14410	OF09403	5.23688	5.26951	4.99708	6.90525	2.72014	1.87859	2.49505	1.86782	0.505466
Ci.v01.chr05G09580	1.64379	2.40391	43.7717	6.83968e-05	0.00076521		Ci.v01.chr05G09580	OF15752	44.4452	31.6647	37.7491	22.1634	11.7982	10.7179	12.6307	7.99235	8.62859
Ci.v01.chr12G07630	0.533902	4.62592	43.7659	6.84334e-05	0.00076521		Ci.v01.chr12G07630	OF31623	18.8111	21.8587	20.1902	20.74	13.4098	13.2946	14.495	14.6073	12.42
Ci.v01.chr06G17790	0.782725	4.60718	43.7562	6.84943e-05	0.000765433		Ci.v01.chr06G17790	OF09741	32.0183	27.9585	30.4381	32.6836	15.207	15.8313	19.2189	20.5313	13.6892
Ci.v01.chr12G01750	0.590587	7.26234	43.7278	6.8675e-05	0.000766994		Ci.v01.chr12G01750	OF19900	510.348	458.568	533.495	524.884	297.886	321.427	346.347	366.848	197.376
Ci.v01.chr04G25770	-1.22878	2.33235	43.7086	6.87968e-05	0.000767895		Ci.v01.chr04G25770	OF04017	2.99234	3.11321	2.25445	2.10249	6.88154	6.14692	6.12537	5.19495	18.6753
Ci.v01.chr06G06850	-0.804502	4.42719	43.6845	6.89507e-05	0.000768126		Ci.v01.chr06G06850	OF02459	17.9975	18.2563	18.8864	18.6237	40.7212	30.2562	27.1159	30.0829	50.8583
Ci.v01.chr01G08270	0.441012	5.67867	43.6815	6.89697e-05	0.000768126		Ci.v01.chr01G08270	OF01185	46.2027	42.4895	41.3451	44.1425	31.4831	31.3205	34.2125	30.2816	31.4539
Ci.v01.chr12G08840	-0.581407	5.05689	43.6785	6.8989e-05	0.000768126		Ci.v01.chr12G08840	OF31502	14.4683	13.4388	13.8651	13.4907	23.1349	18.2737	22.3691	18.4179	25.0173
Ci.v01.chr03G02040	-1.2495	3.36825	43.6756	6.90074e-05	0.000768126		Ci.v01.chr03G02040	OF09257	13.3658	8.57515	9.11085	9.09192	30.1482	22.8802	22.1228	19.678	16.0064
Ci.v01.chr10G05670	-0.868494	4.42782	43.669	6.90496e-05	0.000768126		Ci.v01.chr10G05670	OF03423	23.1105	20.0441	21.458	22.1848	32.3815	46.7631	36.6188	40.9158	34.1409
Ci.v01.chr07G06540	1.0166	3.35339	43.6668	6.9064e-05	0.000768126		Ci.v01.chr07G06540	OF16162	29.0435	26.6538	27.4336	21.634	13.8947	14.0249	10.5428	13.015	2.26933
Ci.v01.chr08G10130	-1.08635	4.94885	43.64	6.92353e-05	0.000769412		Ci.v01.chr08G10130	OF13441	17.3998	11.2863	12.382	10.4407	22.8788	27.7208	28.7243	28.9468	28.7816
Ci.v01.chr02G11880	-0.706488	3.78522	43.6359	6.92619e-05	0.000769412		Ci.v01.chr02G11880	OF18758	5.27777	4.55678	4.74723	4.62121	8.66259	7.09638	7.62662	7.59121	14.5008
Ci.v01.chr13G06720	1.03265	3.08708	43.6161	6.93891e-05	0.000770318		Ci.v01.chr13G06720	OF01039	7.09089	9.22164	8.01351	9.78656	4.32931	3.43348	4.82471	3.93105	0.467917
Ci.v01.chr08G07480	-1.2546	2.55222	43.6104	6.94258e-05	0.000770318		Ci.v01.chr08G07480	OF13176	1.6535	2.36539	2.31355	2.05022	6.09927	5.30726	4.31471	4.05263	11.7962
Ci.v01.chr09G04690	0.518103	6.10509	43.5805	6.96185e-05	0.000771917		Ci.v01.chr09G04690	OF25296	23.4402	23.3312	22.481	22.7792	16.192	13.5548	17.8762	16.0756	13.7804
Ci.v01.chr06G11460	0.602351	6.44749	43.5752	6.96526e-05	0.000771917		Ci.v01.chr06G11460	OF11998	78.5174	78.6733	69.406	70.4336	57.2669	41.7658	46.4658	48.4637	2.90537
Ci.v01.chr02G13760	1.59811	2.5498	43.564	6.97254e-05	0.000772097		Ci.v01.chr02G13760	OF24523	6.33116	10.3926	6.81421	8.57705	2.8633	2.74562	2.85148	3.37645	0.144419
Ci.v01.chr03G09720	2.00474	3.10778	43.56	6.97514e-05	0.000772097		Ci.v01.chr03G09720	OF25211	26.9185	33.782	34.0424	42.4166	13.3534	3.80163	8.35405	8.41877	0.690786
Ci.v01.ContigUN06690	0.53243	6.20082	43.5501	6.98152e-05	0.000772346		Ci.v01.ContigUN06690	OF30259	195.434	182.232	186.626	197.962	118.674	131.69	127.253	144.119	93.8132
Ci.v01.chr09G06620	-1.7758	3.44248	43.5395	6.98844e-05	0.000772654		Ci.v01.chr09G06620	OF22988	12.8135	18.6175	13.054	13.1485	32.3719	39.4145	48.9619	74.3164	28.1652
Ci.v01.chr12G03100	-0.519411	5.69883	43.5273	6.9963e-05	0.000773066		Ci.v01.chr12G03100	OF20035	16.7821	17.9028	17.911	16.1081	24.0695	22.7991	23.6695	27.048	17.7188
Ci.v01.chr05G20140	-0.881033	3.59517	43.5157	7.00389e-05	0.000773186		Ci.v01.chr05G20140	OF16532	6.30017	6.17485	6.04573	7.61099	14.6672	10.3959	12.2438	11.4187	6.47308
Ci.v01.chr09G04170	-1.0836	5.92656	43.5079	7.00894e-05	0.000773186		Ci.v01.chr09G04170	OF07658	22.9254	22.5852	30.0953	17.6153	58.1226	51.835	43.0286	41.9789	8.05469
Ci.v01.chr05G06630	-1.30067	1.74254	43.5066	7.00979e-05	0.000773186		Ci.v01.chr05G06630	OF14370	0.771777	1.01829	0.679632	1.04394	2.28106	1.94572	2.39962	1.90233	1.29636
Ci.v01.chr09G12050	-0.669829	5.75902	43.457	7.04222e-05	0.000776305		Ci.v01.chr09G12050	OF23531	41.2085	33.5321	32.7826	34.956	50.7651	54.3516	63.8749	55.7911	57.3689
Ci.v01.chr10G01200	1.21627	2.37786	43.4454	7.04978e-05	0.000776681		Ci.v01.chr10G01200	OF02344	6.88079	5.5876	5.60348	5.20961	2.00757	2.927	2.44357	2.51847	1.23759
Ci.v01.chr15G03910	0.762395	5.56078	43.3732	7.09737e-05	0.000781463		Ci.v01.chr15G03910	OF04832	62.2926	64.0924	68.3444	64.1059	47.6271	31.3001	33.4673	38.8638	32.254
Ci.v01.chr06G13240	0.738921	4.70663	43.342	7.11805e-05	0.000782685		Ci.v01.chr06G13240	OF11820	33.939	37.9297	41.0062	46.918	27.5727	22.4335	22.9656	21.9696	17.9528
Ci.v01.chr05G04560	0.417954	5.7245	43.3407	7.11888e-05	0.000782685		Ci.v01.chr05G04560	OF14852	37.2107	41.7472	37.9246	40.5593	30.4349	27.9844	31.1057	27.512	23.7544
Ci.v01.chr07G12700	0.715312	4.66854	43.3375	7.12103e-05	0.000782685		Ci.v01.chr07G12700	OF06204	21.9641	21.629	25.4542	27.1812	16.3208	13.903	15.4253	12.4671	15.2054
Ci.v01.chr07G01800	1.37332	4.01073	43.2936	7.15022e-05	0.000784812		Ci.v01.chr07G01800	OF19631	16.2739	19.0889	19.7477	18.0295	8.66259	4.29042	6.00128	9.01766	0.488485
Ci.v01.chr08G08140	1.03713	3.94469	43.2913	7.15175e-05	0.000784812		Ci.v01.chr08G08140	OF13242	15.1858	15.3909	15.867	16.3963	9.79249	5.83591	6.32847	8.46849	3.36281
Ci.v01.chr01G25890	0.529762	6.03103	43.2895	7.15298e-05	0.000784812		Ci.v01.chr01G25890	OF07838	79.2276	66.2944	66.9764	73.549	48.7094	51.1452	46.1144	50.8523	36.8839
Ci.v01.chr10G09860	0.889099	5.64712	43.256	7.17538e-05	0.000786809		Ci.v01.chr10G09860	OF27968	92.8808	110.727	95.6761	97.1183	54.0454	60.9389	38.9463	57.6749	23.3353
Ci.v01.chr03G12070	-0.741619	4.90274	43.2295	7.19314e-05	0.00078811		Ci.v01.chr03G12070	OF17290	29.3695	22.2307	24.0201	31.1554	44.4527	45.5196	41.7831	43.0767	37.5308
Ci.v01.chr01G10470	-1.63873	2.02371	43.2248	7.19628e-05	0.00078811		Ci.v01.chr01G10470	OF01405	2.48666	3.37616	3.73355	3.12182	9.33702	14.0218	7.71094	8.22778	10.912
Ci.v01.chr03G02020	0.923578	4.69572	43.2195	7.19989e-05	0.00078811		Ci.v01.chr03G02020	OF09255	18.0883	22.7357	19.3773	20.9229	8.56843	9.06056	12.2307	12.4483	6.25622
Ci.v01.chr08G14240	-0.896707	4.00147	43.1955	7.21606e-05	0.000789418		Ci.v01.chr08G14240	OF10832	15.114	17.5317	20.2126	14.4748	35.9471	26.7959	31.1696	30.5818	37.5123
Ci.v01.chr06G09310	0.557313	6.04228	43.1598	7.24015e-05	0.000791589		Ci.v01.chr06G09310	OF12213	61.7487	65.2937	63.3289	65.1843	44.1991	46.8495	36.6806	43.9686	40.0605
Ci.v01.chr08G02400	-1.37259	5.09819	43.1436	7.25115e-05	0.000792329		Ci.v01.chr08G02400	OF21867	17.3171	20.3973	11.183	21.5359	37.8232	37.987	60.355	44.4643	254.003
Ci.v01.chr01G06060	0.585638	8.16919	43.1237	7.26468e-05	0.000793344		Ci.v01.chr01G06060	OF24227	66.5528	78.9074	74.9604	81.9619	52.8592	49.3912	44.2428	52.9593	30.5019
Ci.v01.chr06G10090	-1.19721	5.82957	43.1018	7.27959e-05	0.000794507		Ci.v01.chr06G10090	OF12135	7.897	12.0406	9.30629	9.77862	29.2576	17.1569	25.5549	17.4468	8.36842
Ci.v01.chr07G13900	0.98372	4.15906	43.0949	7.28432e-05	0.00079456		Ci.v01.chr07G13900	OF06084	44.6987	45.2732	47.6845	47.5444	25.1501	16.0687	28.5102	23.3608	11.4706
Ci.v01.ContigUN04480	0.651723	6.19613	43.0469	7.31714e-05	0.000797675		Ci.v01.ContigUN04480	OF30038	192.723	155.427	169.939	208.845	114.05	129.62	106.28	135.792	74.5305
Ci.v01.chr16G05800	-0.574488	4.90699	42.9873	7.35816e-05	0.000801521		Ci.v01.chr16G05800	OF29279	58.5735	63.3116	71.2085	60.8678	91.2646	89.0309	102.899	91.7727	115.851
Ci.v01.chr10G05270	-1.49267	3.878	42.9832	7.36099e-05	0.000801521		Ci.v01.chr10G05270	OF07221	4.18219	4.44084	3.96763	5.17226	12.0827	17.9351	8.2578	11.0165	37.84
Ci.v01.chr15G07960	0.990342	3.13827	42.9706	7.36967e-05	0.000801999		Ci.v01.chr15G07960	OF05237	10.7705	8.86992	8.61038	12.1881	5.28842	5.03809	5.20742	4.59179	4.61544
Ci.v01.chr01G03170	-0.59167	4.40571	42.9454	7.38717e-05	0.000803161		Ci.v01.chr01G03170	OF16831	11.1457	10.606	9.34817	9.90143	14.6887	15.5384	15.0413	15.9074	13.7709
Ci.v01.chr10G05450	1.20336	5.5802	42.9428	7.38894e-05	0.000803161		Ci.v01.chr10G05450	OF07239	41.9637	55.585	54.0041	64.4988	29.0025	15.5833	21.6896	26.7825	1.39052
Ci.v01.chr16G07530	0.930988	2.96047	42.9233	7.40251e-05	0.000804168		Ci.v01.chr16G07530	OF29452	8.17222	13.8739	8.80395	9.80151	5.10608	5.64814	5.4333	5.2648	6.91477
Ci.v01.chr02G04260	-1.12817	3.39804	42.9019	7.4174e-05	0.00080471		Ci.v01.chr02G04260	OF10223	6.56564	6.39869	5.84075	4.73503	12.5781	15.9783	10.9986	11.3917	28.0379
Ci.v01.chr09G02560	0.462204	7.49396	42.8992	7.41933e-05	0.00080471		Ci.v01.chr09G02560	OF07497	318.176	340.455	341.319	330.096	225.422	239.999	234.093	256.453	181.393
Ci.v01.chr02G02320	-1.16961	7.98802	42.8936	7.42322e-05	0.00080471		Ci.v01.chr02G02320	OF09082	410.162	471.076	499.875	373.272	1031.85	791.705	1357.67	748.397	989.175
Ci.v01.chr04G15430	-1.10346	2.91911	42.8915	7.42472e-05	0.00080471		Ci.v01.chr04G15430	OF20555	3.08608	2.19777	2.82097	2.91031	6.64775	5.34392	6.65995	4.87386	5.18005
Ci.v01.chr04G24800	0.814981	5.40945	42.8675	7.44144e-05	0.000806055		Ci.v01.chr04G24800	OF04114	59.5021	59.2908	72.8645	66.8961	40.5851	37.3533	28.349	39.2615	31.7515
Ci.v01.chr05G12900	-1.02859	3.52273	42.839	7.46145e-05	0.000807755		Ci.v01.chr05G12900	OF14670	21.0403	15.664	16.8729	15.3965	40.7494	30.7687	39.6375	29.3244	14.3394
Ci.v01.chr03G08820	-0.554265	4.60132	42.7474	7.52616e-05	0.000814121		Ci.v01.chr03G08820	OF25121	34.6819	30.6404	28.2378	30.3236	48.8569	42.3915	45.6078	39.9247	35.2338
Ci.v01.chr07G15160	-0.753954	5.02971	42.7434	7.52896e-05	0.000814121		Ci.v01.chr07G15160	OF05958	12.0828	11.04	9.97375	9.33342	16.063	20.357	16.5299	17.7327	24.3655
Ci.v01.chr02G04040	0.442851	5.81574	42.7171	7.54766e-05	0.000815381		Ci.v01.chr02G04040	OF10201	40.7585	40.0218	42.2264	41.8122	33.6941	29.1201	29.7214	27.6945	28.0989
Ci.v01.chr05G17760	0.637123	4.10531	42.7148	7.54934e-05	0.000815381		Ci.v01.chr05G17760	OF25746	117.457	113.394	112.6	110.358	65.2833	71.1366	74.9875	77.4298	69.5967
Ci.v01.chr05G15610	1.18841	3.61912	42.6934	7.56459e-05	0.000816556		Ci.v01.chr05G15610	OF25961	62.7373	50.0604	58.3936	77.367	24.731	25.2149	35.5752	22.5634	18.8997
Ci.v01.chr06G11830	-1.60598	2.42996	42.6857	7.5701e-05	0.00081668		Ci.v01.chr06G11830	OF11961	0.326592	0.53516	0.69599	0.69854	1.61513	1.69065	1.534	2.02616	2.08185
Ci.v01.chr16G11350	-1.00396	5.59892	42.6141	7.62144e-05	0.000821744		Ci.v01.chr16G11350	OF02143	84.7984	50.6166	59.7	62.0092	123.63	118.748	152.376	116.84	67.3641
Ci.v01.chr01G10330	-0.613833	5.47521	42.5751	7.64966e-05	0.000824312		Ci.v01.chr01G10330	OF01391	37.0065	39.579	41.5922	39.5412	66.0228	64.016	50.4365	58.6587	76.1705
Ci.v01.chr08G13330	0.8413	5.18181	42.5628	7.65855e-05	0.000824795		Ci.v01.chr08G13330	OF10741	31.461	27.7739	31.5707	37.8142	19.02	14.3987	16.8317	20.8837	5.88895
Ci.v01.chr07G12660	0.644635	5.56286	42.5171	7.69176e-05	0.000827893		Ci.v01.chr07G12660	OF06208	22.8512	22.2619	22.8511	27.5796	16.5841	12.9816	16.9088	14.0961	20.3995
Ci.v01.chr05G07610	-1.09037	3.1391	42.4901	7.71142e-05	0.000829532		Ci.v01.chr05G07610	OF14468	1.54486	2.29895	2.24468	2.1293	5.28026	3.85067	4.37787	3.87933	4.48548
Ci.v01.chr15G13160	-0.89998	3.26024	42.4688	7.72705e-05	0.000830735		Ci.v01.chr15G13160	OF00022	1.72058	1.42067	1.36364	1.35277	3.00822	2.03873	2.61063	2.61648	2.36985
Ci.v01.chr07G09120	0.909156	2.75753	42.4354	7.75155e-05	0.00083289		Ci.v01.chr07G09120	OF06562	2.71362	2.63006	2.90529	2.85556	1.41699	1.56229	1.58482	1.29081	1.36343
Ci.v01.chr07G15470	-0.712904	4.39923	42.4043	7.77447e-05	0.000834874		Ci.v01.chr07G15470	OF05927	14.4184	12.6047	13.7813	13.8237	26.1756	21.408	22.751	18.4708	31.0611
Ci.v01.chr09G05360	0.879971	4.71003	42.3838	7.78961e-05	0.000836019		Ci.v01.chr09G05360	OF25363	34.7282	40.7899	28.9186	34.2784	21.6913	16.8258	15.3505	20.7192	3.58825
Ci.v01.chr16G09060	-0.545211	5.18378	42.3531	7.81239e-05	0.000837983		Ci.v01.chr16G09060	OF01914	21.9928	24.7457	23.0103	26.7233	33.6617	31.843	37.5122	36.3511	54.1058
Ci.v01.chr08G00160	-1.23595	6.26071	42.2982	7.85327e-05	0.000841885		Ci.v01.chr08G00160	OF09003	41.1568	55.0206	54.9458	49.1873	143.678	75.6386	146.801	103.295	43.4432
Ci.v01.chr11G03890	-3.55224	2.46365	42.2841	7.86384e-05	0.000842535		Ci.v01.chr11G03890	OF07716	3.86122	1.94679	0.863133	4.41936	27.2014	19.2194	79.9128	30.5748	2.19517
Ci.v01.chr01G25010	-0.657585	4.09577	42.2656	7.87764e-05	0.00084353		Ci.v01.chr01G25010	OF03334	6.83477	7.35973	5.73787	7.59185	10.5714	10.7758	10.701	10.0161	15.119
Ci.v01.chr09G13150	-0.633326	4.23544	42.2502	7.88919e-05	0.000844283		Ci.v01.chr09G13150	OF23641	18.9121	16.6016	18.3196	17.9255	26.896	29.3334	29.2728	24.8198	31.0795
Ci.v01.chr12G05480	-0.97917	4.71814	42.2189	7.91277e-05	0.000845222		Ci.v01.chr12G05480	OF31838	42.0982	43.4656	33.6467	32.7483	72.5641	90.4083	59.7095	73.5601	65.9535
Ci.v01.chr01G22490	0.647523	7.23978	42.2184	7.91317e-05	0.000845222		Ci.v01.chr01G22490	OF09871	143.064	154.306	149.597	144.724	111.011	78.8098	103.059	82.134	74.8568
Ci.v01.chr04G08360	-0.631977	5.43701	42.2161	7.9149e-05	0.000845222		Ci.v01.chr04G08360	OF29565	34.8367	39.0412	35.557	32.3238	49.5334	59.7954	50.8217	57.877	56.3031
Ci.v01.chr05G07550	-1.94069	2.45546	42.2027	7.92502e-05	0.000845222		Ci.v01.chr05G07550	OF14462	3.04131	5.69549	5.42688	4.76338	15.6856	18.7919	26.862	11.034	13.7526
Ci.v01.chr10G05260	0.609081	5.8525	42.1981	7.92851e-05	0.000845222		Ci.v01.chr10G05260	OF07220	205.854	188.219	187.578	208.267	108.527	137.173	135.723	130.971	98.588
Ci.v01.chr09G11570	-0.621006	6.71894	42.197	7.92928e-05	0.000845222		Ci.v01.chr09G11570	OF23483	18.5662	19.9529	17.1244	15.2456	26.9206	25.0917	30.7572	25.2394	37.5121
Ci.v01.chr09G03890	1.12499	3.14167	42.1966	7.92961e-05	0.000845222		Ci.v01.chr09G03890	OF07630	17.0336	20.8391	21.9196	20.1184	11.9559	7.35572	9.41188	7.65641	2.87158
Ci.v01.chr05G12930	-0.697977	5.32592	42.1719	7.94828e-05	0.000846156		Ci.v01.chr05G12930	OF14667	53.3508	40.8055	44.6073	45.6443	83.2156	62.2957	79.3892	72.0555	64.7482
Ci.v01.chr09G12600	-1.73214	1.95446	42.1707	7.9492e-05	0.000846156		Ci.v01.chr09G12600	OF23586	2.52401	2.68564	1.66699	3.73417	10.507	6.04509	10.0451	8.54118	3.60365
Ci.v01.chr12G01560	-0.914173	4.29158	42.1671	7.95194e-05	0.000846156		Ci.v01.chr12G01560	OF19881	12.2953	11.57	11.2583	9.27232	22.4084	16.1722	24.7149	19.7902	17.6316
Ci.v01.chr03G04360	0.928204	4.89907	42.1426	7.97055e-05	0.000847653		Ci.v01.chr03G04360	OF24675	26.7912	34.5282	32.0207	31.9615	21.9675	13.4585	14.639	15.3008	5.89828
Ci.v01.chr15G04620	1.11632	3.41694	42.1182	7.98911e-05	0.000848939		Ci.v01.chr15G04620	OF04903	14.6848	21.2427	14.9061	17.4994	10.1468	6.9905	6.73663	7.43538	3.41189
Ci.v01.chr07G05970	1.09631	1.98602	42.1148	7.99173e-05	0.000848939		Ci.v01.chr07G05970	OF21839	7.35929	7.90427	7.75771	7.64889	3.86546	2.8012	3.55339	3.87933	0.399929
Ci.v01.chr09G06070	-0.601582	5.19949	42.0934	8.00805e-05	0.000850191		Ci.v01.chr09G06070	OF22933	14.4554	15.9499	13.334	12.7334	22.4189	22.9648	20.372	19.7955	19.7968
Ci.v01.chr02G09610	-1.3863	8.08098	42.0521	8.03973e-05	0.000852694		Ci.v01.chr02G09610	OF12994	365.597	223.528	252.112	230.656	541.997	621.085	654.869	953.916	1548.57
Ci.v01.ContigUN05540	-1.65528	1.85717	42.0508	8.04075e-05	0.000852694		Ci.v01.ContigUN05540	OF30144	1.97402	2.54153	1.27478	1.60627	5.27288	5.93055	7.50159	4.46023	10.0302
Ci.v01.chr12G01400	0.727002	3.56827	42.0369	8.05142e-05	0.000853341		Ci.v01.chr12G01400	OF19865	20.0207	23.7734	22.5353	21.8426	12.5991	12.7172	14.4853	12.9527	11.5728
Ci.v01.chr15G03100	-0.741822	4.36551	42.0095	8.07254e-05	0.000855095		Ci.v01.chr15G03100	OF04751	8.31806	7.25609	6.85226	6.90893	11.2965	14.064	11.9631	11.239	17.6022
Ci.v01.chr09G11780	0.542963	5.59091	42.0003	8.07965e-05	0.000855181		Ci.v01.chr09G11780	OF23504	47.0664	51.1322	54.7231	55.2907	31.8194	35.1675	36.3553	37.194	32.4091
Ci.v01.chr02G14820	-0.425118	6.83994	41.9967	8.0825e-05	0.000855181		Ci.v01.chr02G14820	OF32365	25.1886	26.493	24.5115	25.3611	33.931	31.1825	37.5553	32.4751	45.1149
Ci.v01.chr09G10520	-0.670448	7.15442	41.9774	8.09745e-05	0.000856278		Ci.v01.chr09G10520	OF23378	48.9062	46.5748	50.2026	43.7194	65.2441	67.576	82.6233	83.8239	104.356
Ci.v01.chr03G07330	1.02379	4.27922	41.9684	8.10438e-05	0.000856526		Ci.v01.chr03G07330	OF24972	18.8232	22.8882	23.6781	24.4335	11.6121	7.67298	14.2466	10.9329	7.48718
Ci.v01.chr16G01690	-0.728657	4.15882	41.9543	8.11538e-05	0.000857204		Ci.v01.chr16G01690	OF08448	9.44774	11.9687	9.58239	8.99262	16.3887	14.8983	17.4361	16.8561	9.70368
Ci.v01.chr12G10900	-0.909835	6.45373	41.9477	8.12048e-05	0.000857258		Ci.v01.chr12G10900	OF31296	22.6761	24.9767	21.6613	24.2746	38.8927	57.6053	40.1908	37.1161	101.79
Ci.v01.chr12G01460	1.24091	3.66513	41.9387	8.12752e-05	0.000857518		Ci.v01.chr12G01460	OF19871	23.6437	17.3476	19.3137	23.5462	7.75643	11.0912	9.8969	6.4058	10.514
Ci.v01.chr06G13180	1.16547	4.97087	41.9276	8.13616e-05	0.000857945		Ci.v01.chr06G13180	OF11826	41.7582	43.9879	50.7154	47.3643	28.6821	14.3292	17.095	21.4434	2.77643
Ci.v01.chr12G05320	1.38951	3.32179	41.9121	8.14825e-05	0.000858736		Ci.v01.chr12G05320	OF31854	7.09381	8.62691	8.12853	9.61372	3.08986	4.35835	2.13031	2.98168	2.15787
Ci.v01.chr12G11550	-0.528445	6.06664	41.8929	8.16325e-05	0.000859832		Ci.v01.chr12G11550	OF31231	17.0473	20.543	18.133	17.9885	25.9442	28.7714	26.4517	24.0644	43.3499
Ci.v01.chr08G13760	0.50404	7.83102	41.8821	8.17168e-05	0.000860234		Ci.v01.chr08G13760	OF10784	346.202	308.851	329.288	360.367	258.594	210.731	233.487	237.272	193.075
Ci.v01.ContigUN09980	-1.17848	4.58412	41.8383	8.20609e-05	0.000862899		Ci.v01.ContigUN09980	OF30588	15.566	13.0993	12.0245	10.9941	22.9173	38.857	26.8362	26.9837	27.2441
Ci.v01.chr05G08340	1.39925	2.9866	41.8382	8.20622e-05	0.000862899		Ci.v01.chr05G08340	OF14541	9.60665	13.5319	14.889	12.9732	6.19681	3.16605	4.79985	4.99059	0.385869
Ci.v01.chr05G11230	-0.576151	5.19695	41.789	8.24504e-05	0.000866494		Ci.v01.chr05G11230	OF15917	23.7478	26.7977	23.2987	22.424	36.917	33.1539	40.4855	31.7887	36.3965
Ci.v01.chr13G01330	0.595672	6.91106	41.6674	8.34212e-05	0.000875824		Ci.v01.chr13G01330	OF14115	410.289	339.045	403.711	425.05	268.737	231.381	253.221	281.986	201.681
Ci.v01.chr04G12310	1.12671	3.45838	41.6661	8.34319e-05	0.000875824		Ci.v01.chr04G12310	OF20243	7.33261	10.4727	9.89006	9.36525	5.48277	3.77523	4.31732	3.36972	1.3291
Ci.v01.chr04G12240	1.16057	6.1913	41.6525	8.35407e-05	0.000876097		Ci.v01.chr04G12240	OF20236	35.147	53.7685	46.6411	43.9788	25.6297	14.3993	17.0059	22.5671	1.55491
Ci.v01.chr06G14360	-0.390608	6.36488	41.6512	8.35516e-05	0.000876097		Ci.v01.chr06G14360	OF09398	28.2264	29.2019	28.3925	26.6307	35.6749	36.8763	37.7732	35.7221	58.1105
Ci.v01.chr12G15990	-3.18065	1.68054	41.5649	8.42501e-05	0.000882926		Ci.v01.chr12G15990	OF09035	0.403495	1.2279	0.586279	0.938072	4.06481	14.0804	5.79604	5.56281	62.8107
Ci.v01.chr03G19960	-0.881661	7.91375	41.5516	8.43583e-05	0.000883564		Ci.v01.chr03G19960	OF17618	101.526	100.037	101.371	104.955	175.823	242.692	152.997	171.204	165.86
Ci.v01.chr08G15920	0.517446	6.5554	41.5399	8.44533e-05	0.000884065		Ci.v01.chr08G15920	OF00631	227.969	197.429	237.701	231.97	166.555	143.544	164.772	145.206	130.831
Ci.v01.chr12G13890	-1.36285	8.55696	41.5058	8.47321e-05	0.000886356		Ci.v01.chr12G13890	OF30997	267.315	338.544	374.366	307.26	1016.8	623.21	1099.28	555.407	77.2261
Ci.v01.chr06G11630	1.41702	7.64221	41.5015	8.4767e-05	0.000886356		Ci.v01.chr06G11630	OF11981	177.845	276.842	216.75	232.731	71.8081	81.9072	124.686	56.816	33.2646
Ci.v01.chr11G03710	-0.435875	5.15186	41.4472	8.52136e-05	0.000890528		Ci.v01.chr11G03710	OF20121	48.6238	48.0105	45.8725	44.3603	66.3737	61.9896	63.998	58.2456	33.1049
Ci.v01.chr02G05520	-1.21953	5.2504	41.4114	8.55096e-05	0.000893122		Ci.v01.chr02G05520	OF10349	119.13	67.4727	83.874	85.9254	174.828	259.999	182.851	202.962	113.278
Ci.v01.chr09G01590	0.835442	7.29492	41.3998	8.56057e-05	0.000893626		Ci.v01.chr09G01590	OF07400	453.859	543.281	542.656	545.465	258.55	229.151	329.396	339.902	16.1676
Ci.v01.ContigUN39410	-2.25147	2.0724	41.3461	8.60521e-05	0.000897422		Ci.v01.ContigUN39410	OF08774	2.95376	1.93604	6.72385	4.12026	8.11532	20.6149	12.5268	11.4022	22.2397
Ci.v01.chr04G02640	0.543915	6.00232	41.3445	8.60654e-05	0.000897422		Ci.v01.chr04G02640	OF26232	24.0147	22.3727	27.2098	25.6484	15.8617	17.0194	16.5927	17.8806	15.911
Ci.v01.chr14G02580	-0.883889	5.69526	41.3207	8.6264e-05	0.000898573		Ci.v01.chr14G02580	OF11100	9.66229	12.7818	11.7512	12.2087	27.8295	17.2711	19.7466	20.3142	9.38696
Ci.v01.chr08G00620	-0.806788	4.84395	41.3198	8.62719e-05	0.000898573		Ci.v01.chr08G00620	OF08957	13.9073	10.0202	9.3168	10.5157	17.9344	19.8646	25.2495	21.0251	12.9682
Ci.v01.ContigUN30840	-0.821923	4.98916	41.3137	8.63228e-05	0.000898603		Ci.v01.ContigUN30840	OF00140	12.3512	15.2825	14.998	12.3884	26.7435	26.2194	18.7076	23.3933	32.357
Ci.v01.chr16G00690	0.540368	6.28714	41.3067	8.63815e-05	0.000898714		Ci.v01.chr16G00690	OF03168	73.801	74.6914	69.4832	85.3357	48.126	56.3447	50.7596	51.097	23.1767
Ci.v01.chr07G10760	0.451801	5.35567	41.2897	8.6524e-05	0.000899696		Ci.v01.chr07G10760	OF06398	19.7105	21.1399	20.1224	20.9354	15.0132	15.9577	13.9231	14.3566	10.4138
Ci.v01.chr14G08720	-0.844672	5.75411	41.281	8.65969e-05	0.000899696		Ci.v01.chr14G08720	OF32679	11.2476	14.5681	12.815	12.8096	28.724	19.5349	24.8999	18.5805	39.2063
Ci.v01.chr10G03550	-1.3143	2.04834	41.2783	8.66203e-05	0.000899696		Ci.v01.chr10G03550	OF17837	4.00973	3.02448	3.56042	3.10736	10.2005	9.57537	6.80613	7.26835	3.08695
Ci.v01.chr07G01210	1.44507	3.50394	41.2568	8.68008e-05	0.00090107		Ci.v01.chr07G01210	OF25387	11.3646	8.4205	10.147	13.785	3.30338	5.25272	2.92923	4.35976	5.43212
Ci.v01.chr05G15590	-0.773306	4.73596	41.2417	8.6928e-05	0.00090189		Ci.v01.chr05G15590	OF25963	17.0377	15.4582	14.5689	14.8061	26.203	31.8794	23.3085	23.3811	45.3205
Ci.v01.chr06G15160	0.827164	5.27611	41.2077	8.72158e-05	0.000904374		Ci.v01.chr06G15160	OF09478	25.405	24.5785	28.0356	28.784	19.2905	12.3739	13.0516	15.1478	1.55972
Ci.v01.chr15G08990	1.1188	3.07762	41.1937	8.73349e-05	0.000905107		Ci.v01.chr15G08990	OF05340	8.75787	9.00443	8.59436	8.88959	4.66559	3.06899	3.34118	4.94538	0.37017
Ci.v01.chr06G02740	-1.23456	4.28582	41.1768	8.74784e-05	0.000906093		Ci.v01.chr06G02740	OF02870	6.842	8.59171	9.29923	8.33563	20.8868	13.7281	26.557	15.9894	31.1635
Ci.v01.chr04G04780	-2.09872	3.7388	41.1641	8.75866e-05	0.00090671		Ci.v01.chr04G04780	OF26446	6.34017	4.4926	9.29528	2.86834	29.5815	29.7003	20.0043	18.5843	96.8828
Ci.v01.chr14G09420	0.662973	5.39216	41.1351	8.78345e-05	0.000908774		Ci.v01.chr14G09420	OF32749	42.673	50.2559	48.5512	50.4299	35.7655	27.6707	31.999	25.2729	24.2454
Ci.v01.chr09G03410	-0.457566	5.07251	41.059	8.8488e-05	0.000915028		Ci.v01.chr09G03410	OF07582	15.6037	15.6871	15.075	16.1526	22.6762	21.7499	21.6838	18.9457	28.6408
Ci.v01.chr01G23860	0.640317	5.67246	41.0303	8.87364e-05	0.00091709		Ci.v01.chr01G23860	OF10008	61.7271	66.7998	72.6175	80.615	46.105	45.5237	39.3775	47.8981	61.3885
Ci.v01.chr10G01210	0.448741	5.25174	41.023	8.87993e-05	0.000917233		Ci.v01.chr10G01210	OF02343	122.784	136.817	138.906	136.513	94.8129	97.3766	103.099	93.071	72.2033
Ci.v01.chr01G06670	-1.00835	4.92426	40.9762	8.92057e-05	0.000920709		Ci.v01.chr01G06670	OF24288	41.6769	29.6949	29.8958	30.0567	59.5339	80.9834	56.2961	64.438	102.375
Ci.v01.chr03G20990	1.20839	4.07333	40.968	8.92772e-05	0.000920709		Ci.v01.chr03G20990	OF17515	11.7251	11.2786	13.4122	13.918	7.10982	3.95814	4.19719	6.32617	0.70242
Ci.v01.chr12G13090	0.480925	5.84323	40.9673	8.92836e-05	0.000920709		Ci.v01.chr12G13090	OF31077	52.7679	56.2143	56.624	61.7065	37.3874	40.4249	43.8036	39.6706	28.724
Ci.v01.chr03G18380	0.741995	3.51024	40.9588	8.93575e-05	0.000920964		Ci.v01.chr03G18380	OF28688	6.32318	7.05525	7.48211	7.85203	4.23047	4.34011	4.21301	4.24565	1.81894
Ci.v01.chr06G01940	0.450575	5.02269	40.9328	8.95847e-05	0.000922797		Ci.v01.chr06G01940	OF02950	34.1791	33.0622	32.5285	34.0109	24.9075	22.1904	26.3815	23.7134	28.6272
Ci.v01.chr06G03350	0.591081	5.99954	40.9191	8.9705e-05	0.000923264		Ci.v01.chr06G03350	OF02809	116.125	95.4592	114.793	122.886	81.8684	71.1306	68.1066	73.4088	62.5889
Ci.v01.chr16G03830	-0.394322	8.07136	40.9164	8.97288e-05	0.000923264		Ci.v01.chr16G03830	OF29082	75.8536	83.7192	78.9607	79.5107	110.921	99.922	102.29	100.936	127.371
Ci.v01.chr04G00280	-0.402634	5.85963	40.8872	8.99859e-05	0.000925399		Ci.v01.chr04G00280	OF18570	52.845	52.8093	52.237	49.7897	73.8682	66.633	64.8964	66.7483	58.8127
Ci.v01.chr03G20000	-0.891549	4.27998	40.8715	9.01242e-05	0.000926312		Ci.v01.chr03G20000	OF17614	18.7121	16.9435	19.0221	19.6003	34.2737	29.0825	44.822	29.5774	61.0741
Ci.v01.chr09G10180	-0.578256	6.63187	40.8329	9.0465e-05	0.00092913		Ci.v01.chr09G10180	OF23344	50.3004	45.6791	47.3814	42.0224	71.8566	72.3697	59.5872	70.3623	25.4161
Ci.v01.chr01G04130	-0.810758	6.3282	40.8258	9.05284e-05	0.00092913		Ci.v01.chr01G04130	OF24034	41.2449	58.8462	58.85	52.6055	107.94	94.1624	86.9314	79.6013	176.174
Ci.v01.chr01G02330	-0.683422	3.94104	40.8236	9.05474e-05	0.00092913		Ci.v01.chr01G02330	OF16915	11.8383	12.9442	11.6153	11.6482	18.7456	20.2627	20.8973	16.5666	13.6884
Ci.v01.chr13G07100	0.882415	5.08336	40.7894	9.08518e-05	0.000931742		Ci.v01.chr13G07100	OF01001	51.9613	64.7785	61.971	57.6317	40.7103	23.7851	31.0459	31.7466	17.5737
Ci.v01.chr07G13040	-1.37531	4.36403	40.7556	9.11537e-05	0.000934326		Ci.v01.chr07G13040	OF06170	15.6304	12.8893	11.6136	14.2877	37.8198	47.0405	22.1123	32.6499	47.4221
Ci.v01.chr15G01550	-2.12604	2.82666	40.7322	9.13625e-05	0.000935953		Ci.v01.chr15G01550	OF32184	1.89162	2.00428	1.78413	1.24989	6.38244	12.0102	4.04066	7.45765	38.0781
Ci.v01.chr09G15450	0.86656	4.34357	40.7034	9.16219e-05	0.000937755		Ci.v01.chr09G15450	OF23871	32.5885	25.1005	24.3665	24.1606	12.3781	15.5483	14.587	14.7	12.001
Ci.v01.chr12G08980	-0.510803	4.29865	40.7015	9.16388e-05	0.000937755		Ci.v01.chr12G08980	OF31488	15.6112	16.4198	14.4316	15.5782	22.3922	20.8228	22.4298	21.7518	45.6375
Ci.v01.chr15G02020	-1.08055	6.26971	40.6848	9.17894e-05	0.000938782		Ci.v01.chr15G02020	OF32231	76.1268	112.772	105.546	92.6805	187.202	269.399	185.899	167.177	469.753
Ci.v01.chr09G02750	0.432325	6.38615	40.6634	9.19825e-05	0.000939742		Ci.v01.chr09G02750	OF07516	74.07	82.1396	87.6317	85.256	60.8817	60.3906	60.805	60.0447	63.4188
Ci.v01.chr11G03420	-2.34554	4.29217	40.6633	9.19838e-05	0.000939742		Ci.v01.chr11G03420	OF20092	7.4513	12.1226	6.76672	5.71668	33.779	72.1516	28.2029	26.7092	117.369
Ci.v01.chr04G16600	0.657223	5.82572	40.6385	9.2208e-05	0.000941215		Ci.v01.chr04G16600	OF20672	145.425	132.089	136.366	129.428	89.5427	96.5594	70.2255	83.9888	66.8392
Ci.v01.chr12G02670	-0.470131	6.86026	40.6362	9.22286e-05	0.000941215		Ci.v01.chr12G02670	OF19992	70.2457	63.3282	66.0491	63.736	100.134	83.8861	95.321	82.7128	106.767
Ci.v01.chr04G21490	-0.484002	6.26944	40.6153	9.24182e-05	0.000941431		Ci.v01.chr04G21490	OF04445	25.0696	24.2917	25.321	22.7895	36.9669	29.4236	35.1958	33.6045	36.2497
Ci.v01.chr06G02070	-0.777745	6.51266	40.6133	9.24372e-05	0.000941431		Ci.v01.chr06G02070	OF02937	72.2893	76.9983	76.8136	68.8167	155.471	104.191	139.294	103.669	107.14
Ci.v01.ContigUN05920	0.774173	4.07858	40.6126	9.24427e-05	0.000941431		Ci.v01.ContigUN05920	OF30182	18.3414	17.6003	19.4677	18.871	10.8408	8.59761	11.0334	12.4938	3.42494
Ci.v01.chr12G10130	-1.44286	2.89446	40.6081	9.24841e-05	0.000941431		Ci.v01.chr12G10130	OF31373	3.97361	3.55158	2.15783	3.02338	9.81454	10.2961	6.53433	7.581	17.8543
Ci.v01.chr08G10790	0.523359	4.44858	40.6062	9.25016e-05	0.000941431		Ci.v01.chr08G10790	OF10487	48.8446	45.6047	49.7544	48.6766	32.6844	31.05	34.5918	34.7311	33.2292
Ci.v01.chr03G00180	-1.84838	2.60739	40.5659	9.28687e-05	0.000944654		Ci.v01.chr03G00180	OF00192	2.28042	5.69407	4.17249	5.30166	11.2544	14.0534	21.8382	15.7195	34.527
Ci.v01.chr03G14610	-0.790539	3.11111	40.4983	9.34896e-05	0.000950183		Ci.v01.chr03G14610	OF22210	18.0283	19.0152	15.8576	16.5726	29.9848	29.3079	28.916	30.8542	30.2473
Ci.v01.chr07G12130	-1.01994	5.23164	40.4957	9.3514e-05	0.000950183		Ci.v01.chr07G12130	OF06261	53.1391	51.1222	58.693	52.731	119.142	84.6152	145.247	85.9173	83.5161
Ci.v01.chr09G07070	2.55566	2.77657	40.4886	9.35795e-05	0.000950333		Ci.v01.chr09G07070	OF23033	5.42483	5.54741	4.84	6.27281	1.04593	1.28667	0.195302	1.18089	0.0329714
Ci.v01.chr16G05260	-0.838688	3.57212	40.4702	9.3749e-05	0.000951299		Ci.v01.chr16G05260	OF29225	8.3798	10.6712	10.5524	8.41618	16.9603	16.3446	15.8204	18.2535	15.5606
Ci.v01.chr08G09920	0.562228	6.23059	40.4565	9.38758e-05	0.000951299		Ci.v01.chr08G09920	OF13420	232.745	236.187	248.816	250.271	141.733	180.963	161.679	164.225	111.594
Ci.v01.chr04G12080	0.789432	4.70734	40.4558	9.38831e-05	0.000951299		Ci.v01.chr04G12080	OF20220	22.1878	29.3953	26.6942	26.5601	18.6446	12.4371	14.5851	14.4811	9.81282
Ci.v01.chr07G16460	0.598696	4.69602	40.454	9.38995e-05	0.000951299		Ci.v01.chr07G16460	OF05828	47.6901	54.8784	49.9644	57.654	32.8715	31.0913	38.9167	34.6043	36.1739
Ci.v01.chr02G11650	-0.413181	5.47862	40.4508	9.39291e-05	0.000951299		Ci.v01.chr02G11650	OF18735	12.0554	12.667	13.2009	13.3231	17.8295	16.8429	17.3461	15.6682	20.5681
Ci.v01.chr01G26480	-1.96034	2.66296	40.4394	9.40345e-05	0.000951851		Ci.v01.chr01G26480	OF07897	4.15149	4.07689	3.04058	2.07158	12.1479	9.26648	21.148	10.7024	20.2055
Ci.v01.chr05G18350	-1.77139	3.2814	40.4234	9.41835e-05	0.000952072		Ci.v01.chr05G18350	OF25687	8.01946	8.34339	5.54871	7.8128	20.1679	17.4151	22.5226	40.2465	8.93746
Ci.v01.chr10G09650	-2.01251	2.15583	40.4221	9.4196e-05	0.000952072		Ci.v01.chr10G09650	OF27989	4.93952	2.17654	3.37748	2.83716	18.627	11.0123	15.6351	8.41224	5.50283
Ci.v01.chr02G04290	1.23967	2.38855	40.4207	9.42091e-05	0.000952072		Ci.v01.chr02G04290	OF10226	6.90364	8.04273	7.15389	8.73421	2.79365	3.6361	2.56248	3.98417	0.444966
Ci.v01.chr04G02320	-0.667825	8.29382	40.3996	9.44057e-05	0.000953544		Ci.v01.chr04G02320	OF26200	326.493	322.037	325.551	292.002	455.12	541.485	435.84	554.406	679.129
Ci.v01.chr15G01440	-1.05147	2.94945	40.369	9.4691e-05	0.000955909		Ci.v01.chr15G01440	OF32173	7.76077	8.65098	8.83021	7.44622	21.548	13.551	16.0662	16.1907	7.05589
Ci.v01.chr08G01500	-1.40312	1.9094	40.3063	9.52803e-05	0.000961338		Ci.v01.chr08G01500	OF16022	0.758342	0.710076	0.760816	0.654845	1.78586	2.60375	1.58088	1.59313	1.00084
Ci.v01.chr02G06610	-0.90561	5.34773	40.2653	9.5668e-05	0.00096473		Ci.v01.chr02G06610	OF08140	53.5731	40.8929	34.9515	37.6464	66.0892	77.3859	81.5683	85.2334	156.609
Ci.v01.chr08G04470	-1.00536	5.67907	40.231	9.59942e-05	0.000967497		Ci.v01.chr08G04470	OF03606	72.0345	61.5215	62.6907	61.3623	108.748	97.672	140.892	164.483	61.4791
Ci.v01.chr04G23840	-0.788005	4.33007	40.2083	9.6211e-05	0.00096916		Ci.v01.chr04G23840	OF04210	13.5683	10.5557	13.0124	14.5638	21.452	21.653	21.0556	26.8647	56.1887
Ci.v01.chr12G03780	0.680075	3.75931	40.194	9.63468e-05	0.000970005		Ci.v01.chr12G03780	OF15097	14.0528	13.8017	13.4915	13.9977	8.63707	7.39009	9.3989	8.95508	3.2889
Ci.v01.chr06G17940	-0.842377	4.75111	40.1727	9.6551e-05	0.000971538		Ci.v01.chr06G17940	OF09756	23.7516	22.0758	21.9038	22.8213	53.4574	32.8935	37.0099	37.9411	52.7919
Ci.v01.ContigUN07600	-1.22901	5.09696	40.1201	9.70575e-05	0.000976109		Ci.v01.ContigUN07600	OF30350	5.50988	6.28777	5.73337	6.14467	13.8766	19.6571	11.346	9.93049	69.1159
Ci.v01.chr06G06890	0.698582	4.83364	40.084	9.74061e-05	0.000979088		Ci.v01.chr06G06890	OF02455	39.0498	36.0937	39.4498	44.0291	29.1626	24.6332	21.0938	22.0274	25.4698
Ci.v01.chr16G09170	0.41159	6.58605	40.0516	9.77204e-05	0.00098172		Ci.v01.chr16G09170	OF01925	92.6694	90.2278	96.116	96.5946	67.9645	71.4255	67.4518	72.7712	57.0939
Ci.v01.chr16G04690	0.676582	5.06018	40.0345	9.78874e-05	0.00098287		Ci.v01.chr16G04690	OF29168	75.5272	72.3094	78.641	84.3098	44.4289	40.9229	56.6291	51.2181	45.4713
Ci.v01.chr16G08170	0.812745	5.29729	40.019	9.80383e-05	0.000983856		Ci.v01.chr16G08170	OF16344	110.118	118.053	145.509	155.832	76.0014	63.2518	84.239	79.5745	60.2647
Ci.v01.ContigUN08080	-0.810179	3.45558	40.0122	9.81049e-05	0.000983996		Ci.v01.ContigUN08080	OF30398	7.90131	8.91959	6.50926	8.10318	14.2018	12.6966	13.2003	14.2528	14.9402
Ci.v01.chr02G02450	0.73445	4.26414	39.9901	9.83213e-05	0.000985638		Ci.v01.chr02G02450	OF09069	32.7194	32.5392	35.1122	36.7912	24.3833	21.5477	17.9438	17.9846	4.34643
Ci.v01.chr08G17180	-1.46943	2.54077	39.9775	9.84441e-05	0.00098634		Ci.v01.chr08G17180	OF11738	2.89969	5.26058	3.77438	3.03363	13.112	11.2245	8.34711	7.66222	9.20853
Ci.v01.chr09G16480	-0.652179	4.87348	39.9535	9.868e-05	0.000988174		Ci.v01.chr09G16480	OF23974	11.8107	12.7916	10.1822	13.363	17.126	18.633	21.2923	17.875	16.0394
Ci.v01.chr05G12790	-1.27192	9.50291	39.8733	9.94731e-05	0.000995583		Ci.v01.chr05G12790	OF14681	437.169	513.274	515.387	434.722	1229.92	1115.43	1531.48	684.729	205.541
Ci.v01.ContigUN11640	-0.753651	5.42223	39.8661	9.95451e-05	0.000995771		Ci.v01.ContigUN11640	OF21653	35.7312	39.798	40.6536	36.294	61.7743	61.6118	80.0483	52.0864	82.401
Ci.v01.chr05G00240	0.493677	4.40549	39.8337	9.98675e-05	0.000998227		Ci.v01.chr05G00240	OF32844	30.2183	32.5574	32.2737	34.136	23.5942	21.2189	23.1435	22.5216	30.959
Ci.v01.chr01G10640	-1.16491	3.46445	39.8308	9.98974e-05	0.000998227		Ci.v01.chr01G10640	OF01422	5.67343	3.78085	3.91133	5.18092	12.7789	7.93764	11.3743	9.11358	1.51101
Ci.v01.chr14G02960	0.952586	3.76264	39.8185	0.00010002	0.000998917		Ci.v01.chr14G02960	OF11138	8.59376	10.2132	10.5257	10.1434	5.373	3.85745	4.82328	6.15176	0.267186
Ci.v01.chr04G05990	1.0486	4.98014	39.8019	0.000100186	0.00100004		Ci.v01.chr04G05990	OF26567	41.7536	46.3094	39.6991	47.9985	22.9291	24.6394	13.7709	22.799	5.69351
Ci.v01.chr07G02480	-0.387143	6.75762	39.7917	0.000100288	0.00100025		Ci.v01.chr07G02480	OF19563	45.4972	49.8811	47.1879	50.8575	63.7283	59.8294	67.3424	59.6627	76.6696
Ci.v01.chr01G17300	-1.21321	4.07943	39.7873	0.000100333	0.00100025		Ci.v01.chr01G17300	OF17872	9.21155	11.0775	12.772	16.0407	35.6466	20.8705	28.4161	28.2212	29.3678
Ci.v01.chr01G02720	-0.882284	6.45895	39.7789	0.000100417	0.00100025		Ci.v01.chr01G02720	OF16876	102.287	87.2953	89.2379	88.8552	146.988	196.664	133.99	191.882	113.783
Ci.v01.chr07G04850	0.542843	5.41709	39.7785	0.000100421	0.00100025		Ci.v01.chr07G04850	OF19326	52.8838	53.2376	56.3575	62.5706	38.7304	40.0113	34.2681	40.0864	35.3231
Ci.v01.chr08G11120	-0.75099	4.20317	39.7709	0.000100498	0.00100048		Ci.v01.chr08G11120	OF10520	27.9084	30.54	31.9196	32.9889	58.3546	51.1308	55.8137	40.7939	53.2742
Ci.v01.chr04G22980	1.00442	4.86078	39.7289	0.000100921	0.00100415		Ci.v01.chr04G22980	OF04296	32.8699	35.9693	30.3695	38.2398	20.0081	11.5316	20.7683	15.7121	9.51238
Ci.v01.chr04G02760	-0.52799	4.76063	39.7237	0.000100973	0.00100415		Ci.v01.chr04G02760	OF26244	38.3962	34.4734	37.3109	34.3505	52.3008	48.1857	50.4226	55.6154	110.457
Ci.v01.chr12G05940	-1.02506	3.56715	39.6961	0.000101253	0.0010064		Ci.v01.chr12G05940	OF31792	8.25739	6.74897	7.99866	6.11711	16.5344	12.8728	12.2539	16.9797	19.7823
Ci.v01.chr09G00110	1.09751	3.10588	39.6744	0.000101474	0.00100796		Ci.v01.chr09G00110	OF07252	9.79724	10.6318	9.80452	10.1366	6.53625	3.83854	4.08309	4.29362	1.91811
Ci.v01.chr14G01350	-0.495309	8.21112	39.6679	0.00010154	0.00100796		Ci.v01.chr14G01350	OF10977	57.1646	55.7063	53.7836	55.2316	84.135	83.1119	70.8492	71.8137	131.246
Ci.v01.chr01G04970	0.409563	6.34233	39.6647	0.000101572	0.00100796		Ci.v01.chr01G04970	OF24118	136.761	147.834	154.67	155.257	120.002	105.792	110.69	107.161	77.1738
Ci.v01.chr01G12630	1.31017	6.41897	39.659	0.000101631	0.001008		Ci.v01.chr01G12630	OF01621	80.9321	72.0265	85.9412	63.2188	30.2639	38.8127	18.3692	33.0412	86.3069
Ci.v01.chr03G08050	0.502972	5.54341	39.6371	0.000101854	0.00100968		Ci.v01.chr03G08050	OF25044	18.5947	18.8101	19.5885	21.336	14.5861	12.2813	15.2072	12.7995	16.4884
Ci.v01.chr13G08230	-0.509692	7.551	39.6245	0.000101984	0.00101043		Ci.v01.chr13G08230	OF00888	77.6734	66.5531	69.519	74.095	110.292	106.473	93.7094	95.5146	103.824
Ci.v01.chr01G03790	0.466928	4.79909	39.616	0.000102071	0.00101063		Ci.v01.chr01G03790	OF16769	29.4823	29.6532	29.515	33.6481	22.0912	22.2982	21.9357	21.2629	17.0067
Ci.v01.chr04G00970	-0.569778	5.62214	39.612	0.000102112	0.00101063		Ci.v01.chr04G00970	OF26065	44.835	46.3816	40.52	39.6883	63.3549	53.2667	69.8383	55.2273	69.8167
Ci.v01.chr13G05970	-1.38921	9.24634	39.6002	0.000102233	0.0010113		Ci.v01.chr13G05970	OF06842	229.648	277.063	226.496	222.404	559.101	593.494	939.552	392.862	308.598
Ci.v01.chr02G16160	-0.806001	4.61282	39.5785	0.000102456	0.0010122		Ci.v01.chr02G16160	OF08655	18.9521	24.2552	16.6748	19.0867	36.0018	28.6888	33.5888	38.489	29.9711
Ci.v01.chr02G10920	-0.752844	4.02176	39.5751	0.000102491	0.0010122		Ci.v01.chr02G10920	OF18662	23.7786	28.3772	24.5391	23.8472	49.2471	35.0546	44.3663	39.2819	42.643
Ci.v01.chr06G03630	1.03071	3.64446	39.5741	0.000102501	0.0010122		Ci.v01.chr06G03630	OF02781	7.69435	7.77965	8.11811	8.7678	5.06166	2.97195	3.36051	4.31619	0.667449
Ci.v01.chr12G00140	0.924138	6.84255	39.5703	0.000102541	0.0010122		Ci.v01.chr12G00140	OF19739	323.768	355.033	370.863	379.262	228.062	214.592	139.384	161.154	115.842
Ci.v01.chr14G00260	1.90505	2.92447	39.5649	0.000102596	0.00101221		Ci.v01.chr14G00260	OF16638	4.96358	7.11148	8.22583	7.45211	2.30025	1.82427	3.27251	2.63829	1.49168
Ci.v01.chr12G08910	0.392505	6.67345	39.5503	0.000102747	0.00101316		Ci.v01.chr12G08910	OF31495	82.6299	88.0299	86.1304	96.5389	67.2715	65.2319	66.6323	67.4088	42.3802
Ci.v01.chr05G15710	0.704674	5.9188	39.5424	0.000102828	0.00101343		Ci.v01.chr05G15710	OF25951	39.6897	41.9446	42.8518	48.4809	22.7522	29.2323	30.0545	23.0705	25.1316
Ci.v01.chr01G07760	-1.64842	5.04261	39.5301	0.000102956	0.00101415		Ci.v01.chr01G07760	OF01134	25.762	31.2553	35.1514	26.1469	110.229	61.5845	138.196	59.7041	90.2094
Ci.v01.chr05G04830	-1.19484	1.98577	39.5071	0.000103194	0.00101596		Ci.v01.chr05G04830	OF14825	1.33874	1.09178	1.50595	1.44575	3.59902	3.27346	2.79643	2.57995	4.50825
Ci.v01.chr15G06390	1.23545	3.12858	39.4879	0.000103394	0.00101691		Ci.v01.chr15G06390	OF05080	19.0361	17.2557	12.947	16.8551	8.80953	7.95607	5.72565	5.30469	2.52569
Ci.v01.chr07G13740	0.709691	5.24585	39.4875	0.000103398	0.00101691		Ci.v01.chr07G13740	OF06100	107.995	119.978	101.677	121.311	59.2446	78.415	61.7631	73.052	60.7512
Ci.v01.chr06G03570	-0.607085	4.67843	39.4803	0.000103473	0.0010171		Ci.v01.chr06G03570	OF02787	8.44326	9.64578	8.30502	9.00378	13.8229	15.0976	12.4279	12.1347	5.66192
Ci.v01.chr01G20900	1.11231	3.43112	39.4694	0.000103586	0.00101752		Ci.v01.chr01G20900	OF20862	25.7991	33.9072	31.7653	30.64	15.7989	9.33832	15.7337	15.1414	8.32759
Ci.v01.chr03G02340	-0.948576	3.65041	39.4658	0.000103624	0.00101752		Ci.v01.chr03G02340	OF09287	9.10422	13.3313	10.4139	11.4387	20.3123	20.5027	25.7052	18.0707	34.2696
Ci.v01.chr01G14700	-0.436465	5.02637	39.4486	0.000103804	0.00101859		Ci.v01.chr01G14700	OF01828	18.9	20.337	20.0274	18.3529	26.4894	25.2898	27.5706	24.713	25.4673
Ci.v01.chr01G20300	-0.645861	5.02921	39.4436	0.000103856	0.00101859		Ci.v01.chr01G20300	OF20922	19.3203	16.942	18.0713	15.4952	28.0855	29.7189	23.9606	26.4012	22.1458
Ci.v01.chr08G02420	1.05686	4.72167	39.4398	0.000103896	0.00101859		Ci.v01.chr08G02420	OF21865	25.6203	27.458	31.5751	33.2983	19.1101	10.9571	11.4863	14.7528	1.31178
Ci.v01.chr02G11850	-1.27439	2.5968	39.4274	0.000104026	0.00101933		Ci.v01.chr02G11850	OF18755	18.4231	17.2505	14.3467	17.1325	29.7745	47.0838	36.2408	47.4781	28.7003
Ci.v01.chr04G00980	-2.30067	2.37855	39.4215	0.000104088	0.0010194		Ci.v01.chr04G00980	OF26066	1.33182	3.20671	1.65869	2.38858	11.5872	9.14557	16.3981	5.5958	0.175769
Ci.v01.chr04G14410	0.960989	6.30843	39.4063	0.000104248	0.00102042		Ci.v01.chr04G14410	OF20453	60.2725	56.1779	62.5734	80.139	28.1049	32.2386	43.0954	28.5441	27.3734
Ci.v01.chr16G01630	1.08383	4.15708	39.3837	0.000104486	0.00102216		Ci.v01.chr16G01630	OF08454	16.8367	17.4629	15.1048	17.777	6.83197	10.775	6.18954	7.52309	6.07818
Ci.v01.chr06G05480	0.61896	6.47421	39.3777	0.000104549	0.00102216		Ci.v01.chr06G05480	OF02596	94.4033	77.2328	86.6632	90.1975	51.3334	64.281	56.1183	53.067	45.6646
Ci.v01.chr09G07030	-0.575552	5.99374	39.3739	0.000104589	0.00102216		Ci.v01.chr09G07030	OF23029	54.8659	53.855	50.5801	55.1534	76.1559	92.8629	74.7043	72.5611	150.118
Ci.v01.chr03G11130	-1.17409	2.99144	39.3562	0.000104777	0.0010226		Ci.v01.chr03G11130	OF12895	6.48633	6.80968	7.04469	5.2094	11.0706	13.1729	14.8791	17.5235	6.80945
Ci.v01.chr04G24350	-0.558703	5.68108	39.3556	0.000104782	0.0010226		Ci.v01.chr04G24350	OF04159	20.2861	18.5185	19.3876	17.5085	25.9725	30.9824	26.4222	26.8763	29.5219
Ci.v01.chr16G09330	0.449068	4.96777	39.3542	0.000104798	0.0010226		Ci.v01.chr16G09330	OF01941	18.4114	20.1321	20.1885	20.8754	14.0701	14.5827	14.5004	14.7642	16.134
Ci.v01.chr05G15900	-0.448246	5.19529	39.3379	0.00010497	0.00102363		Ci.v01.chr05G15900	OF25932	28.5899	31.3212	27.8326	31.0404	39.0783	37.8588	43.5453	40.2696	36.9114
Ci.v01.chr10G12420	0.575021	6.22088	39.3339	0.000105013	0.00102363		Ci.v01.chr10G12420	OF27712	102.324	115.249	125.486	127.117	90.7509	74.856	72.8726	74.5172	65.5836
Ci.v01.chr06G18090	-0.576736	5.44153	39.2767	0.000105622	0.00102903		Ci.v01.chr06G18090	OF09771	23.4536	21.9176	20.8851	20.0932	32.4725	29.704	37.265	28.5154	41.6712
Ci.v01.chr07G08740	-0.601331	4.92384	39.2382	0.000106034	0.00103251		Ci.v01.chr07G08740	OF06600	36.1371	30.6851	29.7301	31.488	52.7706	41.5505	52.1916	46.2263	35.3056
Ci.v01.chr08G16020	-0.824421	6.73885	39.232	0.0001061	0.00103261		Ci.v01.chr08G16020	OF00641	155.839	155.507	140.213	138.311	198.845	241.717	289.969	302.67	234.214
Ci.v01.chr06G14690	0.671665	5.8232	39.2119	0.000106317	0.00103418		Ci.v01.chr06G14690	OF09431	32.2824	37.7162	33.8178	32.8735	26.8223	18.2291	20.3834	19.7022	8.77166
Ci.v01.chr16G03670	1.60374	2.42972	39.1613	0.000106862	0.00103895		Ci.v01.chr16G03670	OF29066	3.67146	5.02149	4.31566	4.6035	2.30456	0.953342	1.31683	1.17537	0.0381105
Ci.v01.chr06G02690	-0.540698	5.4906	39.1274	0.000107231	0.00104164		Ci.v01.chr06G02690	OF02875	20.7619	24.1671	21.8122	19.7157	34.2898	28.119	29.6245	32.5167	47.9314
Ci.v01.chr13G09070	0.696059	8.61667	39.1256	0.00010725	0.00104164		Ci.v01.chr13G09070	OF00804	319.136	269.138	312.893	290.841	183.024	155.559	175.113	215.587	167.349
Ci.v01.chr02G15660	-0.625527	6.23067	39.091	0.000107628	0.00104476		Ci.v01.chr02G15660	OF32281	35.9205	45.4592	37.3654	37.4255	59.898	57.8701	69.6	51.4867	148.355
Ci.v01.chr11G09230	0.472802	7.28373	39.0797	0.000107752	0.00104542		Ci.v01.chr11G09230	OF24374	116.651	119.781	121.644	128.329	78.5591	83.9977	93.6545	90.8047	75.6994
Ci.v01.chr06G07390	-1.03449	2.79995	39.0406	0.00010818	0.00104903		Ci.v01.chr06G07390	OF02405	2.8162	2.63696	2.77126	2.53577	6.5911	5.20659	4.2808	5.79304	5.32731
Ci.v01.chr05G10210	-1.79514	6.55846	39.015	0.000108462	0.00105122		Ci.v01.chr05G10210	OF15815	19.2666	20.9694	19.2483	21.1235	98.9992	94.1764	38.3534	45.969	87.584
Ci.v01.chr01G22070	-1.95378	5.37046	38.9961	0.000108671	0.0010527		Ci.v01.chr01G22070	OF09829	13.8798	21.9014	23.8191	18.4052	74.0714	54.6485	128.309	44.0196	27.8617
Ci.v01.chr06G20650	-0.500053	6.1675	38.9644	0.000109023	0.00105531		Ci.v01.chr06G20650	OF13858	32.2622	34.637	31.0573	30.5984	49.9534	43.4937	47.9197	38.7138	39.2834
Ci.v01.chr13G10820	0.622497	5.22356	38.9601	0.000109071	0.00105531		Ci.v01.chr13G10820	OF22453	18.552	21.1192	21.1737	23.2405	12.5913	12.8379	16.2852	12.7964	14.4379
Ci.v01.chr05G02110	0.81474	3.4535	38.9565	0.00010911	0.00105531		Ci.v01.chr05G02110	OF07015	9.67682	9.16105	9.99508	10.9379	5.19002	5.13981	5.55868	6.48623	3.85252
Ci.v01.chr14G06830	1.44111	2.38851	38.9387	0.000109308	0.00105616		Ci.v01.chr14G06830	OF32490	6.24017	9.63307	8.74024	9.33189	2.85743	2.18264	4.23	3.1002	0.701137
Ci.v01.chr09G02830	-0.613529	5.01985	38.9384	0.000109311	0.00105616		Ci.v01.chr09G02830	OF07524	11.7174	13.0855	12.3916	12.1295	20.7729	15.4359	21.2428	17.4223	22.0473
Ci.v01.chr07G17480	1.17778	6.12192	38.9164	0.000109556	0.00105749		Ci.v01.chr07G17480	OF05726	59.4318	59.1362	72.5427	73.96	42.6553	25.1822	21.1698	27.3823	8.01193
Ci.v01.chr04G12600	0.955419	6.93673	38.9119	0.000109607	0.00105749		Ci.v01.chr04G12600	OF20272	84.9469	133.494	102.329	110.53	52.8613	42.4199	60.6344	64.2436	27.3024
Ci.v01.chr02G04300	0.746893	3.76982	38.9109	0.000109618	0.00105749		Ci.v01.chr02G04300	OF10227	18.4723	18.3776	22.1948	22.0509	11.9559	10.6724	12.4736	12.7335	9.18906
Ci.v01.chr08G13000	-0.38985	6.87602	38.8955	0.00010979	0.0010586		Ci.v01.chr08G13000	OF10708	52.7449	57.4947	56.2325	51.944	71.6898	66.4236	74.5961	70.8469	72.6125
Ci.v01.chr06G02520	-1.86512	10.15	38.8333	0.000110489	0.00106479		Ci.v01.chr06G02520	OF02892	390.922	554.068	473.825	462.309	1409.07	2957.5	1098.8	1285.13	4503.69
Ci.v01.chr13G03750	1.02073	6.10007	38.8258	0.000110574	0.00106507		Ci.v01.chr13G03750	OF21197	60.8358	52.4826	51.2868	48.4348	22.7833	33.9572	19.8187	27.1845	16.331
Ci.v01.chr12G11730	0.677705	4.85692	38.8195	0.000110645	0.0010652		Ci.v01.chr12G11730	OF31213	22.2305	29.9643	27.0106	25.6246	18.3483	14.3596	15.0687	17.3043	13.0831
Ci.v01.chr02G11200	0.980125	5.58499	38.8094	0.000110759	0.00106575		Ci.v01.chr02G11200	OF18690	75.9066	74.9197	73.2632	89	29.4944	51.361	38.2761	37.3148	27.8985
Ci.v01.chr10G07020	-0.485775	8.10453	38.8	0.000110866	0.00106623		Ci.v01.chr10G07020	OF28252	97.5065	98.8692	94.174	102.691	156.097	136.732	124.919	127.993	69.2653
Ci.v01.chr03G06020	-0.852389	5.51026	38.7861	0.000111024	0.00106703		Ci.v01.chr03G06020	OF24841	28.0879	22.6489	23.1568	24.6487	35.7643	53.4439	40.8742	45.8657	76.0186
Ci.v01.chr08G14910	-1.38941	1.97821	38.7765	0.000111132	0.00106703		Ci.v01.chr08G14910	OF11517	0.444881	0.652016	0.449678	0.629567	1.71829	1.0013	1.55243	1.40445	1.32234
Ci.v01.chr10G07910	-0.389459	6.24761	38.7755	0.000111143	0.00106703		Ci.v01.chr10G07910	OF28163	49.037	55.8953	51.5059	49.6637	65.7633	66.1642	68.6257	66.8557	69.9978
Ci.v01.chr14G00570	1.31306	4.88683	38.7725	0.000111177	0.00106703		Ci.v01.chr14G00570	OF10899	12.161	17.6246	17.7112	16.7396	7.68446	3.64239	7.18737	7.13884	0.680897
Ci.v01.chr16G06780	0.523285	6.39317	38.7358	0.000111596	0.0010705		Ci.v01.chr16G06780	OF29377	290.328	278.379	336.171	333.542	202.449	211.867	226.842	213.217	136.363
Ci.v01.chr01G13440	-0.8003	5.57459	38.7266	0.000111701	0.00107095		Ci.v01.chr01G13440	OF01702	40.2555	42.3588	31.4099	34.0523	77.4273	52.7842	68.5963	56.6979	37.8471
Ci.v01.chr10G11220	-0.567407	5.96221	38.7122	0.000111866	0.00107198		Ci.v01.chr10G11220	OF27832	53.2385	51.2523	46.0579	51.7372	78.9982	66.0334	86.3892	65.9993	54.7177
Ci.v01.chr10G03610	0.622864	4.55934	38.6898	0.000112122	0.00107389		Ci.v01.chr10G03610	OF17843	21.0864	21.0399	22.6237	20.0209	15.5098	14.325	11.9125	12.8186	16.4126
Ci.v01.chr04G17870	0.547258	8.01778	38.6786	0.000112251	0.00107413		Ci.v01.chr04G17870	OF08733	237.88	241.498	261.857	277.848	157.58	175.474	168.363	188.306	122.797
Ci.v01.chr06G04100	0.899861	5.121	38.6777	0.000112262	0.00107413		Ci.v01.chr06G04100	OF02734	16.3541	18.0418	18.0019	19.8816	8.5235	7.58635	12.8274	9.51061	9.86176
Ci.v01.chr06G11450	-1.34963	6.26906	38.6544	0.00011253	0.00107615		Ci.v01.chr06G11450	OF11999	22.8092	19.0736	15.3895	19.8626	33.839	70.1404	43.4695	46.2601	47.5946
Ci.v01.chr13G09690	0.526136	5.76182	38.6336	0.00011277	0.00107789		Ci.v01.chr13G09690	OF22340	47.8139	46.4067	51.0546	55.242	34.4551	35.8008	37.4998	30.243	34.703
Ci.v01.chr07G08690	-0.412331	5.9878	38.6036	0.000113117	0.00108065		Ci.v01.chr07G08690	OF06605	46.847	50.1229	48.4217	50.4014	62.8555	66.1009	61.1333	67.6878	79.3964
Ci.v01.chr01G06660	-1.17581	3.90436	38.5945	0.000113223	0.00108112		Ci.v01.chr01G06660	OF24287	40.3646	26.0314	29.2602	35.2996	86.9083	86.7343	58.7562	60.9313	104.462
Ci.v01.chr14G00050	1.28578	3.68044	38.5505	0.000113735	0.00108545		Ci.v01.chr14G00050	OF21952	18.4433	17.1296	16.7081	20.2065	8.34276	4.48657	6.87821	9.74527	0.482875
Ci.v01.chr05G15780	0.906624	3.80143	38.5419	0.000113836	0.00108569		Ci.v01.chr05G15780	OF25944	45.3733	38.8626	47.3587	39.0874	22.8706	25.8486	17.9643	23.4376	18.3592
Ci.v01.chr02G08860	-1.06653	3.75733	38.5385	0.000113876	0.00108569		Ci.v01.chr02G08860	OF12919	5.74043	5.17451	3.8592	5.1391	10.9067	7.68247	10.471	12.3633	7.08416
Ci.v01.chr07G17190	1.3915	8.29607	38.511	0.000114198	0.0010882		Ci.v01.chr07G17190	OF05755	273.693	367.74	348.616	313.331	128.441	177.445	77.6482	107.215	169.04
Ci.v01.chr01G11970	1.10193	4.18494	38.4902	0.000114442	0.00108997		Ci.v01.chr01G11970	OF01555	7.57203	9.82945	11.0299	9.6555	5.09588	2.96952	5.2318	4.32331	0.794923
Ci.v01.chr14G09960	-1.93805	3.30052	38.4472	0.00011495	0.00109425		Ci.v01.chr14G09960	OF32892	2.81385	3.19935	3.01772	1.86909	6.35039	11.1012	16.3604	7.43538	12.812
Ci.v01.chr01G05380	0.421191	5.24873	38.4046	0.000115456	0.00109844		Ci.v01.chr01G05380	OF24159	41.1427	45.306	41.2279	46.8708	32.2085	32.0272	31.9394	32.9418	30.2142
Ci.v01.chr04G18220	0.502725	7.58504	38.4002	0.000115508	0.00109844		Ci.v01.chr04G18220	OF19052	176.637	167.039	164.403	156.912	129.544	108.585	105.481	121.887	96.3991
Ci.v01.chr11G08300	1.53972	3.54432	38.3919	0.000115607	0.00109883		Ci.v01.chr11G08300	OF24467	4.58017	7.12177	6.37266	7.02142	2.41507	1.20602	2.2532	2.88298	0.0256445
Ci.v01.chr09G15360	-0.785865	5.45626	38.3771	0.000115783	0.00109994		Ci.v01.chr09G15360	OF23862	9.90731	13.0264	10.806	11.2929	22.7428	16.009	22.1034	16.2519	20.5877
Ci.v01.chr15G05350	-0.649165	6.52939	38.3394	0.000116234	0.00110366		Ci.v01.chr15G05350	OF04976	66.3977	79.8617	85.807	71.2233	119.75	128.988	102.454	119.747	23.392
Ci.v01.chr16G08760	-0.564899	6.71716	38.3212	0.000116453	0.00110509		Ci.v01.chr16G08760	OF01884	30.7217	34.41	30.0024	32.3321	53.8945	46.8934	47.8442	38.4437	51.505
Ci.v01.chr06G07350	-2.0753	2.08044	38.317	0.000116503	0.00110509		Ci.v01.chr06G07350	OF02409	0.877201	1.16721	0.760272	1.07336	4.01678	6.74314	2.56855	2.88549	11.0896
Ci.v01.chr02G00900	0.714866	5.09696	38.2859	0.000116878	0.00110809		Ci.v01.chr02G00900	OF21268	42.5063	43.439	49.0029	42.1301	32.7365	27.7994	23.0336	23.6406	17.5884
Ci.v01.chr09G09810	-1.58623	1.90316	38.2695	0.000117076	0.00110936		Ci.v01.chr09G09810	OF23307	3.34144	4.56279	1.8881	3.62526	12.1131	8.62298	10.6663	8.70155	12.8623
Ci.v01.chr02G05080	1.17554	3.57732	38.265	0.000117131	0.00110936		Ci.v01.chr02G05080	OF10305	15.8238	20.0673	15.9233	16.0011	8.23076	6.46169	5.32441	9.67231	2.41279
Ci.v01.chr03G02680	1.08257	3.89934	38.2375	0.000117463	0.00111195		Ci.v01.chr03G02680	OF09321	6.24454	8.92906	9.53518	8.46748	4.50747	2.7867	3.98387	4.32574	1.33567
Ci.v01.chr07G02070	-1.23448	6.5039	38.1988	0.000117935	0.00111584		Ci.v01.chr07G02070	OF19604	27.0686	23.7676	24.6532	22.6332	53.161	34.651	75.0467	66.3334	29.7406
Ci.v01.chr01G04840	0.414976	8.22595	38.1819	0.000118141	0.00111681		Ci.v01.chr01G04840	OF24105	106.461	109.197	103.779	109.358	74.5719	78.9666	84.2918	80.3943	73.5285
Ci.v01.chr06G20800	0.574616	7.2462	38.1747	0.000118229	0.00111681		Ci.v01.chr06G20800	OF13843	243.247	224.408	249.118	282.877	150.733	162.939	169.54	182.527	111.745
Ci.v01.chr11G10990	-0.597982	5.67283	38.1714	0.00011827	0.00111681		Ci.v01.chr11G10990	OF13589	25.4824	21.1314	21.4573	22.8067	31.9171	37.0659	30.9499	36.0499	22.6569
Ci.v01.chr08G06220	0.953684	3.52855	38.157	0.000118447	0.00111681		Ci.v01.chr08G06220	OF13050	16.1266	17.316	19.8662	17.768	12.0399	8.02082	8.15337	8.21654	8.66371
Ci.v01.chr05G18790	0.975496	4.23811	38.1561	0.000118458	0.00111681		Ci.v01.chr05G18790	OF25643	31.6021	37.8634	43.0103	39.2897	23.4439	20.9412	14.4628	17.594	21.9749
Ci.v01.chr05G05000	0.776852	3.15806	38.1529	0.000118497	0.00111681		Ci.v01.chr05G05000	OF14808	20.2326	16.7633	18.4109	18.4731	10.5561	10.315	10.5126	11.0448	9.17589
Ci.v01.chr06G02330	0.48234	6.2794	38.1507	0.000118524	0.00111681		Ci.v01.chr06G02330	OF02911	40.2637	45.0405	47.2395	47.5517	31.6258	31.2728	30.1802	34.5598	22.0655
Ci.v01.chr11G04630	-2.68663	3.94283	38.1501	0.000118531	0.00111681		Ci.v01.chr11G04630	OF16246	4.4875	1.59382	1.57387	0.971332	10.2743	21.2776	9.27929	13.2979	8.2557
Ci.v01.chr07G18120	-0.837456	4.96242	38.1466	0.000118574	0.00111681		Ci.v01.chr07G18120	OF05662	30.6627	35.9677	34.5978	33.5282	73.958	65.9296	48.6579	50.2737	42.7504
Ci.v01.chr08G17720	-1.45585	1.74235	38.1407	0.000118647	0.00111693		Ci.v01.chr08G17720	OF32989	2.45807	3.06883	2.87711	2.09539	7.78522	5.6806	6.1651	6.0246	5.48791
Ci.v01.chr02G06620	-0.767383	5.48547	38.1296	0.000118783	0.00111764		Ci.v01.chr02G06620	OF08141	43.0199	29.7735	32.2354	33.6284	52.7453	56.3373	59.9198	64.8251	125.782
Ci.v01.ContigUN36590	0.463558	5.13411	38.1007	0.000119139	0.00112043		Ci.v01.ContigUN36590	OF18973	18.2156	18.4417	16.2753	19.722	13.942	11.9146	12.6549	13.1458	12.7883
Ci.v01.ContigUN05440	-0.414867	6.65499	38.0803	0.000119392	0.00112225		Ci.v01.ContigUN05440	OF30134	90.0278	83.002	82.762	82.5695	121.539	110.76	113.929	101.356	101.339
Ci.v01.chr13G10200	-1.77562	6.90635	38.0714	0.000119502	0.00112272		Ci.v01.chr13G10200	OF22391	38.7297	54.7753	43.2369	44.8038	147.286	118.554	263.986	88.4487	49.2189
Ci.v01.chr09G04560	-2.28822	1.54388	38.015	0.000120204	0.00112875		Ci.v01.chr09G04560	OF16114	0.277875	1.14483	0.484503	0.878589	3.46096	4.10987	3.64942	2.40072	4.51812
Ci.v01.chr10G12540	1.94949	2.25685	37.9972	0.000120427	0.00113006		Ci.v01.chr10G12540	OF27700	11.766	10.4373	9.8977	17.0845	2.36305	2.67142	3.29462	2.18181	0.0953498
Ci.v01.chr01G04700	0.412511	6.751	37.9942	0.000120464	0.00113006		Ci.v01.chr01G04700	OF24091	134.424	141.971	137.469	150.024	115.467	99.236	98.6854	106.336	95.8724
Ci.v01.ContigUN26050	0.640323	4.81771	37.8844	0.000121848	0.00114247		Ci.v01.ContigUN26050	OF33019	53.4631	62.5754	60.111	75.2109	41.4682	41.3525	37.9385	38.9846	30.7435
Ci.v01.chr06G09130	0.692014	5.43768	37.8777	0.000121933	0.00114269		Ci.v01.chr06G09130	OF12231	50.1753	57.6229	42.372	55.6999	35.6745	31.3177	26.7269	32.3865	12.0176
Ci.v01.chr05G01590	-0.745767	4.91561	37.8682	0.000122054	0.00114324		Ci.v01.chr05G01590	OF07067	20.511	28.7296	24.6726	27.1259	39.4163	40.0188	50.5237	39.0169	35.3349
Ci.v01.chr10G09280	0.45503	5.8624	37.8598	0.000122161	0.00114324		Ci.v01.chr10G09280	OF28026	38.0696	39.444	36.4543	43.8782	27.117	27.5324	30.0676	29.2584	26.7905
[truncated: 5,368 more rows]

## Sheet: FMD.lrt_St1_DW.DElist
Table S4: Differential expression genes of flower buds at different stages.
the differentially expressed genes of the initial differentiation of flower buds (FD1 vs MD1) , and the female initial differentiation of flower buds enrich (FD1 enrich)
ID	logFC	logCPM	F	PValue	FDR		gene_new_id	gene_id	MD1_1	MD1_2	MD1_3	MD1_4	FD1_1	FD1_2	FD1_3	FD1_4	FD2_1
Ci.v01.chr04G08900	-2.25093	7.2902	1176.02	1.84704e-11	7.24376e-08		Ci.v01.chr04G08900	OF29619	98.4207	103.028	102.137	91.2749	474.293	452.903	470.981	464.703	153.786
Ci.v01.chr07G06780	-4.76706	7.1742	1164.44	1.93725e-11	7.24376e-08		Ci.v01.chr07G06780	OF05549	17.7864	12.369	15.1132	11.9942	426.183	397.581	358.493	363.565	907.78
Ci.v01.chr03G08630	-1.8438	7.52677	465.025	1.58109e-09	1.39366e-06		Ci.v01.chr03G08630	OF25102	84.4963	93.4316	71.4317	83.5774	292.157	276.077	304.262	309.443	33.0694
Ci.v01.chr04G23460	-1.98154	7.33984	458.154	1.69729e-09	1.39366e-06		Ci.v01.chr04G23460	OF04248	83.6529	91.719	83.2953	70.5784	323.991	307.155	309.185	348.005	120.974
Ci.v01.chr06G03610	-1.93235	5.16913	396.043	3.39383e-09	2.18797e-06		Ci.v01.chr06G03610	OF02783	5.25178	5.53221	5.34159	4.88387	20.0323	18.8607	23.3983	17.3769	42.9141
Ci.v01.chr09G06640	-2.32431	7.06658	380.423	4.10817e-09	2.42821e-06		Ci.v01.chr09G06640	OF22990	55.8245	64.477	52.154	54.5491	274.138	235.057	276.452	339.453	83.6858
Ci.v01.chr08G09280	-3.40245	6.94503	361.978	5.20008e-09	2.85943e-06		Ci.v01.chr08G09280	OF13356	94.7755	88.7434	93.8657	67.232	967.008	1069.86	669.07	934.462	2540.28
Ci.v01.ContigUN06870	-1.99018	4.69134	324.915	8.6706e-09	4.14226e-06		Ci.v01.ContigUN06870	OF30277	19.4538	22.2782	18.0309	18.091	83.8258	68.9569	69.1835	84.6411	51.46
Ci.v01.chr01G18450	-1.50728	7.72039	323.415	8.86234e-09	4.14226e-06		Ci.v01.chr01G18450	OF17987	148.426	139.941	126.935	137.159	362.254	359.859	415.571	417.674	139.28
Ci.v01.ContigUN04290	-1.70569	5.83702	315.135	1.00176e-08	4.45928e-06		Ci.v01.ContigUN04290	OF30019	29.3102	31.8712	32.2218	29.9746	120.596	85.8118	98.383	96.3803	146.03
Ci.v01.chr16G12230	-1.81515	8.31293	295.14	1.36485e-08	5.54724e-06		Ci.v01.chr16G12230	OF30676	367.171	339.119	310.394	289.005	1285.66	1125.53	991.566	1156.33	1722.48
Ci.v01.chr14G08610	-1.76331	5.40164	289.649	1.49116e-08	5.80808e-06		Ci.v01.chr14G08610	OF32668	34.3898	42.0778	40.3106	32.3838	113.54	127.961	133.498	126.564	127.082
Ci.v01.chr04G16450	-1.82914	4.36025	286.935	1.55879e-08	5.82861e-06		Ci.v01.chr04G16450	OF20657	5.74637	4.97198	3.94575	3.82185	14.7887	15.6669	16.3861	14.9086	41.3273
Ci.v01.chr16G07310	-1.6939	11.0997	278.725	1.78709e-08	6.2857e-06		Ci.v01.chr16G07310	OF29430	991.689	948.991	861.192	778.298	2964.63	2671.29	2902.12	2912.26	5070.75
Ci.v01.ContigUN05560	-3.30088	3.56389	273.702	1.9467e-08	6.5682e-06		Ci.v01.ContigUN05560	OF30146	2.46408	1.53817	2.67619	2.08315	22.5665	20.4311	25.1974	16.3336	18.9011
Ci.v01.chr02G12530	-1.60334	8.74957	272.062	2.0025e-08	6.5682e-06		Ci.v01.chr02G12530	OF18823	160.212	172.332	166.535	180.337	571.301	418.495	559.881	498.393	507.626
Ci.v01.chr15G12680	-2.01168	5.09862	268.494	2.13074e-08	6.86834e-06		Ci.v01.chr15G12680	OF07671	19.1093	22.0145	22.1503	15.0751	77.4747	77.6052	75.0988	82.8836	93.9227
Ci.v01.chr02G10400	-2.43367	2.85396	248.003	3.09297e-08	9.17877e-06		Ci.v01.chr02G10400	OF18610	0.593527	0.748127	0.707607	0.658092	3.84675	3.03871	3.87251	3.79761	0.906841
Ci.v01.chr06G09960	-2.7435	3.55581	243.785	3.35196e-08	9.41437e-06		Ci.v01.chr06G09960	OF12148	1.50536	1.53769	2.43032	1.90896	14.1623	11.3433	11.4412	12.2426	2.73927
Ci.v01.chr10G10230	-1.89069	9.35255	243.447	3.37378e-08	9.41437e-06		Ci.v01.chr10G10230	OF27931	394.726	410.84	397.934	328.214	1633.21	1485.38	1178.56	1333.98	571.595
Ci.v01.chr09G15500	-1.81122	3.84614	229.517	4.44509e-08	1.10487e-05		Ci.v01.chr09G15500	OF23876	7.15862	8.14541	7.63653	7.83688	28.5476	29.904	23.4711	25.1521	45.9589
Ci.v01.chr04G13240	-1.47999	7.43934	229.132	4.48012e-08	1.10487e-05		Ci.v01.chr04G13240	OF20336	97.3129	116.071	109.376	92.9268	290.917	314.456	257.107	285.916	220.547
Ci.v01.chr03G02260	-1.36675	4.76272	225.197	4.85797e-08	1.14162e-05		Ci.v01.chr03G02260	OF09279	7.13537	7.1701	7.72099	6.2471	20.0823	17.0851	17.8725	17.3071	8.32834
Ci.v01.chr16G13730	-2.50036	4.88163	219.893	5.42988e-08	1.1756e-05		Ci.v01.chr16G13730	OF00268	12.4893	15.7977	11.1429	12.5313	89.4969	76.9675	52.9569	72.0961	154.348
Ci.v01.chr06G13090	-5.82868	2.17742	219.379	5.48954e-08	1.1756e-05		Ci.v01.chr06G13090	OF11835	0.0551166	0.154826	0.106779	0.102511	8.27819	3.82123	8.29429	4.91381	1.57848
Ci.v01.chr07G11980	-1.1831	4.78	218.475	5.59632e-08	1.1756e-05		Ci.v01.chr07G11980	OF06276	15.4906	15.8524	15.9348	14.4054	36.4707	35.0384	32.0068	35.2787	18.4267
Ci.v01.chr07G07920	-1.49486	6.0895	217.345	5.73333e-08	1.191e-05		Ci.v01.chr07G07920	OF06682	68.2782	78.1062	82.6736	79.6683	217.086	185.032	256.286	204.989	443.033
Ci.v01.chr16G09240	-3.71154	4.47724	212.166	6.41574e-08	1.27605e-05		Ci.v01.chr16G09240	OF01932	1.75028	2.73147	2.72298	1.72631	43.5222	26.3776	22.4936	24.2766	0.146998
Ci.v01.chr08G16250	-1.41993	4.34278	210.161	6.70603e-08	1.29254e-05		Ci.v01.chr08G16250	OF00664	11.3294	10.747	11.62	9.91602	29.2961	30.1867	26.8114	29.5373	39.1299
Ci.v01.chr07G16710	-1.57838	8.76047	209.382	6.82314e-08	1.30169e-05		Ci.v01.chr07G16710	OF05803	763.725	708.969	665.067	602.283	1868.52	1853.08	2120.65	2284.06	3917.94
Ci.v01.chr02G06330	-2.58688	4.79737	208.49	6.96015e-08	1.31441e-05		Ci.v01.chr02G06330	OF08112	8.16996	7.85129	8.81645	5.59825	53.688	32.9917	51.3749	43.7369	5.23044
Ci.v01.chr01G13410	-1.32471	4.68085	206.214	7.32515e-08	1.35595e-05		Ci.v01.chr01G13410	OF01699	12.55	12.3388	11.9744	12.2544	32.4692	25.4067	33.022	31.3169	8.92752
Ci.v01.chr14G00580	-1.71754	5.17328	204.077	7.68909e-08	1.39262e-05		Ci.v01.chr14G00580	OF10900	7.91	8.99367	8.65413	6.33787	24.6429	28.1055	24.0259	26.9708	37.1576
Ci.v01.chr01G10990	-1.46738	5.18342	203.684	7.75845e-08	1.39262e-05		Ci.v01.chr01G10990	OF01457	31.4808	35.5759	34.5691	38.4871	105.008	103.86	97.6445	78.8206	94.1442
Ci.v01.chr10G14470	-1.05266	4.82863	203.049	7.87193e-08	1.39262e-05		Ci.v01.chr10G14470	OF27507	19.7685	19.6345	20.0019	19.8722	44.1248	41.505	38.1762	39.2075	33.6422
Ci.v01.ContigUN39150	-3.29797	2.08577	197.146	9.02939e-08	1.5777e-05		Ci.v01.ContigUN39150	OF20046	0.853134	0.887595	1.19369	0.881522	9.72304	11.7419	7.26218	8.79956	2.10175
Ci.v01.chr08G03050	-1.49124	8.75185	195.729	9.33719e-08	1.61637e-05		Ci.v01.chr08G03050	OF03464	212.552	209.986	189.133	181.633	481.166	543.032	549.118	630.845	1124.34
Ci.v01.chr06G00450	-2.08262	4.05038	192.03	1.02021e-07	1.69245e-05		Ci.v01.chr06G00450	OF03099	4.83558	4.88394	3.36832	5.25473	18.56	18.6836	22.7449	17.0785	10.1393
Ci.v01.chr10G12870	-1.49208	5.40471	191.478	1.03394e-07	1.69245e-05		Ci.v01.chr10G12870	OF27667	8.35016	9.31535	7.95506	7.25265	24.986	24.6087	19.3785	22.6187	12.0678
Ci.v01.chr15G06410	-3.08151	3.32626	189.568	1.08318e-07	1.72501e-05		Ci.v01.chr15G06410	OF05082	1.87703	2.30302	1.63013	1.50478	14.2857	20.8215	12.7509	13.0282	43.2921
Ci.v01.chr11G08150	-1.62353	8.25692	189.523	1.08436e-07	1.72501e-05		Ci.v01.chr11G08150	OF24482	136.621	138.906	115.912	117.787	414.564	440.304	317.23	380.473	177.005
Ci.v01.chr06G07740	-1.68964	6.9138	187.903	1.12842e-07	1.75269e-05		Ci.v01.chr06G07740	OF02370	17.0758	20.9122	20.2059	17.2504	75.7613	49.8982	61.0401	55.0998	72.1575
Ci.v01.chr15G02000	-1.84454	4.91325	186.269	1.17506e-07	1.79827e-05		Ci.v01.chr15G02000	OF32229	3.23419	4.40861	3.94271	3.92832	13.0567	16.9212	12.1801	12.8406	30.5087
Ci.v01.chr08G09060	-2.05766	4.82541	185.996	1.18307e-07	1.79827e-05		Ci.v01.chr08G09060	OF13334	3.48314	2.89478	3.15439	2.56831	14.3263	11.1646	10.0378	14.4914	10.815
Ci.v01.chr04G22700	-3.07669	1.95763	182.946	1.27724e-07	1.92576e-05		Ci.v01.chr04G22700	OF04324	0.526966	0.538283	0.55686	0.40095	3.64147	4.42843	3.67013	5.28367	15.3573
Ci.v01.chr13G11560	-2.68249	4.68022	180.899	1.34557e-07	1.97141e-05		Ci.v01.chr13G11560	OF22527	3.97309	3.35903	4.52117	2.36752	23.4921	22.2859	18.2939	26.5899	2.24506
Ci.v01.chr14G04310	-2.42096	7.6887	179.244	1.40403e-07	1.98591e-05		Ci.v01.chr14G04310	OF03278	51.4298	56.6679	64.1846	36.5376	299.799	285.25	218.331	304.887	279.386
Ci.v01.chr04G25440	-1.52325	5.6062	179.005	1.41274e-07	1.98591e-05		Ci.v01.chr04G25440	OF04050	22.4029	30.2922	27.1445	23.0934	76.017	80.5903	72.4479	63.0978	35.2193
Ci.v01.chr05G15740	-0.865232	6.57492	178.584	1.42821e-07	1.99268e-05		Ci.v01.chr05G15740	OF25948	41.447	38.7682	39.6844	38.3815	70.8919	73.9306	68.4154	72.2667	51.362
Ci.v01.chr06G03810	-2.54895	2.54871	177.883	1.45443e-07	2.01422e-05		Ci.v01.chr06G03810	OF02763	1.66638	1.4303	1.8832	1.54965	7.94845	10.6544	9.11882	8.29605	10.7121
Ci.v01.chr05G19110	-4.13742	1.61104	174.669	1.58234e-07	2.15937e-05		Ci.v01.chr05G19110	OF25611	0.530087	0.141814	0.293416	0.281687	5.06269	5.04013	5.87058	6.19447	10.1441
Ci.v01.chr07G19600	-2.42479	4.62462	173.593	1.62818e-07	2.18151e-05		Ci.v01.chr07G19600	OF22105	4.75485	7.76424	5.72925	5.76986	32.0221	40.8985	30.3562	24.5691	75.6939
Ci.v01.chr05G18730	-2.07644	5.39368	173.469	1.63356e-07	2.18151e-05		Ci.v01.chr05G18730	OF25649	11.8506	11.8057	14.0477	8.85662	46.2864	51.072	40.8639	56.9963	12.5478
Ci.v01.chr08G11610	-0.749291	6.36267	172.013	1.69842e-07	2.23617e-05		Ci.v01.chr08G11610	OF10569	143.772	152.38	148.715	149.993	257.218	236.087	262.911	237.722	382.782
Ci.v01.chr01G27230	-1.10113	6.97879	171.319	1.73043e-07	2.23881e-05		Ci.v01.chr01G27230	OF07972	209.6	215.98	240.108	208.099	434.542	428.317	500.163	494.546	124.601
Ci.v01.chr07G13790	-1.71099	3.26165	169.904	1.79796e-07	2.30237e-05		Ci.v01.chr07G13790	OF06095	2.97618	3.24278	3.4071	3.11994	11.299	10.3545	11.3511	8.80309	34.2939
Ci.v01.chr07G15650	-1.16914	6.88001	168.719	1.85696e-07	2.36175e-05		Ci.v01.chr07G15650	OF05909	22.5283	22.4272	21.2408	20.5779	57.0482	46.6254	49.0646	40.9621	23.6478
Ci.v01.chr07G16990	-0.910908	7.73089	166.303	1.98469e-07	2.50715e-05		Ci.v01.chr07G16990	OF05775	125.959	126.131	116.881	120.801	250.509	201.955	236.106	223.952	300.899
Ci.v01.chr07G06700	-5.29322	3.03207	163.795	2.12864e-07	2.63088e-05		Ci.v01.chr07G06700	OF05541	0.419318	0.981576	0.507725	0.292458	18.1449	35.5639	16.0622	17.4392	237.853
Ci.v01.chr09G11170	-1.35792	7.28856	161.158	2.29388e-07	2.78483e-05		Ci.v01.chr09G11170	OF23443	84.8436	93.5911	94.7194	92.8786	216.57	211.867	291.219	210.796	80.7439
Ci.v01.chr10G09900	-3.7542	3.69348	158.086	2.50622e-07	2.94694e-05		Ci.v01.chr10G09900	OF27964	1.76304	0.936959	1.15392	0.664677	15.7972	15.6368	19.2955	9.85391	2.5532
Ci.v01.chr06G12670	-0.846058	5.72222	156.226	2.64635e-07	3.03535e-05		Ci.v01.chr06G12670	OF11877	32.7311	33.1447	36.0966	33.1659	62.6377	59.6506	63.2912	55.3264	32.5169
Ci.v01.chr02G01630	-1.29092	4.10272	155.519	2.70211e-07	3.0804e-05		Ci.v01.chr02G01630	OF21341	12.9202	12.5151	11.1344	10.8551	26.8477	28.582	31.0441	28.5001	12.4301
Ci.v01.chr04G01950	-2.8433	4.09962	155.012	2.74292e-07	3.08778e-05		Ci.v01.chr04G01950	OF26163	5.98062	4.5818	4.30103	5.39312	42.3235	47.1596	24.6281	29.9826	100.457
Ci.v01.chr01G18310	-0.947358	5.92491	154.826	2.75813e-07	3.08778e-05		Ci.v01.chr01G18310	OF17973	33.4688	30.6264	29.4202	27.6379	59.0634	59.8178	58.4728	54.1818	88.593
Ci.v01.chr05G03660	-1.31623	4.44751	153.73	2.84958e-07	3.11554e-05		Ci.v01.chr05G03660	OF14942	42.0067	38.3796	43.8965	45.9298	109.116	88.0169	117.025	106.466	37.6314
Ci.v01.chr05G13680	-1.93885	3.18323	152.734	2.93586e-07	3.19103e-05		Ci.v01.chr05G13680	OF16410	3.37267	2.45623	3.267	3.31065	13.0414	10.681	10.766	12.7438	4.9045
Ci.v01.chr06G15560	-0.897527	5.46209	152.488	2.95773e-07	3.19103e-05		Ci.v01.chr06G15560	OF09518	56.4333	59.2887	50.611	56.9997	110.784	101.838	106.756	93.0647	102.15
Ci.v01.chr01G05220	-0.979493	6.37273	152.206	2.98289e-07	3.19103e-05		Ci.v01.chr01G05220	OF24143	57.6626	68.2091	59.0633	57.3783	114.566	125.046	112.031	121.212	66.5513
Ci.v01.chr06G16110	-1.03962	4.8398	151.315	3.06441e-07	3.23685e-05		Ci.v01.chr06G16110	OF09573	4.97374	4.70951	4.79986	4.27885	10.2872	9.69483	9.65013	8.50929	12.3048
Ci.v01.chr09G08330	-1.10288	5.39293	150.825	3.11031e-07	3.26687e-05		Ci.v01.chr09G08330	OF23159	20.8305	23.0963	19.4919	21.1822	53.502	40.9116	43.0555	42.7925	42.2497
Ci.v01.chr04G22770	-1.30902	4.55552	149.325	3.25618e-07	3.34492e-05		Ci.v01.chr04G22770	OF04317	8.93945	7.02958	8.28103	7.1429	19.434	17.7708	21.3327	18.6262	10.3032
Ci.v01.ContigUN06420	-0.733403	6.0661	146.082	3.60073e-07	3.53385e-05		Ci.v01.ContigUN06420	OF30232	48.2044	50.8126	48.109	50.5329	79.1961	78.3178	87.7953	80.2858	59.3099
Ci.v01.chr08G10840	-0.840669	7.51306	145.832	3.62911e-07	3.53385e-05		Ci.v01.chr08G10840	OF10492	62.1938	60.2555	57.6002	57.6175	111.57	104.701	96.5369	108.686	98.2842
Ci.v01.chr12G01120	-1.06216	7.42012	145.098	3.71388e-07	3.5791e-05		Ci.v01.chr12G01120	OF19837	46.4786	54.787	43.2079	45.2302	111.794	89.9795	97.7813	93.1991	133.626
Ci.v01.chr13G06550	-1.2094	5.68435	144.676	3.76379e-07	3.58827e-05		Ci.v01.chr13G06550	OF06900	39.4416	44.9599	45.632	38.2733	104.207	87.1865	110.493	84.2766	88.4382
Ci.v01.chr04G19380	-2.60662	2.48944	142.335	4.05529e-07	3.77202e-05		Ci.v01.chr04G19380	OF19168	0.77434	0.788104	0.684853	0.532244	4.84075	3.0188	5.0357	3.9917	1.80396
Ci.v01.chr08G02600	-1.34047	3.82652	141.124	4.21682e-07	3.87538e-05		Ci.v01.chr08G02600	OF21847	12.8257	14.6641	15.8241	14.4383	38.4528	34.5699	39.6486	32.5106	39.4132
Ci.v01.chr05G04360	-2.52065	3.71758	139.578	4.43446e-07	3.95371e-05		Ci.v01.chr05G04360	OF14872	3.37816	5.08855	3.69914	3.07322	21.791	27.2224	15.9409	21.6667	69.5412
Ci.v01.chr06G05520	-1.14886	5.36245	139.398	4.46065e-07	3.95371e-05		Ci.v01.chr06G05520	OF02592	30.8065	25.4117	26.8413	28.8	65.2335	67.8789	59.1665	53.5576	66.1812
Ci.v01.chr05G00660	-1.54158	8.46249	139.388	4.46209e-07	3.95371e-05		Ci.v01.chr05G00660	OF07160	467.371	634.838	564.238	428.415	1352.98	1512.13	1665.13	1507.63	972.888
Ci.v01.chr05G03160	-1.49896	6.59549	136.723	4.87304e-07	4.19845e-05		Ci.v01.chr05G03160	OF14992	70.08	68.7122	83.9805	57.5882	205.491	167.727	189.488	223.303	67.317
Ci.v01.chr12G00190	-3.97357	5.13671	136.357	4.93292e-07	4.23055e-05		Ci.v01.chr12G00190	OF19744	4.11655	2.29321	3.28091	2.08369	38.1773	66.1358	25.7584	52.1075	53.0498
Ci.v01.chr02G00540	-1.13024	4.89161	136.128	4.97094e-07	4.24368e-05		Ci.v01.chr02G00540	OF21232	10.408	11.4531	10.168	12.3674	22.4852	25.7385	26.3273	21.7074	10.8891
Ci.v01.chr04G04260	-1.00899	5.00794	134.618	5.23019e-07	4.38492e-05		Ci.v01.chr04G04260	OF26394	8.34971	9.74368	8.63133	9.24241	18.3181	15.3217	18.4414	19.1284	25.9045
Ci.v01.chr16G03100	-1.67351	8.5254	132.929	5.53978e-07	4.55616e-05		Ci.v01.chr16G03100	OF08307	177.442	205.276	179.546	165.583	668.098	686.288	460.701	484.745	442.392
Ci.v01.chr13G10670	-2.52641	6.20961	132.698	5.58381e-07	4.55616e-05		Ci.v01.chr13G10670	OF22438	14.3467	24.6857	16.5698	16.6486	106.516	139.762	77.4462	87.5132	244.237
Ci.v01.chr04G23150	-0.777519	7.5564	130.918	5.93778e-07	4.77502e-05		Ci.v01.chr04G23150	OF04279	184.541	193.187	187.057	194.744	353.607	298.245	354.595	304.41	139.688
Ci.v01.chr01G21790	-3.5665	2.06851	130.854	5.9509e-07	4.77502e-05		Ci.v01.chr01G21790	OF09801	0.361848	0.38117	0.262883	0.504749	5.05365	6.10449	4.08399	2.74375	5.4322
Ci.v01.chr03G01440	-0.966676	10.1029	130.061	6.11777e-07	4.86714e-05		Ci.v01.chr03G01440	OF09197	547.552	608.661	606.815	615.079	1188.45	1021.74	1233.77	1162.92	710.916
Ci.v01.ContigUN03770	-1.13307	5.89222	129.374	6.26671e-07	4.95685e-05		Ci.v01.ContigUN03770	OF29967	23.5972	20.9633	23.5518	21.3612	45.5999	56.5819	45.33	46.7512	13.3613
Ci.v01.chr05G01860	-2.36986	4.0177	128.977	6.35501e-07	4.97127e-05		Ci.v01.chr05G01860	OF07040	2.58692	4.21655	3.52678	3.16305	21.9366	19.6622	14.4621	12.7689	30.4048
Ci.v01.chr04G00670	-3.24836	1.38933	127.608	6.67054e-07	5.11117e-05		Ci.v01.chr04G00670	OF26035	0.571187	0.855733	0.774606	0.743643	7.1142	7.60327	8.43929	4.09485	14.7752
Ci.v01.chr02G01500	-1.93008	4.71459	127.388	6.72312e-07	5.13042e-05		Ci.v01.chr02G01500	OF21328	10.5519	9.40129	10.0355	7.37441	28.6395	40.672	30.3877	41.0268	67.1744
Ci.v01.chr12G01230	-1.71523	2.74126	126.822	6.86039e-07	5.17185e-05		Ci.v01.chr12G01230	OF19848	2.25266	1.78117	2.03661	2.1414	6.50999	5.92315	7.44189	6.90142	5.45708
Ci.v01.chr01G18880	-2.97443	2.91494	126.359	6.97523e-07	5.19558e-05		Ci.v01.chr01G18880	OF18030	4.22077	3.51301	3.9371	2.32598	23.7654	38.0052	20.9584	26.2932	78.275
Ci.v01.chr16G05400	-1.50753	3.09272	125.361	7.23059e-07	5.34321e-05		Ci.v01.chr16G05400	OF29239	3.08247	3.21749	2.69219	2.86653	9.34822	7.24035	8.43398	8.45288	12.7446
Ci.v01.chr12G06990	-4.31122	4.70956	124.611	7.43022e-07	5.44766e-05		Ci.v01.chr12G06990	OF31687	1.48259	0.799283	2.78524	0.960933	36.331	36.6714	29.666	16.228	13.8627
Ci.v01.chr07G02630	-0.727554	6.28981	124.323	7.50854e-07	5.46457e-05		Ci.v01.chr07G02630	OF19548	37.1464	41.5622	40.5464	38.1877	63.7693	65.8339	67.8484	60.3971	92.5971
Ci.v01.chr12G10660	-1.57972	3.34295	124.239	7.53171e-07	5.46457e-05		Ci.v01.chr12G10660	OF31320	4.75227	3.89358	3.51007	3.92218	12.8934	12.0258	12.461	10.1552	19.2077
Ci.v01.chr07G18380	-1.44057	3.1654	124.205	7.54096e-07	5.46457e-05		Ci.v01.chr07G18380	OF05636	2.54779	2.68857	2.54631	2.59495	7.33326	6.13093	6.67596	7.6941	4.33387
Ci.v01.chr01G19000	-1.07718	7.97179	123.235	7.81376e-07	5.55461e-05		Ci.v01.chr01G19000	OF18042	554.867	499.2	577.17	539.694	1025.01	1056.09	1162.96	1292.29	773.411
Ci.v01.chr10G10330	-2.37348	9.05422	122.77	7.94857e-07	5.59372e-05		Ci.v01.chr10G10330	OF27921	674.643	422.436	409.634	522.648	2086.32	2544.59	2274.95	3483.77	5136.69
Ci.v01.chr02G02210	-3.04227	5.66364	122.747	7.95532e-07	5.59372e-05		Ci.v01.chr02G02210	OF09093	8.84035	13.8619	9.03911	9.52599	48.4484	72.705	107.759	107.82	188.685
Ci.v01.chr02G14670	-5.06173	4.13061	122.719	7.96368e-07	5.59372e-05		Ci.v01.chr02G14670	OF32380	0.903093	0.338246	0.831057	0.377923	21.5038	27.549	8.31891	23.5315	12.8901
Ci.v01.chr07G03050	-1.27472	6.01047	122.635	7.98846e-07	5.59372e-05		Ci.v01.chr07G03050	OF19506	18.6737	25.1899	22.3423	20.2202	51.8908	56.0029	56.8093	42.555	67.2335
Ci.v01.chr02G15220	-1.09181	4.48602	122.428	8.04978e-07	5.61562e-05		Ci.v01.chr02G15220	OF32325	5.11289	5.15174	5.32953	5.68499	10.2811	12.0214	12.4182	10.2158	5.87868
Ci.v01.chr06G14140	-0.81102	8.66078	122.059	8.16043e-07	5.62979e-05		Ci.v01.chr06G14140	OF11696	258.226	230.759	226.326	231.127	414.538	410.849	400.555	419.103	633.136
Ci.v01.chr08G11350	-2.71479	2.20658	121.544	8.31823e-07	5.71756e-05		Ci.v01.chr08G11350	OF10543	1.2114	1.43678	1.09521	1.35184	7.24822	5.82305	11.4904	8.83299	0.746091
Ci.v01.chr01G21750	-2.50566	2.81597	121.349	8.37896e-07	5.73821e-05		Ci.v01.chr01G21750	OF09797	2.32888	2.93915	2.354	3.57818	17.6191	17.597	17.731	10.4232	9.72857
Ci.v01.chr09G04930	-1.18208	5.96277	120.577	8.62448e-07	5.88479e-05		Ci.v01.chr09G04930	OF25320	16.0321	19.0509	18.0304	16.5515	42.8344	44.7429	33.8596	35.1522	14.5601
Ci.v01.chr03G20170	-1.99718	2.84529	120.128	8.77113e-07	5.96309e-05		Ci.v01.chr03G20170	OF17597	2.98201	2.19388	2.68225	2.57503	16.776	19.2959	12.1415	15.6616	1.96778
Ci.v01.chr13G02160	-1.58121	5.16098	119.689	8.91763e-07	6.02865e-05		Ci.v01.chr13G02160	OF21038	8.07374	7.94105	8.5437	8.0129	32.9005	19.5051	23.6686	20.9523	13.9461
Ci.v01.chr05G13530	-2.305	5.63042	119.646	8.93205e-07	6.02865e-05		Ci.v01.chr05G13530	OF16425	6.33116	6.48555	5.42516	6.0386	29.8086	40.8175	18.8774	28.7965	112.105
Ci.v01.chr02G12270	-1.5359	5.72841	119.434	9.00402e-07	6.04201e-05		Ci.v01.chr02G12270	OF18797	19.5039	21.1985	16.01	20.8558	52.272	70.4965	53.4134	46.5982	174.539
Ci.v01.chr10G11160	-1.67099	5.14834	119.398	9.01648e-07	6.04201e-05		Ci.v01.chr10G11160	OF27838	9.99163	13.5192	12.5163	11.5295	31.38	44.4888	31.7753	42.0222	125.991
Ci.v01.chr12G04720	-2.07846	5.18875	118.287	9.40532e-07	6.23553e-05		Ci.v01.chr12G04720	OF15191	11.4884	9.49782	12.0513	9.6413	41.5719	37.7135	63.8383	32.9648	34.17
Ci.v01.chr12G02480	-1.23504	5.55261	117.776	9.59123e-07	6.26972e-05		Ci.v01.chr12G02480	OF19973	51.1609	48.743	54.3898	37.8236	115.495	100.616	116.068	116.38	95.2376
Ci.v01.chr04G05120	-0.929476	7.89338	117.634	9.64357e-07	6.26972e-05		Ci.v01.chr04G05120	OF26480	201.355	198.697	192.523	172.56	388.361	353.25	322.246	379.863	472.664
Ci.v01.chr05G01740	-0.914998	7.33707	117.372	9.74135e-07	6.28015e-05		Ci.v01.chr05G01740	OF07052	141.624	141.561	127.927	122.813	281.615	251.525	225.073	239.915	341.159
Ci.v01.chr05G03370	-0.890471	4.69581	117.059	9.85938e-07	6.31799e-05		Ci.v01.chr05G03370	OF14971	38.7839	38.341	37.4191	35.7796	70.755	72.275	72.1541	61.0676	61.6676
Ci.v01.chr06G07510	-1.03825	6.37087	116.955	9.89924e-07	6.31799e-05		Ci.v01.chr06G07510	OF02393	51.4803	59.8249	51.3611	51.4252	100.817	107.532	129.269	98.2088	95.8651
Ci.v01.chr06G14610	-1.84279	3.88734	116.877	9.92898e-07	6.31799e-05		Ci.v01.chr06G14610	OF09423	5.77979	6.53942	6.45406	8.80886	24.2607	20.1841	31.1891	22.6508	16.0188
Ci.v01.chr07G01670	-3.27178	4.80032	115.835	1.03385e-06	6.53002e-05		Ci.v01.chr07G01670	OF19644	2.46753	4.8135	3.68491	3.3942	57.3426	30.8408	26.3962	23.8603	0.284949
Ci.v01.chr13G13120	-1.11615	4.0321	115.501	1.04739e-06	6.57113e-05		Ci.v01.chr13G13120	OF22683	4.19381	4.6763	4.46555	4.37636	9.44066	10.4169	8.61336	9.41569	25.1688
Ci.v01.chr14G07820	-2.37499	1.62805	115.153	1.06176e-06	6.639e-05		Ci.v01.chr14G07820	OF32589	1.21507	1.13774	1.00886	1.04924	5.32546	4.25215	7.04492	6.22204	2.32524
Ci.v01.chr10G09570	-1.84333	4.07866	114.924	1.07134e-06	6.67657e-05		Ci.v01.chr10G09570	OF27997	6.71397	5.87918	7.52732	5.83895	24.7659	24.0785	15.6487	22.3407	10.8546
Ci.v01.chr05G00680	-2.21716	4.67349	114.807	1.07625e-06	6.68489e-05		Ci.v01.chr05G00680	OF07158	9.03736	13.6285	11.9794	11.3236	59.5042	43.7053	72.2729	37.2471	62.8376
Ci.v01.chr01G08440	-0.936267	4.79638	114.145	1.10468e-06	6.79378e-05		Ci.v01.chr01G08440	OF01202	33.8111	29.7162	29.6776	31.5561	67.4072	53.2576	59.5589	56.6547	95.9633
Ci.v01.chr16G05040	-0.772874	5.06386	113.567	1.13026e-06	6.90564e-05		Ci.v01.chr16G05040	OF29203	25.4586	26.5201	27.4353	25.9687	44.9551	42.3611	49.1957	42.0453	52.5517
Ci.v01.chr16G11320	-1.31656	3.07169	112.324	1.18768e-06	7.16288e-05		Ci.v01.chr16G11320	OF02140	4.52487	4.36724	4.1808	4.72578	10.583	10.8752	10.7933	11.5168	13.2482
Ci.v01.chr04G04760	-0.618527	7.61363	111.784	1.21373e-06	7.25486e-05		Ci.v01.chr04G04760	OF26444	76.5038	74.8221	73.2737	73.4104	113.841	108.349	119.417	111.977	185.647
Ci.v01.chr14G09400	-1.99973	5.42088	111.496	1.22787e-06	7.25486e-05		Ci.v01.chr14G09400	OF32747	57.9902	46.4269	46.7762	48.114	188.545	254.878	134.091	206.063	340.56
Ci.v01.chr05G16820	-0.801229	6.43919	111.38	1.23366e-06	7.25486e-05		Ci.v01.chr05G16820	OF25840	47.7349	41.2151	40.1551	42.0078	71.5109	76.5007	77.3108	69.9203	73.8547
Ci.v01.chr06G04470	-1.11271	6.04958	111.279	1.2387e-06	7.25486e-05		Ci.v01.chr06G04470	OF02697	44.6233	39.0683	41.6496	33.6056	76.7467	83.8069	88.362	91.9715	90.9426
Ci.v01.chr05G13590	-0.635497	7.58277	111.135	1.24593e-06	7.25486e-05		Ci.v01.chr05G13590	OF16419	126.264	132.429	126.042	126.234	214.659	187.462	192.678	192.138	187.056
Ci.v01.chr07G10420	-2.40633	2.86836	111.014	1.25203e-06	7.25486e-05		Ci.v01.chr07G10420	OF06432	1.35923	1.03703	1.99935	1.73216	7.33054	9.3072	9.045	6.61653	23.5329
Ci.v01.chr07G12510	-1.5685	3.98377	110.916	1.25705e-06	7.25486e-05		Ci.v01.chr07G12510	OF06223	2.6478	3.45517	3.54712	2.38373	9.23528	9.45201	7.80988	8.72474	5.36069
Ci.v01.chr09G13930	-1.6645	4.34192	110.645	1.27096e-06	7.25486e-05		Ci.v01.chr09G13930	OF23719	10.7532	9.99789	9.31597	9.29568	25.036	27.0907	41.0941	30.4851	114.173
Ci.v01.chr10G12890	-1.79176	2.79731	110.598	1.27336e-06	7.25486e-05		Ci.v01.chr10G12890	OF27665	5.10725	4.37519	3.57884	4.74947	17.6145	16.3733	14.3704	12.8838	2.91127
Ci.v01.chr12G08550	-1.81682	4.84774	110.361	1.28572e-06	7.28417e-05		Ci.v01.chr12G08550	OF31531	8.23272	9.05544	8.64734	7.88659	30.9308	26.682	40.0305	20.7857	25.841
Ci.v01.chr14G05510	-2.41678	7.36569	110.168	1.29587e-06	7.31951e-05		Ci.v01.chr14G05510	OF17101	53.141	61.5953	55.9216	51.44	335.437	226.117	444.865	192.334	50.8789
Ci.v01.chr05G08060	-0.978483	4.64015	109.907	1.30979e-06	7.37283e-05		Ci.v01.chr05G08060	OF14513	3.99416	3.9115	4.66766	3.95289	9.01057	7.77394	8.07103	7.34209	11.6961
Ci.v01.chr14G04940	-2.24218	5.59579	109.843	1.3132e-06	7.37283e-05		Ci.v01.chr14G04940	OF08611	6.82358	10.3414	9.47175	5.42971	42.1013	44.8043	29.3204	33.1359	64.1111
Ci.v01.chr04G02770	-1.0972	4.35612	109.618	1.32535e-06	7.4188e-05		Ci.v01.chr04G02770	OF26245	11.781	9.68729	9.90575	10.344	21.5785	20.3987	21.8167	24.624	12.0992
Ci.v01.chr12G01890	-0.768989	6.10909	109.356	1.33966e-06	7.45426e-05		Ci.v01.chr12G01890	OF19914	75.7046	70.1041	68.5786	71.9549	129.77	106.854	131.424	116.511	142.193
Ci.v01.chr09G08280	-1.50377	4.7003	108.972	1.36103e-06	7.50392e-05		Ci.v01.chr09G08280	OF23154	14.0825	19.6609	13.3963	14.3507	49.1941	35.4679	48.6065	39.14	17.6063
Ci.v01.chr07G08480	-1.47711	3.01887	108.934	1.36315e-06	7.50392e-05		Ci.v01.chr07G08480	OF06626	2.99793	2.99426	2.7588	2.55559	7.50452	8.86811	7.42798	7.39368	10.8476
Ci.v01.chr05G03880	-1.90746	1.75368	108.703	1.37622e-06	7.50392e-05		Ci.v01.chr05G03880	OF14920	1.22201	1.50181	1.47966	1.34948	5.17603	4.44791	5.29398	5.82638	1.69341
Ci.v01.chr03G12800	-1.69995	3.08037	108.624	1.38069e-06	7.50392e-05		Ci.v01.chr03G12800	OF17363	6.70869	5.70186	4.79888	4.51108	16.6359	19.0816	16.9438	17.2648	17.3537
Ci.v01.chr09G13300	-0.659563	7.27222	108.277	1.40072e-06	7.56877e-05		Ci.v01.chr09G13300	OF23656	131.071	142.914	132.644	148.271	228.939	200.953	221.545	219.774	309.97
Ci.v01.chr01G25060	-1.04061	4.98603	108.133	1.40912e-06	7.57878e-05		Ci.v01.chr01G25060	OF03339	45.0291	37.2106	40.9873	35.6267	85.4879	85.0997	82.3972	71.0795	244.315
Ci.v01.chr09G12900	-1.01084	6.76753	107.58	1.44187e-06	7.68011e-05		Ci.v01.chr09G12900	OF23616	116.896	111.918	97.5269	99.7413	230.465	182.089	242.703	196.855	269.02
Ci.v01.chr16G12480	-1.55825	4.97158	107.348	1.45593e-06	7.71107e-05		Ci.v01.chr16G12480	OF11664	10.4976	13.2134	12.5025	12.6962	38.3504	45.02	29.7689	29.5251	67.9394
Ci.v01.chr04G01510	-1.17531	3.92429	106.624	1.5008e-06	7.90391e-05		Ci.v01.chr04G01510	OF26119	11.7619	11.2863	12.0525	13.1978	26.7958	30.731	25.976	24.5691	15.5358
Ci.v01.chr02G05300	-0.693897	6.84376	106.303	1.52121e-06	7.94812e-05		Ci.v01.chr02G05300	OF10327	43.5421	52.0141	44.8092	45.7272	77.8784	73.0765	76.8748	70.3421	34.0428
Ci.v01.chr01G01330	-1.03781	6.99986	106.237	1.52547e-06	7.94812e-05		Ci.v01.chr01G01330	OF17015	62.8944	67.8307	68.6022	61.7168	148.318	138.208	108.075	136.353	84.3499
Ci.v01.ContigUN03670	-1.91248	2.87194	105.934	1.5451e-06	8.00199e-05		Ci.v01.ContigUN03670	OF29957	1.44851	1.35632	1.08423	1.43888	5.42687	6.05593	4.05336	4.35708	13.0169
Ci.v01.chr14G02450	-1.09637	6.09598	105.682	1.56171e-06	8.04343e-05		Ci.v01.chr14G02450	OF11087	142.736	170.961	151.211	126.171	363.754	299.791	318.782	271.882	89.9293
Ci.v01.chr05G01220	-2.10222	3.06574	105.131	1.59874e-06	8.13168e-05		Ci.v01.chr05G01220	OF07104	5.40812	8.5363	5.38834	6.46619	25.4718	32.8523	30.2991	21.3027	106.919
Ci.v01.chr10G03490	-1.57941	3.87131	104.927	1.61268e-06	8.14883e-05		Ci.v01.chr10G03490	OF17831	6.44134	8.89627	8.42334	7.63738	20.4993	28.3577	23.3521	20.9429	14.3562
Ci.v01.chr09G14530	-1.33514	3.87039	104.79	1.62214e-06	8.17455e-05		Ci.v01.chr09G14530	OF23779	3.01962	3.7203	4.09501	3.2219	10.0428	8.78535	8.52292	7.8586	5.69673
Ci.v01.chr01G16790	-1.41718	3.6165	104.541	1.63953e-06	8.23996e-05		Ci.v01.chr01G16790	OF18256	6.5465	4.7109	5.04962	5.35509	13.9338	14.1204	16.364	12.6467	10.1918
Ci.v01.chr03G14960	-1.80983	4.79743	104.133	1.66845e-06	8.31825e-05		Ci.v01.chr03G14960	OF22814	23.2722	26.6498	23.9139	30.1231	61.3471	97.6796	95.2261	105.936	185.072
Ci.v01.ContigUN03480	-0.900082	5.41059	103.977	1.67975e-06	8.33599e-05		Ci.v01.ContigUN03480	OF29938	45.4028	40.6024	40.027	36.2447	77.2747	66.7753	79.003	77.7395	156.28
Ci.v01.chr02G00910	-1.01271	4.45696	103.899	1.68539e-06	8.33599e-05		Ci.v01.chr02G00910	OF21269	8.43072	7.43204	7.29015	8.83447	17.6641	16.1569	14.6656	15.573	17.8948
Ci.v01.chr09G17240	-0.893213	5.46991	103.739	1.69707e-06	8.37159e-05		Ci.v01.chr09G17240	OF08488	49.532	62.8208	48.9955	57.8823	101.765	102.84	102.54	94.6632	127.594
Ci.v01.chr04G04730	-0.966724	6.80837	103.548	1.71105e-06	8.39628e-05		Ci.v01.chr04G04730	OF26441	38.0934	38.2166	37.8259	36.0061	84.7919	71.7186	60.5648	73.741	22.1819
Ci.v01.chr04G16960	-7.15848	2.5642	103.351	1.72573e-06	8.44616e-05		Ci.v01.chr04G16960	OF20708	0	0.25283	0.261555	0	25.7176	9.11048	34.9696	12.905	12.2231
Ci.v01.chr06G06950	-1.40128	7.8412	102.326	1.80437e-06	8.69446e-05		Ci.v01.chr06G06950	OF02449	118.955	146.353	143.712	124.587	368.442	336.355	432.461	261.227	31.2327
Ci.v01.chr07G15610	-0.961626	4.97079	101.997	1.83054e-06	8.77532e-05		Ci.v01.chr07G15610	OF05913	19.8857	19.0474	16.7995	18.7351	33.9752	40.2	33.0024	36.1944	73.0629
Ci.v01.chr11G09130	-1.35947	3.85992	101.854	1.84207e-06	8.80803e-05		Ci.v01.chr11G09130	OF24384	28.7012	35.3057	27.2568	30.8774	92.2555	81.1549	72.3706	65.1727	66.8081
Ci.v01.chr14G06530	-0.982971	5.32173	101.386	1.88034e-06	8.96808e-05		Ci.v01.chr14G06530	OF17203	9.39137	12.0465	9.58191	11.4439	21.5963	18.8051	23.3867	19.4821	20.1264
Ci.v01.chr11G11160	-2.46429	5.34755	101.119	1.90266e-06	9.02844e-05		Ci.v01.chr11G11160	OF13606	3.6486	5.04322	4.56811	3.41608	24.5721	32.2362	14.4651	19.5275	101.053
Ci.v01.chr01G18160	-0.719825	7.16264	100.666	1.9412e-06	9.13542e-05		Ci.v01.chr01G18160	OF17958	86.1221	86.4085	82.4104	83.7097	143.641	147.941	139.921	121.243	128.471
Ci.v01.chr16G00860	-0.873723	4.589	100.242	1.97803e-06	9.19932e-05		Ci.v01.chr16G00860	OF03185	12.5163	11.6136	14.2636	13.1141	24.3256	22.5118	23.812	22.9554	18.9403
Ci.v01.chr14G03080	-2.27198	6.49752	98.9445	2.09643e-06	9.5831e-05		Ci.v01.chr14G03080	OF11150	29.771	35.7574	32.1599	32.2514	150.599	232.914	102.141	134.163	656.702
Ci.v01.chr06G08830	-0.739544	6.19123	98.2197	2.16626e-06	9.87816e-05		Ci.v01.chr06G08830	OF12261	22.1939	21.0809	20.8786	21.5318	36.3888	36.5147	38.2814	30.5576	146.078
Ci.v01.chr08G12580	-0.815243	6.237	97.9994	2.18804e-06	9.92904e-05		Ci.v01.chr08G12580	OF10666	58.8616	63.4315	68.1509	65.7506	105.182	117.677	104.43	118.444	80.4417
Ci.v01.chr05G07400	-2.42704	4.63048	97.7072	2.21734e-06	0.000100134		Ci.v01.chr05G07400	OF14447	4.50476	6.67471	4.50747	4.87971	32.5963	16.8856	38.015	22.6581	23.598
Ci.v01.chr08G06720	-1.52196	5.26662	97.5245	2.23589e-06	0.000100314		Ci.v01.chr08G06720	OF13100	15.396	17.0036	15.1321	12.6392	52.2163	37.4309	49.9948	32.1368	49.808
Ci.v01.chr05G20240	-2.17139	1.86382	96.5219	2.34114e-06	0.000102988		Ci.v01.chr05G20240	OF16542	1.45368	1.81488	1.09521	1.72736	6.5086	5.15116	5.45055	7.49691	0.373045
Ci.v01.chr15G04050	-1.61135	6.75911	96.3471	2.36009e-06	0.000103254		Ci.v01.chr15G04050	OF04846	36.6841	53.8836	44.1866	48.9465	148.932	176.159	113.173	116.395	147.054
Ci.v01.chr01G11890	-1.9665	2.88164	96.2126	2.3748e-06	0.000103254		Ci.v01.chr01G11890	OF01547	5.15537	3.39695	3.8841	2.75224	15.6505	12.7966	15.3247	14.8292	7.58508
Ci.v01.chr06G10530	-2.92773	3.43416	95.9611	2.40262e-06	0.000104221		Ci.v01.chr06G10530	OF12091	2.64114	3.74703	2.24828	1.93512	16.0521	28.4098	13.504	22.1416	97.3037
Ci.v01.chr01G16170	-1.27409	3.92407	95.3603	2.47064e-06	0.000105943		Ci.v01.chr01G16170	OF18194	15.6956	14.1225	13.5409	14.7101	32.5668	40.6932	36.7939	29.0772	46.6724
Ci.v01.ContigUN07560	-0.887697	4.92098	95.1547	2.49445e-06	0.000106362		Ci.v01.ContigUN07560	OF30346	63.5887	54.4217	58.85	53.861	109.238	113.444	97.336	102.93	224.88
Ci.v01.chr11G01440	-1.43718	2.92274	95.0858	2.50249e-06	0.000106362		Ci.v01.chr11G01440	OF11429	10.1335	8.1798	8.96981	10.3985	25.6013	24.5491	28.6826	22.4815	31.3134
Ci.v01.chr06G20840	-1.15763	9.90464	95.0533	2.5063e-06	0.000106362		Ci.v01.chr06G20840	OF13839	1183.64	1063.97	1100.82	900.733	2634.23	2538.19	2199.67	2030.43	5132.39
Ci.v01.chr13G10830	-0.937475	5.48167	95.0483	2.50689e-06	0.000106362		Ci.v01.chr13G10830	OF22454	41.633	54.0013	48.5925	43.0535	87.6115	93.9004	93.7859	80.0847	118.013
Ci.v01.chr16G02930	-0.960216	4.83803	95.0314	2.50887e-06	0.000106362		Ci.v01.chr16G02930	OF08324	8.15165	9.69576	10.2082	8.87818	17.4866	19.6191	18.9549	17.5831	11.4319
Ci.v01.chr06G03240	-2.06998	2.55952	94.8119	2.53477e-06	0.000106975		Ci.v01.chr06G03240	OF02820	5.96686	8.93935	7.86067	5.54886	31.4759	35.7421	26.1216	24.7884	46.3043
Ci.v01.ContigUN04840	-2.03039	1.83374	94.5329	2.56818e-06	0.000108141		Ci.v01.ContigUN04840	OF30074	2.01547	1.8872	2.15783	1.57834	9.13188	7.64853	5.9983	8.28719	2.84196
Ci.v01.chr03G15230	-1.2578	6.16581	94.3755	2.58725e-06	0.000108311		Ci.v01.chr03G15230	OF22841	32.7962	40.8532	32.453	28.0347	84.8754	71.9003	69.113	91.6199	68.1033
Ci.v01.chr10G15130	-0.699093	5.26186	94.337	2.59194e-06	0.000108311		Ci.v01.chr10G15130	OF03253	43.3392	44.4153	48.1518	42.7362	73.027	68.3485	78.1203	67.957	63.473
Ci.v01.ContigUN09250	-1.14928	5.99741	93.9519	2.63945e-06	0.000109356		Ci.v01.ContigUN09250	OF30515	33.231	25.3247	25.7924	27.491	66.5793	49.9542	69.842	59.8811	57.381
Ci.v01.chr05G16700	-3.74723	3.8536	93.7482	2.66499e-06	0.000109746		Ci.v01.chr05G16700	OF25852	10.7578	7.02066	5.99983	10.9137	62.9944	85.5831	118.63	193.856	11.7455
Ci.v01.chr01G09350	-2.19513	2.05301	93.6119	2.68226e-06	0.000110214		Ci.v01.chr01G09350	OF01293	4.84267	3.99032	3.0022	3.06233	19.3366	18.6225	17.3135	12.6406	23.4429
Ci.v01.chr13G10420	-1.92433	3.03719	93.512	2.695e-06	0.000110253		Ci.v01.chr13G10420	OF22413	2.77597	2.11794	2.19103	2.19906	10.687	5.98757	9.84584	8.55193	4.93912
Ci.v01.chr05G10120	-0.95878	6.30818	93.2957	2.72283e-06	0.000110906		Ci.v01.chr05G10120	OF15806	17.9999	17.9505	16.9398	17.6008	32.9469	27.822	36.0586	39.185	71.1351
Ci.v01.chr07G10690	-1.35705	4.63135	92.8789	2.77744e-06	0.000112127		Ci.v01.chr07G10690	OF06405	23.6376	21.0902	23.9759	23.4779	56.1028	68.0686	45.0356	64.3801	26.7536
Ci.v01.chr06G08100	-0.813917	8.01426	92.6513	2.80783e-06	0.000112587		Ci.v01.chr06G08100	OF12334	202.801	196.606	180.245	174.221	304.511	340.841	318.849	347.467	450.729
Ci.v01.chr15G01350	-0.707603	5.93329	92.5736	2.8183e-06	0.000112587		Ci.v01.chr15G01350	OF32164	28.405	26.2673	28.6242	26.538	41.2188	46.0831	45.6677	44.6858	91.5812
Ci.v01.chr09G02490	-3.54494	4.31186	92.2007	2.86917e-06	0.000114132		Ci.v01.chr09G02490	OF07490	8.41549	12.2833	8.87109	11.2786	63.6965	78.7079	193.01	143.775	73.1722
Ci.v01.chr05G05560	-0.85168	5.22153	92.0768	2.88631e-06	0.000114327		Ci.v01.chr05G05560	OF14263	28.7384	26.9093	29.3932	29.6366	56.8288	48.605	45.0265	54.5242	14.1647
Ci.v01.chr02G01340	-1.50694	4.17627	91.6636	2.94442e-06	0.000115649		Ci.v01.chr02G01340	OF21312	31.6898	27.4525	26.9381	22.4532	87.2637	63.9686	64.6861	89.3601	147.775
Ci.v01.chr05G07010	-0.938407	5.19316	91.0751	3.0296e-06	0.000117513		Ci.v01.chr05G07010	OF14408	10.6926	10.1771	8.76412	9.86161	17.1638	21.2077	18.3253	18.3053	40.0015
Ci.v01.chr01G07540	-0.732354	5.9636	90.5581	3.10691e-06	0.00011952		Ci.v01.chr01G07540	OF01112	48.9348	44.4525	46.2696	44.42	79.865	69.2708	71.9415	82.0312	82.5211
Ci.v01.chr06G08540	-1.29946	6.01187	90.477	3.11925e-06	0.000119569		Ci.v01.chr06G08540	OF12290	48.2472	50.4674	57.9983	60.8336	122.705	102.86	153.02	152.708	105.408
Ci.v01.chr06G20290	-1.16042	4.50558	90.4657	3.12097e-06	0.000119569		Ci.v01.chr06G20290	OF13894	24.9192	19.5151	21.0663	19.5922	43.1533	53.4001	43.6984	47.993	73.0404
Ci.v01.chr08G16090	-2.22629	2.69936	90.32	3.1433e-06	0.000120178		Ci.v01.chr08G16090	OF00648	2.83373	2.38804	3.01944	3.07442	14.533	9.25557	18.3497	10.6784	14.3112
Ci.v01.chr10G11040	-0.987437	4.8809	90.2013	3.16164e-06	0.000120633		Ci.v01.chr10G11040	OF27850	4.55791	4.9599	4.31282	4.8114	9.04145	7.85729	11.0746	8.68571	8.60038
Ci.v01.chr07G11320	-1.77776	2.8558	89.7365	3.23471e-06	0.000122421		Ci.v01.chr07G11320	OF06342	7.80656	11.2968	11.9158	9.67957	32.7138	41.9862	30.637	33.0487	25.3512
Ci.v01.chr12G10530	-0.569837	7.27588	89.6734	3.24478e-06	0.000122554		Ci.v01.chr12G10530	OF31333	45.5202	44.5255	41.9212	45.4233	66.3386	64.9111	62.7435	66.6009	75.6227
Ci.v01.chr05G07540	-6.12679	1.85179	89.4237	3.28503e-06	0.000123825		Ci.v01.chr05G07540	OF14461	0	0	0.0451902	0.173535	7.26319	3.57937	2.76564	3.38736	0
Ci.v01.chr07G08630	-1.4524	4.30612	89.2784	3.30872e-06	0.000123968		Ci.v01.chr07G08630	OF06611	18.2621	18.5868	18.5873	19.4441	36.9642	60.1863	55.1571	50.3544	33.498
Ci.v01.chr12G07340	-1.26706	6.26183	88.7206	3.40162e-06	0.000125934		Ci.v01.chr12G07340	OF31652	29.2754	27.0084	25.6016	22.5334	47.9753	67.3165	70.3486	63.0078	47.081
Ci.v01.chr15G07570	-1.06178	5.9992	88.5103	3.43747e-06	0.00012651		Ci.v01.chr15G07570	OF05198	54.194	68.2463	54.4178	55.9325	104.715	115.928	144.757	115.647	134.572
Ci.v01.chr03G05060	-0.731523	8.35233	88.178	3.49504e-06	0.000128049		Ci.v01.chr03G05060	OF24745	117.836	108.516	103.416	105.842	182.175	169.866	171.142	194.159	150.092
Ci.v01.chr02G15400	-2.00895	3.99343	88.1504	3.49985e-06	0.000128049		Ci.v01.chr02G15400	OF32307	15.956	21.9257	18.2663	13.8747	47.2545	82.5603	82.2122	66.8507	77.9156
Ci.v01.chr16G00170	-0.879792	5.34308	88.0202	3.52277e-06	0.00012851		Ci.v01.chr16G00170	OF18411	24.7999	24.2717	23.4193	23.1205	43.7124	41.5876	51.7724	37.4549	36.2663
Ci.v01.chr05G14450	-2.16818	8.55543	87.9732	3.53108e-06	0.00012851		Ci.v01.chr05G14450	OF00370	620.262	365.695	332.452	350.974	1662.44	2116.95	1436.16	2202.89	4479.95
Ci.v01.chr09G00480	-1.28643	4.68625	87.8847	3.5468e-06	0.00012851		Ci.v01.chr09G00480	OF07289	13.7246	18.8986	20.4198	18.8527	51.3448	44.9435	40.2518	37.5132	50.7172
Ci.v01.chr05G04590	-2.00082	4.25799	87.4375	3.62754e-06	0.000130805		Ci.v01.chr05G04590	OF14849	4.77131	8.47704	6.22167	5.51788	29.6912	29.517	18.0201	21.9266	79.1164
Ci.v01.chr03G06920	-1.42188	3.63419	87.4178	3.63115e-06	0.000130805		Ci.v01.chr03G06920	OF24931	6.45244	8.23877	6.98082	8.41618	18.9557	24.4782	17.8839	18.4846	17.9604
Ci.v01.chr06G10550	-2.72094	1.82403	87.2133	3.66885e-06	0.000130903		Ci.v01.chr06G10550	OF12089	0.48103	1.02952	0.732221	1.02247	5.66404	4.63721	7.39553	3.91589	1.58712
Ci.v01.chr16G04290	-1.28949	4.67313	87.1414	3.68222e-06	0.000130903		Ci.v01.chr16G04290	OF29128	11.6274	11.0474	9.88278	12.933	22.6543	30.717	31.8658	24.2024	33.5945
Ci.v01.chr02G04700	-1.48176	2.52017	87.1379	3.68287e-06	0.000130903		Ci.v01.chr02G04700	OF10267	3.07341	2.8778	2.97712	2.39284	8.18223	7.73033	8.66996	6.83204	4.29202
Ci.v01.chr02G12850	-1.59811	3.08529	86.6712	3.7711e-06	0.000132777		Ci.v01.chr02G12850	OF18855	3.12533	3.79811	3.86477	4.01948	9.25658	9.89654	11.7049	13.568	10.1977
Ci.v01.ContigUN10380	-1.93648	1.58585	86.617	3.78152e-06	0.000132893		Ci.v01.ContigUN10380	OF30628	0.844677	0.651343	0.866341	0.785505	3.00327	2.61804	2.71898	3.65339	0.0459026
Ci.v01.chr07G10330	-3.0759	2.73592	86.4475	3.8143e-06	0.000133543		Ci.v01.chr07G10330	OF06441	1.13751	1.42015	1.53038	0.587681	7.06078	13.0855	7.49273	11.4423	34.0951
Ci.v01.chr01G10890	-0.825833	5.34628	86.3597	3.83142e-06	0.000133642		Ci.v01.chr01G10890	OF01447	28.1659	22.0388	30.3781	25.1621	45.0216	44.3586	46.8575	44.1644	30.9599
Ci.v01.chr04G17100	-1.4775	3.37832	85.8894	3.9247e-06	0.000136387		Ci.v01.chr04G17100	OF20722	4.21658	6.10856	6.78176	6.06676	16.5394	14.7822	17.7772	14.9901	9.99584
Ci.v01.chr04G15380	-0.994974	10.3317	85.7823	3.94632e-06	0.000136832		Ci.v01.chr04G15380	OF20550	1064.52	1216.4	909.824	1046.11	2185.26	1792.74	2258.2	2131.14	494.081
Ci.v01.chr12G05900	-1.67776	5.12535	85.7175	3.95946e-06	0.000136832		Ci.v01.chr12G05900	OF31796	16.6979	18.2293	17.3352	14.5533	45.5337	74.4087	46.7116	44.4583	122.51
Ci.v01.chr13G12820	-1.15213	4.04265	85.2574	4.05439e-06	0.000139596		Ci.v01.chr13G12820	OF22653	5.13651	4.80959	5.1858	5.04579	10.9983	11.9373	12.0746	8.51107	3.54227
Ci.v01.chr08G05800	-2.60011	2.77234	84.6263	4.1891e-06	0.000143442		Ci.v01.chr08G05800	OF03739	1.84548	0.785466	2.05852	1.04012	8.55306	8.37473	9.79288	7.50436	12.8128
Ci.v01.chr01G03060	-1.96248	3.76075	84.5225	4.21177e-06	0.000143653		Ci.v01.chr01G03060	OF16842	2.50703	2.79999	1.46294	2.13478	9.37755	10.6102	7.05235	7.32908	29.3836
Ci.v01.chr10G08030	-0.642905	7.01118	84.4781	4.22152e-06	0.000143653		Ci.v01.chr10G08030	OF28151	79.7502	90.1324	91.5823	82.8433	132.873	126.429	144.196	129.265	89.7489
Ci.v01.chr02G10970	-1.16208	3.34133	84.4578	4.22599e-06	0.000143653		Ci.v01.chr02G10970	OF18667	4.09262	4.8023	4.2153	4.0468	8.68229	9.72143	9.49693	10.2371	14.5494
Ci.v01.chr04G00590	-1.83772	4.8937	84.1999	4.28319e-06	0.00014507		Ci.v01.chr04G00590	OF26027	34.2318	37.0951	21.0505	41.67	102.328	149.33	115.411	106.584	238.783
Ci.v01.chr12G05360	-1.68375	2.34365	84.0187	4.32394e-06	0.000146185		Ci.v01.chr12G05360	OF31850	2.44448	2.5104	2.67342	2.27323	10.1825	6.34166	7.83906	7.31999	3.20533
Ci.v01.chr12G07210	-0.752658	6.70818	83.7454	4.38628e-06	0.000147493		Ci.v01.chr12G07210	OF31665	68.0272	63.4098	63.9314	62.0615	98.3751	98.7857	119.267	113.413	103.494
Ci.v01.chr06G14330	-0.668347	6.5105	83.431	4.45936e-06	0.000149674		Ci.v01.chr06G14330	OF09395	42.1502	43.0666	39.9834	40.3348	64.3632	59.8385	64.0577	72.2218	102.011
Ci.v01.chr02G01600	-1.73937	3.50192	83.2417	4.50406e-06	0.000150103		Ci.v01.chr02G01600	OF21338	3.87147	3.6826	5.23832	4.22887	11.8185	14.1447	18.6074	11.8609	6.86935
Ci.v01.chr01G15290	-2.12973	4.39933	83.1115	4.53512e-06	0.000150553		Ci.v01.chr01G15290	OF18106	3.67697	3.95938	4.16726	3.65874	14.3116	25.7983	12.8105	13.7884	22.7254
Ci.v01.chr06G05170	-1.15341	8.49332	83.0841	4.5417e-06	0.000150553		Ci.v01.chr06G05170	OF02627	136.025	168.238	148.675	141.127	304.525	325.296	411.134	268.945	238.253
Ci.v01.ContigUN11210	-0.915862	4.58302	82.9021	4.58562e-06	0.000151142		Ci.v01.ContigUN11210	OF21610	11.6247	12.1389	13.2324	10.6111	24.3831	20.2043	21.009	23.4859	16.6287
Ci.v01.chr02G08810	-0.762026	5.13854	82.1203	4.78028e-06	0.00015516		Ci.v01.chr02G08810	OF12914	31.1584	28.8564	30.4296	28.9757	56.9929	45.4864	52.9531	45.4606	38.6164
Ci.v01.chr04G25830	-0.813146	7.35118	81.9878	4.81424e-06	0.000155798		Ci.v01.chr04G25830	OF04011	83.7651	76.6302	71.0833	67.936	119.868	130.979	129.871	140.247	155.248
Ci.v01.chr01G03230	-2.06416	2.80227	81.9462	4.82495e-06	0.000155798		Ci.v01.chr01G03230	OF16825	1.837	2.55047	2.45441	2.12067	9.33999	12.9409	7.62603	7.27757	27.7972
Ci.v01.chr15G03040	-1.25917	3.7926	81.9077	4.83492e-06	0.000155851		Ci.v01.chr15G03040	OF04745	6.4133	6.53654	5.93747	5.80569	14.7615	17.9427	12.8889	12.9366	12.9508
Ci.v01.chr08G05280	-1.7841	3.51583	81.6911	4.89135e-06	0.000157399		Ci.v01.chr08G05280	OF03687	10.3002	7.11867	8.55214	7.52609	39.1924	22.897	28.6299	24.1183	13.1408
Ci.v01.chr01G03000	-0.960279	4.05927	81.575	4.92195e-06	0.000157658		Ci.v01.chr01G03000	OF16848	3.9479	3.69663	3.2713	3.3617	7.31823	6.66132	7.48324	6.27342	7.00881
Ci.v01.ContigUN08040	-1.76387	5.09989	81.5165	4.93745e-06	0.000157796		Ci.v01.ContigUN08040	OF30394	10.515	9.58323	11.4078	7.73581	45.2817	23.5874	29.1539	33.9328	37.1729
Ci.v01.chr09G07480	-1.40264	4.14878	81.4502	4.95507e-06	0.000157939		Ci.v01.chr09G07480	OF23074	5.88094	6.17411	4.61776	6.58761	14.8111	18.6153	12.4745	14.7005	15.9698
Ci.v01.chr09G03360	-1.24747	5.26036	81.3935	4.97022e-06	0.000157939		Ci.v01.chr09G03360	OF07577	17.2245	19.5843	16.1973	15.3418	44.6603	36.1354	49.2194	30.7884	26.1939
Ci.v01.ContigUN18180	-1.38999	3.19394	81.2255	5.01541e-06	0.000158929		Ci.v01.ContigUN18180	OF03371	5.12753	4.8652	4.30463	4.0054	11.7084	9.92217	14.4036	11.5619	29.4958
Ci.v01.chr02G09870	-1.54178	6.3535	81.0867	5.05313e-06	0.000159853		Ci.v01.chr02G09870	OF13020	151.005	186.395	156.741	145.451	572.704	394.844	562.56	321.75	235.396
Ci.v01.chr01G28420	-0.701151	4.33396	80.7237	5.1534e-06	0.000161387		Ci.v01.chr01G28420	OF21978	18.9649	19.28	17.8459	18.3082	31.2632	28.3838	30.5576	29.3833	36.5428
Ci.v01.chr09G14300	-1.07656	4.49783	80.5057	5.21476e-06	0.000162222		Ci.v01.chr09G14300	OF23756	6.72835	6.16389	8.20857	7.23783	16.6206	15.835	13.9647	12.7358	25.0652
Ci.v01.chr09G06320	-2.57192	2.06826	80.2729	5.28127e-06	0.000162935		Ci.v01.chr09G06320	OF22958	5.03638	6.89237	8.25605	3.96301	30.5128	46.9144	27.2069	38.0999	110.235
Ci.v01.ContigUN08540	-0.883802	5.64479	80.2024	5.3016e-06	0.000163242		Ci.v01.ContigUN08540	OF30444	19.7581	22.9746	18.2217	20.4155	33.0753	41.5027	36.2366	37.6647	31.0584
Ci.v01.chr04G05330	-1.02699	3.88925	79.7316	5.43991e-06	0.000165643		Ci.v01.chr04G05330	OF26501	7.56784	7.82907	8.45397	7.7755	15.4824	18.2791	14.5836	15.7063	27.402
Ci.v01.chr06G09950	-1.67398	3.24605	79.5698	5.48844e-06	0.000166578		Ci.v01.chr06G09950	OF12149	3.21012	3.38836	3.053	4.34217	11.7595	13.92	9.79466	8.79766	4.85285
Ci.v01.chr03G11420	-1.64116	4.04679	79.3068	5.56842e-06	0.000168458		Ci.v01.chr03G11420	OF17225	7.60328	10.6416	8.0628	7.96378	23.4551	35.4383	25.3291	21.5531	20.629
Ci.v01.chr01G14850	-0.943228	6.34935	79.1097	5.62933e-06	0.000168553		Ci.v01.chr01G14850	OF22018	168.056	138.345	159.579	155.513	291.308	348.822	268.938	274.259	263.037
Ci.v01.chr13G04650	-0.585113	5.49783	78.8234	5.71918e-06	0.000169281		Ci.v01.chr13G04650	OF31949	70.3462	67.0545	69.096	66.5957	97.6672	97.802	107.144	103.319	72.5271
Ci.v01.chr10G09370	-1.56259	3.47012	78.7848	5.73144e-06	0.000169281		Ci.v01.chr10G09370	OF28017	3.30213	4.80972	3.30021	4.19189	13.5847	12.6945	9.56086	9.8758	21.5966
Ci.v01.chr16G06970	-0.687191	7.26797	78.643	5.77671e-06	0.000169991		Ci.v01.chr16G06970	OF29396	279.996	279.664	265.081	264.684	398.448	414.378	445.095	478.624	438.347
Ci.v01.chr04G25150	-0.860211	5.55146	78.5959	5.79183e-06	0.000169991		Ci.v01.chr04G25150	OF04079	21.2009	20.7557	16.5398	20.0422	34.2496	39.6019	33.788	33.5253	46.1471
Ci.v01.chr01G22400	-1.69404	4.32716	78.3753	5.86333e-06	0.000171819		Ci.v01.chr01G22400	OF09862	6.02805	3.89732	4.51841	3.93738	16.4961	16.8828	14.3663	10.5861	10.8064
Ci.v01.chr05G03000	-2.54007	6.35988	78.1555	5.93566e-06	0.000172679		Ci.v01.chr05G03000	OF06926	16.9425	17.6269	13.9499	12.4732	84.5206	143.478	56.186	66.051	254
Ci.v01.chr13G09770	-1.07746	10.2646	78.1457	5.93892e-06	0.000172679		Ci.v01.chr13G09770	OF22348	1575.79	1838.65	1713.29	1381.73	3764.93	2851.18	3280.88	3726.08	2027.72
Ci.v01.chr04G20790	-0.720884	7.67372	78.08	5.96075e-06	0.000172679		Ci.v01.chr04G20790	OF04515	427.097	407.878	426.074	420.153	634.286	684.222	657.341	766.667	502.892
Ci.v01.chr01G17070	-1.318	5.87618	78.079	5.96107e-06	0.000172679		Ci.v01.chr01G17070	OF18284	16.2816	17.7373	18.6149	18.0891	52.6185	39.0739	52.5084	31.116	22.7793
Ci.v01.chr16G03290	-2.05169	2.96556	77.8166	6.04926e-06	0.000174532		Ci.v01.chr16G03290	OF08288	5.43889	4.33423	5.82895	2.90559	19.9241	14.8692	19.2086	22.2292	6.84207
Ci.v01.chr04G07190	-0.569384	5.16914	77.3491	6.21035e-06	0.000177298		Ci.v01.chr04G07190	OF26687	15.4279	14.5175	14.5006	14.8088	23.0123	21.2158	21.1063	21.9718	28.5411
Ci.v01.chr01G09470	-0.691147	7.07332	76.8072	6.40355e-06	0.000181395		Ci.v01.chr01G09470	OF01305	50.5803	53.1453	50.9538	52.9906	77.4553	81.4343	96.2573	77.045	100.961
Ci.v01.chr06G15070	-0.745169	7.82911	76.6806	6.44972e-06	0.000182151		Ci.v01.chr06G15070	OF09469	122.48	135.765	111.799	112.919	207.197	178.384	221.922	194.663	363.517
Ci.v01.chr01G09790	-0.665775	6.40428	76.6099	6.47569e-06	0.000182409		Ci.v01.chr01G09790	OF01337	81.2066	69.1686	69.6769	77.0077	113.602	120.513	122.978	109.825	166.17
Ci.v01.chr04G01010	-0.591927	5.44537	76.5044	6.51468e-06	0.000182825		Ci.v01.chr04G01010	OF26069	33.7941	36.052	37.0755	34.8872	55.5696	48.4384	53.1931	54.5824	59.9851
Ci.v01.chr05G00650	-1.26253	3.12907	76.4571	6.53225e-06	0.000182825		Ci.v01.chr05G00650	OF07161	15.3974	15.4186	14.2935	13.1255	33.882	31.0365	41.9339	31.8415	31.6104
Ci.v01.chr06G04250	-2.90369	3.96006	76.2954	6.59272e-06	0.000184241		Ci.v01.chr06G04250	OF02719	7.21588	7.21729	11.7556	5.79533	59.9264	36.5353	97.2216	45.0684	12.2721
Ci.v01.chr03G02310	-2.29899	1.57205	76.2546	6.60809e-06	0.000184395		Ci.v01.chr03G02310	OF09284	3.0073	1.87726	1.94205	1.70905	13.3117	10.1931	7.61881	10.749	12.5022
Ci.v01.chr06G00430	-0.823019	5.87159	76.0165	6.69866e-06	0.000185639		Ci.v01.chr06G00430	OF03101	38.9835	44.7762	45.3864	39.1528	73.7157	62.6002	79.4388	80.1907	42.8743
Ci.v01.ContigUN11300	-1.88895	4.76053	75.8603	6.75889e-06	0.00018623		Ci.v01.ContigUN11300	OF21619	10.8006	10.1638	10.5145	8.0352	27.5476	45.1281	21.5728	27.696	47.5952
Ci.v01.chr13G11280	-0.752796	5.44824	75.8325	6.76969e-06	0.00018623		Ci.v01.chr13G11280	OF22499	26.9581	24.9771	24.303	22.6469	37.1368	42.3012	43.4401	42.111	59.3322
Ci.v01.chr01G15350	-0.778282	5.20479	75.7972	6.78342e-06	0.00018623		Ci.v01.chr01G15350	OF18112	29.8229	36.1831	32.8519	33.0607	60.5369	53.1194	62.1943	49.7231	49.1392
Ci.v01.chr14G08710	-1.23799	3.31053	75.5919	6.86391e-06	0.00018734		Ci.v01.chr14G08710	OF32678	4.84436	4.86394	4.24028	4.45072	12.2941	10.1432	11.8707	8.52944	5.39205
Ci.v01.chr16G10580	-0.805015	4.94677	75.4387	6.92471e-06	0.000188724		Ci.v01.chr16G10580	OF02066	31.2216	30.6033	29.333	34.4723	47.8149	57.0468	58.6648	53.9368	75.148
Ci.v01.chr07G05790	-1.21716	4.02578	75.4073	6.93726e-06	0.00018879		Ci.v01.chr07G05790	OF19232	30.4388	25.761	21.1688	24.6775	54.8594	62.0471	67.6239	50.5728	71.0224
Ci.v01.chr10G14480	-0.83986	6.9417	75.2469	7.00179e-06	0.000189444		Ci.v01.chr10G14480	OF27506	196.5	191.752	187.921	164.563	317.397	371.526	339.184	286.208	492.035
Ci.v01.chr04G09560	-0.876163	5.38223	75.1666	7.03438e-06	0.00019005		Ci.v01.chr04G09560	OF29685	30.7145	27.9707	33.0909	29.1326	59.6248	61.4579	50.7164	48.223	73.3792
Ci.v01.chr10G07920	-2.41813	3.88825	74.8728	7.1551e-06	0.000192477		Ci.v01.chr10G07920	OF28162	3.67559	4.88088	3.94883	4.10172	20.1358	34.4095	13.2872	19.9009	93.6581
Ci.v01.ContigUN08010	-0.707114	5.7997	74.7979	7.18628e-06	0.000192667		Ci.v01.ContigUN08010	OF30391	56.5151	64.9405	59.026	58.9176	100.816	103.512	100.112	82.8964	99.8519
Ci.v01.chr11G01410	-0.581586	6.0133	74.7575	7.20319e-06	0.000192667		Ci.v01.chr11G01410	OF11432	89.4383	88.6583	85.1839	84.2183	121.834	135.216	127.255	130.538	150.828
Ci.v01.chr06G12650	-0.553471	6.70685	74.2991	7.39819e-06	0.000196726		Ci.v01.chr06G12650	OF11879	29.919	32.2282	28.1253	31.7337	44.3753	45.6577	42.6287	44.7068	50.8264
Ci.v01.chr16G11920	-0.667543	5.47684	74.277	7.40773e-06	0.000196726		Ci.v01.chr16G11920	OF30707	29.3204	29.0891	24.7276	28.1622	41.2983	44.8576	46.509	42.3872	36.2091
Ci.v01.chr04G13120	-2.05544	5.65861	74.2241	7.43067e-06	0.000197055		Ci.v01.chr04G13120	OF20324	20.7758	15.4331	22.4728	14.1039	97.2272	43.7237	81.541	78.6719	39.0907
Ci.v01.chr04G26060	-0.991701	6.62965	74.0425	7.51014e-06	0.000198011		Ci.v01.chr04G26060	OF03988	75.229	67.2638	82.0911	70.4207	141.203	121.641	144.847	173.429	248.256
Ci.v01.chr04G03590	-1.0782	5.61344	74.0208	7.51968e-06	0.000198011		Ci.v01.chr04G03590	OF26327	27.8008	28.6345	30.9347	33.543	64.3693	47.6421	68.0045	72.2658	67.633
Ci.v01.chr10G00330	-2.11581	2.43688	73.8331	7.60297e-06	0.000199362		Ci.v01.chr10G00330	OF27375	2.10722	1.40936	1.74959	1.11977	6.39599	8.06991	5.21648	7.747	2.72542
Ci.v01.chr09G03980	-1.03926	4.31027	73.8061	7.61505e-06	0.000199399		Ci.v01.chr09G03980	OF07639	18.2722	24.7133	16.3886	18.8802	40.3889	39.4119	40.2222	39.4971	73.9826
Ci.v01.chr06G04420	-1.9894	1.85468	73.6737	7.67458e-06	0.000200642		Ci.v01.chr06G04420	OF02702	2.20466	2.32239	3.06991	2.69091	11.9882	7.00559	12.3158	9.49835	0.636485
Ci.v01.chr05G16810	-0.81423	4.83067	73.6229	7.69758e-06	0.000200642		Ci.v01.chr05G16810	OF25841	8.10329	8.54689	8.902	8.77713	12.8235	15.4693	15.9986	15.4662	68.5798
Ci.v01.chr16G09250	-1.94182	8.57435	73.6056	7.70545e-06	0.000200642		Ci.v01.chr16G09250	OF01933	92.8736	136.083	113.606	105.773	375.346	432.778	626.995	273.61	301.033
Ci.v01.chr07G01860	-0.727554	5.19852	73.5516	7.73002e-06	0.000201002		Ci.v01.chr07G01860	OF19625	14.6439	17.728	15.6539	16.1563	28.7267	25.2713	28.4896	23.1355	26.7769
Ci.v01.chr06G10760	-1.55628	4.7732	73.4334	7.7841e-06	0.000201847		Ci.v01.chr06G10760	OF12068	20.0487	20.2392	18.1056	19.2268	78.6077	43.5332	62.9504	42.1321	75.8232
Ci.v01.chr04G02880	-1.00476	3.70056	73.3955	7.80154e-06	0.000202019		Ci.v01.chr04G02880	OF26256	6.88957	6.14143	6.24659	6.30442	11.5592	12.4317	14.3768	12.1072	25.052
Ci.v01.chr03G14990	-2.31805	3.15369	73.1417	7.91959e-06	0.000204396		Ci.v01.chr03G14990	OF22817	7.10585	5.70308	5.89989	7.70941	18.2834	39.8811	32.0954	40.7411	69.2415
Ci.v01.chr11G04070	-0.633924	7.19131	73.1095	7.9347e-06	0.000204396		Ci.v01.chr11G04070	OF07734	38.1274	39.7167	38.4787	37.7058	65.7933	60.5549	58.9946	51.2925	44.254
Ci.v01.chr09G16070	-1.18801	3.95956	73.1045	7.93708e-06	0.000204396		Ci.v01.chr09G16070	OF23933	10.16	25.3996	15.0013	12.0167	33.6052	25.9872	28.1587	25.2037	18.6812
Ci.v01.chr16G00480	-1.29182	7.22669	73.0656	7.95538e-06	0.000204586		Ci.v01.chr16G00480	OF03147	50.312	64.567	69.3389	61.3414	166.847	180.936	132.534	115.508	13.0513
Ci.v01.chr11G12550	-1.24632	3.34817	72.9454	8.01235e-06	0.000205768		Ci.v01.chr11G12550	OF13745	4.29801	3.97538	4.72184	4.72807	10.1765	10.2234	9.65646	9.44223	17.3838
Ci.v01.chr11G10150	-0.767671	4.05351	72.8771	8.04492e-06	0.000206038		Ci.v01.chr11G10150	OF13505	13.2833	14.2919	13.5064	12.7364	22.4411	22.8802	23.402	22.5975	26.7536
Ci.v01.chr16G07250	-0.638755	5.29481	72.8171	8.07371e-06	0.000206493		Ci.v01.chr16G07250	OF29424	38.2374	34.5886	33.1007	36.8459	57.2813	51.0206	53.5733	58.1229	77.6034
Ci.v01.chr14G07060	-1.31443	3.11185	72.548	8.20423e-06	0.000208973		Ci.v01.chr14G07060	OF32513	4.57617	3.50109	3.29756	3.26954	9.09741	7.99613	9.21255	9.79685	23.3036
Ci.v01.chr13G07130	-1.03797	5.16631	72.4792	8.23798e-06	0.000209176		Ci.v01.chr13G07130	OF00998	45.1671	44.1419	39.2874	37.5945	73.8055	73.158	102.084	89.078	136.13
Ci.v01.chr05G09190	-0.657418	7.66176	72.4723	8.24139e-06	0.000209176		Ci.v01.chr05G09190	OF15713	147.602	134.778	134.45	127.223	198.38	209.743	217.077	223.897	207.479
Ci.v01.chr10G01390	-0.674118	6.80099	72.4218	8.2663e-06	0.000209176		Ci.v01.chr10G01390	OF02325	74.5735	74.2133	65.945	73.5313	112.453	102.595	131.471	110.389	174.081
Ci.v01.chr05G14900	-0.745605	6.33133	72.3985	8.27783e-06	0.000209176		Ci.v01.chr05G14900	OF00325	69.6813	67.0778	64.5771	62.4504	96.7307	103.363	121.455	116.329	112.335
Ci.v01.chr06G07270	-0.587418	6.04143	72.3955	8.27933e-06	0.000209176		Ci.v01.chr06G07270	OF02417	49.3064	54.4222	48.1087	51.0507	79.5476	69.097	82.422	71.2042	101.828
Ci.v01.chr04G16270	-3.18581	1.57698	72.3472	8.30324e-06	0.000209497		Ci.v01.chr04G16270	OF20639	0.681059	0.717425	0.907114	0.237505	3.58642	7.08266	6.75502	5.71192	11.0108
Ci.v01.chr03G21240	-0.686779	7.51494	72.2244	8.36455e-06	0.000210476		Ci.v01.chr03G21240	OF18550	143.682	140.934	146.517	129.059	210.266	219.856	217.864	244.94	284.343
Ci.v01.chr01G12830	-0.746759	5.34546	72.1248	8.41465e-06	0.000211184		Ci.v01.chr01G12830	OF01641	66.1434	70.9188	68.0547	74.258	120.994	96.3081	125.339	122.215	61.5807
Ci.v01.chr09G08380	-0.881183	6.2794	72.1236	8.41528e-06	0.000211184		Ci.v01.chr09G08380	OF23164	117.028	100.848	115.77	123.138	226.451	167.371	230.761	210.551	195.555
Ci.v01.chr07G10670	-1.24224	4.09192	72.0214	8.46708e-06	0.000211888		Ci.v01.chr07G10670	OF06407	14.133	10.738	8.83994	10.0637	26.3303	22.5456	27.0318	26.5732	23.5019
Ci.v01.chr12G09180	-1.82616	3.6678	71.979	8.48868e-06	0.000211888		Ci.v01.chr12G09180	OF31468	6.05915	5.92381	6.4735	8.03771	18.6057	32.0414	18.2039	23.9958	28.153
Ci.v01.chr14G02800	-2.95501	1.94835	71.9394	8.50892e-06	0.000211989		Ci.v01.chr14G02800	OF11122	0.556016	0.680821	0.497164	0.198871	5.28794	3.12342	3.97885	2.6338	2.80542
Ci.v01.chr08G10460	-2.07433	1.95853	71.8245	8.56796e-06	0.000211989		Ci.v01.chr08G10460	OF10454	0.831463	0.856398	1.00676	0.502591	2.70321	3.42029	4.01913	3.24786	18.781
Ci.v01.chr13G07880	-1.51131	3.42224	71.8009	8.58013e-06	0.000211989		Ci.v01.chr13G07880	OF00923	19.0329	15.8191	13.0506	15.512	47.9832	36.9671	39.2033	54.4451	87.7188
Ci.v01.chr03G01180	-1.23841	6.65368	71.7854	8.58812e-06	0.000211989		Ci.v01.chr03G01180	OF09171	110.602	157.221	159.572	111.244	312.136	264.404	363.569	320.626	90.602
Ci.v01.chr07G02680	-0.612078	7.19104	71.6609	8.65285e-06	0.00021286		Ci.v01.chr07G02680	OF19543	237.189	223.947	221.126	197.556	341.701	312.87	338.485	339.937	372.525
Ci.v01.chr03G18630	-0.661712	6.44264	71.5814	8.69448e-06	0.000212927		Ci.v01.chr03G18630	OF28713	67.0516	67.8596	69.1225	65.0475	109.485	104.334	93.2542	114.519	131.367
Ci.v01.chr04G14080	-0.659619	5.34328	71.4613	8.75786e-06	0.000213756		Ci.v01.chr04G14080	OF20420	48.9079	47.9277	56.8971	48.826	81.3479	80.1156	79.8096	75.8005	82.9462
Ci.v01.chr06G18530	-1.59885	3.6247	71.3926	8.79437e-06	0.000214088		Ci.v01.chr06G18530	OF00144	11.8469	15.9283	9.26887	12.4295	34.2181	29.9055	47.0981	37.412	57.2489
Ci.v01.chr13G04580	-0.661503	4.83705	71.2215	8.88603e-06	0.000215757		Ci.v01.chr13G04580	OF31956	18.3269	16.5593	17.8657	16.5002	28.0091	27.732	25.6045	27.1976	27.9308
Ci.v01.chr10G14440	-0.746377	5.66019	71.1308	8.93512e-06	0.000216511		Ci.v01.chr10G14440	OF27510	10.8415	10.547	10.3654	9.05321	18.9366	15.73	15.5747	17.6365	13.3977
Ci.v01.chr12G09630	-1.69264	6.86683	71.1041	8.94963e-06	0.000216511		Ci.v01.chr12G09630	OF31423	43.3357	54.1953	44.9437	32.3056	166.569	174.063	117.497	101.794	131.909
Ci.v01.chr15G02430	-0.625155	6.52994	70.7108	9.16662e-06	0.000219436		Ci.v01.chr15G02430	OF04684	36.1836	38.2021	34.3703	35.6746	62.3527	53.4828	56.7075	48.4255	28.5159
Ci.v01.chr12G03320	-1.29056	5.35022	70.5828	9.23865e-06	0.000219982		Ci.v01.chr12G03320	OF15051	25.4369	23.1048	24.271	23.9382	51.3338	47.5908	56.4703	78.817	32.2239
Ci.v01.chr04G08570	-0.774957	5.14235	70.5326	9.26707e-06	0.000219982		Ci.v01.chr04G08570	OF29586	20.7461	16.4335	17.885	16.3682	32.2855	27.6178	29.7003	30.6764	21.0873
Ci.v01.chr08G14230	-5.26143	4.1901	70.5242	9.2718e-06	0.000219982		Ci.v01.chr08G14230	OF10831	2.95703	0.886024	0.916601	1.09995	31.1973	107.918	60.5189	21.96	457.852
Ci.v01.chr05G03550	-0.58988	6.58951	70.4808	9.29647e-06	0.000220288		Ci.v01.chr05G03550	OF14953	73.3794	69.7004	62.6199	68.0543	110.105	92.359	105.004	101.074	132.586
Ci.v01.chr01G17050	-0.669616	6.31673	70.4506	9.31371e-06	0.000220417		Ci.v01.chr01G17050	OF18282	60.1257	73.7211	65.1678	70.1187	99.1155	103.95	116.714	104.026	40.684
Ci.v01.chr02G15850	-2.37085	1.43034	70.2999	9.40016e-06	0.000221621		Ci.v01.chr02G15850	OF32262	0.990057	0.772536	0.799197	1.07415	3.02237	4.49977	6.54653	4.70149	3.58239
Ci.v01.chr04G07120	-0.80725	6.02554	69.9682	9.59397e-06	0.000225069		Ci.v01.chr04G07120	OF26680	98.5288	86.2296	91.239	80.0431	157.91	159.907	134.665	165.037	97.2309
Ci.v01.chr12G01090	-0.959922	5.39235	69.9469	9.6066e-06	0.000225069		Ci.v01.chr12G01090	OF19834	33.1258	36.7553	35.529	30.5575	61.8131	75.3633	55.4831	68.973	138.164
Ci.v01.chr07G18900	-0.653047	6.50504	69.7627	9.71646e-06	0.000227358		Ci.v01.chr07G18900	OF05584	94.9286	110.468	100.518	94.0528	148.719	145.54	160.295	168.114	255.026
Ci.v01.chr08G11720	-0.538282	6.78302	69.436	9.91508e-06	0.000231426		Ci.v01.chr08G11720	OF10580	70.485	77.1109	70.4827	71.5669	116.313	100.615	101.894	98.3865	122.149
Ci.v01.chr13G08670	-1.2919	3.77524	69.3769	9.95152e-06	0.000231987		Ci.v01.chr13G08670	OF00844	6.20172	6.45779	4.50555	5.5684	11.1145	15.7654	13.9942	13.9061	18.2748
Ci.v01.chr06G07100	-1.33251	6.07646	69.1182	1.0113e-05	0.000235165		Ci.v01.chr06G07100	OF02434	43.2953	44.2251	41.4621	38.966	84.5578	114.685	139.176	83.5047	9.24192
Ci.v01.chr05G15570	-0.57839	7.38041	69.0013	1.0187e-05	0.000235713		Ci.v01.chr05G15570	OF25965	95.788	103.428	95.0499	96.7577	163.706	136.26	146.182	133.033	101.493
Ci.v01.chr06G14040	-0.586781	8.17789	68.5191	1.04992e-05	0.000241147		Ci.v01.chr06G14040	OF11706	826.387	790.954	813.564	742.216	1133.83	1153.4	1225.28	1209.5	1243.72
Ci.v01.chr01G24620	-1.43656	4.01136	68.334	1.06221e-05	0.000242135		Ci.v01.chr01G24620	OF10084	10.3812	12.1506	8.96652	8.04495	25.5112	32.9475	23.4334	25.6822	21.7385
Ci.v01.chr15G02640	-1.2635	3.33309	68.2158	1.07016e-05	0.000243106		Ci.v01.chr15G02640	OF04705	5.35988	5.71755	5.45482	4.79512	9.94161	13.4215	13.9846	13.3446	25.8238
Ci.v01.chr05G10700	-0.664126	7.71239	68.1158	1.07693e-05	0.000243757		Ci.v01.chr05G10700	OF15864	83.5766	79.0657	70.2239	81.6363	117.2	132.466	119.21	124.267	71.4278
Ci.v01.chr08G17020	-2.38273	4.8909	67.6389	1.10995e-05	0.000249304		Ci.v01.chr08G17020	OF32820	13.9789	16.993	16.0353	14.5961	88.8287	76.2855	40.149	118.112	22.0901
Ci.v01.chr14G02720	-0.899321	6.89726	67.6303	1.11056e-05	0.000249304		Ci.v01.chr14G02720	OF11114	197.566	203.059	216.069	175.659	457.037	335.639	347.296	328.022	710.449
Ci.v01.chr14G06500	-1.88581	2.67227	67.6124	1.11182e-05	0.000249304		Ci.v01.chr14G06500	OF17200	1.28372	1.52019	1.06063	1.36935	5.11754	6.24746	3.16805	5.17061	2.40678
Ci.v01.chr08G01160	-1.2331	4.12647	67.4386	1.12418e-05	0.000250688		Ci.v01.chr08G01160	OF16056	2.56823	1.8769	2.04785	2.06793	5.09129	5.09557	6.05577	4.08765	7.60978
Ci.v01.chr06G03920	-0.90706	7.11581	67.3851	1.12802e-05	0.000250906		Ci.v01.chr06G03920	OF02752	117.733	100.729	105.15	97.6978	186.251	231.559	173.848	191.026	313.912
Ci.v01.chr13G11070	-0.925248	3.92528	67.3392	1.13133e-05	0.000250906		Ci.v01.chr13G11070	OF22478	9.63232	9.99809	10.8494	11.1101	20.1047	16.5658	22.0647	19.9023	18.9701
Ci.v01.chr04G19840	-2.33043	4.39366	67.2586	1.13716e-05	0.000251346		Ci.v01.chr04G19840	OF08760	4.62661	6.73889	7.96738	7.99036	45.3306	19.4155	45.4114	26.999	0.27138
Ci.v01.chr03G03210	-0.618457	4.59392	67.2354	1.13885e-05	0.000251346		Ci.v01.chr03G03210	OF09374	6.7952	7.17777	7.26228	7.46812	11.4434	10.0971	10.9608	11.0974	12.5553
Ci.v01.chr08G09380	-1.22448	4.42873	67.2006	1.14138e-05	0.000251346		Ci.v01.chr08G09380	OF13366	20.1582	15.6952	16.8735	22.9232	38.9292	47.5983	50.9586	37.6592	51.213
Ci.v01.chr10G00410	-1.43498	3.22639	67.1492	1.14514e-05	0.000251772		Ci.v01.chr10G00410	OF27367	5.03314	3.19423	3.46698	3.32839	10.1408	9.40865	11.7821	8.84075	11.2112
Ci.v01.chr01G23150	-0.826999	6.57059	67.1373	1.14601e-05	0.000251772		Ci.v01.chr01G23150	OF09937	42.6709	55.0353	58.3821	47.9164	85.4055	93.7776	89.6464	89.5779	47.6017
Ci.v01.chr04G07520	-1.99107	3.48744	66.7926	1.17161e-05	0.000257094		Ci.v01.chr04G07520	OF26720	3.3567	4.34314	3.01505	5.10799	12.4642	14.8377	15.2515	14.977	62.0209
Ci.v01.chr01G11520	-1.15486	3.95775	66.7058	1.17817e-05	0.000257218		Ci.v01.chr01G11520	OF01510	9.30706	9.89413	7.45638	9.30582	23.2636	19.6003	21.2529	15.3717	25.9886
Ci.v01.chr09G14500	-3.36958	3.25233	66.6941	1.17905e-05	0.000257218		Ci.v01.chr09G14500	OF23776	0.867907	0.812668	1.7655	0.403554	7.63051	14.8424	7.00534	9.93133	20.6064
Ci.v01.chr01G14280	-1.02801	5.99725	66.5979	1.18638e-05	0.000257867		Ci.v01.chr01G14280	OF01786	78.754	98.0224	84.8144	101.222	178.552	141.309	207.305	204.203	234.83
[truncated: 3,390 more rows]

## Sheet: FMD.lrt_St1_UP.DElist
Table S4: Differential expression genes of flower buds at different stages.
[truncated: 3,604 more rows]

## Sheet: FMD.lrt_St2.DElist
Table S4: Differential expression genes of flower buds at different stages.
[truncated: 10,364 more rows]

[truncated: 9 more sheets: FMD.lrt_St2_DW.DElist, FMD.lrt_St2_UP.DElist, FMD.lrt_St3.DElist, FMD.lrt_St3_DW.DElist, FMD.lrt_St3_UP.DElist, MD.lrt_St2vsSt1.DElist, MD.lrt_St3vsSt1.DElist, FD.lrt_St2vsSt1.DElist, FD.lrt_St3vsSt1.DElist]
