# Supplementary material for: Transcriptional Regulation of Female and Male Flower Bud Initiation and Development in Pecan (Carya illinoensis)
Source: Plants (Basel). 2023 Mar 20;12(6):1378. doi: 10.3390/plants12061378 (PMC10051282; doi:10.3390/plants12061378)
Supplement: Supplementary file 1 [file plants-12-01378-s001.zip › supplementaryMaterials/Supplementary_Tables/Supplementary_Table_S13.xlsx]

## Sheet: GO enrichment analysis
Table S13.GO enrichment analysis and KEGG pathway analysis of the differentially expressed genes in the pistil primordium compared with the flower bud differentiation (FD3 vs FD1).
GO enrichment analysis of the differentially expressed genes in the pistil primordium compared with the flower bud differentiation (FD3 vs FD1).
	ONTOLOGY	Description	GeneRatio	BgRatio	pvalue	p.adjust	qvalue	geneID	Count
GO:0009698	BP	phenylpropanoid metabolic process	89/2850	220/15202	4.5e-14	9.98e-11	9.12e-11	Ci.v01.chr02G01180/Ci.v01.ContigUN03670/Ci.v01.chr04G17850/Ci.v01.chr05G01880/Ci.v01.chr04G13540/Ci.v01.chr12G15800/Ci.v01.chr02G16040/Ci.v01.chr16G09250/Ci.v01.chr13G01620/Ci.v01.chr04G13990/Ci.v01.chr01G04200/Ci.v01.chr13G05970/Ci.v01.chr08G10130/Ci.v01.chr03G17190/Ci.v01.chr16G09820/Ci.v01.chr06G21870/Ci.v01.chr16G00020/Ci.v01.chr07G00390/Ci.v01.chr09G02970/Ci.v01.chr08G17240/Ci.v01.chr01G0779…	89
GO:0019748	BP	secondary metabolic process	116/2850	335/15202	2.53e-12	2.01e-09	1.83e-09	Ci.v01.chr02G01180/Ci.v01.ContigUN03670/Ci.v01.chr04G17850/Ci.v01.chr05G01880/Ci.v01.chr04G13540/Ci.v01.chr12G15800/Ci.v01.chr02G16040/Ci.v01.chr16G09250/Ci.v01.chr13G01620/Ci.v01.chr01G21880/Ci.v01.chr04G13990/Ci.v01.chr05G13530/Ci.v01.chr01G04200/Ci.v01.chr13G05970/Ci.v01.chr01G28520/Ci.v01.chr08G10130/Ci.v01.chr03G17190/Ci.v01.chr16G09820/Ci.v01.chr06G21870/Ci.v01.chr16G00020/Ci.v01.chr07G0039…	116
GO:0009699	BP	phenylpropanoid biosynthetic process	71/2850	170/15202	2.71e-12	2.01e-09	1.83e-09	Ci.v01.ContigUN03670/Ci.v01.chr04G17850/Ci.v01.chr05G01880/Ci.v01.chr04G13540/Ci.v01.chr12G15800/Ci.v01.chr02G16040/Ci.v01.chr16G09250/Ci.v01.chr13G01620/Ci.v01.chr04G13990/Ci.v01.chr01G04200/Ci.v01.chr13G05970/Ci.v01.chr06G21870/Ci.v01.chr16G00020/Ci.v01.chr07G00390/Ci.v01.chr09G02970/Ci.v01.chr08G17240/Ci.v01.chr01G07790/Ci.v01.ContigUN05130/Ci.v01.chr05G03000/Ci.v01.chr05G00150/Ci.v01.ContigUN…	71
GO:0044550	BP	secondary metabolite biosynthetic process	78/2850	203/15202	3.52e-11	1.95e-08	1.78e-08	Ci.v01.ContigUN03670/Ci.v01.chr04G17850/Ci.v01.chr05G01880/Ci.v01.chr04G13540/Ci.v01.chr12G15800/Ci.v01.chr02G16040/Ci.v01.chr16G09250/Ci.v01.chr13G01620/Ci.v01.chr01G21880/Ci.v01.chr04G13990/Ci.v01.chr01G04200/Ci.v01.chr13G05970/Ci.v01.chr06G21870/Ci.v01.chr16G00020/Ci.v01.chr07G00390/Ci.v01.chr09G02970/Ci.v01.chr08G17240/Ci.v01.chr01G07790/Ci.v01.ContigUN05130/Ci.v01.chr05G03000/Ci.v01.chr05G00…	78
GO:0006412	BP	translation	149/2850	487/15202	1.06e-10	4.69e-08	4.28e-08	Ci.v01.chr11G11690/Ci.v01.chr01G03590/Ci.v01.chr13G07980/Ci.v01.chr10G02470/Ci.v01.chr13G01330/Ci.v01.ContigUN08700/Ci.v01.chr11G01540/Ci.v01.ContigUN29750/Ci.v01.chr03G01820/Ci.v01.chr07G12000/Ci.v01.chr01G13340/Ci.v01.ContigUN02850/Ci.v01.ContigUN10090/Ci.v01.chr09G14130/Ci.v01.chr06G03350/Ci.v01.chr09G11780/Ci.v01.chr05G07660/Ci.v01.chr12G15820/Ci.v01.chr01G01480/Ci.v01.chr09G15440/Ci.v01.chr0…	149
GO:0043043	BP	peptide biosynthetic process	150/2850	494/15202	1.68e-10	6.21e-08	5.67e-08	Ci.v01.chr11G11690/Ci.v01.chr01G03590/Ci.v01.chr13G07980/Ci.v01.chr10G02470/Ci.v01.chr13G01330/Ci.v01.ContigUN08700/Ci.v01.chr11G01540/Ci.v01.ContigUN29750/Ci.v01.chr03G01820/Ci.v01.chr07G12000/Ci.v01.chr01G13340/Ci.v01.ContigUN02850/Ci.v01.ContigUN10090/Ci.v01.chr09G14130/Ci.v01.chr06G03350/Ci.v01.chr09G11780/Ci.v01.chr05G07660/Ci.v01.chr12G15820/Ci.v01.chr01G01480/Ci.v01.chr09G15440/Ci.v01.chr0…	150
GO:0042254	BP	ribosome biogenesis	88/2850	247/15202	2.13e-10	6.75e-08	6.16e-08	Ci.v01.chr10G00890/Ci.v01.chr09G14010/Ci.v01.chr05G19980/Ci.v01.chr01G03590/Ci.v01.chr05G03340/Ci.v01.chr13G07980/Ci.v01.chr13G01330/Ci.v01.ContigUN08700/Ci.v01.ContigUN29750/Ci.v01.chr07G12000/Ci.v01.ContigUN02850/Ci.v01.chr03G06040/Ci.v01.ContigUN10090/Ci.v01.chr04G04060/Ci.v01.chr02G07710/Ci.v01.chr06G03350/Ci.v01.chr01G01480/Ci.v01.chr03G02690/Ci.v01.chr08G08110/Ci.v01.chr07G18440/Ci.v01.chr0…	88
GO:0022402	BP	cell cycle process	141/2850	471/15202	1.72e-09	4.76e-07	4.35e-07	Ci.v01.chr10G00890/Ci.v01.chr06G03070/Ci.v01.chr04G09000/Ci.v01.chr09G11150/Ci.v01.chr12G01120/Ci.v01.chr15G08060/Ci.v01.chr05G00310/Ci.v01.chr02G09860/Ci.v01.chr01G26090/Ci.v01.chr01G11380/Ci.v01.chr11G09120/Ci.v01.chr13G01620/Ci.v01.chr07G15350/Ci.v01.chr11G11160/Ci.v01.chr01G02940/Ci.v01.chr11G02590/Ci.v01.chr05G13530/Ci.v01.chr04G16590/Ci.v01.chr05G12740/Ci.v01.chr04G25070/Ci.v01.chr04G16630/…	141
GO:0022613	BP	ribonucleoprotein complex biogenesis	97/2850	298/15202	6.51e-09	1.6e-06	1.47e-06	Ci.v01.chr10G00890/Ci.v01.chr09G14010/Ci.v01.chr05G19980/Ci.v01.chr01G03590/Ci.v01.chr05G03340/Ci.v01.chr13G07980/Ci.v01.chr13G01330/Ci.v01.ContigUN08700/Ci.v01.ContigUN29750/Ci.v01.chr07G12000/Ci.v01.ContigUN02850/Ci.v01.chr03G06040/Ci.v01.ContigUN10090/Ci.v01.chr04G04060/Ci.v01.chr02G07710/Ci.v01.chr06G03350/Ci.v01.chr01G01480/Ci.v01.chr03G02690/Ci.v01.chr08G08110/Ci.v01.chr07G18440/Ci.v01.chr0…	97
GO:0010564	BP	regulation of cell cycle process	53/2850	132/15202	8.13e-09	1.8e-06	1.65e-06	Ci.v01.chr06G03070/Ci.v01.chr01G26090/Ci.v01.chr04G16590/Ci.v01.chr06G02630/Ci.v01.chr05G15560/Ci.v01.chr04G21710/Ci.v01.chr09G11520/Ci.v01.chr09G08920/Ci.v01.chr05G06310/Ci.v01.ContigUN40270/Ci.v01.chr08G14040/Ci.v01.chr07G14550/Ci.v01.chr08G09910/Ci.v01.chr03G01760/Ci.v01.chr07G05280/Ci.v01.chr04G06700/Ci.v01.chr07G01800/Ci.v01.chr03G04140/Ci.v01.chr02G03150/Ci.v01.chr02G14530/Ci.v01.chr16G0171…	53
GO:0009808	BP	lignin metabolic process	49/2850	123/15202	3.96e-08	7.74e-06	7.07e-06	Ci.v01.chr02G01180/Ci.v01.ContigUN03670/Ci.v01.chr05G01880/Ci.v01.chr04G13540/Ci.v01.chr16G09250/Ci.v01.chr13G01620/Ci.v01.chr13G05970/Ci.v01.chr16G09820/Ci.v01.chr06G21870/Ci.v01.chr08G17240/Ci.v01.chr01G07790/Ci.v01.ContigUN05130/Ci.v01.chr05G03000/Ci.v01.chr05G00150/Ci.v01.chr02G01270/Ci.v01.chr10G03920/Ci.v01.chr01G03270/Ci.v01.chr02G01170/Ci.v01.chr01G22530/Ci.v01.chr16G10860/Ci.v01.chr05G04…	49
GO:0042255	BP	ribosome assembly	19/2850	29/15202	4.19e-08	7.74e-06	7.07e-06	Ci.v01.chr13G07980/Ci.v01.ContigUN08700/Ci.v01.chr07G12000/Ci.v01.ContigUN10090/Ci.v01.chr01G01480/Ci.v01.chr05G17770/Ci.v01.ContigUN11700/Ci.v01.chr07G15600/Ci.v01.chr13G01790/Ci.v01.chr09G11530/Ci.v01.chr05G17760/Ci.v01.chr03G01110/Ci.v01.chr03G08790/Ci.v01.chr05G07870/Ci.v01.chr14G01190/Ci.v01.chr09G01410/Ci.v01.chr04G04380/Ci.v01.chr03G13420/Ci.v01.chr07G10170	19
GO:0042274	BP	ribosomal small subunit biogenesis	22/2850	37/15202	4.71e-08	8.04e-06	7.34e-06	Ci.v01.ContigUN08700/Ci.v01.chr07G12000/Ci.v01.ContigUN10090/Ci.v01.chr07G12560/Ci.v01.chr05G17770/Ci.v01.ContigUN11700/Ci.v01.chr09G11530/Ci.v01.chr05G17760/Ci.v01.chr14G00900/Ci.v01.chr05G11860/Ci.v01.chr03G08790/Ci.v01.chr05G07870/Ci.v01.chr04G16750/Ci.v01.chr09G01410/Ci.v01.chr04G04380/Ci.v01.chr09G09130/Ci.v01.chr13G10820/Ci.v01.chr04G16720/Ci.v01.chr01G12500/Ci.v01.chr03G16870/Ci.v01.chr05G…	22
GO:0006261	BP	DNA-dependent DNA replication	49/2850	124/15202	5.37e-08	8.51e-06	7.77e-06	Ci.v01.chr05G05400/Ci.v01.chr01G26090/Ci.v01.chr01G23380/Ci.v01.chr01G03880/Ci.v01.chr08G01650/Ci.v01.chr06G02270/Ci.v01.chr04G21710/Ci.v01.chr15G03950/Ci.v01.chr06G10860/Ci.v01.chr07G14550/Ci.v01.chr13G12250/Ci.v01.chr04G06700/Ci.v01.chr07G04530/Ci.v01.chr16G01710/Ci.v01.chr10G12540/Ci.v01.ContigUN11230/Ci.v01.chr03G03480/Ci.v01.chr03G13420/Ci.v01.chr05G04300/Ci.v01.chr11G08380/Ci.v01.chr01G2420…	49
GO:0000278	BP	mitotic cell cycle	89/2850	280/15202	9.31e-08	1.37e-05	1.25e-05	Ci.v01.chr06G03070/Ci.v01.chr15G08060/Ci.v01.chr10G03690/Ci.v01.chr01G11380/Ci.v01.chr13G01620/Ci.v01.chr11G11160/Ci.v01.chr05G13530/Ci.v01.chr01G03880/Ci.v01.chr04G16590/Ci.v01.chr04G25070/Ci.v01.chr05G15560/Ci.v01.chr04G21710/Ci.v01.chr09G11040/Ci.v01.chr05G10630/Ci.v01.chr09G11520/Ci.v01.chr09G08920/Ci.v01.chr05G06310/Ci.v01.chr04G11920/Ci.v01.chr15G04450/Ci.v01.chr04G14750/Ci.v01.chr08G14040/…	89
GO:0000028	BP	ribosomal small subunit assembly	11/2850	12/15202	9.84e-08	1.37e-05	1.25e-05	Ci.v01.ContigUN08700/Ci.v01.chr07G12000/Ci.v01.ContigUN10090/Ci.v01.chr05G17770/Ci.v01.ContigUN11700/Ci.v01.chr09G11530/Ci.v01.chr05G17760/Ci.v01.chr03G08790/Ci.v01.chr05G07870/Ci.v01.chr09G01410/Ci.v01.chr04G04380	11
GO:0006270	BP	DNA replication initiation	18/2850	29/15202	3.21e-07	4.2e-05	3.83e-05	Ci.v01.chr01G23380/Ci.v01.chr06G10860/Ci.v01.chr16G01710/Ci.v01.chr03G03480/Ci.v01.chr03G13420/Ci.v01.chr05G04300/Ci.v01.chr01G24200/Ci.v01.chr03G16660/Ci.v01.chr14G07340/Ci.v01.chr12G11930/Ci.v01.chr02G14510/Ci.v01.chr13G06870/Ci.v01.chr12G09140/Ci.v01.chr02G15100/Ci.v01.chr10G06690/Ci.v01.chr05G07630/Ci.v01.chr01G27300/Ci.v01.chr12G10920	18
GO:0006260	BP	DNA replication	59/2850	168/15202	3.44e-07	4.23e-05	3.87e-05	Ci.v01.chr05G05400/Ci.v01.chr01G26090/Ci.v01.chr06G15250/Ci.v01.chr01G23380/Ci.v01.chr01G03880/Ci.v01.chr08G01650/Ci.v01.chr06G02270/Ci.v01.chr09G09280/Ci.v01.chr04G21710/Ci.v01.chr15G03950/Ci.v01.ContigUN03440/Ci.v01.chr06G10860/Ci.v01.chr07G14550/Ci.v01.chr13G12250/Ci.v01.chr04G06700/Ci.v01.chr12G07200/Ci.v01.chr07G04530/Ci.v01.chr13G00950/Ci.v01.chr03G04710/Ci.v01.chr16G01710/Ci.v01.chr10G1254…	59
GO:0051726	BP	regulation of cell cycle	60/2850	179/15202	1.64e-06	0.000191809	0.000175244	Ci.v01.chr06G03070/Ci.v01.chr01G26090/Ci.v01.chr04G16760/Ci.v01.chr04G16590/Ci.v01.chr06G02630/Ci.v01.chr05G15560/Ci.v01.chr04G21710/Ci.v01.chr09G11520/Ci.v01.chr09G08920/Ci.v01.chr05G06310/Ci.v01.ContigUN40270/Ci.v01.chr08G14040/Ci.v01.chr07G14550/Ci.v01.chr08G09910/Ci.v01.chr03G01760/Ci.v01.chr07G05280/Ci.v01.chr04G06700/Ci.v01.chr07G01800/Ci.v01.chr03G04140/Ci.v01.chr02G03150/Ci.v01.chr02G1453…	60
GO:0042273	BP	ribosomal large subunit biogenesis	22/2850	44/15202	2.71e-06	0.000300498	0.000274547	Ci.v01.chr09G14010/Ci.v01.chr13G07980/Ci.v01.chr03G06040/Ci.v01.chr04G04060/Ci.v01.chr02G07710/Ci.v01.chr06G03350/Ci.v01.chr01G01480/Ci.v01.chr03G02690/Ci.v01.chr07G15600/Ci.v01.chr13G01790/Ci.v01.chr03G01110/Ci.v01.chr14G00900/Ci.v01.chr05G03700/Ci.v01.chr12G15370/Ci.v01.chr01G01350/Ci.v01.chr14G01190/Ci.v01.chr01G28340/Ci.v01.chr01G12500/Ci.v01.chr01G02530/Ci.v01.chr03G13420/Ci.v01.chr07G10170/…	22
GO:0009813	BP	flavonoid biosynthetic process	34/2850	87/15202	7.53e-06	0.000795341	0.000726656	Ci.v01.chr07G04700/Ci.v01.chr04G17850/Ci.v01.chr01G21880/Ci.v01.chr06G07110/Ci.v01.chr04G13990/Ci.v01.chr06G06950/Ci.v01.chr05G18630/Ci.v01.chr09G03310/Ci.v01.chr10G03920/Ci.v01.chr13G04870/Ci.v01.chr07G13140/Ci.v01.chr15G02900/Ci.v01.chr12G01680/Ci.v01.chr06G20710/Ci.v01.chr08G08270/Ci.v01.chr15G05710/Ci.v01.chr04G00500/Ci.v01.chr01G17250/Ci.v01.chr10G04880/Ci.v01.chr14G03950/Ci.v01.chr01G06020/…	34
GO:0000280	BP	nuclear division	57/2850	175/15202	8e-06	0.000806756	0.000737085	Ci.v01.chr12G01120/Ci.v01.chr15G08060/Ci.v01.chr11G02590/Ci.v01.chr04G16590/Ci.v01.chr05G12740/Ci.v01.chr05G15560/Ci.v01.chr09G11040/Ci.v01.chr09G08920/Ci.v01.chr05G06310/Ci.v01.chr04G18510/Ci.v01.chr04G14750/Ci.v01.chr08G09910/Ci.v01.chr01G15020/Ci.v01.chr03G01760/Ci.v01.chr07G05280/Ci.v01.chr07G01800/Ci.v01.chr09G03770/Ci.v01.chr10G08940/Ci.v01.chr03G04140/Ci.v01.chr02G03150/Ci.v01.chr01G18590/…	57
GO:0051301	BP	cell division	119/2850	439/15202	8.6e-06	0.000829417	0.000757789	Ci.v01.chr10G00890/Ci.v01.chr04G04710/Ci.v01.chr16G01870/Ci.v01.chr06G03070/Ci.v01.chr03G02690/Ci.v01.chr04G09000/Ci.v01.chr09G11150/Ci.v01.chr06G00170/Ci.v01.chr15G08060/Ci.v01.chr05G00310/Ci.v01.chr02G09860/Ci.v01.chr10G13140/Ci.v01.chr08G02620/Ci.v01.chr03G16970/Ci.v01.chr01G11380/Ci.v01.chr11G09120/Ci.v01.chr13G01620/Ci.v01.chr01G04120/Ci.v01.chr07G15350/Ci.v01.chr11G11160/Ci.v01.chr05G13530/…	119
GO:1903047	BP	mitotic cell cycle process	68/2850	222/15202	1.2e-05	0.00110787	0.00101219	Ci.v01.chr06G03070/Ci.v01.chr15G08060/Ci.v01.chr01G11380/Ci.v01.chr13G01620/Ci.v01.chr11G11160/Ci.v01.chr05G13530/Ci.v01.chr04G16590/Ci.v01.chr04G25070/Ci.v01.chr05G15560/Ci.v01.chr04G21710/Ci.v01.chr05G10630/Ci.v01.chr09G11520/Ci.v01.chr09G08920/Ci.v01.chr05G06310/Ci.v01.chr04G11920/Ci.v01.chr04G14750/Ci.v01.chr08G14040/Ci.v01.chr08G09910/Ci.v01.chr04G11780/Ci.v01.chr01G15020/Ci.v01.chr03G01760/…	68
GO:0010583	BP	response to cyclopentenone	18/2850	35/15202	1.33e-05	0.001178	0.00107627	Ci.v01.chr02G09860/Ci.v01.chr10G12750/Ci.v01.chr11G09120/Ci.v01.chr05G17360/Ci.v01.chr06G10030/Ci.v01.chr07G12550/Ci.v01.chr08G08170/Ci.v01.chr02G03150/Ci.v01.chr04G25170/Ci.v01.chr10G11340/Ci.v01.chr06G09350/Ci.v01.chr10G01420/Ci.v01.ContigUN10020/Ci.v01.chr05G02140/Ci.v01.chr11G02750/Ci.v01.chr12G05790/Ci.v01.chr05G15640/Ci.v01.chr04G16140	18
GO:0009812	BP	flavonoid metabolic process	38/2850	105/15202	1.84e-05	0.00157364	0.00143774	Ci.v01.chr07G04700/Ci.v01.chr04G17850/Ci.v01.chr01G21880/Ci.v01.chr06G07110/Ci.v01.chr04G13990/Ci.v01.chr02G14750/Ci.v01.chr06G06950/Ci.v01.chr05G18630/Ci.v01.chr09G03310/Ci.v01.chr10G03920/Ci.v01.chr13G04870/Ci.v01.chr07G13140/Ci.v01.chr15G02900/Ci.v01.chr08G12480/Ci.v01.chr12G01680/Ci.v01.chr06G20710/Ci.v01.chr08G08270/Ci.v01.chr15G05710/Ci.v01.chr04G00500/Ci.v01.chr01G17250/Ci.v01.chr10G04880/…	38
GO:0006979	BP	response to oxidative stress	107/2850	395/15202	2.48e-05	0.0020406	0.00186438	Ci.v01.chr04G20650/Ci.v01.chr13G07980/Ci.v01.chr01G01480/Ci.v01.chr06G11330/Ci.v01.chr05G11010/Ci.v01.chr09G13560/Ci.v01.chr01G15130/Ci.v01.chr10G14440/Ci.v01.chr10G07960/Ci.v01.chr08G02620/Ci.v01.chr15G01400/Ci.v01.chr04G13540/Ci.v01.chr05G00800/Ci.v01.chr14G02520/Ci.v01.chr01G16170/Ci.v01.chr01G21880/Ci.v01.chr09G14500/Ci.v01.chr01G04200/Ci.v01.chr04G19380/Ci.v01.chr06G15730/Ci.v01.chr10G12270/…	107
GO:0009809	BP	lignin biosynthetic process	33/2850	88/15202	2.79e-05	0.00220984	0.002019	Ci.v01.ContigUN03670/Ci.v01.chr05G01880/Ci.v01.chr04G13540/Ci.v01.chr13G01620/Ci.v01.chr06G21870/Ci.v01.chr08G17240/Ci.v01.chr01G07790/Ci.v01.chr05G03000/Ci.v01.chr10G03920/Ci.v01.chr01G22530/Ci.v01.chr16G10860/Ci.v01.chr06G21010/Ci.v01.chr12G01680/Ci.v01.chr04G00980/Ci.v01.chr12G05900/Ci.v01.chr06G09230/Ci.v01.chr08G00020/Ci.v01.chr01G24080/Ci.v01.chr05G01860/Ci.v01.chr10G04880/Ci.v01.chr10G1116…	33
GO:0006458	BP	'de novo' protein folding	22/2850	50/15202	3.57e-05	0.00273111	0.00249525	Ci.v01.chr04G14410/Ci.v01.chr08G03480/Ci.v01.chr16G03170/Ci.v01.chr15G03390/Ci.v01.chr01G09810/Ci.v01.chr12G02300/Ci.v01.chr01G08450/Ci.v01.chr13G09070/Ci.v01.chr12G02230/Ci.v01.chr13G01250/Ci.v01.chr03G02860/Ci.v01.chr07G10770/Ci.v01.chr13G10860/Ci.v01.chr06G00290/Ci.v01.chr16G12190/Ci.v01.chr12G05350/Ci.v01.chr09G05060/Ci.v01.ContigUN05990/Ci.v01.chr16G12150/Ci.v01.chr01G13430/Ci.v01.chr01G0550…	22
GO:1903046	BP	meiotic cell cycle process	48/2850	148/15202	4.54e-05	0.00318571	0.00291059	Ci.v01.chr12G01120/Ci.v01.chr01G02940/Ci.v01.chr11G02590/Ci.v01.chr04G16590/Ci.v01.chr05G12740/Ci.v01.chr04G21710/Ci.v01.chr16G00020/Ci.v01.chr12G02340/Ci.v01.chr04G18510/Ci.v01.chr04G09660/Ci.v01.chr13G03190/Ci.v01.chr01G15020/Ci.v01.chr07G01800/Ci.v01.chr09G03770/Ci.v01.chr10G08940/Ci.v01.chr03G04140/Ci.v01.chr01G18590/Ci.v01.chr01G09740/Ci.v01.chr06G09390/Ci.v01.chr01G15210/Ci.v01.chr10G06460/…	48
GO:0044770	BP	cell cycle phase transition	27/2850	68/15202	4.57e-05	0.00318571	0.00291059	Ci.v01.chr10G00890/Ci.v01.chr05G00310/Ci.v01.chr04G16590/Ci.v01.chr04G21710/Ci.v01.chr05G06310/Ci.v01.chr04G11920/Ci.v01.chr04G11780/Ci.v01.chr03G01760/Ci.v01.chr04G06700/Ci.v01.chr07G01800/Ci.v01.chr02G14530/Ci.v01.chr16G01710/Ci.v01.chr07G01910/Ci.v01.chr03G17750/Ci.v01.chr06G09390/Ci.v01.chr04G06040/Ci.v01.chr06G09350/Ci.v01.chr01G24200/Ci.v01.chr05G01140/Ci.v01.chr01G07010/Ci.v01.ContigUN3164…	27
GO:0009800	BP	cinnamic acid biosynthetic process	8/2850	10/15202	4.74e-05	0.00318571	0.00291059	Ci.v01.chr01G04200/Ci.v01.ContigUN05130/Ci.v01.chr05G00150/Ci.v01.chr05G04830/Ci.v01.chr09G04850/Ci.v01.chr09G04860/Ci.v01.chr02G16050/Ci.v01.chr09G04840	8
GO:0009803	BP	cinnamic acid metabolic process	8/2850	10/15202	4.74e-05	0.00318571	0.00291059	Ci.v01.chr01G04200/Ci.v01.ContigUN05130/Ci.v01.chr05G00150/Ci.v01.chr05G04830/Ci.v01.chr09G04850/Ci.v01.chr09G04860/Ci.v01.chr02G16050/Ci.v01.chr09G04840	8
GO:0046686	BP	response to cadmium ion	108/2850	407/15202	5.77e-05	0.00375699	0.00343254	Ci.v01.chr04G14410/Ci.v01.chr07G14830/Ci.v01.chr08G03480/Ci.v01.chr04G05570/Ci.v01.chr15G02600/Ci.v01.chr07G00870/Ci.v01.chr09G10050/Ci.v01.chr09G15440/Ci.v01.chr09G03270/Ci.v01.chr03G05230/Ci.v01.chr06G00890/Ci.v01.chr06G12850/Ci.v01.chr03G02900/Ci.v01.chr12G13090/Ci.v01.chr09G13560/Ci.v01.chr01G15130/Ci.v01.chr11G09230/Ci.v01.chr15G03390/Ci.v01.chr09G13010/Ci.v01.chr03G20510/Ci.v01.chr05G20320/…	108
GO:0051783	BP	regulation of nuclear division	21/2850	48/15202	5.93e-05	0.00375699	0.00343254	Ci.v01.chr04G16590/Ci.v01.chr05G15560/Ci.v01.chr05G06310/Ci.v01.chr08G09910/Ci.v01.chr03G01760/Ci.v01.chr07G05280/Ci.v01.chr07G01800/Ci.v01.chr02G03150/Ci.v01.chr10G12540/Ci.v01.chr07G01910/Ci.v01.chr06G09390/Ci.v01.chr10G06460/Ci.v01.chr01G24390/Ci.v01.chr05G01140/Ci.v01.chr01G07010/Ci.v01.chr02G10640/Ci.v01.chr11G02750/Ci.v01.chr01G09960/Ci.v01.chr12G05790/Ci.v01.chr08G12080/Ci.v01.chr04G05070	21
GO:0032465	BP	regulation of cytokinesis	10/2850	15/15202	6.29e-05	0.00387535	0.00354068	Ci.v01.chr06G03070/Ci.v01.chr06G02630/Ci.v01.ContigUN40270/Ci.v01.chr08G14040/Ci.v01.chr01G05130/Ci.v01.ContigUN05750/Ci.v01.chr05G01140/Ci.v01.chr08G14400/Ci.v01.chr08G14860/Ci.v01.chr01G24070	10
GO:0006364	BP	rRNA processing	48/2850	150/15202	6.63e-05	0.00397912	0.00363548	Ci.v01.chr10G00890/Ci.v01.chr09G14010/Ci.v01.chr05G19980/Ci.v01.chr05G03340/Ci.v01.ContigUN08700/Ci.v01.chr03G06040/Ci.v01.chr04G04060/Ci.v01.chr02G07710/Ci.v01.chr06G03350/Ci.v01.chr03G02690/Ci.v01.chr07G18440/Ci.v01.chr07G12560/Ci.v01.ContigUN11700/Ci.v01.chr07G15600/Ci.v01.chr05G00310/Ci.v01.chr05G17760/Ci.v01.chr10G02860/Ci.v01.chr05G11860/Ci.v01.chr12G10560/Ci.v01.chr09G00960/Ci.v01.chr06G13…	48
GO:0046271	BP	phenylpropanoid catabolic process	19/2850	42/15202	7.6e-05	0.00423335	0.00386776	Ci.v01.chr02G01180/Ci.v01.ContigUN03670/Ci.v01.chr05G01880/Ci.v01.chr16G09820/Ci.v01.ContigUN05130/Ci.v01.chr05G03000/Ci.v01.chr05G00150/Ci.v01.chr02G01270/Ci.v01.chr01G03270/Ci.v01.chr02G01170/Ci.v01.chr16G10860/Ci.v01.chr05G04830/Ci.v01.chr05G01870/Ci.v01.chr05G01860/Ci.v01.chr02G01290/Ci.v01.chr02G14670/Ci.v01.chr02G01230/Ci.v01.chr02G01200/Ci.v01.chr10G01330	19
GO:0046274	BP	lignin catabolic process	19/2850	42/15202	7.6e-05	0.00423335	0.00386776	Ci.v01.chr02G01180/Ci.v01.ContigUN03670/Ci.v01.chr05G01880/Ci.v01.chr16G09820/Ci.v01.ContigUN05130/Ci.v01.chr05G03000/Ci.v01.chr05G00150/Ci.v01.chr02G01270/Ci.v01.chr01G03270/Ci.v01.chr02G01170/Ci.v01.chr16G10860/Ci.v01.chr05G04830/Ci.v01.chr05G01870/Ci.v01.chr05G01860/Ci.v01.chr02G01290/Ci.v01.chr02G14670/Ci.v01.chr02G01230/Ci.v01.chr02G01200/Ci.v01.chr10G01330	19
GO:0022618	BP	ribonucleoprotein complex assembly	29/2850	77/15202	7.63e-05	0.00423335	0.00386776	Ci.v01.chr13G07980/Ci.v01.ContigUN08700/Ci.v01.chr07G12000/Ci.v01.ContigUN10090/Ci.v01.chr01G01480/Ci.v01.chr05G17770/Ci.v01.ContigUN11700/Ci.v01.chr07G15600/Ci.v01.chr13G01790/Ci.v01.chr09G11530/Ci.v01.chr05G17760/Ci.v01.chr03G01110/Ci.v01.chr03G08790/Ci.v01.chr13G09690/Ci.v01.chr05G07870/Ci.v01.chr14G01190/Ci.v01.chr06G13050/Ci.v01.chr02G10270/Ci.v01.chr09G01410/Ci.v01.chr04G04380/Ci.v01.chr08G…	29
GO:0016072	BP	rRNA metabolic process	49/2850	155/15202	7.9e-05	0.00427604	0.00390676	Ci.v01.chr10G00890/Ci.v01.chr09G14010/Ci.v01.chr05G19980/Ci.v01.chr05G03340/Ci.v01.ContigUN08700/Ci.v01.chr03G06040/Ci.v01.chr04G04060/Ci.v01.chr02G07710/Ci.v01.chr06G03350/Ci.v01.chr03G02690/Ci.v01.chr07G18440/Ci.v01.chr07G12560/Ci.v01.ContigUN11700/Ci.v01.chr07G15600/Ci.v01.chr05G00310/Ci.v01.chr05G17760/Ci.v01.chr10G02860/Ci.v01.chr05G11860/Ci.v01.chr12G10560/Ci.v01.chr09G00960/Ci.v01.chr06G13…	49
GO:0048285	BP	organelle fission	63/2850	214/15202	9.14e-05	0.00482828	0.00441132	Ci.v01.chr12G01120/Ci.v01.chr15G08060/Ci.v01.chr05G09080/Ci.v01.chr15G04630/Ci.v01.chr10G06680/Ci.v01.chr11G02590/Ci.v01.chr04G16590/Ci.v01.chr05G12740/Ci.v01.chr05G15560/Ci.v01.chr09G11040/Ci.v01.chr09G08920/Ci.v01.chr05G06310/Ci.v01.chr04G18510/Ci.v01.chr16G05190/Ci.v01.chr04G14750/Ci.v01.ContigUN33240/Ci.v01.chr08G09910/Ci.v01.chr01G15020/Ci.v01.chr03G01760/Ci.v01.chr07G05280/Ci.v01.chr07G0180…	63
GO:0010200	BP	response to chitin	33/2850	93/15202	9.96e-05	0.00497281	0.00454336	Ci.v01.chr13G07520/Ci.v01.chr01G21880/Ci.v01.chr07G04350/Ci.v01.chr05G10860/Ci.v01.chr16G11790/Ci.v01.chr12G06140/Ci.v01.chr09G11980/Ci.v01.chr01G23210/Ci.v01.chr15G05400/Ci.v01.chr15G00520/Ci.v01.chr07G12130/Ci.v01.chr16G12610/Ci.v01.chr06G05420/Ci.v01.chr09G07190/Ci.v01.chr05G13980/Ci.v01.chr01G10980/Ci.v01.chr02G04240/Ci.v01.chr16G11800/Ci.v01.ContigUN06070/Ci.v01.chr03G01780/Ci.v01.chr14G0417…	33
GO:0000075	BP	cell cycle checkpoint signaling	16/2850	33/15202	0.000100646	0.00497281	0.00454336	Ci.v01.chr04G16590/Ci.v01.chr04G21710/Ci.v01.chr03G01760/Ci.v01.chr04G06700/Ci.v01.chr07G01800/Ci.v01.chr02G14530/Ci.v01.chr16G01710/Ci.v01.chr07G01910/Ci.v01.chr03G17750/Ci.v01.chr06G09390/Ci.v01.chr04G06040/Ci.v01.chr05G01140/Ci.v01.ContigUN31640/Ci.v01.chr13G01750/Ci.v01.chr12G10160/Ci.v01.chr13G06870	16
GO:0009409	BP	response to cold	95/2850	354/15202	0.000100846	0.00497281	0.00454336	Ci.v01.chr13G07980/Ci.v01.chr07G14830/Ci.v01.chr15G02600/Ci.v01.chr01G01480/Ci.v01.chr06G00890/Ci.v01.chr01G18150/Ci.v01.chr10G09280/Ci.v01.chr10G02860/Ci.v01.chr05G20320/Ci.v01.chr03G18530/Ci.v01.chr05G00800/Ci.v01.chr01G28340/Ci.v01.chr09G00970/Ci.v01.chr03G21360/Ci.v01.chr07G05480/Ci.v01.chr05G05850/Ci.v01.chr01G27360/Ci.v01.chr06G06620/Ci.v01.chr12G02300/Ci.v01.chr16G09690/Ci.v01.chr15G10640/…	95
GO:0051321	BP	meiotic cell cycle	52/2850	169/15202	0.0001066	0.0051423	0.00469822	Ci.v01.chr12G01120/Ci.v01.chr01G02940/Ci.v01.chr11G02590/Ci.v01.chr04G16590/Ci.v01.chr05G12740/Ci.v01.chr04G21710/Ci.v01.chr16G00020/Ci.v01.chr12G02340/Ci.v01.chr04G18510/Ci.v01.chr04G09660/Ci.v01.chr13G03190/Ci.v01.chr01G15020/Ci.v01.chr03G01760/Ci.v01.chr07G01800/Ci.v01.chr09G03770/Ci.v01.chr10G08940/Ci.v01.chr03G04140/Ci.v01.chr01G18590/Ci.v01.chr01G09740/Ci.v01.chr06G09390/Ci.v01.chr01G15210/…	52
GO:0140013	BP	meiotic nuclear division	32/2850	90/15202	0.000120703	0.0056987	0.00520657	Ci.v01.chr12G01120/Ci.v01.chr11G02590/Ci.v01.chr04G16590/Ci.v01.chr05G12740/Ci.v01.chr04G18510/Ci.v01.chr07G01800/Ci.v01.chr09G03770/Ci.v01.chr10G08940/Ci.v01.chr03G04140/Ci.v01.chr01G18590/Ci.v01.chr01G09740/Ci.v01.chr06G09390/Ci.v01.chr10G06460/Ci.v01.chr09G03890/Ci.v01.chr07G07010/Ci.v01.chr05G04300/Ci.v01.chr08G12510/Ci.v01.chr07G17280/Ci.v01.chr01G18820/Ci.v01.chr05G01140/Ci.v01.chr13G01750/…	32
GO:0006259	BP	DNA metabolic process	110/2850	424/15202	0.000132611	0.00613047	0.00560105	Ci.v01.chr12G01120/Ci.v01.chr14G09420/Ci.v01.chr09G16660/Ci.v01.chr05G16380/Ci.v01.chr09G02600/Ci.v01.chr16G13510/Ci.v01.chr06G15250/Ci.v01.chr01G23380/Ci.v01.chr11G02590/Ci.v01.chr01G03880/Ci.v01.chr08G01650/Ci.v01.chr06G02270/Ci.v01.chr04G21710/Ci.v01.chr04G24980/Ci.v01.ContigUN07970/Ci.v01.chr09G13330/Ci.v01.chr06G11650/Ci.v01.chr06G19350/Ci.v01.chr06G10860/Ci.v01.chr03G02680/Ci.v01.chr07G0118…	110
GO:0045934	BP	negative regulation of nucleobase-containing compound metabolic process	55/2850	183/15202	0.000137091	0.00620825	0.00567211	Ci.v01.chr09G07710/Ci.v01.chr03G08500/Ci.v01.chr10G02860/Ci.v01.chr02G16040/Ci.v01.chr15G12250/Ci.v01.chr01G21670/Ci.v01.chr06G02630/Ci.v01.chr15G10640/Ci.v01.chr04G21710/Ci.v01.chr06G01020/Ci.v01.chr09G01660/Ci.v01.ContigUN40270/Ci.v01.chr10G07340/Ci.v01.chr13G08230/Ci.v01.chr02G07190/Ci.v01.chr12G06140/Ci.v01.chr04G05440/Ci.v01.chr04G06700/Ci.v01.chr02G01640/Ci.v01.chr13G12630/Ci.v01.chr01G0754…	55
GO:0071826	BP	ribonucleoprotein complex subunit organization	29/2850	80/15202	0.000167721	0.00744347	0.00680066	Ci.v01.chr13G07980/Ci.v01.ContigUN08700/Ci.v01.chr07G12000/Ci.v01.ContigUN10090/Ci.v01.chr01G01480/Ci.v01.chr05G17770/Ci.v01.ContigUN11700/Ci.v01.chr07G15600/Ci.v01.chr13G01790/Ci.v01.chr09G11530/Ci.v01.chr05G17760/Ci.v01.chr03G01110/Ci.v01.chr03G08790/Ci.v01.chr13G09690/Ci.v01.chr05G07870/Ci.v01.chr14G01190/Ci.v01.chr06G13050/Ci.v01.chr02G10270/Ci.v01.chr09G01410/Ci.v01.chr04G04380/Ci.v01.chr08G…	29
GO:0009414	BP	response to water deprivation	91/2850	341/15202	0.000172819	0.00751934	0.00686997	Ci.v01.chr01G18150/Ci.v01.chr02G10720/Ci.v01.chr10G06880/Ci.v01.chr08G03050/Ci.v01.chr08G03180/Ci.v01.chr14G08420/Ci.v01.chr05G00800/Ci.v01.chr01G21880/Ci.v01.chr09G01940/Ci.v01.chr05G13530/Ci.v01.chr02G14750/Ci.v01.chr12G08190/Ci.v01.chr07G06220/Ci.v01.chr06G10530/Ci.v01.chr02G02210/Ci.v01.chr06G07510/Ci.v01.chr12G09110/Ci.v01.chr08G07970/Ci.v01.ContigUN05130/Ci.v01.chr15G06320/Ci.v01.chr01G0960…	91
GO:0006310	BP	DNA recombination	41/2850	127/15202	0.000176295	0.00752304	0.00687336	Ci.v01.chr12G01120/Ci.v01.chr05G16380/Ci.v01.chr11G02590/Ci.v01.chr08G01650/Ci.v01.chr04G21710/Ci.v01.chr03G02680/Ci.v01.chr09G09930/Ci.v01.chr07G02620/Ci.v01.chr06G15820/Ci.v01.chr07G01800/Ci.v01.chr06G04700/Ci.v01.ContigUN04120/Ci.v01.chr04G12080/Ci.v01.chr03G04710/Ci.v01.ContigUN10980/Ci.v01.chr05G09870/Ci.v01.chr04G06040/Ci.v01.chr09G03890/Ci.v01.chr07G07010/Ci.v01.chr05G04300/Ci.v01.chr08G12…	41
GO:0007346	BP	regulation of mitotic cell cycle	27/2850	74/15202	0.000245602	0.0102828	0.00939482	Ci.v01.chr04G16590/Ci.v01.chr05G15560/Ci.v01.chr04G21710/Ci.v01.chr05G06310/Ci.v01.chr08G09910/Ci.v01.chr03G01760/Ci.v01.chr07G05280/Ci.v01.chr04G06700/Ci.v01.chr02G03150/Ci.v01.chr16G01710/Ci.v01.chr06G16260/Ci.v01.chr07G01910/Ci.v01.chr03G17750/Ci.v01.chr06G09390/Ci.v01.chr04G06040/Ci.v01.chr06G09350/Ci.v01.chr01G24390/Ci.v01.chr01G24200/Ci.v01.chr05G01140/Ci.v01.chr01G07010/Ci.v01.chr13G01750/…	27
GO:0061077	BP	chaperone-mediated protein folding	23/2850	60/15202	0.000302894	0.0123598	0.0112924	Ci.v01.chr08G03480/Ci.v01.chr15G03390/Ci.v01.chr12G02300/Ci.v01.chr12G02230/Ci.v01.chr13G01250/Ci.v01.chr03G02860/Ci.v01.chr07G10770/Ci.v01.chr13G10860/Ci.v01.chr06G00290/Ci.v01.chr16G12190/Ci.v01.chr12G05350/Ci.v01.chr09G05060/Ci.v01.ContigUN05990/Ci.v01.chr16G12150/Ci.v01.chr16G01620/Ci.v01.chr01G13430/Ci.v01.chr05G11520/Ci.v01.chr07G18690/Ci.v01.chr07G18560/Ci.v01.chr15G00220/Ci.v01.chr01G0550…	23
GO:0051084	BP	'de novo' posttranslational protein folding	17/2850	39/15202	0.00031192	0.0123598	0.0112924	Ci.v01.chr08G03480/Ci.v01.chr15G03390/Ci.v01.chr12G02300/Ci.v01.chr12G02230/Ci.v01.chr13G01250/Ci.v01.chr03G02860/Ci.v01.chr07G10770/Ci.v01.chr13G10860/Ci.v01.chr06G00290/Ci.v01.chr16G12190/Ci.v01.chr12G05350/Ci.v01.chr09G05060/Ci.v01.ContigUN05990/Ci.v01.chr16G12150/Ci.v01.chr01G13430/Ci.v01.chr01G05500/Ci.v01.chr05G03400	17
GO:0051085	BP	chaperone cofactor-dependent protein refolding	17/2850	39/15202	0.00031192	0.0123598	0.0112924	Ci.v01.chr08G03480/Ci.v01.chr15G03390/Ci.v01.chr12G02300/Ci.v01.chr12G02230/Ci.v01.chr13G01250/Ci.v01.chr03G02860/Ci.v01.chr07G10770/Ci.v01.chr13G10860/Ci.v01.chr06G00290/Ci.v01.chr16G12190/Ci.v01.chr12G05350/Ci.v01.chr09G05060/Ci.v01.ContigUN05990/Ci.v01.chr16G12150/Ci.v01.chr01G13430/Ci.v01.chr01G05500/Ci.v01.chr05G03400	17
GO:0032392	BP	DNA geometric change	16/2850	36/15202	0.000356529	0.0132171	0.0120757	Ci.v01.chr08G01650/Ci.v01.chr06G02270/Ci.v01.chr01G07310/Ci.v01.chr06G10860/Ci.v01.chr06G15820/Ci.v01.chr07G04530/Ci.v01.chr06G04700/Ci.v01.chr03G04710/Ci.v01.chr01G07190/Ci.v01.chr07G04930/Ci.v01.chr02G14510/Ci.v01.chr12G09140/Ci.v01.chr02G15100/Ci.v01.chr10G06690/Ci.v01.chr05G07630/Ci.v01.chr12G10920	16
GO:1901988	BP	negative regulation of cell cycle phase transition	16/2850	36/15202	0.000356529	0.0132171	0.0120757	Ci.v01.chr04G16590/Ci.v01.chr04G21710/Ci.v01.chr03G01760/Ci.v01.chr04G06700/Ci.v01.chr07G01800/Ci.v01.chr02G14530/Ci.v01.chr16G01710/Ci.v01.chr07G01910/Ci.v01.chr03G17750/Ci.v01.chr06G09390/Ci.v01.chr04G06040/Ci.v01.chr05G01140/Ci.v01.ContigUN31640/Ci.v01.chr13G01750/Ci.v01.chr12G10160/Ci.v01.chr13G06870	16	Ci.v01.chr09G14010/Ci.v01.chr03G06040/Ci.v01.chr04G04060/Ci.v01.chr06G03350/Ci.v01.chr03G02690/Ci.v01.chr05G03700/Ci.v01.chr01G01350/Ci.v01.chr07G17000	8
GO:0000463	BP	maturation of LSU-rRNA from tricistronic rRNA transcript (SSU-rRNA	5.8S rRNA	LSU-rRNA)	8/2850	12/15202	0.000363156	0.0132171	0.0120757
GO:0044786	BP	cell cycle DNA replication	22/2850	57/15202	0.000363337	0.0132171	0.0120757	Ci.v01.chr01G26090/Ci.v01.chr04G21710/Ci.v01.chr15G03950/Ci.v01.chr07G14550/Ci.v01.chr13G12250/Ci.v01.chr04G06700/Ci.v01.chr10G12540/Ci.v01.chr03G13420/Ci.v01.chr01G24200/Ci.v01.chr05G01140/Ci.v01.chr01G07010/Ci.v01.ContigUN31640/Ci.v01.chr03G16660/Ci.v01.chr04G18430/Ci.v01.chr14G07340/Ci.v01.chr13G13080/Ci.v01.chr13G06870/Ci.v01.ContigUN03830/Ci.v01.chr01G02350/Ci.v01.chr01G27300/Ci.v01.chr08G12…	22
GO:1901987	BP	regulation of cell cycle phase transition	22/2850	57/15202	0.000363337	0.0132171	0.0120757	Ci.v01.chr04G16590/Ci.v01.chr04G21710/Ci.v01.chr05G06310/Ci.v01.chr03G01760/Ci.v01.chr04G06700/Ci.v01.chr07G01800/Ci.v01.chr02G14530/Ci.v01.chr16G01710/Ci.v01.chr07G01910/Ci.v01.chr03G17750/Ci.v01.chr06G09390/Ci.v01.chr04G06040/Ci.v01.chr06G09350/Ci.v01.chr01G24200/Ci.v01.chr05G01140/Ci.v01.chr01G07010/Ci.v01.ContigUN31640/Ci.v01.chr13G01750/Ci.v01.chr06G02510/Ci.v01.chr14G07340/Ci.v01.chr12G1016…	22
GO:0007088	BP	regulation of mitotic nuclear division	14/2850	30/15202	0.000449587	0.0158761	0.014505	Ci.v01.chr04G16590/Ci.v01.chr05G15560/Ci.v01.chr05G06310/Ci.v01.chr08G09910/Ci.v01.chr03G01760/Ci.v01.chr07G05280/Ci.v01.chr02G03150/Ci.v01.chr07G01910/Ci.v01.chr06G09390/Ci.v01.chr01G24390/Ci.v01.chr01G07010/Ci.v01.chr11G02750/Ci.v01.chr12G05790/Ci.v01.chr08G12080	14
GO:0008283	BP	cell population proliferation	37/2850	116/15202	0.000463512	0.0158761	0.014505	Ci.v01.chr07G18440/Ci.v01.chr14G01190/Ci.v01.chr15G12250/Ci.v01.chr01G03950/Ci.v01.chr06G02630/Ci.v01.chr05G15560/Ci.v01.ContigUN40270/Ci.v01.chr09G10760/Ci.v01.chr06G10860/Ci.v01.chr08G09910/Ci.v01.chr07G05280/Ci.v01.chr05G14080/Ci.v01.chr04G12080/Ci.v01.chr02G03150/Ci.v01.chr08G11940/Ci.v01.chr15G02900/Ci.v01.chr06G16260/Ci.v01.chr01G24390/Ci.v01.chr01G07010/Ci.v01.chr11G02750/Ci.v01.chr13G1308…	37
GO:0072330	BP	monocarboxylic acid biosynthetic process	69/2850	252/15202	0.000463631	0.0158761	0.014505	Ci.v01.chr04G04710/Ci.v01.chr10G06880/Ci.v01.chr03G20510/Ci.v01.chr05G09080/Ci.v01.chr01G10650/Ci.v01.chr03G18530/Ci.v01.chr03G21070/Ci.v01.chr15G01400/Ci.v01.chr04G16450/Ci.v01.chr12G15800/Ci.v01.chr10G06680/Ci.v01.chr03G21360/Ci.v01.chr09G14500/Ci.v01.chr05G13530/Ci.v01.chr01G04200/Ci.v01.chr08G10130/Ci.v01.chr12G08190/Ci.v01.chr07G00740/Ci.v01.chr08G13270/Ci.v01.chr05G07430/Ci.v01.chr07G06220/…	69
GO:0033260	BP	nuclear DNA replication	9/2850	15/15202	0.000472041	0.0158761	0.014505	Ci.v01.chr04G06700/Ci.v01.chr03G13420/Ci.v01.chr01G24200/Ci.v01.chr05G01140/Ci.v01.ContigUN31640/Ci.v01.chr03G16660/Ci.v01.chr04G18430/Ci.v01.chr14G07340/Ci.v01.chr01G27300	9
GO:0000910	BP	cytokinesis	50/2850	170/15202	0.000472205	0.0158761	0.014505	Ci.v01.chr06G03070/Ci.v01.chr04G09000/Ci.v01.chr09G11150/Ci.v01.chr15G08060/Ci.v01.chr02G09860/Ci.v01.chr01G11380/Ci.v01.chr11G09120/Ci.v01.chr13G01620/Ci.v01.chr07G15350/Ci.v01.chr11G11160/Ci.v01.chr05G13530/Ci.v01.chr04G25070/Ci.v01.chr06G02630/Ci.v01.chr09G11040/Ci.v01.chr05G10630/Ci.v01.chr03G10720/Ci.v01.chr12G02340/Ci.v01.chr04G18510/Ci.v01.ContigUN40270/Ci.v01.chr08G14040/Ci.v01.chr08G0817…	50
GO:0030490	BP	maturation of SSU-rRNA	13/2850	27/15202	0.000492146	0.0161846	0.0147869	Ci.v01.ContigUN08700/Ci.v01.chr07G12560/Ci.v01.ContigUN11700/Ci.v01.chr05G17760/Ci.v01.chr05G11860/Ci.v01.chr04G16750/Ci.v01.chr04G04380/Ci.v01.chr09G09130/Ci.v01.chr13G10820/Ci.v01.chr04G16720/Ci.v01.chr03G16870/Ci.v01.chr05G15850/Ci.v01.ContigUN06670	13
GO:0051552	BP	flavone metabolic process	10/2850	18/15202	0.00052737	0.0161846	0.0147869	Ci.v01.chr09G03310/Ci.v01.chr10G03920/Ci.v01.chr13G04870/Ci.v01.chr15G02900/Ci.v01.chr12G01680/Ci.v01.chr08G08270/Ci.v01.chr10G04880/Ci.v01.chr10G04900/Ci.v01.chr03G15950/Ci.v01.chr04G19820	10
GO:0051553	BP	flavone biosynthetic process	10/2850	18/15202	0.00052737	0.0161846	0.0147869	Ci.v01.chr09G03310/Ci.v01.chr10G03920/Ci.v01.chr13G04870/Ci.v01.chr15G02900/Ci.v01.chr12G01680/Ci.v01.chr08G08270/Ci.v01.chr10G04880/Ci.v01.chr10G04900/Ci.v01.chr03G15950/Ci.v01.chr04G19820	10
GO:0051554	BP	flavonol metabolic process	10/2850	18/15202	0.00052737	0.0161846	0.0147869	Ci.v01.chr09G03310/Ci.v01.chr10G03920/Ci.v01.chr13G04870/Ci.v01.chr15G02900/Ci.v01.chr12G01680/Ci.v01.chr08G08270/Ci.v01.chr10G04880/Ci.v01.chr10G04900/Ci.v01.chr03G15950/Ci.v01.chr04G19820	10
GO:0051555	BP	flavonol biosynthetic process	10/2850	18/15202	0.00052737	0.0161846	0.0147869	Ci.v01.chr09G03310/Ci.v01.chr10G03920/Ci.v01.chr13G04870/Ci.v01.chr15G02900/Ci.v01.chr12G01680/Ci.v01.chr08G08270/Ci.v01.chr10G04880/Ci.v01.chr10G04900/Ci.v01.chr03G15950/Ci.v01.chr04G19820	10
GO:0009415	BP	response to water	91/2850	352/15202	0.000548118	0.0161846	0.0147869	Ci.v01.chr01G18150/Ci.v01.chr02G10720/Ci.v01.chr10G06880/Ci.v01.chr08G03050/Ci.v01.chr08G03180/Ci.v01.chr14G08420/Ci.v01.chr05G00800/Ci.v01.chr01G21880/Ci.v01.chr09G01940/Ci.v01.chr05G13530/Ci.v01.chr02G14750/Ci.v01.chr12G08190/Ci.v01.chr07G06220/Ci.v01.chr06G10530/Ci.v01.chr02G02210/Ci.v01.chr06G07510/Ci.v01.chr12G09110/Ci.v01.chr08G07970/Ci.v01.ContigUN05130/Ci.v01.chr15G06320/Ci.v01.chr01G0960…	91
GO:0009411	BP	response to UV	38/2850	121/15202	0.00055002	0.0161846	0.0147869	Ci.v01.chr07G04700/Ci.v01.chr04G10910/Ci.v01.chr14G09420/Ci.v01.chr02G16040/Ci.v01.chr03G17190/Ci.v01.chr08G01650/Ci.v01.chr06G21870/Ci.v01.chr04G21710/Ci.v01.chr08G17240/Ci.v01.ContigUN07970/Ci.v01.chr09G13330/Ci.v01.ContigUN05130/Ci.v01.chr04G24770/Ci.v01.chr05G00150/Ci.v01.chr14G07240/Ci.v01.chr01G22570/Ci.v01.chr05G04830/Ci.v01.chr06G21010/Ci.v01.chr10G12540/Ci.v01.chr01G28040/Ci.v01.chr01G25…	38
GO:0009611	BP	response to wounding	83/2850	316/15202	0.000558012	0.0161846	0.0147869	Ci.v01.chr03G08500/Ci.v01.chr02G04020/Ci.v01.chr16G09250/Ci.v01.chr01G21880/Ci.v01.chr01G04200/Ci.v01.chr13G05970/Ci.v01.chr08G10130/Ci.v01.chr01G02630/Ci.v01.chr08G13560/Ci.v01.chr16G00020/Ci.v01.chr11G09420/Ci.v01.chr09G06910/Ci.v01.ContigUN05130/Ci.v01.chr15G01600/Ci.v01.chr07G01180/Ci.v01.chr11G03230/Ci.v01.chr05G00150/Ci.v01.chr03G08240/Ci.v01.chr12G06140/Ci.v01.chr09G09900/Ci.v01.chr11G0324…	83
GO:0010496	BP	intercellular transport	7/2850	10/15202	0.000568905	0.0161846	0.0147869	Ci.v01.chr08G09280/Ci.v01.chr07G12710/Ci.v01.chr08G05280/Ci.v01.chr04G25100/Ci.v01.chr08G09260/Ci.v01.chr14G00750/Ci.v01.chr06G03410	7
GO:0014074	BP	response to purine-containing compound	7/2850	10/15202	0.000568905	0.0161846	0.0147869	Ci.v01.chr06G02630/Ci.v01.chr02G02210/Ci.v01.ContigUN40270/Ci.v01.chr02G02180/Ci.v01.chr08G14400/Ci.v01.chr08G14860/Ci.v01.chr01G24070	7
GO:0031000	BP	response to caffeine	7/2850	10/15202	0.000568905	0.0161846	0.0147869	Ci.v01.chr06G02630/Ci.v01.chr02G02210/Ci.v01.ContigUN40270/Ci.v01.chr02G02180/Ci.v01.chr08G14400/Ci.v01.chr08G14860/Ci.v01.chr01G24070	7
GO:0043279	BP	response to alkaloid	7/2850	10/15202	0.000568905	0.0161846	0.0147869	Ci.v01.chr06G02630/Ci.v01.chr02G02210/Ci.v01.ContigUN40270/Ci.v01.chr02G02180/Ci.v01.chr08G14400/Ci.v01.chr08G14860/Ci.v01.chr01G24070	7
GO:0042026	BP	protein refolding	17/2850	41/15202	0.000633609	0.0176219	0.0161	Ci.v01.chr04G14410/Ci.v01.chr08G03480/Ci.v01.chr16G03170/Ci.v01.chr01G09810/Ci.v01.chr12G02300/Ci.v01.chr01G08450/Ci.v01.chr13G09070/Ci.v01.chr03G02860/Ci.v01.chr07G10770/Ci.v01.chr06G00290/Ci.v01.chr16G12190/Ci.v01.chr12G05350/Ci.v01.ContigUN05990/Ci.v01.chr16G12150/Ci.v01.chr01G13430/Ci.v01.chr01G05500/Ci.v01.chr05G03400	17
GO:0006414	BP	translational elongation	22/2850	59/15202	0.000635308	0.0176219	0.0161	Ci.v01.chr09G15440/Ci.v01.chr09G03270/Ci.v01.chr06G12850/Ci.v01.chr16G13450/Ci.v01.chr03G02900/Ci.v01.chr01G12880/Ci.v01.chr11G09340/Ci.v01.chr14G04180/Ci.v01.chr16G14410/Ci.v01.chr02G11050/Ci.v01.chr09G04430/Ci.v01.chr05G20940/Ci.v01.chr01G25060/Ci.v01.ContigUN04950/Ci.v01.chr07G01780/Ci.v01.chr16G06020/Ci.v01.chr07G06080/Ci.v01.chr16G13430/Ci.v01.chr05G18100/Ci.v01.chr15G03360/Ci.v01.chr07G0604…	22
GO:0042542	BP	response to hydrogen peroxide	28/2850	82/15202	0.000662893	0.01816	0.0165917	Ci.v01.chr05G11010/Ci.v01.chr10G07960/Ci.v01.chr01G16170/Ci.v01.chr06G10530/Ci.v01.chr11G09420/Ci.v01.chr02G02210/Ci.v01.chr07G01180/Ci.v01.chr02G02180/Ci.v01.chr13G02750/Ci.v01.chr14G09180/Ci.v01.ContigUN35930/Ci.v01.chr15G12950/Ci.v01.chr16G12190/Ci.v01.chr08G14130/Ci.v01.ContigUN34900/Ci.v01.chr04G12660/Ci.v01.ContigUN05990/Ci.v01.chr16G12150/Ci.v01.chr07G14200/Ci.v01.chr15G03350/Ci.v01.chr06G…	28
GO:0007018	BP	microtubule-based movement	29/2850	86/15202	0.00067625	0.0183	0.0167196	Ci.v01.chr02G09860/Ci.v01.chr05G03640/Ci.v01.chr08G08140/Ci.v01.chr11G09120/Ci.v01.ContigUN07090/Ci.v01.chr05G12740/Ci.v01.chr06G11280/Ci.v01.chr04G18510/Ci.v01.chr01G11940/Ci.v01.chr06G16710/Ci.v01.chr14G00560/Ci.v01.chr08G03030/Ci.v01.chr06G14390/Ci.v01.chr10G08940/Ci.v01.chr08G08150/Ci.v01.chr05G18720/Ci.v01.chr01G18590/Ci.v01.chr01G16620/Ci.v01.ContigUN32130/Ci.v01.chr08G11900/Ci.v01.chr06G06…	29
GO:0000724	BP	double-strand break repair via homologous recombination	20/2850	52/15202	0.000698773	0.0186817	0.0170683	Ci.v01.chr08G01650/Ci.v01.chr03G02680/Ci.v01.chr07G02620/Ci.v01.chr06G15820/Ci.v01.ContigUN04120/Ci.v01.chr04G12080/Ci.v01.chr03G04710/Ci.v01.ContigUN10980/Ci.v01.chr05G09870/Ci.v01.chr04G06040/Ci.v01.chr05G04300/Ci.v01.chr01G24200/Ci.v01.chr05G01140/Ci.v01.chr01G07190/Ci.v01.chr07G04930/Ci.v01.chr04G18430/Ci.v01.chr14G07340/Ci.v01.chr05G20710/Ci.v01.ContigUN09800/Ci.v01.chr04G05070	20
GO:0000027	BP	ribosomal large subunit assembly	8/2850	13/15202	0.00078882	0.0205929	0.0188145	Ci.v01.chr13G07980/Ci.v01.chr01G01480/Ci.v01.chr07G15600/Ci.v01.chr13G01790/Ci.v01.chr03G01110/Ci.v01.chr14G01190/Ci.v01.chr03G13420/Ci.v01.chr07G10170	8
GO:0000470	BP	maturation of LSU-rRNA	8/2850	13/15202	0.00078882	0.0205929	0.0188145	Ci.v01.chr09G14010/Ci.v01.chr03G06040/Ci.v01.chr04G04060/Ci.v01.chr06G03350/Ci.v01.chr03G02690/Ci.v01.chr05G03700/Ci.v01.chr01G01350/Ci.v01.chr07G17000	8
GO:0051172	BP	negative regulation of nitrogen compound metabolic process	71/2850	266/15202	0.000841309	0.0217077	0.0198331	Ci.v01.chr09G07710/Ci.v01.chr03G08500/Ci.v01.chr14G04100/Ci.v01.chr10G02860/Ci.v01.chr14G08790/Ci.v01.chr01G17610/Ci.v01.chr07G02760/Ci.v01.chr02G16040/Ci.v01.chr10G07950/Ci.v01.chr15G12250/Ci.v01.chr01G21670/Ci.v01.chr06G02630/Ci.v01.chr15G10640/Ci.v01.chr04G21710/Ci.v01.chr06G01020/Ci.v01.chr09G01660/Ci.v01.ContigUN40270/Ci.v01.chr10G07340/Ci.v01.chr01G09600/Ci.v01.chr02G00950/Ci.v01.chr13G0823…	71
GO:0032508	BP	DNA duplex unwinding	15/2850	35/15202	0.000865783	0.0220824	0.0201754	Ci.v01.chr08G01650/Ci.v01.chr06G02270/Ci.v01.chr01G07310/Ci.v01.chr06G10860/Ci.v01.chr06G15820/Ci.v01.chr06G04700/Ci.v01.chr03G04710/Ci.v01.chr01G07190/Ci.v01.chr07G04930/Ci.v01.chr02G14510/Ci.v01.chr12G09140/Ci.v01.chr02G15100/Ci.v01.chr10G06690/Ci.v01.chr05G07630/Ci.v01.chr12G10920	15
GO:0006268	BP	DNA unwinding involved in DNA replication	9/2850	16/15202	0.000899703	0.0226868	0.0207276	Ci.v01.chr06G02270/Ci.v01.chr06G10860/Ci.v01.chr07G04930/Ci.v01.chr02G14510/Ci.v01.chr12G09140/Ci.v01.chr02G15100/Ci.v01.chr10G06690/Ci.v01.chr05G07630/Ci.v01.chr12G10920	9
GO:0080167	BP	response to karrikin	37/2850	120/15202	0.000947159	0.0236151	0.0215757	Ci.v01.chr08G13010/Ci.v01.chr09G05310/Ci.v01.chr16G09250/Ci.v01.chr03G17320/Ci.v01.chr01G04200/Ci.v01.chr13G05970/Ci.v01.ContigUN05130/Ci.v01.chr09G03310/Ci.v01.chr05G00150/Ci.v01.chr09G10800/Ci.v01.ContigUN08040/Ci.v01.chr16G01030/Ci.v01.chr08G12240/Ci.v01.chr05G04830/Ci.v01.chr12G08840/Ci.v01.chr12G09380/Ci.v01.chr13G11560/Ci.v01.chr03G06060/Ci.v01.chr03G00880/Ci.v01.chr16G09240/Ci.v01.chr04G23…	37
GO:0051253	BP	negative regulation of RNA metabolic process	48/2850	167/15202	0.00105291	0.0259602	0.0237183	Ci.v01.chr09G07710/Ci.v01.chr03G08500/Ci.v01.chr10G02860/Ci.v01.chr02G16040/Ci.v01.chr15G12250/Ci.v01.chr01G21670/Ci.v01.chr06G02630/Ci.v01.chr15G10640/Ci.v01.chr06G01020/Ci.v01.chr09G01660/Ci.v01.ContigUN40270/Ci.v01.chr10G07340/Ci.v01.chr13G08230/Ci.v01.chr02G07190/Ci.v01.chr12G06140/Ci.v01.chr04G05440/Ci.v01.chr04G06700/Ci.v01.chr02G01640/Ci.v01.chr13G12630/Ci.v01.chr01G07540/Ci.v01.chr06G0542…	48
GO:0010948	BP	negative regulation of cell cycle process	19/2850	50/15202	0.00111856	0.0269092	0.0245853	Ci.v01.chr04G16590/Ci.v01.chr04G21710/Ci.v01.chr03G01760/Ci.v01.chr04G06700/Ci.v01.chr07G01800/Ci.v01.chr02G14530/Ci.v01.chr16G01710/Ci.v01.chr07G01910/Ci.v01.chr03G17750/Ci.v01.chr06G09390/Ci.v01.chr04G06040/Ci.v01.chr05G01140/Ci.v01.ContigUN31640/Ci.v01.chr13G01750/Ci.v01.chr02G10640/Ci.v01.chr01G09960/Ci.v01.chr12G10160/Ci.v01.chr13G06870/Ci.v01.chr04G05070	19	46
GO:0045892	BP	negative regulation of transcription	DNA-templated	46/2850	159/15202	0.00113991	0.0269092	0.0245853	Ci.v01.chr09G07710/Ci.v01.chr03G08500/Ci.v01.chr02G16040/Ci.v01.chr15G12250/Ci.v01.chr01G21670/Ci.v01.chr06G02630/Ci.v01.chr06G01020/Ci.v01.chr09G01660/Ci.v01.ContigUN40270/Ci.v01.chr10G07340/Ci.v01.chr13G08230/Ci.v01.chr02G07190/Ci.v01.chr12G06140/Ci.v01.chr04G05440/Ci.v01.chr04G06700/Ci.v01.chr02G01640/Ci.v01.chr13G12630/Ci.v01.chr01G07540/Ci.v01.chr06G05420/Ci.v01.chr15G08880/Ci.v01.chr04G1400…
GO:1902679	BP	negative regulation of RNA biosynthetic process	46/2850	159/15202	0.00113991	0.0269092	0.0245853	Ci.v01.chr09G07710/Ci.v01.chr03G08500/Ci.v01.chr02G16040/Ci.v01.chr15G12250/Ci.v01.chr01G21670/Ci.v01.chr06G02630/Ci.v01.chr06G01020/Ci.v01.chr09G01660/Ci.v01.ContigUN40270/Ci.v01.chr10G07340/Ci.v01.chr13G08230/Ci.v01.chr02G07190/Ci.v01.chr12G06140/Ci.v01.chr04G05440/Ci.v01.chr04G06700/Ci.v01.chr02G01640/Ci.v01.chr13G12630/Ci.v01.chr01G07540/Ci.v01.chr06G05420/Ci.v01.chr15G08880/Ci.v01.chr04G1400…	46
GO:1903507	BP	negative regulation of nucleic acid-templated transcription	46/2850	159/15202	0.00113991	0.0269092	0.0245853	Ci.v01.chr09G07710/Ci.v01.chr03G08500/Ci.v01.chr02G16040/Ci.v01.chr15G12250/Ci.v01.chr01G21670/Ci.v01.chr06G02630/Ci.v01.chr06G01020/Ci.v01.chr09G01660/Ci.v01.ContigUN40270/Ci.v01.chr10G07340/Ci.v01.chr13G08230/Ci.v01.chr02G07190/Ci.v01.chr12G06140/Ci.v01.chr04G05440/Ci.v01.chr04G06700/Ci.v01.chr02G01640/Ci.v01.chr13G12630/Ci.v01.chr01G07540/Ci.v01.chr06G05420/Ci.v01.chr15G08880/Ci.v01.chr04G1400…	46
GO:0071103	BP	DNA conformation change	27/2850	81/15202	0.00124168	0.029003	0.0264983	Ci.v01.chr08G01650/Ci.v01.chr06G02270/Ci.v01.chr01G07310/Ci.v01.chr04G14750/Ci.v01.chr06G10860/Ci.v01.chr01G15020/Ci.v01.chr06G15820/Ci.v01.chr07G04530/Ci.v01.chr06G04700/Ci.v01.chr04G12080/Ci.v01.chr03G04710/Ci.v01.chr01G15210/Ci.v01.chr01G07190/Ci.v01.chr04G06600/Ci.v01.chr07G04930/Ci.v01.chr04G06460/Ci.v01.chr13G01750/Ci.v01.chr03G14800/Ci.v01.chr05G15960/Ci.v01.chr09G11400/Ci.v01.chr02G14510/…	27
GO:0006771	BP	riboflavin metabolic process	7/2850	11/15202	0.00131078	0.0296799	0.0271167	Ci.v01.chr16G12720/Ci.v01.chr12G06960/Ci.v01.chr09G06110/Ci.v01.chr01G23710/Ci.v01.chr03G03460/Ci.v01.chr03G00570/Ci.v01.chr15G04560	7
GO:0009068	BP	aspartate family amino acid catabolic process	7/2850	11/15202	0.00131078	0.0296799	0.0271167	Ci.v01.chr15G06320/Ci.v01.chr11G04000/Ci.v01.chr07G10430/Ci.v01.chr04G18370/Ci.v01.chr07G17290/Ci.v01.chr07G19210/Ci.v01.chr02G04980	7
GO:0009231	BP	riboflavin biosynthetic process	7/2850	11/15202	0.00131078	0.0296799	0.0271167	Ci.v01.chr16G12720/Ci.v01.chr12G06960/Ci.v01.chr09G06110/Ci.v01.chr01G23710/Ci.v01.chr03G03460/Ci.v01.chr03G00570/Ci.v01.chr15G04560	7
GO:0009117	BP	nucleotide metabolic process	70/2850	266/15202	0.00137087	0.0307268	0.0280732	Ci.v01.chr05G11400/Ci.v01.ContigUN06690/Ci.v01.chr12G08900/Ci.v01.chr03G04180/Ci.v01.chr10G09280/Ci.v01.chr09G13560/Ci.v01.chr07G05250/Ci.v01.chr03G20510/Ci.v01.chr06G09360/Ci.v01.chr10G07510/Ci.v01.chr03G18530/Ci.v01.chr12G05340/Ci.v01.chr03G21070/Ci.v01.chr03G19560/Ci.v01.chr12G06340/Ci.v01.chr07G12320/Ci.v01.chr08G08250/Ci.v01.chr16G11010/Ci.v01.chr02G03970/Ci.v01.chr13G11580/Ci.v01.chr03G2136…	70
GO:0140694	BP	non-membrane-bounded organelle assembly	23/2850	66/15202	0.00142191	0.0310628	0.0283803	Ci.v01.chr13G07980/Ci.v01.ContigUN08700/Ci.v01.chr07G12000/Ci.v01.ContigUN10090/Ci.v01.chr01G01480/Ci.v01.chr05G17770/Ci.v01.ContigUN11700/Ci.v01.chr07G15600/Ci.v01.chr13G01790/Ci.v01.chr09G11530/Ci.v01.chr05G17760/Ci.v01.chr03G01110/Ci.v01.chr03G08790/Ci.v01.chr05G07870/Ci.v01.chr14G01190/Ci.v01.chr09G01410/Ci.v01.chr04G04380/Ci.v01.chr05G12740/Ci.v01.chr04G16630/Ci.v01.chr11G11150/Ci.v01.chr10G…	23
GO:0006626	BP	protein targeting to mitochondrion	14/2850	33/15202	0.00144185	0.0310628	0.0283803	Ci.v01.chr04G14410/Ci.v01.chr12G01440/Ci.v01.chr08G13580/Ci.v01.chr07G00300/Ci.v01.chr09G03600/Ci.v01.chr03G09700/Ci.v01.chr15G06590/Ci.v01.chr01G09810/Ci.v01.chr05G01710/Ci.v01.chr04G20710/Ci.v01.chr03G10730/Ci.v01.chr01G08450/Ci.v01.chr10G02530/Ci.v01.chr01G07960	14
GO:0070585	BP	protein localization to mitochondrion	14/2850	33/15202	0.00144185	0.0310628	0.0283803	Ci.v01.chr04G14410/Ci.v01.chr12G01440/Ci.v01.chr08G13580/Ci.v01.chr07G00300/Ci.v01.chr09G03600/Ci.v01.chr03G09700/Ci.v01.chr15G06590/Ci.v01.chr01G09810/Ci.v01.chr05G01710/Ci.v01.chr04G20710/Ci.v01.chr03G10730/Ci.v01.chr01G08450/Ci.v01.chr10G02530/Ci.v01.chr01G07960	14
GO:0072655	BP	establishment of protein localization to mitochondrion	14/2850	33/15202	0.00144185	0.0310628	0.0283803	Ci.v01.chr04G14410/Ci.v01.chr12G01440/Ci.v01.chr08G13580/Ci.v01.chr07G00300/Ci.v01.chr09G03600/Ci.v01.chr03G09700/Ci.v01.chr15G06590/Ci.v01.chr01G09810/Ci.v01.chr05G01710/Ci.v01.chr04G20710/Ci.v01.chr03G10730/Ci.v01.chr01G08450/Ci.v01.chr10G02530/Ci.v01.chr01G07960	14
GO:0019693	BP	ribose phosphate metabolic process	57/2850	209/15202	0.00152218	0.0324781	0.0296733	Ci.v01.chr05G11400/Ci.v01.ContigUN06690/Ci.v01.chr03G04180/Ci.v01.chr09G13560/Ci.v01.chr07G05250/Ci.v01.chr03G20510/Ci.v01.chr06G09360/Ci.v01.chr10G07510/Ci.v01.chr03G18530/Ci.v01.chr12G05340/Ci.v01.chr03G21070/Ci.v01.chr03G19560/Ci.v01.chr12G06340/Ci.v01.chr07G12320/Ci.v01.chr08G08250/Ci.v01.chr16G11010/Ci.v01.chr02G03970/Ci.v01.chr03G21360/Ci.v01.chr07G05480/Ci.v01.chr10G04100/Ci.v01.chr05G1307…	57
GO:0007140	BP	male meiotic nuclear division	10/2850	20/15202	0.001544	0.0326298	0.0298119	Ci.v01.chr11G02590/Ci.v01.chr05G12740/Ci.v01.chr04G18510/Ci.v01.chr09G03770/Ci.v01.chr10G08940/Ci.v01.chr01G18590/Ci.v01.chr01G09740/Ci.v01.chr05G04300/Ci.v01.chr15G06170/Ci.v01.chr01G18060	10
GO:0000725	BP	recombinational repair	20/2850	55/15202	0.00157887	0.033052	0.0301977	Ci.v01.chr08G01650/Ci.v01.chr03G02680/Ci.v01.chr07G02620/Ci.v01.chr06G15820/Ci.v01.ContigUN04120/Ci.v01.chr04G12080/Ci.v01.chr03G04710/Ci.v01.ContigUN10980/Ci.v01.chr05G09870/Ci.v01.chr04G06040/Ci.v01.chr05G04300/Ci.v01.chr01G24200/Ci.v01.chr05G01140/Ci.v01.chr01G07190/Ci.v01.chr07G04930/Ci.v01.chr04G18430/Ci.v01.chr14G07340/Ci.v01.chr05G20710/Ci.v01.ContigUN09800/Ci.v01.chr04G05070	20
GO:0010325	BP	raffinose family oligosaccharide biosynthetic process	9/2850	17/15202	0.00159501	0.0330779	0.0302213	Ci.v01.chr08G07360/Ci.v01.chr06G12690/Ci.v01.chr04G23100/Ci.v01.chr07G02070/Ci.v01.chr05G16810/Ci.v01.chr07G18850/Ci.v01.chr09G11860/Ci.v01.chr04G03960/Ci.v01.chr05G10320	9
GO:0006753	BP	nucleoside phosphate metabolic process	70/2850	268/15202	0.00169208	0.034766	0.0317636	Ci.v01.chr05G11400/Ci.v01.ContigUN06690/Ci.v01.chr12G08900/Ci.v01.chr03G04180/Ci.v01.chr10G09280/Ci.v01.chr09G13560/Ci.v01.chr07G05250/Ci.v01.chr03G20510/Ci.v01.chr06G09360/Ci.v01.chr10G07510/Ci.v01.chr03G18530/Ci.v01.chr12G05340/Ci.v01.chr03G21070/Ci.v01.chr03G19560/Ci.v01.chr12G06340/Ci.v01.chr07G12320/Ci.v01.chr08G08250/Ci.v01.chr16G11010/Ci.v01.chr02G03970/Ci.v01.chr13G11580/Ci.v01.chr03G2136…	70
GO:0009735	BP	response to cytokinin	73/2850	282/15202	0.00176684	0.0353627	0.0323088	Ci.v01.chr10G00890/Ci.v01.chr06G15070/Ci.v01.ContigUN29750/Ci.v01.chr12G15060/Ci.v01.chr05G17770/Ci.v01.chr05G00310/Ci.v01.chr07G05250/Ci.v01.ContigUN05370/Ci.v01.ContigUN02900/Ci.v01.chr05G09080/Ci.v01.chr13G07400/Ci.v01.chr06G13170/Ci.v01.chr03G18530/Ci.v01.chr10G09850/Ci.v01.chr09G07050/Ci.v01.chr10G06680/Ci.v01.chr03G21360/Ci.v01.chr03G10930/Ci.v01.chr02G14750/Ci.v01.chr10G14540/Ci.v01.chr07G…	73
GO:0007131	BP	reciprocal meiotic recombination	18/2850	48/15202	0.00178487	0.0353627	0.0323088	Ci.v01.chr12G01120/Ci.v01.chr11G02590/Ci.v01.chr07G01800/Ci.v01.chr09G03890/Ci.v01.chr07G07010/Ci.v01.chr08G12510/Ci.v01.chr07G17280/Ci.v01.chr05G01140/Ci.v01.chr13G01750/Ci.v01.chr02G10640/Ci.v01.chr04G03930/Ci.v01.chr04G18430/Ci.v01.chr01G09960/Ci.v01.chr04G18280/Ci.v01.chr07G18130/Ci.v01.ContigUN09800/Ci.v01.chr04G05070/Ci.v01.chr01G18500	18
GO:0035825	BP	homologous recombination	18/2850	48/15202	0.00178487	0.0353627	0.0323088	Ci.v01.chr12G01120/Ci.v01.chr11G02590/Ci.v01.chr07G01800/Ci.v01.chr09G03890/Ci.v01.chr07G07010/Ci.v01.chr08G12510/Ci.v01.chr07G17280/Ci.v01.chr05G01140/Ci.v01.chr13G01750/Ci.v01.chr02G10640/Ci.v01.chr04G03930/Ci.v01.chr04G18430/Ci.v01.chr01G09960/Ci.v01.chr04G18280/Ci.v01.chr07G18130/Ci.v01.ContigUN09800/Ci.v01.chr04G05070/Ci.v01.chr01G18500	18
GO:0140527	BP	reciprocal homologous recombination	18/2850	48/15202	0.00178487	0.0353627	0.0323088	Ci.v01.chr12G01120/Ci.v01.chr11G02590/Ci.v01.chr07G01800/Ci.v01.chr09G03890/Ci.v01.chr07G07010/Ci.v01.chr08G12510/Ci.v01.chr07G17280/Ci.v01.chr05G01140/Ci.v01.chr13G01750/Ci.v01.chr02G10640/Ci.v01.chr04G03930/Ci.v01.chr04G18430/Ci.v01.chr01G09960/Ci.v01.chr04G18280/Ci.v01.chr07G18130/Ci.v01.ContigUN09800/Ci.v01.chr04G05070/Ci.v01.chr01G18500	18
GO:0006163	BP	purine nucleotide metabolic process	53/2850	193/15202	0.00185179	0.0363639	0.0332236	Ci.v01.chr05G11400/Ci.v01.ContigUN06690/Ci.v01.chr03G04180/Ci.v01.chr10G09280/Ci.v01.chr09G13560/Ci.v01.chr07G05250/Ci.v01.chr03G20510/Ci.v01.chr06G09360/Ci.v01.chr10G07510/Ci.v01.chr03G18530/Ci.v01.chr12G05340/Ci.v01.chr03G21070/Ci.v01.chr03G19560/Ci.v01.chr12G06340/Ci.v01.chr07G12320/Ci.v01.chr16G11010/Ci.v01.chr02G03970/Ci.v01.chr03G21360/Ci.v01.chr07G05480/Ci.v01.chr10G04100/Ci.v01.chr05G1307…	53
GO:0006633	BP	fatty acid biosynthetic process	40/2850	137/15202	0.00191866	0.0373467	0.0341214	Ci.v01.chr03G20510/Ci.v01.chr05G09080/Ci.v01.chr01G10650/Ci.v01.chr03G18530/Ci.v01.chr03G21070/Ci.v01.chr04G16450/Ci.v01.chr12G15800/Ci.v01.chr10G06680/Ci.v01.chr03G21360/Ci.v01.chr09G14500/Ci.v01.chr12G08190/Ci.v01.chr07G00740/Ci.v01.chr05G07430/Ci.v01.chr05G09060/Ci.v01.chr16G02400/Ci.v01.chr12G08360/Ci.v01.chr03G17380/Ci.v01.chr11G00020/Ci.v01.chr04G26150/Ci.v01.chr12G00110/Ci.v01.chr03G05210/…	40
GO:0045786	BP	negative regulation of cell cycle	20/2850	56/15202	0.00202959	0.0391623	0.0357803	Ci.v01.chr04G16590/Ci.v01.chr04G21710/Ci.v01.chr03G01760/Ci.v01.chr04G06700/Ci.v01.chr07G01800/Ci.v01.chr02G14530/Ci.v01.chr16G01710/Ci.v01.chr07G01910/Ci.v01.chr03G17750/Ci.v01.chr06G09390/Ci.v01.chr04G06040/Ci.v01.chr05G01140/Ci.v01.ContigUN31640/Ci.v01.chr13G01750/Ci.v01.chr02G10640/Ci.v01.chr01G09960/Ci.v01.chr12G10160/Ci.v01.chr13G06870/Ci.v01.chr04G05070/Ci.v01.chr01G20600	20
GO:0007059	BP	chromosome segregation	33/2850	108/15202	0.00204774	0.0391718	0.035789	Ci.v01.chr04G16590/Ci.v01.chr09G08920/Ci.v01.chr05G06310/Ci.v01.chr01G07310/Ci.v01.chr04G14750/Ci.v01.chr01G15020/Ci.v01.chr03G01760/Ci.v01.chr07G01800/Ci.v01.chr03G04140/Ci.v01.chr07G01910/Ci.v01.chr03G17750/Ci.v01.chr06G09390/Ci.v01.chr01G05130/Ci.v01.chr01G15210/Ci.v01.ContigUN05750/Ci.v01.chr07G07010/Ci.v01.chr08G12510/Ci.v01.chr07G17280/Ci.v01.chr01G18820/Ci.v01.chr05G01140/Ci.v01.ContigUN31…	33
GO:0033559	BP	unsaturated fatty acid metabolic process	11/2850	24/15202	0.00220127	0.0417488	0.0381434	Ci.v01.chr01G10650/Ci.v01.chr09G14500/Ci.v01.chr12G08190/Ci.v01.chr11G05170/Ci.v01.chr03G05210/Ci.v01.chr04G18740/Ci.v01.chr16G10420/Ci.v01.chr11G11460/Ci.v01.chr02G06990/Ci.v01.chr13G06710/Ci.v01.chr10G12710	11
GO:0006302	BP	double-strand break repair	28/2850	88/15202	0.00224535	0.042224	0.0385776	Ci.v01.chr08G01650/Ci.v01.chr03G02680/Ci.v01.chr07G02620/Ci.v01.chr06G15820/Ci.v01.ContigUN04120/Ci.v01.chr04G12080/Ci.v01.chr03G04710/Ci.v01.ContigUN10980/Ci.v01.chr02G08220/Ci.v01.chr02G08240/Ci.v01.chr05G09870/Ci.v01.chr04G06040/Ci.v01.chr09G03890/Ci.v01.chr05G04300/Ci.v01.chr01G24200/Ci.v01.chr05G01140/Ci.v01.chr01G07190/Ci.v01.chr07G04930/Ci.v01.chr04G18430/Ci.v01.chr14G07340/Ci.v01.chr05G20…	28
GO:0070542	BP	response to fatty acid	64/2850	244/15202	0.00233224	0.0431629	0.0394353	Ci.v01.chr02G04020/Ci.v01.chr01G25590/Ci.v01.chr05G11010/Ci.v01.chr01G10650/Ci.v01.chr10G07960/Ci.v01.chr02G16040/Ci.v01.chr01G21880/Ci.v01.chr01G02630/Ci.v01.chr06G01020/Ci.v01.chr11G09420/Ci.v01.chr12G02340/Ci.v01.chr09G06910/Ci.v01.chr07G01180/Ci.v01.chr11G03230/Ci.v01.chr03G08240/Ci.v01.chr04G05440/Ci.v01.chr09G09900/Ci.v01.chr11G03240/Ci.v01.ContigUN33180/Ci.v01.chr01G22570/Ci.v01.chr07G1314…	64
GO:0070192	BP	chromosome organization involved in meiotic cell cycle	15/2850	38/15202	0.00234651	0.0431629	0.0394353	Ci.v01.chr04G16590/Ci.v01.chr01G15020/Ci.v01.chr07G01800/Ci.v01.chr06G09390/Ci.v01.chr01G15210/Ci.v01.chr07G07010/Ci.v01.chr08G12510/Ci.v01.chr07G17280/Ci.v01.chr01G18820/Ci.v01.chr04G03930/Ci.v01.chr04G18430/Ci.v01.chr04G18280/Ci.v01.chr07G18130/Ci.v01.ContigUN09800/Ci.v01.chr01G18500	15
GO:0000302	BP	response to reactive oxygen species	48/2850	173/15202	0.00235363	0.0431629	0.0394353	Ci.v01.chr05G11010/Ci.v01.chr10G14440/Ci.v01.chr10G07960/Ci.v01.chr08G02620/Ci.v01.chr01G16170/Ci.v01.chr09G14500/Ci.v01.chr04G19380/Ci.v01.chr10G12270/Ci.v01.chr06G10530/Ci.v01.chr11G09420/Ci.v01.chr02G02210/Ci.v01.chr08G07970/Ci.v01.chr03G12670/Ci.v01.chr07G01180/Ci.v01.chr02G02180/Ci.v01.chr10G01740/Ci.v01.chr13G02750/Ci.v01.chr05G19230/Ci.v01.ContigUN33180/Ci.v01.chr01G22570/Ci.v01.chr05G1657…	48
GO:0009259	BP	ribonucleotide metabolic process	55/2850	204/15202	0.00239947	0.0436429	0.0398739	Ci.v01.chr05G11400/Ci.v01.ContigUN06690/Ci.v01.chr03G04180/Ci.v01.chr09G13560/Ci.v01.chr07G05250/Ci.v01.chr03G20510/Ci.v01.chr06G09360/Ci.v01.chr10G07510/Ci.v01.chr03G18530/Ci.v01.chr12G05340/Ci.v01.chr03G21070/Ci.v01.chr03G19560/Ci.v01.chr12G06340/Ci.v01.chr07G12320/Ci.v01.chr08G08250/Ci.v01.chr16G11010/Ci.v01.chr02G03970/Ci.v01.chr03G21360/Ci.v01.chr07G05480/Ci.v01.chr10G04100/Ci.v01.chr05G1307…	55
GO:0045491	BP	xylan metabolic process	19/2850	53/15202	0.0024743	0.0446379	0.040783	Ci.v01.chr12G11040/Ci.v01.chr05G04360/Ci.v01.chr03G03870/Ci.v01.chr05G01160/Ci.v01.chr07G16550/Ci.v01.chr03G18610/Ci.v01.chr02G05480/Ci.v01.chr01G03230/Ci.v01.chr03G01700/Ci.v01.chr04G12010/Ci.v01.chr12G03310/Ci.v01.chr15G01550/Ci.v01.ContigUN03330/Ci.v01.chr05G01170/Ci.v01.chr03G21260/Ci.v01.ContigUN03060/Ci.v01.chr14G08740/Ci.v01.chr09G09450/Ci.v01.chr01G03060	19
GO:0098813	BP	nuclear chromosome segregation	30/2850	97/15202	0.00260366	0.0456613	0.041718	Ci.v01.chr04G16590/Ci.v01.chr09G08920/Ci.v01.chr05G06310/Ci.v01.chr01G07310/Ci.v01.chr04G14750/Ci.v01.chr01G15020/Ci.v01.chr03G01760/Ci.v01.chr07G01800/Ci.v01.chr03G04140/Ci.v01.chr07G01910/Ci.v01.chr06G09390/Ci.v01.chr01G15210/Ci.v01.chr07G07010/Ci.v01.chr08G12510/Ci.v01.chr07G17280/Ci.v01.chr01G18820/Ci.v01.chr05G01140/Ci.v01.ContigUN31640/Ci.v01.chr04G06600/Ci.v01.chr13G01750/Ci.v01.chr16G0517…	30
GO:0019253	BP	reductive pentose-phosphate cycle	7/2850	12/15202	0.00263746	0.0456613	0.041718	Ci.v01.chr07G05480/Ci.v01.chr12G10880/Ci.v01.chr05G02160/Ci.v01.ContigUN05470/Ci.v01.chr01G02610/Ci.v01.chr08G09670/Ci.v01.chr10G01470	7	7
GO:0019685	BP	photosynthesis	dark reaction	7/2850	12/15202	0.00263746	0.0456613	0.041718	Ci.v01.chr07G05480/Ci.v01.chr12G10880/Ci.v01.chr05G02160/Ci.v01.ContigUN05470/Ci.v01.chr01G02610/Ci.v01.chr08G09670/Ci.v01.chr10G01470
GO:0042727	BP	flavin-containing compound biosynthetic process	7/2850	12/15202	0.00263746	0.0456613	0.041718	Ci.v01.chr16G12720/Ci.v01.chr12G06960/Ci.v01.chr09G06110/Ci.v01.chr01G23710/Ci.v01.chr03G03460/Ci.v01.chr03G00570/Ci.v01.chr15G04560	7
GO:0045005	BP	DNA-dependent DNA replication maintenance of fidelity	9/2850	18/15202	0.00266266	0.0456613	0.041718	Ci.v01.chr08G01650/Ci.v01.chr04G21710/Ci.v01.chr04G06700/Ci.v01.chr07G04530/Ci.v01.ContigUN11230/Ci.v01.chr05G01140/Ci.v01.chr02G10640/Ci.v01.chr04G18430/Ci.v01.chr16G00080	9
GO:0051784	BP	negative regulation of nuclear division	9/2850	18/15202	0.00266266	0.0456613	0.041718	Ci.v01.chr04G16590/Ci.v01.chr03G01760/Ci.v01.chr07G01800/Ci.v01.chr07G01910/Ci.v01.chr06G09390/Ci.v01.chr05G01140/Ci.v01.chr02G10640/Ci.v01.chr01G09960/Ci.v01.chr04G05070	9
GO:0051302	BP	regulation of cell division	22/2850	65/15202	0.0027244	0.0456613	0.041718	Ci.v01.chr10G00890/Ci.v01.chr04G04710/Ci.v01.chr16G01870/Ci.v01.chr06G03070/Ci.v01.chr03G02690/Ci.v01.chr05G00310/Ci.v01.chr08G02620/Ci.v01.chr06G02630/Ci.v01.ContigUN40270/Ci.v01.chr08G14040/Ci.v01.chr01G06570/Ci.v01.chr06G17130/Ci.v01.chr07G04140/Ci.v01.ContigUN11230/Ci.v01.chr01G05130/Ci.v01.chr13G10100/Ci.v01.ContigUN05750/Ci.v01.chr05G01140/Ci.v01.chr08G14400/Ci.v01.chr16G00080/Ci.v01.chr08G…	22
GO:0010558	BP	negative regulation of macromolecule biosynthetic process	59/2850	223/15202	0.00273231	0.0456613	0.041718	Ci.v01.chr09G07710/Ci.v01.chr03G08500/Ci.v01.chr14G04100/Ci.v01.chr14G08790/Ci.v01.chr01G17610/Ci.v01.chr07G02760/Ci.v01.chr02G16040/Ci.v01.chr15G12250/Ci.v01.chr01G21670/Ci.v01.chr06G02630/Ci.v01.chr04G21710/Ci.v01.chr06G01020/Ci.v01.chr09G01660/Ci.v01.ContigUN40270/Ci.v01.chr10G07340/Ci.v01.chr01G09600/Ci.v01.chr02G00950/Ci.v01.chr13G08230/Ci.v01.chr02G07190/Ci.v01.chr03G10120/Ci.v01.chr12G0614…	59
GO:2000113	BP	negative regulation of cellular macromolecule biosynthetic process	59/2850	223/15202	0.00273231	0.0456613	0.041718	Ci.v01.chr09G07710/Ci.v01.chr03G08500/Ci.v01.chr14G04100/Ci.v01.chr14G08790/Ci.v01.chr01G17610/Ci.v01.chr07G02760/Ci.v01.chr02G16040/Ci.v01.chr15G12250/Ci.v01.chr01G21670/Ci.v01.chr06G02630/Ci.v01.chr04G21710/Ci.v01.chr06G01020/Ci.v01.chr09G01660/Ci.v01.ContigUN40270/Ci.v01.chr10G07340/Ci.v01.chr01G09600/Ci.v01.chr02G00950/Ci.v01.chr13G08230/Ci.v01.chr02G07190/Ci.v01.chr03G10120/Ci.v01.chr12G0614…	59
GO:0010413	BP	glucuronoxylan metabolic process	8/2850	15/15202	0.00275737	0.0456613	0.041718	Ci.v01.chr12G11040/Ci.v01.chr05G04360/Ci.v01.chr07G16550/Ci.v01.chr02G05480/Ci.v01.chr04G12010/Ci.v01.chr15G01550/Ci.v01.chr14G08740/Ci.v01.chr09G09450	8
GO:0010417	BP	glucuronoxylan biosynthetic process	8/2850	15/15202	0.00275737	0.0456613	0.041718	Ci.v01.chr12G11040/Ci.v01.chr05G04360/Ci.v01.chr07G16550/Ci.v01.chr02G05480/Ci.v01.chr04G12010/Ci.v01.chr15G01550/Ci.v01.chr14G08740/Ci.v01.chr09G09450	8
GO:0051276	BP	chromosome organization	85/2850	342/15202	0.00280216	0.0460592	0.0420815	Ci.v01.chr11G08730/Ci.v01.chr13G09690/Ci.v01.chr09G02600/Ci.v01.chr01G05800/Ci.v01.chr06G15250/Ci.v01.chr14G04370/Ci.v01.chr04G16590/Ci.v01.chr08G01650/Ci.v01.chr06G02270/Ci.v01.chr04G21710/Ci.v01.chr09G08920/Ci.v01.chr05G06310/Ci.v01.chr04G11920/Ci.v01.chr01G07310/Ci.v01.chr04G14750/Ci.v01.ContigUN07970/Ci.v01.chr09G13330/Ci.v01.chr06G10860/Ci.v01.chr15G01600/Ci.v01.chr04G11780/Ci.v01.chr01G1502…	85
GO:0005840	CC	ribosome	111/3167	241/16828	2.58e-22	7.72e-20	6.36e-20	Ci.v01.chr04G14410/Ci.v01.chr11G11690/Ci.v01.chr01G03590/Ci.v01.chr13G07980/Ci.v01.chr10G02470/Ci.v01.chr13G01330/Ci.v01.ContigUN08700/Ci.v01.chr11G01540/Ci.v01.ContigUN29750/Ci.v01.chr03G01820/Ci.v01.chr07G12000/Ci.v01.chr01G13340/Ci.v01.ContigUN02850/Ci.v01.ContigUN10090/Ci.v01.chr09G14130/Ci.v01.chr06G03350/Ci.v01.chr05G07660/Ci.v01.chr12G15820/Ci.v01.chr01G01480/Ci.v01.chr04G03870/Ci.v01.chr0…	111
GO:0044391	CC	ribosomal subunit	84/3167	160/16828	8.27e-22	1.24e-19	1.02e-19	Ci.v01.chr11G11690/Ci.v01.chr01G03590/Ci.v01.chr13G07980/Ci.v01.chr10G02470/Ci.v01.chr13G01330/Ci.v01.ContigUN08700/Ci.v01.chr11G01540/Ci.v01.ContigUN29750/Ci.v01.chr03G01820/Ci.v01.chr07G12000/Ci.v01.chr01G13340/Ci.v01.ContigUN02850/Ci.v01.ContigUN10090/Ci.v01.chr09G14130/Ci.v01.chr06G03350/Ci.v01.chr05G07660/Ci.v01.chr12G15820/Ci.v01.chr01G01480/Ci.v01.chr04G03870/Ci.v01.chr08G08110/Ci.v01.chr0…	84
GO:0022626	CC	cytosolic ribosome	96/3167	202/16828	1.13e-20	1.13e-18	9.3e-19	Ci.v01.chr04G14410/Ci.v01.chr11G11690/Ci.v01.chr01G03590/Ci.v01.chr13G07980/Ci.v01.chr10G02470/Ci.v01.chr13G01330/Ci.v01.ContigUN08700/Ci.v01.chr11G01540/Ci.v01.ContigUN29750/Ci.v01.chr03G01820/Ci.v01.chr07G12000/Ci.v01.chr01G13340/Ci.v01.ContigUN02850/Ci.v01.ContigUN10090/Ci.v01.chr09G14130/Ci.v01.chr06G03350/Ci.v01.chr05G07660/Ci.v01.chr12G15820/Ci.v01.chr01G01480/Ci.v01.chr04G03870/Ci.v01.chr0…	96
GO:1990904	CC	ribonucleoprotein complex	132/3167	376/16828	3.42e-14	2.56e-12	2.11e-12	Ci.v01.chr11G11690/Ci.v01.chr09G14010/Ci.v01.chr05G19980/Ci.v01.chr01G03590/Ci.v01.chr05G03340/Ci.v01.chr13G07980/Ci.v01.chr10G02470/Ci.v01.chr13G01330/Ci.v01.ContigUN08700/Ci.v01.chr11G01540/Ci.v01.ContigUN29750/Ci.v01.chr03G01820/Ci.v01.chr07G12000/Ci.v01.chr01G13340/Ci.v01.ContigUN02850/Ci.v01.chr03G06040/Ci.v01.ContigUN10090/Ci.v01.chr07G00860/Ci.v01.chr04G04060/Ci.v01.chr05G07710/Ci.v01.chr0…	132
GO:0005730	CC	nucleolus	132/3167	377/16828	4.3e-14	2.57e-12	2.12e-12	Ci.v01.chr10G00890/Ci.v01.chr16G03730/Ci.v01.chr09G07710/Ci.v01.chr09G14010/Ci.v01.chr05G19980/Ci.v01.chr05G03340/Ci.v01.chr13G07980/Ci.v01.chr10G02470/Ci.v01.chr04G04710/Ci.v01.chr11G01540/Ci.v01.ContigUN29750/Ci.v01.chr01G13340/Ci.v01.chr03G06040/Ci.v01.ContigUN10090/Ci.v01.chr07G00860/Ci.v01.chr04G04060/Ci.v01.chr06G03070/Ci.v01.chr02G07710/Ci.v01.chr05G07660/Ci.v01.chr01G01480/Ci.v01.chr03G02…	132
GO:0015934	CC	large ribosomal subunit	48/3167	88/16828	6.76e-14	3.37e-12	2.77e-12	Ci.v01.chr11G11690/Ci.v01.chr13G07980/Ci.v01.chr10G02470/Ci.v01.chr13G01330/Ci.v01.chr11G01540/Ci.v01.ContigUN29750/Ci.v01.chr06G03350/Ci.v01.chr12G15820/Ci.v01.chr01G01480/Ci.v01.chr08G08110/Ci.v01.chr01G18730/Ci.v01.chr12G05390/Ci.v01.chr13G01790/Ci.v01.ContigUN07110/Ci.v01.chr04G20590/Ci.v01.chr10G04000/Ci.v01.chr02G00680/Ci.v01.chr15G08770/Ci.v01.chr14G04100/Ci.v01.chr05G04220/Ci.v01.chr14G00…	48
GO:0022625	CC	cytosolic large ribosomal subunit	40/3167	73/16828	6.72e-12	2.87e-10	2.37e-10	Ci.v01.chr11G11690/Ci.v01.chr13G07980/Ci.v01.chr10G02470/Ci.v01.chr13G01330/Ci.v01.chr11G01540/Ci.v01.ContigUN29750/Ci.v01.chr06G03350/Ci.v01.chr12G15820/Ci.v01.chr01G01480/Ci.v01.chr08G08110/Ci.v01.chr01G18730/Ci.v01.chr12G05390/Ci.v01.chr13G01790/Ci.v01.ContigUN07110/Ci.v01.chr04G20590/Ci.v01.chr10G04000/Ci.v01.chr02G00680/Ci.v01.chr15G08770/Ci.v01.chr14G04100/Ci.v01.chr05G04220/Ci.v01.chr14G00…	40
GO:0022627	CC	cytosolic small ribosomal subunit	35/3167	67/16828	7.92e-10	2.96e-08	2.44e-08	Ci.v01.chr01G03590/Ci.v01.ContigUN08700/Ci.v01.chr03G01820/Ci.v01.chr07G12000/Ci.v01.chr01G13340/Ci.v01.ContigUN02850/Ci.v01.ContigUN10090/Ci.v01.chr09G14130/Ci.v01.chr05G07660/Ci.v01.chr04G03870/Ci.v01.chr04G09000/Ci.v01.chr09G11150/Ci.v01.chr05G17770/Ci.v01.ContigUN11700/Ci.v01.chr09G11530/Ci.v01.chr12G06110/Ci.v01.chr09G11160/Ci.v01.chr02G08820/Ci.v01.chr06G17570/Ci.v01.chr13G06450/Ci.v01.chr0…	35
GO:0015935	CC	small ribosomal subunit	36/3167	72/16828	2.19e-09	7.26e-08	5.98e-08	Ci.v01.chr01G03590/Ci.v01.ContigUN08700/Ci.v01.chr03G01820/Ci.v01.chr07G12000/Ci.v01.chr01G13340/Ci.v01.ContigUN02850/Ci.v01.ContigUN10090/Ci.v01.chr09G14130/Ci.v01.chr05G07660/Ci.v01.chr04G03870/Ci.v01.chr04G09000/Ci.v01.chr09G11150/Ci.v01.chr05G17770/Ci.v01.ContigUN11700/Ci.v01.chr09G11530/Ci.v01.chr12G06110/Ci.v01.chr09G11160/Ci.v01.chr02G08820/Ci.v01.chr06G17570/Ci.v01.chr13G06450/Ci.v01.chr0…	36
GO:0030684	CC	preribosome	26/3167	47/16828	2.5e-08	7.47e-07	6.16e-07	Ci.v01.chr09G14010/Ci.v01.chr03G06040/Ci.v01.chr07G00860/Ci.v01.chr04G04060/Ci.v01.chr02G07710/Ci.v01.chr03G02690/Ci.v01.chr07G12560/Ci.v01.chr09G11620/Ci.v01.chr05G11860/Ci.v01.chr12G10560/Ci.v01.chr15G09880/Ci.v01.chr04G16750/Ci.v01.chr04G24020/Ci.v01.chr02G10270/Ci.v01.chr05G19880/Ci.v01.chr12G15620/Ci.v01.chr01G22820/Ci.v01.chr13G10820/Ci.v01.chr15G10280/Ci.v01.chr03G16870/Ci.v01.chr11G10880/…	26
GO:0048046	CC	apoplast	97/3167	318/16828	2.83e-07	7.68e-06	6.33e-06	Ci.v01.chr07G14830/Ci.v01.chr15G02600/Ci.v01.ContigUN05360/Ci.v01.chr10G01920/Ci.v01.chr06G00890/Ci.v01.ContigUN10440/Ci.v01.chr05G20320/Ci.v01.chr06G13170/Ci.v01.chr10G03690/Ci.v01.chr01G08680/Ci.v01.chr04G17350/Ci.v01.chr08G00940/Ci.v01.chr06G17780/Ci.v01.chr05G05850/Ci.v01.chr14G04370/Ci.v01.chr12G02300/Ci.v01.chr06G15730/Ci.v01.chr05G13070/Ci.v01.ContigUN09540/Ci.v01.chr01G16490/Ci.v01.chr07G…	97
GO:0030686	CC	90S preribosome	13/3167	17/16828	4.04e-07	1.01e-05	8.29e-06	Ci.v01.chr09G14010/Ci.v01.chr04G04060/Ci.v01.chr03G02690/Ci.v01.chr09G11620/Ci.v01.chr05G11860/Ci.v01.chr12G10560/Ci.v01.chr04G24020/Ci.v01.chr05G19880/Ci.v01.chr12G15620/Ci.v01.chr03G16870/Ci.v01.chr11G10880/Ci.v01.chr14G07770/Ci.v01.ContigUN06670	13
GO:0032040	CC	small-subunit processome	18/3167	31/16828	1.39e-06	3.19e-05	2.63e-05	Ci.v01.chr07G00860/Ci.v01.chr05G11860/Ci.v01.chr12G10560/Ci.v01.chr15G09880/Ci.v01.chr04G16750/Ci.v01.chr04G24020/Ci.v01.chr05G19880/Ci.v01.chr12G15620/Ci.v01.chr01G22820/Ci.v01.chr13G10820/Ci.v01.chr15G10280/Ci.v01.chr03G16870/Ci.v01.chr11G10880/Ci.v01.chr14G07770/Ci.v01.chr05G15850/Ci.v01.chr08G04480/Ci.v01.ContigUN06670/Ci.v01.chr13G04220	18
GO:0055035	CC	plastid thylakoid membrane	69/3167	231/16828	3e-05	0.000614758	0.000506437	Ci.v01.chr05G19980/Ci.v01.chr15G08060/Ci.v01.chr10G02860/Ci.v01.chr09G06260/Ci.v01.chr04G13410/Ci.v01.chr03G17320/Ci.v01.chr12G09620/Ci.v01.chr15G10640/Ci.v01.chr09G14190/Ci.v01.chr13G07760/Ci.v01.chr07G01780/Ci.v01.chr08G09660/Ci.v01.chr04G00590/Ci.v01.chr04G21500/Ci.v01.ContigUN33240/Ci.v01.chr06G20290/Ci.v01.chr09G03100/Ci.v01.chr10G08550/Ci.v01.chr08G09230/Ci.v01.chr04G03480/Ci.v01.chr13G0416…	69
GO:0009535	CC	chloroplast thylakoid membrane	68/3167	227/16828	3.08e-05	0.000614758	0.000506437	Ci.v01.chr05G19980/Ci.v01.chr15G08060/Ci.v01.chr10G02860/Ci.v01.chr09G06260/Ci.v01.chr04G13410/Ci.v01.chr03G17320/Ci.v01.chr12G09620/Ci.v01.chr15G10640/Ci.v01.chr09G14190/Ci.v01.chr13G07760/Ci.v01.chr07G01780/Ci.v01.chr08G09660/Ci.v01.chr04G00590/Ci.v01.chr04G21500/Ci.v01.ContigUN33240/Ci.v01.chr06G20290/Ci.v01.chr09G03100/Ci.v01.chr10G08550/Ci.v01.chr08G09230/Ci.v01.chr04G03480/Ci.v01.chr13G0416…	68
GO:0009579	CC	thylakoid	104/3167	388/16828	6.11e-05	0.00114172	0.00094055	Ci.v01.chr05G19980/Ci.v01.ContigUN05360/Ci.v01.chr10G01920/Ci.v01.chr15G08060/Ci.v01.chr10G06880/Ci.v01.chr10G02860/Ci.v01.chr08G01700/Ci.v01.chr01G10650/Ci.v01.chr06G13170/Ci.v01.chr09G06260/Ci.v01.chr16G01640/Ci.v01.chr04G13410/Ci.v01.chr07G05480/Ci.v01.chr10G01150/Ci.v01.chr03G17320/Ci.v01.chr12G09620/Ci.v01.chr01G03330/Ci.v01.chr15G10640/Ci.v01.chr09G14190/Ci.v01.chr13G07760/Ci.v01.chr07G0178…	104
GO:0034357	CC	photosynthetic membrane	71/3167	248/16828	0.000103245	0.00171501	0.00141283	Ci.v01.chr05G19980/Ci.v01.chr15G08060/Ci.v01.chr10G02860/Ci.v01.chr09G06260/Ci.v01.chr04G13410/Ci.v01.chr10G01150/Ci.v01.chr03G17320/Ci.v01.chr12G09620/Ci.v01.chr15G10640/Ci.v01.chr09G14190/Ci.v01.chr13G07760/Ci.v01.chr07G01780/Ci.v01.chr08G09660/Ci.v01.chr04G00590/Ci.v01.chr04G21500/Ci.v01.ContigUN33240/Ci.v01.chr06G20290/Ci.v01.chr09G03100/Ci.v01.chr10G08550/Ci.v01.chr08G09230/Ci.v01.chr04G0348…	71
GO:0042651	CC	thylakoid membrane	71/3167	248/16828	0.000103245	0.00171501	0.00141283	Ci.v01.chr05G19980/Ci.v01.chr15G08060/Ci.v01.chr10G02860/Ci.v01.chr09G06260/Ci.v01.chr04G13410/Ci.v01.chr10G01150/Ci.v01.chr03G17320/Ci.v01.chr12G09620/Ci.v01.chr15G10640/Ci.v01.chr09G14190/Ci.v01.chr13G07760/Ci.v01.chr07G01780/Ci.v01.chr08G09660/Ci.v01.chr04G00590/Ci.v01.chr04G21500/Ci.v01.ContigUN33240/Ci.v01.chr06G20290/Ci.v01.chr09G03100/Ci.v01.chr10G08550/Ci.v01.chr08G09230/Ci.v01.chr04G0348…	71
GO:0000228	CC	nuclear chromosome	31/3167	86/16828	0.00012382	0.00194854	0.0016052	Ci.v01.chr03G08500/Ci.v01.chr13G09690/Ci.v01.chr01G23380/Ci.v01.chr01G03880/Ci.v01.chr08G01650/Ci.v01.chr07G01800/Ci.v01.chr13G09880/Ci.v01.chr07G04530/Ci.v01.chr16G01710/Ci.v01.ContigUN11230/Ci.v01.chr13G12630/Ci.v01.chr07G07010/Ci.v01.chr08G12510/Ci.v01.chr07G17280/Ci.v01.chr11G08380/Ci.v01.chr01G24200/Ci.v01.chr05G01140/Ci.v01.chr07G11260/Ci.v01.chr03G16660/Ci.v01.chr07G04930/Ci.v01.chr01G0363…	31
GO:0005832	CC	chaperonin-containing T-complex	8/3167	11/16828	0.000149265	0.00223151	0.00183832	Ci.v01.chr04G05570/Ci.v01.chr01G28620/Ci.v01.chr03G13180/Ci.v01.chr16G06090/Ci.v01.chr11G09230/Ci.v01.chr09G13010/Ci.v01.chr12G12960/Ci.v01.chr01G28610	8
GO:0005871	CC	kinesin complex	29/3167	80/16828	0.000180511	0.00257014	0.00211728	Ci.v01.chr02G09860/Ci.v01.chr05G03640/Ci.v01.chr08G08140/Ci.v01.chr11G09120/Ci.v01.ContigUN07090/Ci.v01.chr05G12740/Ci.v01.chr06G11280/Ci.v01.chr04G18510/Ci.v01.chr01G11940/Ci.v01.chr06G16710/Ci.v01.chr14G00560/Ci.v01.chr08G03030/Ci.v01.chr06G14390/Ci.v01.chr10G08940/Ci.v01.chr08G08150/Ci.v01.chr05G18720/Ci.v01.chr01G18590/Ci.v01.chr01G16620/Ci.v01.ContigUN32130/Ci.v01.chr08G11900/Ci.v01.chr06G06…	29
GO:0042170	CC	plastid membrane	89/3167	335/16828	0.000276989	0.00376453	0.00310121	Ci.v01.chr05G19980/Ci.v01.chr12G01440/Ci.v01.chr15G08060/Ci.v01.chr08G16320/Ci.v01.chr10G02860/Ci.v01.chr12G07630/Ci.v01.chr13G07400/Ci.v01.chr09G06260/Ci.v01.chr04G13410/Ci.v01.chr07G02310/Ci.v01.chr06G05500/Ci.v01.chr08G15800/Ci.v01.chr03G17320/Ci.v01.chr12G09620/Ci.v01.chr11G09570/Ci.v01.chr15G10640/Ci.v01.chr09G14190/Ci.v01.chr13G07760/Ci.v01.chr07G01780/Ci.v01.chr08G09660/Ci.v01.chr08G07770/…	89
GO:0009534	CC	chloroplast thylakoid	83/3167	316/16828	0.000638418	0.00826211	0.00680631	Ci.v01.chr05G19980/Ci.v01.chr15G08060/Ci.v01.chr10G02860/Ci.v01.chr01G10650/Ci.v01.chr06G13170/Ci.v01.chr09G06260/Ci.v01.chr16G01640/Ci.v01.chr04G13410/Ci.v01.chr03G17320/Ci.v01.chr12G09620/Ci.v01.chr01G03330/Ci.v01.chr15G10640/Ci.v01.chr09G14190/Ci.v01.chr13G07760/Ci.v01.chr07G01780/Ci.v01.chr08G09660/Ci.v01.chr04G00590/Ci.v01.chr04G21500/Ci.v01.chr11G06550/Ci.v01.chr14G05180/Ci.v01.ContigUN3324…	83
GO:0005874	CC	microtubule	55/3167	193/16828	0.000663179	0.00826211	0.00680631	Ci.v01.chr05G15740/Ci.v01.chr06G03070/Ci.v01.chr15G08060/Ci.v01.chr02G09860/Ci.v01.chr05G03640/Ci.v01.chr08G08140/Ci.v01.chr10G03690/Ci.v01.chr11G09120/Ci.v01.ContigUN07090/Ci.v01.chr05G12740/Ci.v01.chr04G16630/Ci.v01.chr11G11150/Ci.v01.chr06G11280/Ci.v01.chr09G11040/Ci.v01.chr09G11520/Ci.v01.chr15G04450/Ci.v01.chr04G18510/Ci.v01.chr05G04350/Ci.v01.chr08G14040/Ci.v01.chr13G10670/Ci.v01.chr01G1194…	55
GO:0005875	CC	microtubule associated complex	37/3167	119/16828	0.000861933	0.00998724	0.00822747	Ci.v01.chr06G03070/Ci.v01.chr12G01120/Ci.v01.chr02G09860/Ci.v01.chr05G03640/Ci.v01.chr08G08140/Ci.v01.chr11G09120/Ci.v01.ContigUN07090/Ci.v01.chr02G03250/Ci.v01.chr05G12740/Ci.v01.chr06G11280/Ci.v01.chr04G18510/Ci.v01.chr08G14040/Ci.v01.chr01G11940/Ci.v01.chr06G16710/Ci.v01.chr05G01720/Ci.v01.chr10G02500/Ci.v01.chr14G00560/Ci.v01.chr08G03030/Ci.v01.chr06G14390/Ci.v01.chr04G08710/Ci.v01.chr10G0894…	37
GO:0031976	CC	plastid thylakoid	83/3167	319/16828	0.000868456	0.00998724	0.00822747	Ci.v01.chr05G19980/Ci.v01.chr15G08060/Ci.v01.chr10G02860/Ci.v01.chr01G10650/Ci.v01.chr06G13170/Ci.v01.chr09G06260/Ci.v01.chr16G01640/Ci.v01.chr04G13410/Ci.v01.chr03G17320/Ci.v01.chr12G09620/Ci.v01.chr01G03330/Ci.v01.chr15G10640/Ci.v01.chr09G14190/Ci.v01.chr13G07760/Ci.v01.chr07G01780/Ci.v01.chr08G09660/Ci.v01.chr04G00590/Ci.v01.chr04G21500/Ci.v01.chr11G06550/Ci.v01.chr14G05180/Ci.v01.ContigUN3324…	83
GO:0043596	CC	nuclear replication fork	14/3167	33/16828	0.00150074	0.0162945	0.0134234	Ci.v01.chr01G03880/Ci.v01.chr08G01650/Ci.v01.chr07G04530/Ci.v01.chr13G12630/Ci.v01.chr11G08380/Ci.v01.chr01G24200/Ci.v01.chr07G11260/Ci.v01.chr07G04930/Ci.v01.chr01G03630/Ci.v01.chr14G07340/Ci.v01.chr12G11930/Ci.v01.chr12G11500/Ci.v01.chr11G08300/Ci.v01.chr01G27300	14
GO:0005694	CC	chromosome	59/3167	217/16828	0.0015259	0.0162945	0.0134234	Ci.v01.chr04G10910/Ci.v01.chr03G08500/Ci.v01.chr05G05400/Ci.v01.chr13G09690/Ci.v01.chr11G02570/Ci.v01.chr06G15250/Ci.v01.ContigUN06330/Ci.v01.chr01G23380/Ci.v01.chr01G03880/Ci.v01.chr12G11730/Ci.v01.chr08G01650/Ci.v01.chr04G14750/Ci.v01.chr01G15020/Ci.v01.chr03G15350/Ci.v01.chr03G01760/Ci.v01.chr04G05440/Ci.v01.chr06G15820/Ci.v01.chr07G01800/Ci.v01.chr01G17540/Ci.v01.chr13G09880/Ci.v01.chr07G0453…	59
GO:0099081	CC	supramolecular polymer	56/3167	207/16828	0.00223208	0.0215288	0.0177354	Ci.v01.chr05G15740/Ci.v01.chr06G03070/Ci.v01.chr15G08060/Ci.v01.chr02G09860/Ci.v01.chr05G03640/Ci.v01.chr08G08140/Ci.v01.chr10G03690/Ci.v01.chr11G09120/Ci.v01.ContigUN07090/Ci.v01.chr05G12740/Ci.v01.chr04G16630/Ci.v01.chr11G11150/Ci.v01.chr06G11280/Ci.v01.chr09G11040/Ci.v01.chr09G11520/Ci.v01.chr15G04450/Ci.v01.chr04G18510/Ci.v01.chr05G04350/Ci.v01.chr08G14040/Ci.v01.chr13G10670/Ci.v01.chr01G1194…	56
GO:0099512	CC	supramolecular fiber	56/3167	207/16828	0.00223208	0.0215288	0.0177354	Ci.v01.chr05G15740/Ci.v01.chr06G03070/Ci.v01.chr15G08060/Ci.v01.chr02G09860/Ci.v01.chr05G03640/Ci.v01.chr08G08140/Ci.v01.chr10G03690/Ci.v01.chr11G09120/Ci.v01.ContigUN07090/Ci.v01.chr05G12740/Ci.v01.chr04G16630/Ci.v01.chr11G11150/Ci.v01.chr06G11280/Ci.v01.chr09G11040/Ci.v01.chr09G11520/Ci.v01.chr15G04450/Ci.v01.chr04G18510/Ci.v01.chr05G04350/Ci.v01.chr08G14040/Ci.v01.chr13G10670/Ci.v01.chr01G1194…	56
GO:0099513	CC	polymeric cytoskeletal fiber	56/3167	207/16828	0.00223208	0.0215288	0.0177354	Ci.v01.chr05G15740/Ci.v01.chr06G03070/Ci.v01.chr15G08060/Ci.v01.chr02G09860/Ci.v01.chr05G03640/Ci.v01.chr08G08140/Ci.v01.chr10G03690/Ci.v01.chr11G09120/Ci.v01.ContigUN07090/Ci.v01.chr05G12740/Ci.v01.chr04G16630/Ci.v01.chr11G11150/Ci.v01.chr06G11280/Ci.v01.chr09G11040/Ci.v01.chr09G11520/Ci.v01.chr15G04450/Ci.v01.chr04G18510/Ci.v01.chr05G04350/Ci.v01.chr08G14040/Ci.v01.chr13G10670/Ci.v01.chr01G1194…	56
GO:0098807	CC	chloroplast thylakoid membrane protein complex	8/3167	15/16828	0.00283006	0.025642	0.0211239	Ci.v01.chr09G06260/Ci.v01.chr03G17320/Ci.v01.chr04G00590/Ci.v01.chr10G08550/Ci.v01.chr12G15660/Ci.v01.chr07G16520/Ci.v01.ContigUN04450/Ci.v01.chr06G19500	8
GO:0101031	CC	chaperone complex	8/3167	15/16828	0.00283006	0.025642	0.0211239	Ci.v01.chr04G05570/Ci.v01.chr01G28620/Ci.v01.chr03G13180/Ci.v01.chr16G06090/Ci.v01.chr11G09230/Ci.v01.chr09G13010/Ci.v01.chr12G12960/Ci.v01.chr01G28610	8
GO:0005732	CC	sno(s)RNA-containing ribonucleoprotein complex	11/3167	25/16828	0.00337909	0.0297161	0.0244801	Ci.v01.chr05G19980/Ci.v01.chr05G03340/Ci.v01.chr07G00860/Ci.v01.chr09G00960/Ci.v01.chr15G09880/Ci.v01.chr06G13050/Ci.v01.chr08G13150/Ci.v01.chr15G10280/Ci.v01.chr08G09920/Ci.v01.chr06G08820/Ci.v01.chr13G04220	11
GO:0000347	CC	THO complex	6/3167	10/16828	0.00462568	0.0395165	0.0325537	Ci.v01.chr06G10860/Ci.v01.chr02G14510/Ci.v01.chr12G09140/Ci.v01.chr02G15100/Ci.v01.chr10G06690/Ci.v01.chr12G10920	6
GO:0005839	CC	proteasome core complex	7/3167	13/16828	0.00490519	0.0407403	0.0335618	Ci.v01.chr05G20320/Ci.v01.chr05G13040/Ci.v01.chr05G05850/Ci.v01.ContigUN09540/Ci.v01.chr06G02340/Ci.v01.chr10G09150/Ci.v01.chr01G10500	7
GO:0000793	CC	condensed chromosome	16/3167	45/16828	0.00601534	0.0473312	0.0389914	Ci.v01.chr04G14750/Ci.v01.chr01G15020/Ci.v01.chr03G01760/Ci.v01.chr04G05440/Ci.v01.chr07G01800/Ci.v01.chr06G09390/Ci.v01.chr01G15210/Ci.v01.chr07G07010/Ci.v01.chr08G12510/Ci.v01.chr07G17280/Ci.v01.chr05G01140/Ci.v01.ContigUN31640/Ci.v01.chr04G06600/Ci.v01.chr04G18430/Ci.v01.chr04G18280/Ci.v01.ContigUN09800	16
GO:0005657	CC	replication fork	16/3167	45/16828	0.00601534	0.0473312	0.0389914	Ci.v01.chr05G05400/Ci.v01.chr01G03880/Ci.v01.chr08G01650/Ci.v01.chr07G04530/Ci.v01.chr13G12630/Ci.v01.chr11G08380/Ci.v01.chr01G24200/Ci.v01.chr07G11260/Ci.v01.chr07G04930/Ci.v01.chr01G03630/Ci.v01.chr14G07340/Ci.v01.chr12G11930/Ci.v01.chr01G17320/Ci.v01.chr12G11500/Ci.v01.chr11G08300/Ci.v01.chr01G27300	16
GO:0015630	CC	microtubule cytoskeleton	69/3167	276/16828	0.00629015	0.0479188	0.0394755	Ci.v01.chr05G15740/Ci.v01.chr06G03070/Ci.v01.chr12G01120/Ci.v01.chr15G08060/Ci.v01.chr02G09860/Ci.v01.chr05G03640/Ci.v01.chr08G08140/Ci.v01.chr01G13640/Ci.v01.chr10G03690/Ci.v01.chr11G09120/Ci.v01.ContigUN07090/Ci.v01.chr02G03250/Ci.v01.chr05G12740/Ci.v01.chr06G13160/Ci.v01.chr04G16630/Ci.v01.chr11G11150/Ci.v01.chr06G11280/Ci.v01.chr08G01650/Ci.v01.chr09G11040/Ci.v01.chr09G11520/Ci.v01.chr15G0445…	69
GO:0010319	CC	stromule	13/3167	34/16828	0.00641055	0.0479188	0.0394755	Ci.v01.chr06G00890/Ci.v01.chr10G09280/Ci.v01.chr13G11630/Ci.v01.chr05G04780/Ci.v01.chr16G01530/Ci.v01.chr15G04880/Ci.v01.chr05G02160/Ci.v01.chr06G14540/Ci.v01.chr06G15460/Ci.v01.chr08G09670/Ci.v01.chr06G08850/Ci.v01.chr10G01470/Ci.v01.chr01G02170	13
GO:0003735	MF	structural constituent of ribosome	82/2919	167/15339	1.14e-18	8.7e-16	8.19e-16	Ci.v01.chr11G11690/Ci.v01.chr01G03590/Ci.v01.chr13G07980/Ci.v01.chr10G02470/Ci.v01.chr13G01330/Ci.v01.ContigUN08700/Ci.v01.chr11G01540/Ci.v01.ContigUN29750/Ci.v01.chr03G01820/Ci.v01.chr07G12000/Ci.v01.chr01G13340/Ci.v01.ContigUN02850/Ci.v01.ContigUN10090/Ci.v01.chr06G03350/Ci.v01.chr05G07660/Ci.v01.chr12G15820/Ci.v01.chr01G01480/Ci.v01.chr08G08110/Ci.v01.chr04G09000/Ci.v01.chr09G11150/Ci.v01.chr0…	82
GO:0005198	MF	structural molecule activity	106/2919	329/15339	5.77e-09	2.2e-06	2.07e-06	Ci.v01.chr11G11690/Ci.v01.chr01G03590/Ci.v01.chr13G07980/Ci.v01.chr10G02470/Ci.v01.chr13G01330/Ci.v01.ContigUN08700/Ci.v01.chr11G01540/Ci.v01.ContigUN29750/Ci.v01.chr03G01820/Ci.v01.chr07G12000/Ci.v01.chr01G13340/Ci.v01.ContigUN02850/Ci.v01.ContigUN10090/Ci.v01.chr06G03350/Ci.v01.chr05G07660/Ci.v01.chr12G15820/Ci.v01.chr01G01480/Ci.v01.chr08G08110/Ci.v01.chr04G09000/Ci.v01.chr09G11150/Ci.v01.chr0…	106
GO:0019843	MF	rRNA binding	26/2919	54/15339	1.17e-06	0.000297279	0.000280073	Ci.v01.chr13G07980/Ci.v01.chr01G13340/Ci.v01.chr05G07660/Ci.v01.chr01G01480/Ci.v01.chr04G09000/Ci.v01.chr09G11150/Ci.v01.chr05G17770/Ci.v01.ContigUN11700/Ci.v01.ContigUN07110/Ci.v01.chr13G06450/Ci.v01.chr01G16770/Ci.v01.chr06G13170/Ci.v01.chr05G07870/Ci.v01.chr14G01190/Ci.v01.chr04G24660/Ci.v01.chr13G10820/Ci.v01.chr14G07780/Ci.v01.chr04G16720/Ci.v01.chr16G08980/Ci.v01.ContigUN04760/Ci.v01.chr07G…	26
GO:0005507	MF	copper ion binding	75/2919	255/15339	3.63e-05	0.00690913	0.00650922	Ci.v01.chr16G03730/Ci.v01.chr04G14410/Ci.v01.chr07G14830/Ci.v01.chr13G01560/Ci.v01.chr15G02600/Ci.v01.chr07G00870/Ci.v01.chr09G15440/Ci.v01.chr10G01920/Ci.v01.chr03G05230/Ci.v01.chr02G01180/Ci.v01.chr03G02900/Ci.v01.chr14G01270/Ci.v01.chr09G13560/Ci.v01.chr14G03940/Ci.v01.chr16G01780/Ci.v01.ContigUN03670/Ci.v01.chr07G13590/Ci.v01.chr04G17350/Ci.v01.chr03G19560/Ci.v01.chr04G24910/Ci.v01.chr05G0188…	75
GO:0003777	MF	microtubule motor activity	32/2919	88/15339	9.92e-05	0.0128064	0.0120652	Ci.v01.chr02G09860/Ci.v01.chr05G03640/Ci.v01.chr08G08140/Ci.v01.chr11G09120/Ci.v01.ContigUN07090/Ci.v01.chr05G12740/Ci.v01.chr06G11280/Ci.v01.chr04G18510/Ci.v01.chr01G11940/Ci.v01.chr06G16710/Ci.v01.chr14G00560/Ci.v01.chr08G03030/Ci.v01.chr06G14390/Ci.v01.chr04G08710/Ci.v01.chr10G08940/Ci.v01.chr08G08150/Ci.v01.chr05G18720/Ci.v01.chr01G18590/Ci.v01.chr10G12870/Ci.v01.chr01G16620/Ci.v01.chr08G0456…	32	29
GO:0008094	MF	ATP-dependent activity	acting on DNA	29/2919	77/15339	0.000100838	0.0128064	0.0120652	Ci.v01.chr05G05400/Ci.v01.chr05G16380/Ci.v01.chr08G01650/Ci.v01.chr04G21710/Ci.v01.chr06G10860/Ci.v01.chr13G12250/Ci.v01.chr06G15820/Ci.v01.chr06G04700/Ci.v01.chr03G04710/Ci.v01.chr03G03480/Ci.v01.chr07G07010/Ci.v01.chr05G04300/Ci.v01.chr07G17280/Ci.v01.chr01G24200/Ci.v01.chr13G01750/Ci.v01.chr16G05170/Ci.v01.chr02G10640/Ci.v01.chr04G03930/Ci.v01.chr04G18430/Ci.v01.chr14G07340/Ci.v01.chr02G14510/…
GO:0030515	MF	snoRNA binding	12/2919	22/15339	0.000211572	0.0216183	0.020367	Ci.v01.chr05G19980/Ci.v01.chr07G00860/Ci.v01.chr05G11860/Ci.v01.chr09G00960/Ci.v01.chr15G09880/Ci.v01.chr05G19880/Ci.v01.chr12G15620/Ci.v01.chr13G10820/Ci.v01.chr15G10280/Ci.v01.chr03G16870/Ci.v01.ContigUN06670/Ci.v01.chr13G04220	12
GO:0051082	MF	unfolded protein binding	35/2919	103/15339	0.000227311	0.0216183	0.020367	Ci.v01.chr04G14410/Ci.v01.chr08G03480/Ci.v01.chr03G13180/Ci.v01.chr16G07310/Ci.v01.chr16G03170/Ci.v01.chr01G09810/Ci.v01.chr04G13410/Ci.v01.chr12G02300/Ci.v01.chr06G15730/Ci.v01.chr01G08450/Ci.v01.chr08G09230/Ci.v01.chr13G09070/Ci.v01.chr12G02230/Ci.v01.chr13G01250/Ci.v01.chr03G02860/Ci.v01.chr07G10770/Ci.v01.chr13G10860/Ci.v01.chr06G00290/Ci.v01.chr01G02920/Ci.v01.chr16G12190/Ci.v01.chr08G03170/…	35
GO:0003688	MF	DNA replication origin binding	9/2919	14/15339	0.000255335	0.0216183	0.020367	Ci.v01.chr01G23380/Ci.v01.chr16G01710/Ci.v01.chr01G24200/Ci.v01.chr03G16660/Ci.v01.chr14G07340/Ci.v01.chr02G14510/Ci.v01.chr13G06870/Ci.v01.chr02G15100/Ci.v01.chr01G27300	9
GO:0044183	MF	protein folding chaperone	15/2919	32/15339	0.000315286	0.0240248	0.0226342	Ci.v01.chr08G03480/Ci.v01.chr12G12960/Ci.v01.chr12G02300/Ci.v01.chr03G02860/Ci.v01.chr07G10770/Ci.v01.chr06G00290/Ci.v01.chr16G12190/Ci.v01.chr12G05350/Ci.v01.ContigUN05990/Ci.v01.chr16G12150/Ci.v01.chr16G01620/Ci.v01.chr01G13430/Ci.v01.chr05G11520/Ci.v01.chr01G05500/Ci.v01.chr05G03400	15

## Sheet: KEGG pathway analysis
Table S13.GO enrichment analysis and KEGG pathway analysis of the differentially expressed genes in the pistil primordium compared with the flower bud differentiation (FD3 vs FD1).
KEGG pathway analysis of the differentially expressed genes in the pistil primordium compared with flower bud differentiation (FD3 vs FD1).
	Cluster	ID	Description	GeneRatio	BgRatio	pvalue	p.adjust	qvalue	geneID	Count
1	V1	ko03010	Ribosome (122)	260/3372	302/6173	5.92249e-33	1.98404e-30	1.71441e-30	Ci.v01.chr06G03360/Ci.v01.chr11G11690/Ci.v01.chr01G03590/Ci.v01.chr11G12330/Ci.v01.chr01G11250/Ci.v01.chr13G07980/Ci.v01.chr10G02470/Ci.v01.chr10G02510/Ci.v01.ContigUN08700/Ci.v01.chr16G06500/Ci.v01.ContigUN04480/Ci.v01.chr11G01540/Ci.v01.ContigUN29750/Ci.v01.chr04G19350/Ci.v01.chr05G09150/Ci.v01.chr03G01820/Ci.v01.chr16G08170/Ci.v01.chr07G12000/Ci.v01.chr08G15970/Ci.v01.chr01G13340/Ci.v01.chr04G…	260
2	V1	ko05171	Coronavirus disease - COVID-19 (77)	193/3372	213/6173	2.70993e-31	4.53914e-29	3.92227e-29	Ci.v01.chr06G03360/Ci.v01.chr11G11690/Ci.v01.chr01G03590/Ci.v01.chr11G12330/Ci.v01.chr01G11250/Ci.v01.chr13G07980/Ci.v01.chr10G02470/Ci.v01.chr10G02510/Ci.v01.ContigUN08700/Ci.v01.chr16G06500/Ci.v01.ContigUN04480/Ci.v01.chr11G01540/Ci.v01.ContigUN29750/Ci.v01.chr04G19350/Ci.v01.chr05G09150/Ci.v01.chr03G01820/Ci.v01.chr16G08170/Ci.v01.chr07G12000/Ci.v01.chr08G15970/Ci.v01.chr01G13340/Ci.v01.chr04G…	193
3	V1	ko05016	Huntington disease (115)	168/3372	230/6173	3.76183e-09	4.20071e-07	3.62983e-07	Ci.v01.chr16G03730/Ci.v01.ContigUN06690/Ci.v01.chr07G04850/Ci.v01.chr06G03960/Ci.v01.chr13G01560/Ci.v01.chr03G08500/Ci.v01.chr08G00300/Ci.v01.chr12G13090/Ci.v01.chr15G10420/Ci.v01.chr16G03770/Ci.v01.chr08G13310/Ci.v01.chr09G16680/Ci.v01.chr01G06900/Ci.v01.chr03G04010/Ci.v01.chr11G06200/Ci.v01.chr06G20540/Ci.v01.chr15G07220/Ci.v01.chr10G03690/Ci.v01.chr01G04970/Ci.v01.chr06G18690/Ci.v01.chr03G1956…	168
4	V1	ko03008	Ribosome biogenesis in eukaryotes (55)	65/3372	76/6173	8.50155e-09	7.12005e-07	6.15244e-07	Ci.v01.chr09G07710/Ci.v01.chr05G19980/Ci.v01.chr02G10110/Ci.v01.chr05G03340/Ci.v01.chr07G00860/Ci.v01.chr04G22680/Ci.v01.chr07G12560/Ci.v01.chr16G01670/Ci.v01.chr01G21320/Ci.v01.chr05G11860/Ci.v01.chr13G09450/Ci.v01.chr05G15860/Ci.v01.chr04G22280/Ci.v01.chr09G00960/Ci.v01.chr15G09880/Ci.v01.chr04G01090/Ci.v01.chr06G05680/Ci.v01.chr06G17340/Ci.v01.chr07G07170/Ci.v01.chr09G02560/Ci.v01.chr12G04450/…	65
5	V1	ko03030	DNA replication (31)	39/3372	45/6173	4.61113e-06	0.000308946	0.00026696	Ci.v01.chr14G09420/Ci.v01.chr05G18790/Ci.v01.chr05G05400/Ci.v01.chr04G16730/Ci.v01.chr13G07100/Ci.v01.chr16G07020/Ci.v01.chr10G12740/Ci.v01.chr16G06930/Ci.v01.chr06G02300/Ci.v01.chr16G11000/Ci.v01.chr13G09880/Ci.v01.chr13G00950/Ci.v01.chr08G15060/Ci.v01.chr02G12250/Ci.v01.chr07G11260/Ci.v01.chr07G04930/Ci.v01.chr01G02560/Ci.v01.chr15G02810/Ci.v01.chr06G03860/Ci.v01.chr10G09080/Ci.v01.chr07G12760/…	39
6	V1	ko05022	Pathways of neurodegeneration - multiple diseases (127)	200/3372	299/6173	6.57785e-06	0.000367263	0.000317352	Ci.v01.chr16G03730/Ci.v01.ContigUN06690/Ci.v01.chr07G04850/Ci.v01.chr06G03960/Ci.v01.chr13G01560/Ci.v01.chr09G14130/Ci.v01.chr13G07900/Ci.v01.chr04G03870/Ci.v01.chr01G19040/Ci.v01.chr08G00300/Ci.v01.chr01G26860/Ci.v01.ContigUN03160/Ci.v01.chr12G14830/Ci.v01.chr03G15640/Ci.v01.chr12G13090/Ci.v01.chr15G10420/Ci.v01.chr16G03770/Ci.v01.chr08G13310/Ci.v01.chr09G16680/Ci.v01.chr01G06900/Ci.v01.chr03G04…	200
7	V1	ko05020	Prion disease (94)	156/3372	228/6173	1.04744e-05	0.000501273	0.000433151	Ci.v01.chr16G03730/Ci.v01.ContigUN06690/Ci.v01.chr07G04850/Ci.v01.chr06G03960/Ci.v01.chr13G01560/Ci.v01.chr08G00300/Ci.v01.ContigUN03160/Ci.v01.chr12G13090/Ci.v01.chr15G10420/Ci.v01.chr16G03770/Ci.v01.chr08G13310/Ci.v01.chr09G16680/Ci.v01.chr01G06900/Ci.v01.chr03G04010/Ci.v01.chr11G06200/Ci.v01.chr06G20540/Ci.v01.chr15G07220/Ci.v01.chr10G03690/Ci.v01.chr01G04970/Ci.v01.chr06G18690/Ci.v01.chr03G19…	156
8	V1	ko05014	Amyotrophic lateral sclerosis (134)	189/3372	283/6173	1.37836e-05	0.000577189	0.000498749	Ci.v01.ContigUN06690/Ci.v01.chr07G04850/Ci.v01.chr13G07900/Ci.v01.chr01G19040/Ci.v01.chr08G00300/Ci.v01.ContigUN03160/Ci.v01.chr01G07700/Ci.v01.chr12G13090/Ci.v01.chr15G10420/Ci.v01.chr16G03770/Ci.v01.chr09G16680/Ci.v01.chr01G06900/Ci.v01.chr03G04010/Ci.v01.chr11G06200/Ci.v01.chr06G20540/Ci.v01.chr07G18480/Ci.v01.chr15G07220/Ci.v01.chr10G03690/Ci.v01.chr01G04970/Ci.v01.chr07G04900/Ci.v01.chr06G18…	189
9	V1	ko05017	Spinocerebellar ataxia (58)	96/3372	133/6173	2.02212e-05	0.000752679	0.00065039	Ci.v01.chr16G03730/Ci.v01.chr06G03960/Ci.v01.chr13G01560/Ci.v01.chr07G00860/Ci.v01.chr10G12300/Ci.v01.chr12G13090/Ci.v01.chr15G10420/Ci.v01.chr08G13310/Ci.v01.chr01G06900/Ci.v01.chr11G06200/Ci.v01.chr06G20540/Ci.v01.chr15G09880/Ci.v01.chr15G07220/Ci.v01.chr01G04970/Ci.v01.chr01G02690/Ci.v01.chr04G16760/Ci.v01.chr05G05850/Ci.v01.chr15G07230/Ci.v01.chr05G13050/Ci.v01.ContigUN09540/Ci.v01.chr06G0234…	96
10	V1	ko05010	Alzheimer disease (116)	179/3372	270/6173	4.4593e-05	0.00149386	0.00129085	Ci.v01.chr16G03730/Ci.v01.ContigUN06690/Ci.v01.chr07G04850/Ci.v01.chr06G03960/Ci.v01.chr13G01560/Ci.v01.chr08G00300/Ci.v01.chr01G26860/Ci.v01.ContigUN03160/Ci.v01.chr12G13090/Ci.v01.chr15G10420/Ci.v01.chr09G13560/Ci.v01.chr16G03770/Ci.v01.chr08G13310/Ci.v01.chr09G16680/Ci.v01.chr01G06900/Ci.v01.chr03G04010/Ci.v01.chr11G06200/Ci.v01.chr06G20540/Ci.v01.chr15G07220/Ci.v01.chr10G03690/Ci.v01.chr01G04…	179
11	V1	ko00970	Aminoacyl-tRNA biosynthesis (27)	40/3372	49/6173	6.63286e-05	0.00202001	0.00174549	Ci.v01.chr12G14560/Ci.v01.chr09G03760/Ci.v01.chr07G12350/Ci.v01.chr06G03740/Ci.v01.chr05G05060/Ci.v01.chr01G15140/Ci.v01.chr06G10050/Ci.v01.chr08G05290/Ci.v01.chr01G12460/Ci.v01.chr04G06170/Ci.v01.chr13G02800/Ci.v01.chr02G10250/Ci.v01.chr09G10540/Ci.v01.chr08G14030/Ci.v01.chr04G20600/Ci.v01.chr08G14100/Ci.v01.chr03G05920/Ci.v01.chr03G08890/Ci.v01.chr06G01830/Ci.v01.chr09G05240/Ci.v01.chr12G06380/…	40
12	V1	ko00020	Citrate cycle (TCA cycle) (19)	44/3372	55/6173	7.31959e-05	0.00204338	0.00176569	Ci.v01.chr07G14830/Ci.v01.chr15G02600/Ci.v01.ContigUN10440/Ci.v01.chr06G11330/Ci.v01.chr04G24910/Ci.v01.chr06G17780/Ci.v01.chr06G14670/Ci.v01.chr01G16490/Ci.v01.chr10G02890/Ci.v01.chr11G06550/Ci.v01.chr11G07500/Ci.v01.chr11G06370/Ci.v01.chr01G01570/Ci.v01.chr03G07850/Ci.v01.chr05G09380/Ci.v01.chr01G15890/Ci.v01.chr16G06530/Ci.v01.chr09G00890/Ci.v01.chr01G25580/Ci.v01.chr05G11830/Ci.v01.chr04G0390…	44
13	V1	ko05012	Parkinson disease (100)	163/3372	246/6173	0.000101815	0.00241687	0.00208842	Ci.v01.chr16G03730/Ci.v01.ContigUN06690/Ci.v01.chr07G04850/Ci.v01.chr06G03960/Ci.v01.chr13G01560/Ci.v01.chr09G14130/Ci.v01.chr04G03870/Ci.v01.chr08G00300/Ci.v01.ContigUN03160/Ci.v01.chr12G14830/Ci.v01.chr03G15640/Ci.v01.chr12G13090/Ci.v01.chr15G10420/Ci.v01.chr16G03770/Ci.v01.chr05G13310/Ci.v01.chr08G13310/Ci.v01.chr09G16680/Ci.v01.chr01G06900/Ci.v01.chr03G04010/Ci.v01.chr12G01880/Ci.v01.chr11G06…	163
14	V1	ko03060	Protein export (24)	43/3372	54/6173	0.000108546	0.00241687	0.00208842	Ci.v01.chr05G07710/Ci.v01.chr15G02780/Ci.v01.chr09G04250/Ci.v01.chr03G12870/Ci.v01.chr09G03120/Ci.v01.chr14G06310/Ci.v01.chr05G01710/Ci.v01.chr07G11210/Ci.v01.chr13G07760/Ci.v01.ContigUN03640/Ci.v01.chr08G05400/Ci.v01.ContigUN18410/Ci.v01.chr05G13460/Ci.v01.chr09G05110/Ci.v01.chr07G10770/Ci.v01.chr16G06130/Ci.v01.chr16G12210/Ci.v01.chr04G21460/Ci.v01.chr06G16890/Ci.v01.chr01G16650/Ci.v01.chr07G14…	43
15	V1	ko05221	Acute myeloid leukemia (5)	15/3372	15/6173	0.000113428	0.00241687	0.00208842	Ci.v01.chr13G08300/Ci.v01.chr09G03770/Ci.v01.chr05G00540/Ci.v01.chr02G03150/Ci.v01.ContigUN06850/Ci.v01.chr11G03660/Ci.v01.chr14G01840/Ci.v01.chr04G20830/Ci.v01.chr11G03650/Ci.v01.chr01G07010/Ci.v01.chr11G02750/Ci.v01.chr12G06360/Ci.v01.chr03G01370/Ci.v01.chr08G15350/Ci.v01.chr07G03110	15
16	V1	ko03460	Fanconi anemia pathway (30)	32/3372	38/6173	0.000115433	0.00241687	0.00208842	Ci.v01.chr05G18790/Ci.v01.chr04G16730/Ci.v01.chr16G06930/Ci.v01.chr14G02700/Ci.v01.chr03G04710/Ci.v01.chr04G12310/Ci.v01.chr08G15060/Ci.v01.chr08G00360/Ci.v01.chr01G18820/Ci.v01.chr05G01140/Ci.v01.chr07G04930/Ci.v01.chr06G08960/Ci.v01.chr06G03860/Ci.v01.chr13G05120/Ci.v01.chr04G18430/Ci.v01.chr03G01650/Ci.v01.chr07G00020/Ci.v01.chr16G04260/Ci.v01.chr04G18280/Ci.v01.chr12G10160/Ci.v01.chr09G09950/…	32
17	V1	ko03050	Proteasome (37)	50/3372	65/6173	0.000154421	0.00304301	0.00262947	Ci.v01.chr12G13090/Ci.v01.chr15G10420/Ci.v01.chr01G06900/Ci.v01.chr11G06200/Ci.v01.chr06G20540/Ci.v01.chr15G07220/Ci.v01.chr01G04970/Ci.v01.chr01G02690/Ci.v01.chr04G16760/Ci.v01.chr05G05850/Ci.v01.chr15G07230/Ci.v01.chr05G13050/Ci.v01.ContigUN09540/Ci.v01.chr06G02340/Ci.v01.chr10G09150/Ci.v01.chr16G09170/Ci.v01.chr09G02580/Ci.v01.chr03G09930/Ci.v01.chr02G14020/Ci.v01.chr16G13820/Ci.v01.chr06G2058…	50
18	V1	ko05322	Systemic lupus erythematosus (8)	34/3372	42/6173	0.000325336	0.00605486	0.00523201	Ci.v01.ContigUN11010/Ci.v01.chr08G14850/Ci.v01.chr16G12890/Ci.v01.chr09G02600/Ci.v01.chr06G13050/Ci.v01.chr06G17160/Ci.v01.chr06G07660/Ci.v01.chr03G04680/Ci.v01.chr01G22500/Ci.v01.chr01G04710/Ci.v01.chr02G04390/Ci.v01.chr08G09920/Ci.v01.chr15G01600/Ci.v01.chr13G07890/Ci.v01.chr07G16480/Ci.v01.chr13G07850/Ci.v01.chr16G12350/Ci.v01.chr16G12390/Ci.v01.chr04G13580/Ci.v01.chr06G16430/Ci.v01.chr06G0882…	34
19	V1	ko01230	Biosynthesis of amino acids (96)	162/3372	249/6173	0.000417739	0.0073654	0.00636445	Ci.v01.chr12G11040/Ci.v01.chr01G10130/Ci.v01.chr12G02820/Ci.v01.chr03G05230/Ci.v01.chr02G01010/Ci.v01.chr06G00890/Ci.v01.chr06G05170/Ci.v01.chr09G13560/Ci.v01.chr03G20510/Ci.v01.chr14G03940/Ci.v01.chr10G07510/Ci.v01.chr03G06850/Ci.v01.chr03G21070/Ci.v01.chr04G17350/Ci.v01.chr12G06340/Ci.v01.ContigUN11060/Ci.v01.chr06G17790/Ci.v01.chr15G01400/Ci.v01.chr06G17780/Ci.v01.chr12G10660/Ci.v01.chr07G1807…	162
20	V1	ko03430	Mismatch repair (21)	31/3372	38/6173	0.000465495	0.00779705	0.00673743	Ci.v01.chr05G18790/Ci.v01.chr05G05400/Ci.v01.chr04G16730/Ci.v01.chr13G07100/Ci.v01.chr04G21710/Ci.v01.chr10G12740/Ci.v01.chr16G06930/Ci.v01.chr11G09370/Ci.v01.chr16G11000/Ci.v01.chr05G08330/Ci.v01.chr08G15060/Ci.v01.chr07G04930/Ci.v01.chr05G08340/Ci.v01.chr01G02560/Ci.v01.chr15G02810/Ci.v01.chr06G03860/Ci.v01.chr02G10640/Ci.v01.chr07G12760/Ci.v01.ContigUN12580/Ci.v01.ContigUN12960/Ci.v01.chr04G11…	31
21	V1	ko04613	Neutrophil extracellular trap formation (15)	57/3372	79/6173	0.000990003	0.015682	0.0135508	Ci.v01.chr16G03730/Ci.v01.chr06G03960/Ci.v01.chr13G01560/Ci.v01.chr03G08500/Ci.v01.chr02G03850/Ci.v01.chr08G13310/Ci.v01.chr16G12890/Ci.v01.chr09G02600/Ci.v01.chr06G17160/Ci.v01.chr06G07660/Ci.v01.chr03G04680/Ci.v01.chr01G22500/Ci.v01.chr13G08300/Ci.v01.chr01G04710/Ci.v01.chr04G20560/Ci.v01.chr02G04390/Ci.v01.chr01G28330/Ci.v01.chr15G01600/Ci.v01.chr13G07890/Ci.v01.chr07G16480/Ci.v01.chr09G03770/…	57
22	V1	ko04714	Thermogenesis (73)	102/3372	152/6173	0.00102986	0.015682	0.0135508	Ci.v01.ContigUN06690/Ci.v01.chr07G04850/Ci.v01.chr08G12250/Ci.v01.chr08G00300/Ci.v01.chr16G03770/Ci.v01.chr14G03830/Ci.v01.chr06G05190/Ci.v01.chr11G08730/Ci.v01.chr09G16680/Ci.v01.chr03G04010/Ci.v01.chr06G18690/Ci.v01.chr03G19560/Ci.v01.chr16G04730/Ci.v01.chr11G03630/Ci.v01.chr02G03970/Ci.v01.chr01G28430/Ci.v01.chr13G01220/Ci.v01.chr04G25230/Ci.v01.chr03G06540/Ci.v01.chr08G06270/Ci.v01.chr02G0951…	102
23	V1	ko04914	Progesterone-mediated oocyte maturation (21)	31/3372	39/6173	0.00108327	0.015778	0.0136338	Ci.v01.chr03G16970/Ci.v01.chr04G16590/Ci.v01.chr13G08300/Ci.v01.chr01G02030/Ci.v01.chr03G12840/Ci.v01.chr15G03950/Ci.v01.chr05G06310/Ci.v01.chr12G15970/Ci.v01.chr07G14550/Ci.v01.chr03G03080/Ci.v01.chr03G20990/Ci.v01.chr09G03770/Ci.v01.chr02G03150/Ci.v01.chr01G28660/Ci.v01.chr10G01990/Ci.v01.ContigUN06850/Ci.v01.chr06G09390/Ci.v01.chr14G02320/Ci.v01.chr11G03660/Ci.v01.chr15G11590/Ci.v01.chr14G0184…	31
24	V1	ko05415	Diabetic cardiomyopathy (60)	96/3372	143/6173	0.00140335	0.0195884	0.0169263	Ci.v01.chr16G03730/Ci.v01.ContigUN06690/Ci.v01.chr07G04850/Ci.v01.chr06G03960/Ci.v01.chr13G01560/Ci.v01.chr08G00300/Ci.v01.chr09G13560/Ci.v01.chr16G03770/Ci.v01.chr08G13310/Ci.v01.chr09G16680/Ci.v01.chr03G04010/Ci.v01.chr06G18690/Ci.v01.chr03G19560/Ci.v01.chr16G04730/Ci.v01.chr11G03630/Ci.v01.chr01G28430/Ci.v01.chr13G01220/Ci.v01.chr04G25230/Ci.v01.chr03G06540/Ci.v01.chr08G06270/Ci.v01.chr02G0951…	96
25	V1	ko04012	ErbB signaling pathway (5)	10/3372	10/6173	0.00235114	0.0315053	0.0272238	Ci.v01.chr13G08300/Ci.v01.chr12G05330/Ci.v01.chr09G03770/Ci.v01.chr05G00540/Ci.v01.chr14G01840/Ci.v01.chr04G20830/Ci.v01.chr12G06360/Ci.v01.chr03G01370/Ci.v01.chr07G03110/Ci.v01.chr03G02870	10
26	V1	ko05169	Epstein-Barr virus infection (33)	60/3372	86/6173	0.00279165	0.0359693	0.0310811	Ci.v01.chr03G08500/Ci.v01.chr12G13090/Ci.v01.chr15G10420/Ci.v01.chr15G07220/Ci.v01.chr05G18450/Ci.v01.chr01G02690/Ci.v01.chr04G16760/Ci.v01.chr15G07230/Ci.v01.chr06G15730/Ci.v01.chr16G09170/Ci.v01.chr09G02580/Ci.v01.chr02G14020/Ci.v01.chr06G20580/Ci.v01.chr07G02620/Ci.v01.chr14G02900/Ci.v01.chr11G02220/Ci.v01.ContigUN08910/Ci.v01.chr02G03150/Ci.v01.chr11G10870/Ci.v01.chr06G16310/Ci.v01.ContigUN06…	60
27	V1	ko05134	Legionellosis (11)	43/3372	59/6173	0.00296995	0.0368494	0.0318416	Ci.v01.chr04G14410/Ci.v01.chr09G15440/Ci.v01.chr16G13450/Ci.v01.chr03G02900/Ci.v01.chr16G03170/Ci.v01.chr06G15370/Ci.v01.chr14G04180/Ci.v01.chr01G09810/Ci.v01.chr12G02300/Ci.v01.ContigUN04950/Ci.v01.chr01G08450/Ci.v01.chr16G13430/Ci.v01.chr14G03100/Ci.v01.chr01G15860/Ci.v01.chr03G02310/Ci.v01.chr08G08730/Ci.v01.chr12G05290/Ci.v01.chr03G02860/Ci.v01.chr01G16600/Ci.v01.chr16G13460/Ci.v01.chr08G1505…	43
28	V1	ko05164	Influenza A (15)	44/3372	61/6173	0.003704	0.0443157	0.0382932	Ci.v01.chr16G03730/Ci.v01.chr13G01560/Ci.v01.ContigUN03160/Ci.v01.chr06G04740/Ci.v01.chr01G05800/Ci.v01.chr03G02910/Ci.v01.chr13G08300/Ci.v01.chr05G13470/Ci.v01.chr09G03770/Ci.v01.chr05G10930/Ci.v01.chr04G16940/Ci.v01.chr06G11170/Ci.v01.chr12G07000/Ci.v01.chr15G02750/Ci.v01.chr16G11380/Ci.v01.chr09G15640/Ci.v01.chr04G17890/Ci.v01.chr16G01760/Ci.v01.chr14G02980/Ci.v01.chr01G19120/Ci.v01.chr14G0184…	44
