# Supplementary material for: Transcriptional Regulation of Female and Male Flower Bud Initiation and Development in Pecan (Carya illinoensis)
Source: Plants (Basel). 2023 Mar 20;12(6):1378. doi: 10.3390/plants12061378 (PMC10051282; doi:10.3390/plants12061378)
Supplement: Supplementary file 1 [file plants-12-01378-s001.zip › supplementaryMaterials/Supplementary_Tables/Supplementary_Table_S14.xlsx]

## Sheet: Supplementary Table S23
Table S23. TPM values of candidate genes related at different stages of flower bud development.
gene	AVG MD1	AVG MD2	AVG MD3	AVG FD1	AVG FD2	AVG FD3	MD1_1	MD1_2	MD1_3	MD1_4	MD2_1	MD2_2	MD2_3	MD2_4	MD3_1	MD3_2	MD3_3	MD3_4	FD1_1	FD1_2	FD1_3	FD1_4	FD2_1	FD2_2	FD2_3	FD2_4	FD3_1	FD3_2	FD3_3	FD3_4
ABCB25	12.9874	14.0167	17.9725	10.591	15.4079	11.0994	12.0919	13.601	12.8549	13.4019	13.4515	14.4298	14.2201	13.9656	17.1355	19.7261	17.2251	17.8034	11.0392	9.80692	10.4041	11.1137	21.1827	13.2598	10.6834	16.5055	12.5885	12.1714	12.2067	7.43096
APTG1	16.5544	23.095	15.4691	16.5079	20.693	16.0086	17.4315	14.4528	16.1307	18.2027	24.0419	22.5587	21.8895	23.8899	14.9816	16.3315	13.8996	16.6636	15.4736	19.8945	16.2979	14.3655	22.9413	20.961	13.59	25.2796	17.3687	16.5254	17.9816	12.1586
TPLATE	22.3461	23.8917	22.9889	23.2723	23.3968	24.4672	20.2484	24.4103	21.6926	23.0332	21.5204	24.4115	22.591	27.0441	22.3897	22.9957	24.3553	22.2149	23.3523	25.0272	21.8193	22.8906	23.6411	25.6836	20.2995	23.9628	25.3805	27.0248	27.4952	17.9684
EMB1895	11.7089	13.0097	14.3095	11.328	13.5979	13.6265	10.8359	12.6773	11.0111	12.3113	12.6156	13.194	13.305	12.9242	13.3208	13.8455	16.2466	13.825	10.9816	9.88852	13.6967	10.745	16.7128	12.0742	11.1402	14.4642	13.7976	15.1067	15.3034	10.2983
HIK	13.6203	10.0612	4.122	6.37223	4.66426	28.6128	13.0983	13.8046	13.6284	13.9497	9.7288	9.14418	10.9777	10.3942	4.23977	4.36448	3.49448	4.38928	7.54944	4.96411	6.03631	6.93908	4.4302	5.49451	3.78512	4.94724	27.1463	31.2838	38.1171	17.9042
TES	10.8532	9.23918	0.329287	3.59662	0.61085	24.2892	9.22713	11.0285	10.4627	12.6944	7.62458	7.49901	10.7158	11.1174	0.256927	0.33376	0.299115	0.427344	4.94595	2.15748	3.26719	4.01586	0.225645	1.07135	0.427796	0.718609	22.1676	23.2011	31.1471	20.6411
BT3	6.82799	6.55273	6.01099	9.64063	9.62409	4.95786	6.73143	8.48481	5.95624	6.13949	6.28303	6.97517	6.30878	6.64394	5.94385	6.22338	5.42174	6.455	10.4327	5.92337	13.1641	9.04237	9.56731	13.5667	9.30262	6.05977	7.52313	4.58083	4.33103	3.39644
P5CS2	77.2283	66.8007	50.0041	69.1851	59.5115	82.5712	77.1953	70.913	80.4057	80.3992	63.8294	65.094	67.4183	70.8609	51.289	49.5457	49.6695	49.5124	70.6282	68.9679	62.4379	74.7065	54.8291	68.2588	51.1384	63.8196	97.2221	92.3266	81.1046	59.6315
DTX35	6.19829	7.62135	3.14291	5.83449	4.29663	5.03138	6.12711	6.29562	6.72298	5.64746	7.33849	6.94204	7.0647	9.14019	2.36133	3.15235	3.58574	3.47221	4.71748	6.66635	7.26955	4.68457	4.0074	5.50422	3.4189	4.256	4.56376	6.23592	5.92457	3.40127
DREB2	153.79	160.524	205.319	154.154	226.119	153.987	159.198	142.87	154.338	158.752	148.223	174.424	157.811	161.636	190.431	201.661	202.74	226.443	123.739	179.091	143.747	170.037	227.64	194.787	221.12	260.931	156.254	166.029	150.311	143.354
GAUT14	26.9154	27.9482	21.0899	28.4243	22.9431	24.3587	26.1143	26.1416	26.3079	29.0977	31.1553	28.1641	25.6897	26.7835	26.5659	19.6944	19.2581	18.8411	27.5686	29.6703	29.62	26.8383	21.976	25.8844	20.4284	23.4836	27.0228	25.47	25.2963	19.6458
GSL01	34.1546	35.1724	35.2513	37.95	38.2949	20.4478	31.4382	35.483	35.86	33.8373	32.5262	33.0143	36.2945	38.8546	31.3628	34.9465	38.5411	36.1547	41.2948	35.769	39.0055	35.7305	38.9249	45.2887	33.5576	35.4086	26.4584	21.4259	22.8336	11.0734
CALS10	40.9976	42.8835	49.5924	40.6186	47.2717	23.5904	37.3471	44.3925	41.5922	40.6587	43.616	41.8215	42.7565	43.3401	49.0573	46.7698	53.7981	48.7447	40.5706	43.5643	37.8713	40.4681	49.878	46.386	43.7705	49.0522	26.9498	25.5607	25.9294	15.9218
GSL08	49.3136	52.148	49.796	47.7496	48.5312	29.0143	47.2887	53.1537	47.8054	49.0068	52.312	51.4227	51.2083	53.6489	50.8605	46.1123	55.1733	47.038	52.12	52.5151	38.4452	47.9183	49.178	50.8752	44.9858	49.0859	34.6339	33.4024	32.0629	15.958
AP2	1.80222	3.95703	2.32506	2.74513	2.29777	1.10231	1.16454	1.78433	1.89718	2.36283	4.89136	5.60693	2.73767	2.59215	2.15488	2.72235	3.0338	1.38922	1.89063	2.59339	2.94493	3.55157	1.76048	2.73647	3.09224	1.60188	1.18808	1.192	1.61408	0.415056
LRP1	75.3218	70.3555	31.0488	36.9863	27.6379	30.3785	67.2229	81.2771	72.5736	80.2137	64.3291	65.0997	72.647	79.346	25.3647	32.1231	31.1999	35.5073	42.0788	32.7794	36.9296	36.1572	23.8556	28.6581	24.6184	33.4196	21.4765	36.0261	40.8685	23.143
MIK2	3.43193	2.63493	4.25772	4.86213	2.7831	0.580818	4.96004	2.87703	2.87002	3.02062	3.07277	2.56729	2.35747	2.54218	6.85666	3.04265	4.13641	2.99515	3.45712	7.54709	3.58297	4.86137	2.71692	3.63065	1.52629	3.25854	0.721302	0.653079	0.3532	0.59569
MAPK4	171.331	183.635	115.147	140.413	104.166	133.901	173.387	171.996	178.09	161.849	186.636	178.527	189.849	179.527	128.239	101.45	109.382	121.517	137.529	160.959	120.559	142.606	86.2458	106.727	114.763	108.927	141.346	125.442	137.167	131.649
MAPK6	58.41	58.5664	49.7227	54.3112	49.0724	38.6437	58.1294	60.2347	58.1807	57.0949	57.8661	60.1729	58.3455	57.8809	46.828	53.2893	50.6967	48.0767	53.7854	51.9478	55.205	56.3067	51.2388	47.2439	49.2649	48.5419	41.039	39.9414	38.7342	34.8602
MEE14	62.7917	49.6215	185.944	116.351	183.757	26.6758	73.3807	60.4896	50.5187	66.7779	42.9302	60.2267	40.6625	54.6667	232.356	173.46	152.802	185.156	83.8842	127.066	112.34	142.115	218.871	215.539	100.363	200.254	44.8516	18.5479	18.0914	25.2125
MEE9	31.659	35.6854	23.0182	34.9301	27.6082	44.8161	27.6346	33.8246	33.7672	31.4096	35.909	34.7699	34.1319	37.9308	22.5714	23.0208	24.486	21.9947	44	31.7231	31.9578	32.0394	21.859	29.8792	28.974	29.7207	40.5393	44.8857	48.9556	44.8839
MND1	19.9776	21.7397	1.50281	9.09499	3.17311	31.0451	17.0336	20.8391	21.9196	20.1184	19.6125	20.27	24.3611	22.715	2.00104	0.69504	1.09629	2.21888	11.9559	7.35572	9.41188	7.65641	2.87158	5.37574	1.15288	3.29223	28.6038	34.6978	29.3819	31.4968
GlcNAc1pUT1	82.8764	100.875	120.569	102.312	140.437	60.1373	79.434	84.0444	80.3135	87.7135	103.506	102.491	99.2149	98.2904	107.453	136.798	118.989	119.036	99.1191	106.426	102.228	101.472	170.912	125.782	122.524	142.532	65.5033	64.5834	61.4371	49.0254
Kin3	62.0117	84.7538	142.287	78.7752	152.649	58.5411	57.4043	72.6838	60.7513	57.2074	96.7646	80.3364	92.2023	69.7121	87.6022	178.937	148.448	154.162	85.3704	72.8647	81.111	75.7546	174.136	106.623	135.216	194.621	51.7842	62.7044	64.5877	55.0881
POP2	36.6948	39.9742	41.157	54.9392	49.4677	30.7166	40.1218	45.0543	26.8917	34.7112	47.9331	32.7085	37.2218	42.0333	45.2281	47.5994	34.058	37.7424	59.4287	48.2424	44.6448	67.441	52.3819	61.9153	37.9309	45.6425	34.7172	36.6463	26.0902	25.4128
RTEL1	15.3372	14.7317	2.16453	6.96378	3.17071	20.8116	14.9634	14.6678	14.4443	17.2732	13.2392	15.3617	16.3811	13.9447	1.89374	2.70113	2.2906	1.77264	9.58788	5.21108	6.72884	6.32731	1.70397	5.59164	2.11978	3.26744	20.241	24.8624	26.1406	12.0024
RPA1A	9.44889	10.4945	9.4304	8.48049	8.43543	9.22277	9.51026	9.30609	9.37827	9.60096	9.2766	10.4958	10.9501	11.2556	8.96301	10.058	10.2459	8.45465	6.78726	8.39528	10.471	8.26844	9.0234	9.9456	6.83231	7.9404	8.68793	9.54347	9.79701	8.86267
RBR1	48.4562	54.971	36.8751	43.1126	39.1178	31.3376	45.3144	47.4782	48.6114	52.4209	60.2902	53.4539	56.2132	49.9265	32.7396	38.275	40.9906	35.4951	52.3525	39.7758	42.1668	38.1551	37.2959	43.7365	34.324	41.1146	34.1533	35.6646	35.1834	20.349
SRS5	41.289	38.1147	14.6734	22.9556	13.5251	27.6181	37.7487	45.902	40.206	41.2991	37.1473	34.0614	41.1971	40.0529	14.2303	16.5188	12.6135	15.3311	25.5762	25.1054	19.0835	22.0572	11.4405	11.6397	11.8788	19.1414	18.0049	33.1066	39.7862	19.5747
emb1427	30.3429	32.5855	30.6642	30.6276	32.8856	24.7943	30.0434	31.9215	30.808	28.5987	33.3169	32.829	30.9528	33.2433	27.4722	31.9438	33.0262	30.2145	31.438	29.0599	31.4281	30.5845	34.3359	32.5622	30.4658	34.1785	25.4733	26.9103	27.7848	19.0087
SPC98	23.9499	23.9607	13.8981	18.2404	15.1391	24.2592	22.1424	25.4957	22.4489	25.7124	24.701	23.9525	23.2398	23.9493	13.251	13.682	14.2467	14.4125	20.4886	17.2868	17.8579	17.3284	13.8493	16.9662	13.9006	15.8405	26.7006	25.2509	28.5697	16.5155
VHA-A	150.113	145.332	110.979	146.535	122.873	116.872	149.851	150.342	145.529	154.731	139.949	148.52	142.948	149.913	104.271	117.87	112.988	108.786	138.884	150.719	150.618	145.918	125.655	148.661	114.56	102.617	124.825	121.86	112.412	108.393
VPS52	24.6112	26.5693	28.7337	26.6995	28.8715	22.2605	23.508	27.1283	23.5711	24.2374	24.5106	28.2426	27.7208	25.8032	29.2151	26.1069	32.5825	27.0305	28.9454	26.7093	25.6709	25.4723	29.0537	29.7444	28.3228	28.3652	24.8312	21.4354	23.6409	19.1346
IKU1	13.9153	16.0872	19.2539	16.5778	15.3495	15.1983	15.3364	15.4032	11.5361	13.3856	17.1137	17.0458	15.4239	14.7654	26.0373	14.3686	20.8695	15.74	18.1255	18.2162	14.4562	15.5132	11.5563	13.6903	15.5713	20.5802	17.5132	18.4668	16.1832	8.63012
VIK	84.7317	105.799	106.272	124.401	114.642	42.1481	92.5557	88.2613	80.9851	77.1249	105.658	110.209	98.7776	108.551	103.708	100.212	108.791	112.377	134.73	135.711	101.797	125.364	100.639	120.191	117.442	120.294	45.8821	38.5898	40.7452	43.3751
STM	35.4044	33.5516	9.02864	20.8227	13.4347	8.74277	33.1654	36.3404	32.9706	39.1412	35.6828	28.1774	35.009	35.3371	8.95973	9.09595	8.64671	9.41218	26.61	13.0076	25.8566	17.8164	7.09424	24.2284	15.7036	6.71245	16.9361	11.7508	3.30488	2.97931
SMT2	42.9475	47.5804	57.3166	55.5152	67.76	28.3416	40.5479	49.0057	39.6411	42.5953	45.9068	47.9294	45.8551	50.6305	53.8847	53.477	53.8773	68.0273	47.7934	63.8589	55.2663	55.1424	64.6526	81.588	55.4226	69.377	28.0489	31.161	29.0657	25.0908
RAP2	18.1964	27.8397	72.4699	75.291	58.2691	15.6081	20.7758	15.4331	22.4728	14.1039	38.3313	25.1958	23.8319	23.9999	67.4643	78.5107	60.2996	83.6051	97.2272	43.7237	81.541	78.6719	39.0907	56.3702	97.9279	39.6877	20.8173	15.9848	10.969	14.6614
PRR3	131.8	65.6511	221.444	176.142	200.459	73.0911	141.133	136.569	126.934	122.565	62.9559	65.4888	72.3605	61.7991	194.697	249.916	223.174	217.989	199.288	149.378	171.824	184.078	235.531	179.766	184.369	202.172	84.7453	83.0579	71.9525	52.6086
PRD1	9.13275	11.1662	0.519205	5.43973	1.51069	10.3991	7.26965	9.58809	10.4019	9.27139	9.30569	10.2543	12.6841	12.4206	0.471931	0.626994	0.389175	0.588718	6.80985	3.91684	5.17155	5.86069	0.498901	3.51409	0.654823	1.37496	11.1552	12.3947	12.6844	5.36192
PIF3	46.5072	51.1874	85.7264	60.356	81.2345	25.6667	44.7886	47.2009	46.2148	47.8246	52.5455	51.8932	50.797	49.514	81.6203	85.5532	89.3154	86.4169	66.837	63.5767	52.2317	58.7787	87.6203	68.139	83.9228	85.256	30.8647	27.9055	26.2782	17.6182
NF-YA1	30.5026	31.7629	183.342	60.1606	158.572	1.46087	34.6096	27.2999	37.3082	22.7926	33.4983	40.5608	24.7118	28.2809	142.027	205.066	207.65	178.623	68.8804	68.9034	47.5936	55.2649	184.564	95.1234	202.666	151.933	1.94309	1.84119	1.36878	0.69042
MEE62	5.68159	10.3127	5.70432	8.86157	6.10958	2.76644	6.46837	6.3657	4.85912	5.03316	12.7527	12.0981	8.00892	8.39127	6.49867	5.01801	5.96532	5.33529	9.4298	10.0673	8.54811	7.40105	3.47568	6.20388	8.01752	6.74124	3.49196	2.65415	2.29215	2.62751
MEE22	28.0501	25.7591	57.8172	34.4294	54.0169	20.6504	28.0861	29.0962	26.0098	29.0082	26.0664	27.7775	25.5568	23.6356	44.3538	68.2806	57.7841	60.8503	34.3686	29.1666	37.9328	36.2494	69.2287	41.2272	44.9934	60.6184	23.823	23.6774	18.7615	16.3396
MEE18	23.6635	29.7383	18.0756	18.1358	18.9284	18.772	24.7334	24.5245	20.0351	25.3611	30.0923	31.9337	30.0245	26.9029	14.4175	19.0188	19.761	19.105	20.2279	16.2241	18.3221	17.7691	22.4506	18.9331	14.8722	19.4577	19.7397	20.0654	21.407	13.8758
MEE14	62.7917	49.6215	185.944	116.351	183.757	26.6758	73.3807	60.4896	50.5187	66.7779	42.9302	60.2267	40.6625	54.6667	232.356	173.46	152.802	185.156	83.8842	127.066	112.34	142.115	218.871	215.539	100.363	200.254	44.8516	18.5479	18.0914	25.2125
J3	895.042	1230.64	4924.92	2862.57	4894.54	416.353	991.689	948.991	861.192	778.298	1126.67	1427.77	1047.71	1320.42	4330.58	4436.1	5529.08	5403.93	2964.63	2671.29	2902.12	2912.26	5070.75	3742.11	5425.8	5339.51	424.714	410.172	429.873	400.653
FKF1	14.9296	1.84849	43.2299	27.5901	63.1836	1.58904	11.0921	18.6234	10.0447	19.9583	2.53872	1.76149	1.73302	1.36075	60.995	56.6849	18.9237	36.3158	23.2358	27.7749	33.14	26.2096	79.1908	95.9891	12.7679	64.7866	1.533	0.991194	2.44778	1.3842
FER	26.9048	25.7314	48.8306	37.0119	43.64	6.44734	28.2367	28.1026	26.4772	24.8029	24.5575	28.559	22.9343	26.8747	45.9408	43.2819	50.7969	55.3029	38.7619	40.767	34.0444	34.4742	37.1268	47.9879	44.4659	44.9795	9.57983	6.1736	5.53301	4.50291
ESR1	10.7317	2.17503	0.314436	1.124	1.04119	32.4245	9.99982	13.2801	9.49657	10.1502	2.19616	2.1672	1.69013	2.64664	0.0618761	0.146145	0.432218	0.617507	1.37669	0.84584	1.19218	1.08128	0.784946	1.04435	0.666643	1.66883	27.0862	35.9012	44.3982	22.3125
emb1507	47.4689	39.9999	52.8071	40.9272	44.1536	32.3423	45.8992	50.0259	47.0302	46.9202	38.3489	38.1145	40.9247	42.6116	49.0685	54.2958	61.7813	46.0829	41.3718	39.1715	42.1306	41.035	45.1146	39.541	50.1319	41.8269	34.8536	36.5487	40.1253	17.8416
DME	28.5651	27.2797	12.795	21.7509	12.2733	24.571	25.6217	32.4327	27.1548	29.0509	25.3345	24.5334	31.8063	27.4447	11.6354	12.0251	13.395	14.1246	24.4059	20.3536	20.2439	22.0001	11.5187	12.7754	11.79	13.0091	27.1281	27.6254	30.6961	12.8342
CRY2	24.1318	34.258	59.8059	33.1341	57.7699	16.9549	22.603	24.6787	23.1066	26.1387	36.9787	34.3783	35.6705	30.0044	52.5097	56.836	61.4078	68.4701	34.4494	37.9719	27.7653	32.3499	69.0398	51.0746	46.2871	64.678	21.0936	17.6081	18.2266	10.8914
CPSF100	22.4674	18.8141	16.6158	17.5211	15.9617	17.0775	15.0072	31.2117	18.5906	25.0602	13.2667	18.5743	24.2548	19.1606	12.739	17.0608	15.2284	21.4349	19.4594	14.006	19.5765	17.0425	13.7642	20.8194	12.4102	16.8531	20.2423	17.0306	19.9836	11.0535
CIB1	5.62588	6.31731	6.7387	9.75102	12.4401	11.8511	5.45667	6.48718	4.57302	5.98666	5.15041	6.26838	5.3052	8.54524	8.93882	5.3467	6.55481	6.11448	7.2433	7.9346	15.8807	7.9455	6.79696	28.4105	5.85564	8.69712	17.8894	9.41799	5.45277	14.6441
CDKB1	143.595	127.503	5.32576	63.0377	11.5838	270.067	142.286	136.953	147.088	148.052	106.594	108.85	150.856	143.714	5.2857	5.48553	4.84832	5.68349	65.0767	44.4948	62.1077	80.4715	4.14199	20.2755	8.15774	13.7598	226.146	248.119	330.53	275.474
BES1	118.138	136.912	120.11	153.393	126.059	61.9571	118.274	120.35	110.416	123.513	131.737	137.82	121.982	156.109	116.509	102.348	122.947	138.635	148.966	159.298	163.225	142.083	90.2399	163.712	118.479	131.804	71.4265	65.9833	59.3106	51.1079
ARF2	18.0656	21.8535	56.0227	28.9161	49.1133	12.4405	17.3526	19.82	17.0589	18.0307	22.595	24.067	20.197	20.555	52.6512	51.2756	60.0954	60.0689	30.5227	32.7707	25.0603	27.3107	54.1873	42.5951	46.9144	52.7563	14.5765	13.9326	13.0702	8.18277
AGAL2	4.80007	9.53595	11.3364	10.7043	9.59087	4.68529	8.47936	3.83527	3.41077	3.4749	12.6096	8.73675	6.64675	10.1507	23.8787	7.63236	6.96971	6.86469	9.67403	17.4037	5.89843	9.84084	6.24029	16.0075	6.33001	9.78567	3.57132	5.43246	3.7128	6.02458
