# Supplementary material for: Transcriptional Regulation of Female and Male Flower Bud Initiation and Development in Pecan (Carya illinoensis)
Source: Plants (Basel). 2023 Mar 20;12(6):1378. doi: 10.3390/plants12061378 (PMC10051282; doi:10.3390/plants12061378)
Supplement: Supplementary file 1 [file plants-12-01378-s001.zip › supplementaryMaterials/Supplementary_Tables/Supplementary_Table_S3.xlsx]

## Sheet: qRT-PCR and RNA-seq
Table S3. The primers and qPCR results and the expression trend of RNA-seq.
GSL01				MEE9			MEE14
	MD1	MD2	MD3	MD1	MD2	MD3	MD1	MD2	MD3
qPCR	0.0325532	0.039325	0.0646706	0.615753	0.352467	0.352067	0.0588396	0.035392	0.478177
RNA-seq(log2 TPM)	5.09401	5.13637	5.1396	4.98454	5.15726	4.52471	5.9725	5.63289	7.53872
	MAPK6			VPS52			GAUT14
	MD1	MD2	MD3	MD1	MD2	MD3	MD1	MD2	MD3
qPCR	0.091612	0.099561	0.282504	0.0458164	0.0293256	0.0920879	0.512093	0.295776	0.0985267
RNA-seq(log2 TPM)	5.86814	5.872	5.63583	4.62124	4.73169	4.84467	4.75036	4.80468	4.39848
GSL01				MEE9			MEE14
	FD1	FD2	FD3	FD1	FD2	FD3	FD1	FD2	FD3
qPCR	0.0203663	0.0441258	0.00654372	0.285106	0.186601	0.126268	0.0635081	0.162601	0.0217909
RNA-seq(log2 TPM)	5.24603	5.25908	4.35388	5.1264	4.78703	5.48595	6.86234	7.52165	4.73746
	MAPK6			VPS52			GAUT14
	FD1	FD2	FD3	FD1	FD2	FD3	FD1	FD2	FD3
qPCR	0.050543	0.163792	0.0679854	0.0287139	0.0591053	0.0325472	0.0942804	0.172204	0.038737
RNA-seq(log2 TPM)	5.76318	5.61684	5.27216	4.73874	4.85158	4.47642	4.82905	4.51999	4.60637

## Sheet: qPCR_1
Results of qPCR for biological repeat 1
Well	Fluor	Target	Content	Sample	Biological Set Name	Cq	Cq Mean	Cq Std. Dev	Starting Quantity (SQ)	Log Starting Quantity	SQ Mean	SQ Std. Dev	Set Point	Well Note		cq.ave			actin			actin
A01	SYBR	actin1	Unkn	MD1		20.6624	20.6624	0				0	72			21.2829		MD1	21.1355		FD1	17.8622
A02	SYBR	actin1	Unkn	MD1		21.9033	21.9033	0				0	72					MD2	19.7811		FD2	19.0325
A03	SYBR	actin1	Unkn	MD2		18.0558	18.0558	0				0	72			18.8443		MD3	20.0735		FD3	19.3879
A04	SYBR	actin1	Unkn	MD2		19.6329	19.6329	0				0	72
A05	SYBR	actin1	Unkn	MD3		20.4673	20.4673	0				0	72			20.876
A06	SYBR	actin1	Unkn	MD3		21.2848	21.2848	0				0	72
A07	SYBR	actin2	Unkn	MD1		21.4785	21.4785	0				0	72			20.989			ΔCq
A08	SYBR	actin2	Unkn	MD1		20.4996	20.4996	0				0	72						MD1	MD2	MD3	FD1	FD2	FD3
A09	SYBR	actin2	Unkn	MD2		20.7969	20.7969	0				0	72			20.7644		GSL01	5.33138	4.21004	5.50423	5.24769	4.91264	9.5154
A10	SYBR	actin2	Unkn	MD2		20.7318	20.7318	0				0	72					MEE9	-0.489584	0.428448	1.53406	0.732354	2.14736	2.21719
A11	SYBR	actin2	Unkn	MD3		19.4712	19.4712	0				0	72			19.3018		MEE14	4.85138	5.18391	0.111712	4.98148	5.59648	5.04413
A12	SYBR	actin2	Unkn	MD3		19.1324	19.1324	0				0	72					MAPK6	4.27383	2.60138	0.689025	3.99566	2.34933	3.83768
B01	SYBR	GSL01	Unkn	MD1		26.6274	26.6274	0				0	72			26.4668		VPS52	4.98205	4.9836	3.18795	5.17373	4.72187	4.57878
B02	SYBR	GSL01	Unkn	MD1		26.3063	26.3063	0				0	72					GAUT14	-0.509536	0.334303	3.03092	4.0142	1.63632	4.65197
B03	SYBR	GSL01	Unkn	MD2		22.4448	22.4448	0				0	72			23.9911
B04	SYBR	GSL01	Unkn	MD2		25.5375	25.5375	0				0	72
B05	SYBR	GSL01	Unkn	MD3		25.8237	25.8237	0				0	72			25.5777
B06	SYBR	GSL01	Unkn	MD3		25.3317	25.3317	0				0	72
B07	SYBR	MEE9	Unkn	MD1		22.1891	22.1891	0				0	72			20.6459			2^(-ΔCq)
B08	SYBR	MEE9	Unkn	MD1		19.1027	19.1027	0				0	72						MD1	MD2	MD3	FD1	FD2	FD3
B09	SYBR	MEE9	Unkn	MD2		21.3456	21.3456	0				0	72			20.2095		GSL01	0.0248368	0.0540319	0.0220323	0.0263201	0.0332008	0.0013664
B10	SYBR	MEE9	Unkn	MD2		19.0735	19.0735	0				0	72					MEE9	1.40404	0.743061	0.345305	0.601921	0.225726	0.21506
B11	SYBR	MEE9	Unkn	MD3		21.8315	21.8315	0				0	72			21.6075		MEE14	0.0346409	0.0275098	0.925489	0.0316538	0.0206677	0.0303085
B12	SYBR	MEE9	Unkn	MD3		21.3836	21.3836	0				0	72					MAPK6	0.0516952	0.164781	0.620273	0.0626882	0.196237	0.0699427
C01	SYBR	MEE14	Unkn	MD1		26.005	26.005	0				0	72			25.9868		VPS52	0.0316412	0.0316073	0.109732	0.0277046	0.0378943	0.0418456
C02	SYBR	MEE14	Unkn	MD1		25.9687	25.9687	0				0	72					GAUT14	1.42359	0.793167	0.12235	0.0618878	0.321677	0.0397756
C03	SYBR	MEE14	Unkn	MD2		25.0734	25.0734	0				0	72			24.965
C04	SYBR	MEE14	Unkn	MD2		24.8566	24.8566	0				0	72
C05	SYBR	MEE14	Unkn	MD3		19.9121	19.9121	0				0	72			20.1852
C06	SYBR	MEE14	Unkn	MD3		20.4583	20.4583	0				0	72
C07	SYBR	MAPK6	Unkn	MD1		29.1628	29.1628	0				0	72			25.4093
C08	SYBR	MAPK6	Unkn	MD1		21.6557	21.6557	0				0	72
C09	SYBR	MAPK6	Unkn	MD2		23.1587	23.1587	0				0	72			22.3825
C10	SYBR	MAPK6	Unkn	MD2		21.6062	21.6062	0				0	72
C11	SYBR	MAPK6	Unkn	MD3		19.8764	19.8764	0				0	72			20.7625
C12	SYBR	MAPK6	Unkn	MD3		21.6487	21.6487	0				0	72
D01	SYBR	VPS52	Unkn	MD1		26.127	26.127	0				0	72			26.1175
D02	SYBR	VPS52	Unkn	MD1		26.108	26.108	0				0	72
D03	SYBR	VPS52	Unkn	MD2		25.3424	25.3424	0				0	72			24.7647
D04	SYBR	VPS52	Unkn	MD2		24.1869	24.1869	0				0	72
D05	SYBR	VPS52	Unkn	MD3		24.348	24.348	0				0	72			23.2614
D06	SYBR	VPS52	Unkn	MD3		22.1749	22.1749	0				0	72
D07	SYBR	GAUT14	Unkn	MD1		20.573	20.573	0				0	72			20.6259
D08	SYBR	GAUT14	Unkn	MD1		20.6789	20.6789	0				0	72
D09	SYBR	GAUT14	Unkn	MD2		19.0154	19.0154	0				0	72			20.1154
D10	SYBR	GAUT14	Unkn	MD2		21.2153	21.2153	0				0	72
D11	SYBR	GAUT14	Unkn	MD3		24.2849	24.2849	0				0	72			23.1044
D12	SYBR	GAUT14	Unkn	MD3		21.9239	21.9239	0				0	72
E01	SYBR	actin1	Unkn	FD1		18.249	18.249	0				0	72			18.2082
E02	SYBR	actin1	Unkn	FD1		18.1674	18.1674	0				0	72
E03	SYBR	actin1	Unkn	FD2		20.0266	20.0266	0				0	72			20.3597
E04	SYBR	actin1	Unkn	FD2		20.6929	20.6929	0				0	72
E05	SYBR	actin1	Unkn	FD3		19.6997	19.6997	0				0	72			21.0441
E06	SYBR	actin1	Unkn	FD3		22.3884	22.3884	0				0	72
E07	SYBR	actin2	Unkn	FD1		18.1731	18.1731	0				0	72			17.5228
E08	SYBR	actin2	Unkn	FD1		16.8726	16.8726	0				0	72
E09	SYBR	actin2	Unkn	FD2		18.1971	18.1971	0				0	72			17.7919
E10	SYBR	actin2	Unkn	FD2		17.3867	17.3867	0				0	72
E11	SYBR	actin2	Unkn	FD3		18.0322	18.0322	0				0	72			17.8621
E12	SYBR	actin2	Unkn	FD3		17.6921	17.6921	0				0	72
F01	SYBR	GSL01	Unkn	FD1		23.3545	23.3545	0				0	72			23.1099
F02	SYBR	GSL01	Unkn	FD1		22.8653	22.8653	0				0	72
F03	SYBR	GSL01	Unkn	FD2		21.6279	21.6279	0				0	72			23.9452
F04	SYBR	GSL01	Unkn	FD2		26.2625	26.2625	0				0	72
F05	SYBR	GSL01	Unkn	FD3		28.9377	28.9377	0				0	72			28.9033
F06	SYBR	GSL01	Unkn	FD3		28.869	28.869	0				0	72
F07	SYBR	MEE9	Unkn	FD1		18.5819	18.5819	0				0	72			18.5946
F08	SYBR	MEE9	Unkn	FD1		18.6073	18.6073	0				0	72
F09	SYBR	MEE9	Unkn	FD2		20.6079	20.6079	0				0	72			21.1799
F10	SYBR	MEE9	Unkn	FD2		21.7519	21.7519	0				0	72
F11	SYBR	MEE9	Unkn	FD3		23.8629	23.8629	0				0	72			21.6051
F12	SYBR	MEE9	Unkn	FD3		19.3474	19.3474	0				0	72
G01	SYBR	MEE14	Unkn	FD1		22.9074	22.9074	0				0	72			22.8437
G02	SYBR	MEE14	Unkn	FD1		22.78	22.78	0				0	72
G03	SYBR	MEE14	Unkn	FD2		24.5027	24.5027	0				0	72			24.629
G04	SYBR	MEE14	Unkn	FD2		24.7554	24.7554	0				0	72
G05	SYBR	MEE14	Unkn	FD3		25.482	25.482	0				0	72			24.4321
G06	SYBR	MEE14	Unkn	FD3		23.3822	23.3822	0				0	72
G07	SYBR	MAPK6	Unkn	FD1		21.3469	21.3469	0				0	72			21.8579
G08	SYBR	MAPK6	Unkn	FD1		22.3689	22.3689	0				0	72
G09	SYBR	MAPK6	Unkn	FD2		23.5825	23.5825	0				0	72			21.3819
G10	SYBR	MAPK6	Unkn	FD2		19.1812	19.1812	0				0	72
G11	SYBR	MAPK6	Unkn	FD3		23.499	23.499	0				0	72			23.2256
G12	SYBR	MAPK6	Unkn	FD3		22.9522	22.9522	0				0	72
H01	SYBR	VPS52	Unkn	FD1		24.153	24.153	0				0	72			23.036
H02	SYBR	VPS52	Unkn	FD1		21.9189	21.9189	0				0	72
H03	SYBR	VPS52	Unkn	FD2		25.2336	25.2336	0				0	72			23.7544
H04	SYBR	VPS52	Unkn	FD2		22.2752	22.2752	0				0	72
H05	SYBR	VPS52	Unkn	FD3		23.6425	23.6425	0				0	72			23.9667
H06	SYBR	VPS52	Unkn	FD3		24.291	24.291	0				0	72
H07	SYBR	GAUT14	Unkn	FD1		23.3623	23.3623	0				0	72			21.8764
H08	SYBR	GAUT14	Unkn	FD1		20.3906	20.3906	0				0	72
H09	SYBR	GAUT14	Unkn	FD2		21.3873	21.3873	0				0	72			20.6689
H10	SYBR	GAUT14	Unkn	FD2		19.9504	19.9504	0				0	72
H11	SYBR	GAUT14	Unkn	FD3		23.7557	23.7557	0				0	72			24.0399
H12	SYBR	GAUT14	Unkn	FD3		24.3241	24.3241	0				0	72

## Sheet: qPCR_2
Results of qPCR for biological repeat 2
Target	Content	Sample	Biological Set Name	Cq	Cq Mean	Cq Std. Dev	Starting Quantity (SQ)	Log Starting Quantity	SQ Mean	SQ Std. Dev	Set Point	Well Note		cq.ave			actin			actin
actin1	Unkn	MD1		16.6849	16.6849	0				0	72			16.5101		MD1	16.716		FD1	16.6052
actin1	Unkn	MD1		16.3353	16.3353	0				0	72					MD2	16.5836		FD2	17.8759
actin1	Unkn	MD2		15.0453	15.0453	0				0	72			14.9128		MD3	17.4426		FD3	15.0494
actin1	Unkn	MD2		14.7804	14.7804	0				0	72
actin1	Unkn	MD3		16.5142	16.5142	0				0	72			16.1972
actin1	Unkn	MD3		15.8802	15.8802	0				0	72
actin2	Unkn	MD1		16.6753	16.6753	0				0	72			16.9244			ΔCq
actin2	Unkn	MD1		17.1734	17.1734	0				0	72						MD1	MD2	MD3	FD1	FD2	FD3
actin2	Unkn	MD2		17.4406	17.4406	0				0	72			18.4416		GSL01	5.48618	5.22793	4.58425	6.00863	4.34753	9.00104
actin2	Unkn	MD2		19.4427	19.4427	0				0	72					MEE9	3.08914	4.3824	2.34392	3.95477	3.13153	4.22667
actin2	Unkn	MD3		18.5587	18.5587	0				0	72			18.7838		MEE14	4.26471	4.85335	2.68114	4.61069	2.56103	7.21006
actin2	Unkn	MD3		19.009	19.009	0				0	72					MAPK6	3.74442	5.61785	3.7474	5.22951	2.80894	5.70827
GSL01	Unkn	MD1		22.2455	22.2455	0				0	72			22.2021		VPS52	4.36045	6.0699	3.85161	5.80657	4.22636	6.77167
GSL01	Unkn	MD1		22.1588	22.1588	0				0	72					GAUT14	5.1763	6.53186	6.07755	5.59823	5.15466	6.4705
GSL01	Unkn	MD2		21.5353	21.5353	0				0	72			21.8116
GSL01	Unkn	MD2		22.0878	22.0878	0				0	72
GSL01	Unkn	MD3		22.0838	22.0838	0				0	72			22.0269			2^(-ΔCq)
GSL01	Unkn	MD3		21.9699	21.9699	0				0	72						MD1	MD2	MD3	FD1	FD2	FD3
MEE9	Unkn	MD1		20.0943	20.0943	0				0	72			19.8051		GSL01	0.0223098	0.0266831	0.0416872	0.0155319	0.0491206	0.00195172
MEE9	Unkn	MD1		19.5159	19.5159	0				0	72					MEE9	0.11751	0.0479474	0.196975	0.0644904	0.114108	0.0534129
MEE9	Unkn	MD2		20.6661	20.6661	0				0	72			20.966		MEE14	0.0520228	0.0345937	0.155918	0.0409303	0.169454	0.00675394
MEE9	Unkn	MD2		21.266	21.266	0				0	72					MAPK6	0.0746132	0.0203638	0.0744594	0.0266539	0.1427	0.0191267
MEE9	Unkn	MD3		19.487	19.487	0				0	72			19.7866		VPS52	0.0486828	0.014886	0.0692706	0.0178669	0.0534244	0.0091522
MEE9	Unkn	MD3		20.0861	20.0861	0				0	72					GAUT14	0.0276552	0.0108072	0.0148073	0.0206427	0.0280733	0.0112768
MEE14	Unkn	MD1		21.1697	21.1697	0				0	72			20.9807
MEE14	Unkn	MD1		20.7916	20.7916	0				0	72
MEE14	Unkn	MD2		21.8477	21.8477	0				0	72			21.437
MEE14	Unkn	MD2		21.0263	21.0263	0				0	72
MEE14	Unkn	MD3		20.1048	20.1048	0				0	72			20.1238
MEE14	Unkn	MD3		20.1428	20.1428	0				0	72
MAPK6	Unkn	MD1		20.2947	20.2947	0				0	72			20.4604
MAPK6	Unkn	MD1		20.626	20.626	0				0	72
MAPK6	Unkn	MD2		22.1941	22.1941	0				0	72			22.2015
MAPK6	Unkn	MD2		22.2089	22.2089	0				0	72
MAPK6	Unkn	MD3		21.3622	21.3622	0				0	72			21.19
MAPK6	Unkn	MD3		21.0179	21.0179	0				0	72
VPS52	Unkn	MD1		21.0005	21.0005	0				0	72			21.0764
VPS52	Unkn	MD1		21.1523	21.1523	0				0	72
VPS52	Unkn	MD2		23.0077	23.0077	0				0	72			22.6535
VPS52	Unkn	MD2		22.2994	22.2994	0				0	72
VPS52	Unkn	MD3		20.8848	20.8848	0				0	72			21.2943
VPS52	Unkn	MD3		21.7037	21.7037	0				0	72
GAUT14	Unkn	MD1		21.7179	21.7179	0				0	72			21.8923
GAUT14	Unkn	MD1		22.0666	22.0666	0				0	72
GAUT14	Unkn	MD2		23.1069	23.1069	0				0	72			23.1155
GAUT14	Unkn	MD2		23.1241	23.1241	0				0	72
GAUT14	Unkn	MD3		23.7999	23.7999	0				0	72			23.5202
GAUT14	Unkn	MD3		23.2404	23.2404	0				0	72
actin1	Unkn	FD1		15.4865	15.4865	0				0	72			15.2463
actin1	Unkn	FD1		15.0061	15.0061	0				0	72
actin1	Unkn	FD2		17.6029	17.6029	0				0	72			16.9921
actin1	Unkn	FD2		16.3814	16.3814	0				0	72
actin1	Unkn	FD3		14.2183	14.2183	0				0	72			14.4874
actin1	Unkn	FD3		14.7566	14.7566	0				0	72
actin2	Unkn	FD1		18.0749	18.0749	0				0	72			18.0852
actin2	Unkn	FD1		18.0954	18.0954	0				0	72
actin2	Unkn	FD2		18.9137	18.9137	0				0	72			18.8057
actin2	Unkn	FD2		18.6977	18.6977	0				0	72
actin2	Unkn	FD3		15.1164	15.1164	0				0	72			15.6332
actin2	Unkn	FD3		16.1501	16.1501	0				0	72
GSL01	Unkn	FD1		22.4798	22.4798	0				0	72			22.6138
GSL01	Unkn	FD1		22.7478	22.7478	0				0	72
GSL01	Unkn	FD2		21.7277	21.7277	0				0	72			22.2235
GSL01	Unkn	FD2		22.7192	22.7192	0				0	72
GSL01	Unkn	FD3		23.4124	23.4124	0				0	72			24.0505
GSL01	Unkn	FD3		24.6885	24.6885	0				0	72
MEE9	Unkn	FD1		20.3658	20.3658	0				0	72			20.5599
MEE9	Unkn	FD1		20.7541	20.7541	0				0	72
MEE9	Unkn	FD2		20.8035	20.8035	0				0	72			21.0075
MEE9	Unkn	FD2		21.2114	21.2114	0				0	72
MEE9	Unkn	FD3		18.9581	18.9581	0				0	72			19.2761
MEE9	Unkn	FD3		19.5941	19.5941	0				0	72
MEE14	Unkn	FD1		21.4011	21.4011	0				0	72			21.2159
MEE14	Unkn	FD1		21.0306	21.0306	0				0	72
MEE14	Unkn	FD2		20.63	20.63	0				0	72			20.437
MEE14	Unkn	FD2		20.2439	20.2439	0				0	72
MEE14	Unkn	FD3		21.9581	21.9581	0				0	72			22.2595
MEE14	Unkn	FD3		22.5609	22.5609	0				0	72
MAPK6	Unkn	FD1		21.9179	21.9179	0				0	72			21.8347
MAPK6	Unkn	FD1		21.7515	21.7515	0				0	72
MAPK6	Unkn	FD2		20.0025	20.0025	0				0	72			20.6849
MAPK6	Unkn	FD2		21.3672	21.3672	0				0	72
MAPK6	Unkn	FD3		20.6363	20.6363	0				0	72			20.7577
MAPK6	Unkn	FD3		20.8791	20.8791	0				0	72
VPS52	Unkn	FD1		22.315	22.315	0				0	72			22.4117
VPS52	Unkn	FD1		22.5085	22.5085	0				0	72
VPS52	Unkn	FD2		21.0704	21.0704	0				0	72			22.1023
VPS52	Unkn	FD2		23.1342	23.1342	0				0	72
VPS52	Unkn	FD3		21.9024	21.9024	0				0	72			21.8211
VPS52	Unkn	FD3		21.7398	21.7398	0				0	72
GAUT14	Unkn	FD1		22.1637	22.1637	0				0	72			22.2034
GAUT14	Unkn	FD1		22.243	22.243	0				0	72
GAUT14	Unkn	FD2		22.9635	22.9635	0				0	72			23.0306
GAUT14	Unkn	FD2		23.0976	23.0976	0				0	72
GAUT14	Unkn	FD3		21.5716	21.5716	0				0	72			21.5199
GAUT14	Unkn	FD3		21.4683	21.4683	0				0	72

## Sheet: qPCR_3
Results of qPCR for biological repeat 3
Well	Fluor	Target	Content	Sample	Biological Set Name	Cq	Cq Mean	Cq Std. Dev	Starting Quantity (SQ)	Log Starting Quantity	SQ Mean	SQ Std. Dev	Set Point	Well Note		cq.ave			actin			actin
A01	SYBR	actin1	Unkn	MD1		17.9062	17.9062	0				0	72			17.8102		MD1	18.0016		FD1	18.1231
A02	SYBR	actin1	Unkn	MD1		17.7142	17.7142	0				0	72					MD2	17.4447		FD2	18.5399
A03	SYBR	actin1	Unkn	MD2		17.5103	17.5103	0				0	72			17.5746		MD3	21.133		FD3	17.5946
A04	SYBR	actin1	Unkn	MD2		17.6389	17.6389	0				0	72
A05	SYBR	actin1	Unkn	MD3		21.0273	21.0273	0				0	72			20.9632
A06	SYBR	actin1	Unkn	MD3		20.899	20.899	0				0	72
A07	SYBR	actin2	Unkn	MD1		18.2556	18.2556	0				0	72			18.1951			ΔCq
A08	SYBR	actin2	Unkn	MD1		18.1346	18.1346	0				0	72						MD1	MD2	MD3	FD1	FD2	FD3
A09	SYBR	actin2	Unkn	MD2		17.6051	17.6051	0				0	72			17.3157		GSL01	4.3072	4.74622	2.94018	5.69924	4.32032	5.93783
A10	SYBR	actin2	Unkn	MD2		17.0263	17.0263	0				0	72					MEE9	1.61835	1.90838	0.960382	2.40425	2.18463	3.18009
A11	SYBR	actin2	Unkn	MD3		21.3229	21.3229	0				0	72			21.3042		MEE14	3.47625	4.50398	1.50175	3.08387	1.74816	5.14253
A12	SYBR	actin2	Unkn	MD3		21.2856	21.2856	0				0	72					MAPK6	2.7512	3.13875	2.71047	4.00493	2.71369	3.12171
B01	SYBR	GSL01	Unkn	MD1		22.575	22.575	0				0	72			22.3088		VPS52	4.12973	4.59132	3.36199	4.62343	3.53957	4.42217
B02	SYBR	GSL01	Unkn	MD1		22.0426	22.0426	0				0	72					GAUT14	3.55587	3.58462	2.65815	2.31969	2.58326	3.9399
B03	SYBR	GSL01	Unkn	MD2		22.0629	22.0629	0				0	72			22.1909
B04	SYBR	GSL01	Unkn	MD2		22.3188	22.3188	0				0	72
B05	SYBR	GSL01	Unkn	MD3		24.1203	24.1203	0				0	72			24.0732			2^(-ΔCq)
B06	SYBR	GSL01	Unkn	MD3		24.0261	24.0261	0				0	72						MD1	MD2	MD3	FD1	FD2	FD3
B07	SYBR	MEE9	Unkn	MD1		19.8424	19.8424	0				0	72			19.62		GSL01	0.0505131	0.0372601	0.130292	0.0192468	0.0500558	0.016313
B08	SYBR	MEE9	Unkn	MD1		19.3976	19.3976	0				0	72					MEE9	0.325708	0.266392	0.513921	0.188908	0.219969	0.110331
B09	SYBR	MEE9	Unkn	MD2		19.4627	19.4627	0				0	72			19.353		MEE14	0.0898552	0.0440726	0.353125	0.11794	0.297682	0.0283102
B10	SYBR	MEE9	Unkn	MD2		19.2434	19.2434	0				0	72					MAPK6	0.148528	0.113538	0.15278	0.0622868	0.15244	0.114887
B11	SYBR	MEE9	Unkn	MD3		22.1659	22.1659	0				0	72			22.0934		VPS52	0.0571251	0.0414836	0.0972616	0.0405703	0.0859973	0.0466439
B12	SYBR	MEE9	Unkn	MD3		22.0209	22.0209	0				0	72					GAUT14	0.0850308	0.0833532	0.158423	0.200311	0.166863	0.0651586
C01	SYBR	MEE14	Unkn	MD1		21.6555	21.6555	0				0	72			21.4779
C02	SYBR	MEE14	Unkn	MD1		21.3003	21.3003	0				0	72
C03	SYBR	MEE14	Unkn	MD2		21.8941	21.8941	0				0	72			21.9486
C04	SYBR	MEE14	Unkn	MD2		22.0032	22.0032	0				0	72
C05	SYBR	MEE14	Unkn	MD3		22.7684	22.7684	0				0	72			22.6348
C06	SYBR	MEE14	Unkn	MD3		22.5012	22.5012	0				0	72
C07	SYBR	MAPK6	Unkn	MD1		20.8165	20.8165	0				0	72			20.7528
C08	SYBR	MAPK6	Unkn	MD1		20.6892	20.6892	0				0	72
C09	SYBR	MAPK6	Unkn	MD2		20.8243	20.8243	0				0	72			20.5834
C10	SYBR	MAPK6	Unkn	MD2		20.3425	20.3425	0				0	72
C11	SYBR	MAPK6	Unkn	MD3		23.8078	23.8078	0				0	72			23.8435
C12	SYBR	MAPK6	Unkn	MD3		23.8791	23.8791	0				0	72
D01	SYBR	VPS52	Unkn	MD1		22.2179	22.2179	0				0	72			22.1314
D02	SYBR	VPS52	Unkn	MD1		22.0448	22.0448	0				0	72
D03	SYBR	VPS52	Unkn	MD2		22.2029	22.2029	0				0	72			22.036
D04	SYBR	VPS52	Unkn	MD2		21.869	21.869	0				0	72
D05	SYBR	VPS52	Unkn	MD3		24.6519	24.6519	0				0	72			24.495
D06	SYBR	VPS52	Unkn	MD3		24.3381	24.3381	0				0	72
D07	SYBR	GAUT14	Unkn	MD1		21.5075	21.5075	0				0	72			21.5575
D08	SYBR	GAUT14	Unkn	MD1		21.6075	21.6075	0				0	72
D09	SYBR	GAUT14	Unkn	MD2		20.9224	20.9224	0				0	72			21.0293
D10	SYBR	GAUT14	Unkn	MD2		21.1361	21.1361	0				0	72
D11	SYBR	GAUT14	Unkn	MD3		23.773	23.773	0				0	72			23.7912
D12	SYBR	GAUT14	Unkn	MD3		23.8093	23.8093	0				0	72
E01	SYBR	actin1	Unkn	FD1		18.0643	18.0643	0				0	72			18.0761
E02	SYBR	actin1	Unkn	FD1		18.0878	18.0878	0				0	72
E03	SYBR	actin1	Unkn	FD2		19.3432	19.3432	0				0	72			18.731
E04	SYBR	actin1	Unkn	FD2		18.1188	18.1188	0				0	72
E05	SYBR	actin1	Unkn	FD3		17.3164	17.3164	0				0	72			17.4631
E06	SYBR	actin1	Unkn	FD3		17.6097	17.6097	0				0	72
E07	SYBR	actin2	Unkn	FD1		18.264	18.264	0				0	72			18.1702
E08	SYBR	actin2	Unkn	FD1		18.0763	18.0763	0				0	72
E09	SYBR	actin2	Unkn	FD2		18.2824	18.2824	0				0	72			18.3508
E10	SYBR	actin2	Unkn	FD2		18.4192	18.4192	0				0	72
E11	SYBR	actin2	Unkn	FD3		17.642	17.642	0				0	72			17.7271
E12	SYBR	actin2	Unkn	FD3		17.8122	17.8122	0				0	72
F01	SYBR	GSL01	Unkn	FD1		23.7381	23.7381	0				0	72			23.8223
F02	SYBR	GSL01	Unkn	FD1		23.9064	23.9064	0				0	72
F03	SYBR	GSL01	Unkn	FD2		22.8226	22.8226	0				0	72			22.8602
F04	SYBR	GSL01	Unkn	FD2		22.8978	22.8978	0				0	72
F05	SYBR	GSL01	Unkn	FD3		23.2649	23.2649	0				0	72			23.5324
F06	SYBR	GSL01	Unkn	FD3		23.7999	23.7999	0				0	72
F07	SYBR	MEE9	Unkn	FD1		20.6171	20.6171	0				0	72			20.5273
F08	SYBR	MEE9	Unkn	FD1		20.4375	20.4375	0				0	72
F09	SYBR	MEE9	Unkn	FD2		20.7662	20.7662	0				0	72			20.7245
F10	SYBR	MEE9	Unkn	FD2		20.6828	20.6828	0				0	72
F11	SYBR	MEE9	Unkn	FD3		20.5543	20.5543	0				0	72			20.7747
F12	SYBR	MEE9	Unkn	FD3		20.995	20.995	0				0	72
G01	SYBR	MEE14	Unkn	FD1		21.2657	21.2657	0				0	72			21.2069
G02	SYBR	MEE14	Unkn	FD1		21.1482	21.1482	0				0	72
G03	SYBR	MEE14	Unkn	FD2		20.3126	20.3126	0				0	72			20.2881
G04	SYBR	MEE14	Unkn	FD2		20.2635	20.2635	0				0	72
G05	SYBR	MEE14	Unkn	FD3		22.8143	22.8143	0				0	72			22.7371
G06	SYBR	MEE14	Unkn	FD3		22.6599	22.6599	0				0	72
G07	SYBR	MAPK6	Unkn	FD1		22.9397	22.9397	0				0	72			22.128
G08	SYBR	MAPK6	Unkn	FD1		21.3163	21.3163	0				0	72
G09	SYBR	MAPK6	Unkn	FD2		21.2354	21.2354	0				0	72			21.2536
G10	SYBR	MAPK6	Unkn	FD2		21.2718	21.2718	0				0	72
G11	SYBR	MAPK6	Unkn	FD3		19.8077	19.8077	0				0	72			20.7163
G12	SYBR	MAPK6	Unkn	FD3		21.6248	21.6248	0				0	72
H01	SYBR	VPS52	Unkn	FD1		22.7467	22.7467	0				0	72			22.7465
H02	SYBR	VPS52	Unkn	FD1		22.7462	22.7462	0				0	72
H03	SYBR	VPS52	Unkn	FD2		22.095	22.095	0				0	72			22.0795
H04	SYBR	VPS52	Unkn	FD2		22.064	22.064	0				0	72
H05	SYBR	VPS52	Unkn	FD3		22.0753	22.0753	0				0	72			22.0167
H06	SYBR	VPS52	Unkn	FD3		21.9582	21.9582	0				0	72
H07	SYBR	GAUT14	Unkn	FD1		21.4836	21.4836	0				0	72			20.4427
H08	SYBR	GAUT14	Unkn	FD1		19.4018	19.4018	0				0	72
H09	SYBR	GAUT14	Unkn	FD2		21.1151	21.1151	0				0	72			21.1232
H10	SYBR	GAUT14	Unkn	FD2		21.1313	21.1313	0				0	72
H11	SYBR	GAUT14	Unkn	FD3		21.5995	21.5995	0				0	72			21.5345
H12	SYBR	GAUT14	Unkn	FD3		21.4695	21.4695	0				0	72

## Sheet: Primers
Primers of quantitative real-time PCR
Primer name	primer sequence (5′-3′)
CiActin-1	F:CAGCCCCTCGTGTGCGACAA
	R:GGGCTTCATCACCAACGTAGGCA
CiActin-2	R:GGGCTTCATCACCAACGTAGGCA
	F:ACTGGATTCTGGTGATGGTGTGAGT
	R:TCCCGTTCAGCAGTGGTGGTG
MAPK6	F:TCACCGTCGGCAGTCCTTCA
	R:AGCCAATGCGCCTTCAACAGTA
MEE14	F:AACAAGAATGCCGGGTCCAACA
	R:TCCTCGACCTCGTGCAGTGAT
VPS52	F:GCCCATAGCCGTTGGAGAAGTT
	R:TGTGTCAATGCCGCCCTCAAA
GAUT14	F:CAGCTCGCCACATCTCCTATCG
	R:CAAACGCCTGCCCAAACAATCA
GSL01	F:TCCACAGCCTCCTAACAGACCA
	R:CCAGTCCAGCAGGTCGTTGTT
MEE9	F:GCAACAAGCCGAGGACTACCTT
	R:CCTTCTCGCCAGTTTCCACCAA
