# Supplementary material for: Transcriptional Regulation of Female and Male Flower Bud Initiation and Development in Pecan (Carya illinoensis)
Source: Plants (Basel). 2023 Mar 20;12(6):1378. doi: 10.3390/plants12061378 (PMC10051282; doi:10.3390/plants12061378)
Supplement: Supplementary file 1 [file plants-12-01378-s001.zip › supplementaryMaterials/Supplementary_Tables/Supplementary_Table_S2.xlsx]

## Sheet: Sheet1
Table S2. Mapping rate of pecan female and male flower buds transcriptome data.
sample	Total	Unique	Multi	Positive	Negative	Splice	Unsplice	Proper
	(%)	(%)	(%)	(%)	(%)	(%)	(%)	(%)
MD1-1	91.21	83.41	7.8	41.67	41.74	30.38	53.03	80.18
MD1-2	91.27	83.72	7.55	41.83	41.89	30.8	52.92	80.37
MD1-3	91.22	83.68	7.54	41.81	41.87	30.61	53.07	80.37
MD1-4	91.59	84.01	7.59	41.98	42.03	30.73	53.27	80.69
MD2-1	89.77	82.39	7.38	41.17	41.22	29.35	53.04	78.83
MD2-2	89.76	82.33	7.43	41.15	41.18	29.59	52.74	79.14
MD2-3	90.34	82.78	7.55	41.37	41.41	29.41	53.38	79.35
MD2-4	89.72	82.25	7.47	41.1	41.15	29.62	52.63	78.84
MD3-1	89.2	81.74	7.47	40.84	40.9	29.46	52.28	78.37
MD3-2	87.17	79.95	7.22	39.95	40	28.16	51.79	76.52
MD3-3	89.22	81.82	7.4	40.89	40.94	28.89	52.93	78.38
MD3-4	88.08	80.77	7.3	40.36	40.42	28.7	52.07	77.48
FD1-1	91.36	83.51	7.86	41.76	41.75	29.95	53.56	80.77
FD1-2	91.26	83.41	7.85	41.69	41.73	29.92	53.49	80.31
FD1-3	91	83.34	7.67	41.66	41.67	29.76	53.58	80.24
FD1-4	90.93	83.26	7.67	41.62	41.64	29.87	53.38	80.16
FD2-1	91.26	83.58	7.69	41.77	41.81	29.21	54.37	80.45
FD2-2	91.48	83.8	7.69	41.89	41.9	30.46	53.33	80.73
FD2-3	91.01	83.41	7.61	41.69	41.71	29.77	53.64	80.45
FD2-4	91.76	84.01	7.76	41.99	42.02	29.82	54.18	80.99
FD3-1	92.62	85.01	7.62	42.48	42.53	32.49	52.52	82.16
FD3-2	92.67	84.94	7.73	42.45	42.5	32.08	52.86	82.09
FD3-3	92.96	85.31	7.65	42.63	42.68	32.33	52.98	82.52
FD3-4	93.28	85.26	8.03	42.6	42.66	32.67	52.59	82.52
