# Supplementary material for: Transcriptional Regulation of Female and Male Flower Bud Initiation and Development in Pecan (Carya illinoensis)
Source: Plants (Basel). 2023 Mar 20;12(6):1378. doi: 10.3390/plants12061378 (PMC10051282; doi:10.3390/plants12061378)
Supplement: Supplementary file 1 [file plants-12-01378-s001.zip › supplementaryMaterials/Supplementary_Tables/Supplementary_Table_S1.xlsx]

## Sheet: Supplementary Table S1
Table S1. Statistics of pecan female and male flower buds transcriptome data.
sample	raw_reads	clean_reads	clean_bases	error_rate	Q20	Q30	GC_pct
MD1_1	43277034	41179074	6.18G	0.03	97.79	93.84	44.87
MD1_2	45654562	44196416	6.63G	0.03	97.69	93.62	44.89
MD1_3	43537240	42167216	6.33G	0.03	97.78	93.82	44.86
MD1_4	45511376	44160156	6.62G	0.03	97.97	94.1	44.89
MD2_1	47035218	45806222	6.87G	0.03	97.44	92.91	44.82
MD2_2	47611586	46133698	6.92G	0.03	98.02	94.14	45.04
MD2_3	44151248	42672654	6.4G	0.03	97.93	94.13	44.87
MD2_4	46579996	44880494	6.73G	0.03	97.69	93.62	45.14
MD3_1	46570030	45061046	6.76G	0.03	97.63	93.55	44.82
MD3_2	41733246	40295614	6.04G	0.03	97.42	93.08	44.81
MD3_3	42132702	40740228	6.11G	0.03	97.4	93.03	44.78
MD3_4	43170174	41857902	6.28G	0.03	97.76	93.8	44.91
FD1_1	47548896	45897202	6.88G	0.02	98.11	94.25	44.74
FD1_2	46647094	44530196	6.68G	0.03	97.97	93.97	44.98
FD1_3	46970510	45098080	6.76G	0.03	98.03	94.11	44.84
FD1_4	46113246	44379838	6.66G	0.03	97.97	93.95	44.85
FD2_1	48631048	46874634	7.03G	0.03	97.93	93.84	44.39
FD2_2	46170178	44025960	6.6G	0.02	98.12	94.29	44.81
FD2_3	45647272	44121224	6.62G	0.02	98.06	94.17	44.81
FD2_4	46004728	44517902	6.68G	0.02	98.05	94.14	44.55
FD3_1	47786394	46340686	6.95G	0.02	98.1	94.21	44.81
FD3_2	47959326	46097856	6.91G	0.02	98.14	94.33	44.75
FD3_3	44743262	43254510	6.49G	0.02	98.1	94.21	44.88
FD3_4	55517882	53303064	8.0G	0.02	98.17	94.36	44.93
