# Supplementary material for: Transcriptional Regulation of Female and Male Flower Bud Initiation and Development in Pecan (Carya illinoensis)
Source: Plants (Basel). 2023 Mar 20;12(6):1378. doi: 10.3390/plants12061378 (PMC10051282; doi:10.3390/plants12061378)
Supplement: Supplementary file 1 [file plants-12-01378-s001.zip › supplementaryMaterials/Supplementary_Tables/Supplementary_Table_S7.xlsx]

## Sheet: GO enrichment analysis
Table S7.GO enrichment analysis and KEGG pathway analysis of differentially expressed genes during flower bud initial differentiation stage (FD1 vs MD1). Female flower bud (FD1) enriched.
GO enrichment analysis of differentially expressed genes during flower bud initial differentiation stage (FD1 vs MD1). Female flower bud (FD1) enriched.
	ONTOLOGY	Description	GeneRatio	BgRatio	pvalue	p.adjust	qvalue	geneID	Count
GO:0009698	BP	phenylpropanoid metabolic process	43/376	220/15202	1.62e-26	1.85e-23	1.71e-23	Ci.v01.chr16G09240/Ci.v01.chr05G01860/Ci.v01.chr02G14670/Ci.v01.chr10G11160/Ci.v01.ContigUN03670/Ci.v01.chr12G05900/Ci.v01.chr05G03000/Ci.v01.chr09G03980/Ci.v01.chr16G09250/Ci.v01.chr04G19840/Ci.v01.chr16G10860/Ci.v01.chr01G04200/Ci.v01.chr01G07790/Ci.v01.chr05G00860/Ci.v01.ContigUN03050/Ci.v01.chr14G07240/Ci.v01.chr06G21870/Ci.v01.chr04G13990/Ci.v01.ContigUN05130/Ci.v01.chr08G10130/Ci.v01.chr01G…	43
GO:0019748	BP	secondary metabolic process	48/376	335/15202	2.68e-23	1.53e-20	1.41e-20	Ci.v01.chr16G09240/Ci.v01.chr05G01860/Ci.v01.chr02G14670/Ci.v01.chr05G13530/Ci.v01.chr10G11160/Ci.v01.ContigUN03670/Ci.v01.chr02G04700/Ci.v01.chr12G05900/Ci.v01.chr05G03000/Ci.v01.chr09G03980/Ci.v01.chr16G09250/Ci.v01.chr04G19840/Ci.v01.chr16G10860/Ci.v01.chr01G04200/Ci.v01.chr01G07790/Ci.v01.chr05G00860/Ci.v01.ContigUN03050/Ci.v01.chr02G04690/Ci.v01.chr14G07240/Ci.v01.chr06G21870/Ci.v01.chr04G13…	48
GO:0009699	BP	phenylpropanoid biosynthetic process	34/376	170/15202	1.72e-21	6.53e-19	6.05e-19	Ci.v01.chr16G09240/Ci.v01.chr05G01860/Ci.v01.chr10G11160/Ci.v01.ContigUN03670/Ci.v01.chr12G05900/Ci.v01.chr05G03000/Ci.v01.chr09G03980/Ci.v01.chr16G09250/Ci.v01.chr04G19840/Ci.v01.chr16G10860/Ci.v01.chr01G04200/Ci.v01.chr01G07790/Ci.v01.chr05G00860/Ci.v01.chr06G21870/Ci.v01.chr04G13990/Ci.v01.ContigUN05130/Ci.v01.chr01G06670/Ci.v01.chr13G05970/Ci.v01.chr05G04830/Ci.v01.chr04G00980/Ci.v01.chr05G00…	34
GO:0044550	BP	secondary metabolite biosynthetic process	35/376	203/15202	7.08e-20	2.02e-17	1.87e-17	Ci.v01.chr16G09240/Ci.v01.chr05G01860/Ci.v01.chr10G11160/Ci.v01.ContigUN03670/Ci.v01.chr12G05900/Ci.v01.chr05G03000/Ci.v01.chr09G03980/Ci.v01.chr16G09250/Ci.v01.chr04G19840/Ci.v01.chr16G10860/Ci.v01.chr01G04200/Ci.v01.chr01G07790/Ci.v01.chr05G00860/Ci.v01.chr06G21870/Ci.v01.chr04G13990/Ci.v01.ContigUN05130/Ci.v01.chr01G06670/Ci.v01.chr13G05970/Ci.v01.chr05G04830/Ci.v01.chr04G00980/Ci.v01.chr05G00…	35
GO:0009808	BP	lignin metabolic process	28/376	123/15202	1.72e-19	3.93e-17	3.64e-17	Ci.v01.chr16G09240/Ci.v01.chr05G01860/Ci.v01.chr02G14670/Ci.v01.chr10G11160/Ci.v01.ContigUN03670/Ci.v01.chr12G05900/Ci.v01.chr05G03000/Ci.v01.chr09G03980/Ci.v01.chr16G09250/Ci.v01.chr16G10860/Ci.v01.chr01G07790/Ci.v01.chr05G00860/Ci.v01.ContigUN03050/Ci.v01.chr06G21870/Ci.v01.ContigUN05130/Ci.v01.chr01G06670/Ci.v01.chr13G05970/Ci.v01.chr05G04830/Ci.v01.chr04G00980/Ci.v01.chr05G01870/Ci.v01.chr05G…	28
GO:0009809	BP	lignin biosynthetic process	18/376	88/15202	3.99e-12	7.58e-10	7.03e-10	Ci.v01.chr05G01860/Ci.v01.chr10G11160/Ci.v01.ContigUN03670/Ci.v01.chr12G05900/Ci.v01.chr05G03000/Ci.v01.chr09G03980/Ci.v01.chr16G10860/Ci.v01.chr01G07790/Ci.v01.chr05G00860/Ci.v01.chr06G21870/Ci.v01.chr01G06670/Ci.v01.chr04G00980/Ci.v01.chr12G01680/Ci.v01.chr08G17240/Ci.v01.chr05G01880/Ci.v01.ContigUN29710/Ci.v01.chr08G00020/Ci.v01.chr05G15470	18
GO:0046271	BP	phenylpropanoid catabolic process	12/376	42/15202	2.49e-10	3.55e-08	3.29e-08	Ci.v01.chr05G01860/Ci.v01.chr02G14670/Ci.v01.ContigUN03670/Ci.v01.chr05G03000/Ci.v01.chr16G10860/Ci.v01.ContigUN03050/Ci.v01.ContigUN05130/Ci.v01.chr05G04830/Ci.v01.chr05G01870/Ci.v01.chr05G00150/Ci.v01.chr05G01880/Ci.v01.chr16G09820	12
GO:0046274	BP	lignin catabolic process	12/376	42/15202	2.49e-10	3.55e-08	3.29e-08	Ci.v01.chr05G01860/Ci.v01.chr02G14670/Ci.v01.ContigUN03670/Ci.v01.chr05G03000/Ci.v01.chr16G10860/Ci.v01.ContigUN03050/Ci.v01.ContigUN05130/Ci.v01.chr05G04830/Ci.v01.chr05G01870/Ci.v01.chr05G00150/Ci.v01.chr05G01880/Ci.v01.chr16G09820	12
GO:0009800	BP	cinnamic acid biosynthetic process	6/376	10/15202	4.25e-08	4.84e-06	4.49e-06	Ci.v01.chr01G04200/Ci.v01.ContigUN05130/Ci.v01.chr05G04830/Ci.v01.chr05G00150/Ci.v01.chr09G04840/Ci.v01.chr09G04850	6
GO:0009803	BP	cinnamic acid metabolic process	6/376	10/15202	4.25e-08	4.84e-06	4.49e-06	Ci.v01.chr01G04200/Ci.v01.ContigUN05130/Ci.v01.chr05G04830/Ci.v01.chr05G00150/Ci.v01.chr09G04840/Ci.v01.chr09G04850	6
GO:0009834	BP	plant-type secondary cell wall biogenesis	13/376	89/15202	2.71e-07	2.81e-05	2.6e-05	Ci.v01.chr05G04360/Ci.v01.chr05G01860/Ci.v01.chr05G13530/Ci.v01.chr11G11160/Ci.v01.chr01G03230/Ci.v01.chr04G07520/Ci.v01.chr16G10860/Ci.v01.chr02G05480/Ci.v01.chr04G25070/Ci.v01.chr07G13040/Ci.v01.chr05G01880/Ci.v01.chr09G09450/Ci.v01.chr04G12010	13
GO:0042546	BP	cell wall biogenesis	23/376	272/15202	3.01e-07	2.86e-05	2.66e-05	Ci.v01.chr01G18450/Ci.v01.chr05G04360/Ci.v01.chr05G01860/Ci.v01.chr01G18880/Ci.v01.chr05G13530/Ci.v01.chr11G11160/Ci.v01.chr01G03060/Ci.v01.chr01G03230/Ci.v01.chr03G11420/Ci.v01.chr04G07520/Ci.v01.chr16G10860/Ci.v01.chr07G16550/Ci.v01.ContigUN03330/Ci.v01.chr02G05480/Ci.v01.chr04G25070/Ci.v01.chr07G10930/Ci.v01.chr07G13040/Ci.v01.chr15G01550/Ci.v01.chr04G18570/Ci.v01.chr05G01880/Ci.v01.chr01G2676…	23
GO:0010410	BP	hemicellulose metabolic process	12/376	77/15202	3.8e-07	3.33e-05	3.09e-05	Ci.v01.chr01G18450/Ci.v01.chr05G04360/Ci.v01.chr01G03060/Ci.v01.chr01G03230/Ci.v01.chr03G11420/Ci.v01.chr07G16550/Ci.v01.ContigUN03330/Ci.v01.chr02G05480/Ci.v01.chr15G01550/Ci.v01.chr03G01700/Ci.v01.chr09G09450/Ci.v01.chr04G12010	12
GO:0045491	BP	xylan metabolic process	10/376	53/15202	5.75e-07	4.68e-05	4.34e-05	Ci.v01.chr05G04360/Ci.v01.chr01G03060/Ci.v01.chr01G03230/Ci.v01.chr07G16550/Ci.v01.ContigUN03330/Ci.v01.chr02G05480/Ci.v01.chr15G01550/Ci.v01.chr03G01700/Ci.v01.chr09G09450/Ci.v01.chr04G12010	10
GO:0010413	BP	glucuronoxylan metabolic process	6/376	15/15202	9.12e-07	6.5e-05	6.02e-05	Ci.v01.chr05G04360/Ci.v01.chr07G16550/Ci.v01.chr02G05480/Ci.v01.chr15G01550/Ci.v01.chr09G09450/Ci.v01.chr04G12010	6
GO:0010417	BP	glucuronoxylan biosynthetic process	6/376	15/15202	9.12e-07	6.5e-05	6.02e-05	Ci.v01.chr05G04360/Ci.v01.chr07G16550/Ci.v01.chr02G05480/Ci.v01.chr15G01550/Ci.v01.chr09G09450/Ci.v01.chr04G12010	6
GO:0045492	BP	xylan biosynthetic process	8/376	33/15202	1.05e-06	7.04e-05	6.53e-05	Ci.v01.chr05G04360/Ci.v01.chr01G03060/Ci.v01.chr07G16550/Ci.v01.ContigUN03330/Ci.v01.chr02G05480/Ci.v01.chr15G01550/Ci.v01.chr09G09450/Ci.v01.chr04G12010	8
GO:0009611	BP	response to wounding	24/376	316/15202	1.17e-06	7.42e-05	6.88e-05	Ci.v01.chr16G09240/Ci.v01.chr04G22700/Ci.v01.ContigUN08040/Ci.v01.chr04G13120/Ci.v01.chr16G09250/Ci.v01.chr01G04200/Ci.v01.chr15G06470/Ci.v01.chr14G07240/Ci.v01.ContigUN05130/Ci.v01.chr08G10130/Ci.v01.chr13G05970/Ci.v01.chr05G04830/Ci.v01.chr14G09960/Ci.v01.chr05G00150/Ci.v01.chr01G17660/Ci.v01.ContigUN06070/Ci.v01.chr16G00020/Ci.v01.chr16G02060/Ci.v01.chr09G15480/Ci.v01.chr01G25070/Ci.v01.chr07G…	24
GO:0072330	BP	monocarboxylic acid biosynthetic process	21/376	252/15202	1.26e-06	7.56e-05	7.01e-05	Ci.v01.chr04G16450/Ci.v01.chr05G13530/Ci.v01.chr16G12480/Ci.v01.chr09G14500/Ci.v01.chr01G04200/Ci.v01.ContigUN05130/Ci.v01.chr08G10130/Ci.v01.chr01G10640/Ci.v01.chr05G04830/Ci.v01.chr05G00150/Ci.v01.chr06G00060/Ci.v01.chr10G06880/Ci.v01.chr03G18530/Ci.v01.chr16G02060/Ci.v01.chr06G06450/Ci.v01.chr09G04840/Ci.v01.chr15G01170/Ci.v01.chr03G21360/Ci.v01.chr09G04850/Ci.v01.chr11G00550/Ci.v01.chr01G10920	21
GO:0080167	BP	response to karrikin	14/376	120/15202	1.57e-06	8.93e-05	8.28e-05	Ci.v01.chr16G09240/Ci.v01.chr13G11560/Ci.v01.ContigUN08040/Ci.v01.chr16G09250/Ci.v01.chr09G11860/Ci.v01.chr09G03310/Ci.v01.chr01G04200/Ci.v01.chr16G01030/Ci.v01.ContigUN05130/Ci.v01.chr13G05970/Ci.v01.chr05G04830/Ci.v01.chr05G00150/Ci.v01.chr09G13530/Ci.v01.chr09G05310	14
GO:0010383	BP	cell wall polysaccharide metabolic process	14/376	135/15202	6.38e-06	0.000346507	0.000321231	Ci.v01.chr01G18450/Ci.v01.chr05G04360/Ci.v01.chr11G11160/Ci.v01.chr01G03060/Ci.v01.chr01G03230/Ci.v01.chr03G11420/Ci.v01.chr04G07520/Ci.v01.chr07G16550/Ci.v01.ContigUN03330/Ci.v01.chr02G05480/Ci.v01.chr15G01550/Ci.v01.chr03G01700/Ci.v01.chr09G09450/Ci.v01.chr04G12010	14
GO:0009411	BP	response to UV	13/376	121/15202	9.27e-06	0.000480193	0.000445165	Ci.v01.chr04G19840/Ci.v01.chr14G07240/Ci.v01.chr06G21870/Ci.v01.ContigUN05130/Ci.v01.chr05G04830/Ci.v01.chr14G09960/Ci.v01.chr05G00150/Ci.v01.chr08G17240/Ci.v01.chr02G16040/Ci.v01.chr03G17190/Ci.v01.chr01G25070/Ci.v01.chr06G21120/Ci.v01.ContigUN39430	13
GO:0044036	BP	cell wall macromolecule metabolic process	15/376	160/15202	1.04e-05	0.00051386	0.000476376	Ci.v01.chr01G18450/Ci.v01.chr05G04360/Ci.v01.chr11G11160/Ci.v01.chr01G03060/Ci.v01.chr01G03230/Ci.v01.chr03G11420/Ci.v01.chr04G07520/Ci.v01.chr07G16550/Ci.v01.ContigUN03330/Ci.v01.chr02G05480/Ci.v01.chr15G01550/Ci.v01.chr03G01700/Ci.v01.chr09G09450/Ci.v01.chr04G12010/Ci.v01.chr03G08000	15
GO:0120254	BP	olefinic compound metabolic process	11/376	96/15202	2.46e-05	0.00114679	0.00106314	Ci.v01.chr05G13530/Ci.v01.chr01G04200/Ci.v01.ContigUN05130/Ci.v01.chr05G04830/Ci.v01.chr05G00150/Ci.v01.chr09G04100/Ci.v01.chr10G06880/Ci.v01.chr09G04840/Ci.v01.chr12G05520/Ci.v01.chr06G21120/Ci.v01.chr09G04850	11
GO:0006559	BP	L-phenylalanine catabolic process	6/376	25/15202	2.62e-05	0.00114679	0.00106314	Ci.v01.chr01G04200/Ci.v01.ContigUN05130/Ci.v01.chr05G04830/Ci.v01.chr05G00150/Ci.v01.chr09G04840/Ci.v01.chr09G04850	6
GO:1902222	BP	erythrose 4-phosphate/phosphoenolpyruvate family amino acid catabolic process	6/376	25/15202	2.62e-05	0.00114679	0.00106314	Ci.v01.chr01G04200/Ci.v01.ContigUN05130/Ci.v01.chr05G04830/Ci.v01.chr05G00150/Ci.v01.chr09G04840/Ci.v01.chr09G04850	6
GO:0006558	BP	L-phenylalanine metabolic process	7/376	37/15202	2.91e-05	0.00118305	0.00109676	Ci.v01.chr01G04200/Ci.v01.ContigUN05130/Ci.v01.chr05G04830/Ci.v01.chr13G10200/Ci.v01.chr05G00150/Ci.v01.chr09G04840/Ci.v01.chr09G04850	7
GO:1902221	BP	erythrose 4-phosphate/phosphoenolpyruvate family amino acid metabolic process	7/376	37/15202	2.91e-05	0.00118305	0.00109676	Ci.v01.chr01G04200/Ci.v01.ContigUN05130/Ci.v01.chr05G04830/Ci.v01.chr13G10200/Ci.v01.chr05G00150/Ci.v01.chr09G04840/Ci.v01.chr09G04850	7
GO:0120255	BP	olefinic compound biosynthetic process	10/376	83/15202	3.71e-05	0.00145827	0.00135189	Ci.v01.chr05G13530/Ci.v01.chr01G04200/Ci.v01.ContigUN05130/Ci.v01.chr05G04830/Ci.v01.chr05G00150/Ci.v01.chr09G04100/Ci.v01.chr10G06880/Ci.v01.chr09G04840/Ci.v01.chr06G21120/Ci.v01.chr09G04850	10
GO:0009832	BP	plant-type cell wall biogenesis	17/376	225/15202	4.59e-05	0.00174537	0.00161805	Ci.v01.chr05G04360/Ci.v01.chr05G01860/Ci.v01.chr01G18880/Ci.v01.chr05G13530/Ci.v01.chr11G11160/Ci.v01.chr01G03230/Ci.v01.chr04G07520/Ci.v01.chr16G10860/Ci.v01.chr02G05480/Ci.v01.chr04G25070/Ci.v01.chr07G10930/Ci.v01.chr07G13040/Ci.v01.chr04G18570/Ci.v01.chr05G01880/Ci.v01.chr01G26760/Ci.v01.chr09G09450/Ci.v01.chr04G12010	17
GO:0010496	BP	intercellular transport	4/376	10/15202	6.87e-05	0.00252756	0.00234318	Ci.v01.chr08G09280/Ci.v01.chr08G05280/Ci.v01.chr08G09260/Ci.v01.chr04G25100	4
GO:0010200	BP	response to chitin	10/376	93/15202	9.9e-05	0.00352715	0.00326986	Ci.v01.chr09G07190/Ci.v01.chr15G00520/Ci.v01.chr07G12130/Ci.v01.chr01G23210/Ci.v01.ContigUN06070/Ci.v01.chr07G05240/Ci.v01.chr16G11640/Ci.v01.chr01G10980/Ci.v01.chr08G12800/Ci.v01.chr06G05420	10
GO:0009074	BP	aromatic amino acid family catabolic process	6/376	32/15202	0.000115616	0.00399401	0.00370266	Ci.v01.chr01G04200/Ci.v01.ContigUN05130/Ci.v01.chr05G04830/Ci.v01.chr05G00150/Ci.v01.chr09G04840/Ci.v01.chr09G04850	6
GO:0016104	BP	triterpenoid biosynthetic process	5/376	21/15202	0.000132264	0.00430802	0.00399376	Ci.v01.chr14G04940/Ci.v01.chr11G10930/Ci.v01.chr02G13900/Ci.v01.chr14G04920/Ci.v01.chr02G13930	5
GO:1900376	BP	regulation of secondary metabolite biosynthetic process	5/376	21/15202	0.000132264	0.00430802	0.00399376	Ci.v01.chr04G19840/Ci.v01.chr01G07790/Ci.v01.chr05G00860/Ci.v01.chr02G16040/Ci.v01.chr06G10450	5
GO:0010224	BP	response to UV-B	9/376	79/15202	0.000140693	0.00445528	0.00413028	Ci.v01.chr04G19840/Ci.v01.chr06G21870/Ci.v01.ContigUN05130/Ci.v01.chr05G04830/Ci.v01.chr05G00150/Ci.v01.chr08G17240/Ci.v01.chr02G16040/Ci.v01.chr06G21120/Ci.v01.ContigUN39430	9
GO:0010089	BP	xylem development	6/376	34/15202	0.000164578	0.00507078	0.00470089	Ci.v01.chr05G00860/Ci.v01.chr07G13040/Ci.v01.chr03G03910/Ci.v01.chr16G14150/Ci.v01.chr07G05170/Ci.v01.chr09G07690	6
GO:0006722	BP	triterpenoid metabolic process	5/376	24/15202	0.000259899	0.00779698	0.00722822	Ci.v01.chr14G04940/Ci.v01.chr11G10930/Ci.v01.chr02G13900/Ci.v01.chr14G04920/Ci.v01.chr02G13930	5
GO:0044038	BP	cell wall macromolecule biosynthetic process	9/376	87/15202	0.00029485	0.00819826	0.00760024	Ci.v01.chr05G04360/Ci.v01.chr01G03060/Ci.v01.chr04G07520/Ci.v01.chr07G16550/Ci.v01.ContigUN03330/Ci.v01.chr02G05480/Ci.v01.chr15G01550/Ci.v01.chr09G09450/Ci.v01.chr04G12010	9
GO:0070589	BP	cellular component macromolecule biosynthetic process	9/376	87/15202	0.00029485	0.00819826	0.00760024	Ci.v01.chr05G04360/Ci.v01.chr01G03060/Ci.v01.chr04G07520/Ci.v01.chr07G16550/Ci.v01.ContigUN03330/Ci.v01.chr02G05480/Ci.v01.chr15G01550/Ci.v01.chr09G09450/Ci.v01.chr04G12010	9
GO:0070592	BP	cell wall polysaccharide biosynthetic process	9/376	87/15202	0.00029485	0.00819826	0.00760024	Ci.v01.chr05G04360/Ci.v01.chr01G03060/Ci.v01.chr04G07520/Ci.v01.chr07G16550/Ci.v01.ContigUN03330/Ci.v01.chr02G05480/Ci.v01.chr15G01550/Ci.v01.chr09G09450/Ci.v01.chr04G12010	9
GO:0019439	BP	aromatic compound catabolic process	16/376	242/15202	0.000354796	0.00963018	0.0089277	Ci.v01.chr05G01860/Ci.v01.chr02G14670/Ci.v01.ContigUN03670/Ci.v01.chr05G03000/Ci.v01.chr16G10860/Ci.v01.chr01G04200/Ci.v01.ContigUN03050/Ci.v01.ContigUN05130/Ci.v01.chr05G04830/Ci.v01.chr05G01870/Ci.v01.chr05G00150/Ci.v01.chr12G03730/Ci.v01.chr05G01880/Ci.v01.chr16G09820/Ci.v01.chr09G04840/Ci.v01.chr09G04850	16
GO:0016051	BP	carbohydrate biosynthetic process	22/376	401/15202	0.000429812	0.011395	0.0105638	Ci.v01.chr05G04360/Ci.v01.chr01G21790/Ci.v01.chr05G13530/Ci.v01.chr11G11160/Ci.v01.chr06G10530/Ci.v01.chr01G03060/Ci.v01.chr04G07520/Ci.v01.chr09G11860/Ci.v01.chr07G16550/Ci.v01.chr06G17700/Ci.v01.ContigUN03330/Ci.v01.chr02G05480/Ci.v01.chr04G25070/Ci.v01.chr07G10930/Ci.v01.chr15G01550/Ci.v01.chr06G11450/Ci.v01.chr07G02070/Ci.v01.chr04G18570/Ci.v01.chr09G09450/Ci.v01.chr04G12010/Ci.v01.chr06G1045…	22
GO:0018958	BP	phenol-containing compound metabolic process	7/376	58/15202	0.000543655	0.0140856	0.0130581	Ci.v01.chr04G19840/Ci.v01.chr01G26580/Ci.v01.chr04G13990/Ci.v01.ContigUN05130/Ci.v01.chr05G04830/Ci.v01.chr05G00150/Ci.v01.chr02G16040	7
GO:1901606	BP	alpha-amino acid catabolic process	9/376	96/15202	0.000613566	0.0153313	0.0142129	Ci.v01.chr02G12270/Ci.v01.chr01G04200/Ci.v01.chr11G04000/Ci.v01.ContigUN05130/Ci.v01.chr05G04830/Ci.v01.chr05G00150/Ci.v01.chr02G04980/Ci.v01.chr09G04840/Ci.v01.chr09G04850	9
GO:0042181	BP	ketone biosynthetic process	6/376	43/15202	0.000618631	0.0153313	0.0142129	Ci.v01.chr16G09240/Ci.v01.chr05G07540/Ci.v01.chr16G09250/Ci.v01.chr13G05970/Ci.v01.chr03G13980/Ci.v01.chr06G21120	6
GO:1901361	BP	organic cyclic compound catabolic process	16/376	256/15202	0.00065675	0.0159297	0.0147677	Ci.v01.chr05G01860/Ci.v01.chr02G14670/Ci.v01.ContigUN03670/Ci.v01.chr05G03000/Ci.v01.chr16G10860/Ci.v01.chr01G04200/Ci.v01.ContigUN03050/Ci.v01.ContigUN05130/Ci.v01.chr05G04830/Ci.v01.chr05G01870/Ci.v01.chr05G00150/Ci.v01.chr12G03730/Ci.v01.chr05G01880/Ci.v01.chr16G09820/Ci.v01.chr09G04840/Ci.v01.chr09G04850	16
GO:0042537	BP	benzene-containing compound metabolic process	7/376	61/15202	0.000740419	0.0175849	0.0163022	Ci.v01.chr01G04200/Ci.v01.chr01G26580/Ci.v01.ContigUN05130/Ci.v01.chr05G04830/Ci.v01.chr05G00150/Ci.v01.chr09G04840/Ci.v01.chr09G04850	7
GO:0044264	BP	cellular polysaccharide metabolic process	19/376	338/15202	0.000782091	0.0181956	0.0168683	Ci.v01.chr01G18450/Ci.v01.chr05G04360/Ci.v01.chr05G13530/Ci.v01.chr11G11160/Ci.v01.chr01G03060/Ci.v01.chr01G03230/Ci.v01.chr03G11420/Ci.v01.chr04G07520/Ci.v01.chr07G16550/Ci.v01.ContigUN03330/Ci.v01.chr02G05480/Ci.v01.chr04G25070/Ci.v01.chr07G10930/Ci.v01.chr15G01550/Ci.v01.chr06G11450/Ci.v01.chr04G18570/Ci.v01.chr03G01700/Ci.v01.chr09G09450/Ci.v01.chr04G12010	19
GO:0016042	BP	lipid catabolic process	14/376	212/15202	0.000826874	0.0188527	0.0174775	Ci.v01.chr04G25440/Ci.v01.chr01G15290/Ci.v01.chr09G14500/Ci.v01.chr16G01480/Ci.v01.chr09G15490/Ci.v01.chr04G04330/Ci.v01.chr10G06880/Ci.v01.chr08G07060/Ci.v01.chr09G05310/Ci.v01.chr12G05520/Ci.v01.chr11G04600/Ci.v01.chr06G08230/Ci.v01.chr16G00610/Ci.v01.chr01G26420	14
GO:0006979	BP	response to oxidative stress	21/376	395/15202	0.000864215	0.0193177	0.0179086	Ci.v01.chr04G19380/Ci.v01.chr02G02210/Ci.v01.chr06G10530/Ci.v01.chr01G16170/Ci.v01.chr09G14500/Ci.v01.chr06G08850/Ci.v01.chr09G11860/Ci.v01.chr01G04200/Ci.v01.chr05G00860/Ci.v01.ContigUN05130/Ci.v01.chr06G02740/Ci.v01.chr01G06670/Ci.v01.chr05G04830/Ci.v01.chr07G02070/Ci.v01.chr15G10580/Ci.v01.chr05G00150/Ci.v01.chr12G08160/Ci.v01.chr07G01180/Ci.v01.chr06G21120/Ci.v01.chr08G00020/Ci.v01.ContigUN33…	21
GO:0071669	BP	plant-type cell wall organization or biogenesis	19/376	353/15202	0.0013039	0.0283922	0.0263211	Ci.v01.chr05G04360/Ci.v01.chr05G01860/Ci.v01.chr01G18880/Ci.v01.chr05G13530/Ci.v01.chr11G11160/Ci.v01.chr01G03230/Ci.v01.chr04G07520/Ci.v01.chr16G10860/Ci.v01.chr02G05480/Ci.v01.chr04G25070/Ci.v01.chr07G10930/Ci.v01.chr07G13040/Ci.v01.chr04G18570/Ci.v01.chr05G01880/Ci.v01.chr01G26760/Ci.v01.chr09G09450/Ci.v01.chr04G12010/Ci.v01.chr15G06890/Ci.v01.chr02G04150	19
GO:0033692	BP	cellular polysaccharide biosynthetic process	14/376	223/15202	0.00134528	0.0283922	0.0263211	Ci.v01.chr05G04360/Ci.v01.chr05G13530/Ci.v01.chr11G11160/Ci.v01.chr01G03060/Ci.v01.chr04G07520/Ci.v01.chr07G16550/Ci.v01.ContigUN03330/Ci.v01.chr02G05480/Ci.v01.chr04G25070/Ci.v01.chr07G10930/Ci.v01.chr15G01550/Ci.v01.chr04G18570/Ci.v01.chr09G09450/Ci.v01.chr04G12010	14
GO:0009409	BP	response to cold	19/376	354/15202	0.00134734	0.0283922	0.0263211	Ci.v01.chr13G10670/Ci.v01.chr02G02210/Ci.v01.chr14G09400/Ci.v01.chr16G12480/Ci.v01.chr06G10530/Ci.v01.chr01G03060/Ci.v01.chr08G05280/Ci.v01.chr04G13120/Ci.v01.chr15G02640/Ci.v01.chr06G08850/Ci.v01.ContigUN03330/Ci.v01.chr03G18530/Ci.v01.chr05G07620/Ci.v01.chr07G05240/Ci.v01.chr06G00290/Ci.v01.chr07G01180/Ci.v01.chr15G01170/Ci.v01.chr03G21360/Ci.v01.chr01G10920	19
GO:0009813	BP	flavonoid biosynthetic process	8/376	87/15202	0.0013858	0.0283922	0.0263211	Ci.v01.chr10G11160/Ci.v01.chr06G06950/Ci.v01.chr09G03310/Ci.v01.chr04G13990/Ci.v01.chr12G01680/Ci.v01.chr05G18630/Ci.v01.chr06G21120/Ci.v01.chr05G15470	8
GO:0043455	BP	regulation of secondary metabolic process	6/376	50/15202	0.0013947	0.0283922	0.0263211	Ci.v01.chr05G13530/Ci.v01.chr04G19840/Ci.v01.chr01G07790/Ci.v01.chr05G00860/Ci.v01.chr02G16040/Ci.v01.chr06G10450	6
GO:0034637	BP	cellular carbohydrate biosynthetic process	16/376	276/15202	0.00145198	0.0290396	0.0269213	Ci.v01.chr05G04360/Ci.v01.chr05G13530/Ci.v01.chr11G11160/Ci.v01.chr01G03060/Ci.v01.chr04G07520/Ci.v01.chr07G16550/Ci.v01.ContigUN03330/Ci.v01.chr02G05480/Ci.v01.chr04G25070/Ci.v01.chr07G10930/Ci.v01.chr15G01550/Ci.v01.chr06G11450/Ci.v01.chr07G02070/Ci.v01.chr04G18570/Ci.v01.chr09G09450/Ci.v01.chr04G12010	16
GO:0046395	BP	carboxylic acid catabolic process	13/376	202/15202	0.00158437	0.0301776	0.0279762	Ci.v01.chr02G12270/Ci.v01.chr01G15290/Ci.v01.chr09G14500/Ci.v01.chr01G04200/Ci.v01.chr11G04000/Ci.v01.ContigUN05130/Ci.v01.chr05G04830/Ci.v01.chr05G00150/Ci.v01.chr02G04980/Ci.v01.chr09G04840/Ci.v01.chr09G05310/Ci.v01.chr12G05520/Ci.v01.chr09G04850	13
GO:1901661	BP	quinone metabolic process	5/376	35/15202	0.00158829	0.0301776	0.0279762	Ci.v01.chr16G09240/Ci.v01.chr05G07540/Ci.v01.chr16G09250/Ci.v01.chr13G05970/Ci.v01.chr03G13980	5
GO:1901663	BP	quinone biosynthetic process	5/376	35/15202	0.00158829	0.0301776	0.0279762	Ci.v01.chr16G09240/Ci.v01.chr05G07540/Ci.v01.chr16G09250/Ci.v01.chr13G05970/Ci.v01.chr03G13980	5
GO:0006631	BP	fatty acid metabolic process	15/376	256/15202	0.00182256	0.0340609	0.0315763	Ci.v01.chr04G16450/Ci.v01.chr16G12480/Ci.v01.chr13G12820/Ci.v01.chr01G15290/Ci.v01.chr09G14500/Ci.v01.chr06G02740/Ci.v01.chr01G10640/Ci.v01.chr03G18530/Ci.v01.chr16G02060/Ci.v01.chr06G06450/Ci.v01.chr09G05310/Ci.v01.chr15G01170/Ci.v01.chr03G21360/Ci.v01.chr11G00550/Ci.v01.chr01G10920	15
GO:1901698	BP	response to nitrogen compound	16/376	283/15202	0.00187593	0.0344928	0.0319767	Ci.v01.chr02G02210/Ci.v01.chr09G14500/Ci.v01.chr09G07190/Ci.v01.chr15G00520/Ci.v01.chr07G12130/Ci.v01.chr09G04100/Ci.v01.chr01G23210/Ci.v01.chr16G05130/Ci.v01.ContigUN06070/Ci.v01.chr07G05240/Ci.v01.chr07G01180/Ci.v01.chr16G11640/Ci.v01.chr01G10980/Ci.v01.chr08G12800/Ci.v01.chr06G05420/Ci.v01.chr12G05530	16
GO:0009072	BP	aromatic amino acid family metabolic process	8/376	92/15202	0.00198452	0.0359103	0.0332908	Ci.v01.chr06G05170/Ci.v01.chr01G04200/Ci.v01.ContigUN05130/Ci.v01.chr05G04830/Ci.v01.chr13G10200/Ci.v01.chr05G00150/Ci.v01.chr09G04840/Ci.v01.chr09G04850	8
GO:0009414	BP	response to water deprivation	18/376	341/15202	0.00214399	0.0378317	0.0350721	Ci.v01.chr08G03050/Ci.v01.chr02G02210/Ci.v01.chr05G13530/Ci.v01.chr06G07510/Ci.v01.chr06G10530/Ci.v01.chr04G13120/Ci.v01.ContigUN05130/Ci.v01.chr05G04830/Ci.v01.chr06G02520/Ci.v01.chr06G11450/Ci.v01.chr07G02070/Ci.v01.chr05G00150/Ci.v01.chr10G06880/Ci.v01.chr16G02060/Ci.v01.chr10G12280/Ci.v01.chr05G07620/Ci.v01.chr16G11640/Ci.v01.chr06G05420	18
GO:0006633	BP	fatty acid biosynthetic process	10/376	137/15202	0.00215707	0.0378317	0.0350721	Ci.v01.chr04G16450/Ci.v01.chr16G12480/Ci.v01.chr09G14500/Ci.v01.chr01G10640/Ci.v01.chr03G18530/Ci.v01.chr06G06450/Ci.v01.chr15G01170/Ci.v01.chr03G21360/Ci.v01.chr11G00550/Ci.v01.chr01G10920	10
GO:0016054	BP	organic acid catabolic process	13/376	210/15202	0.00223506	0.0386056	0.0357895	Ci.v01.chr02G12270/Ci.v01.chr01G15290/Ci.v01.chr09G14500/Ci.v01.chr01G04200/Ci.v01.chr11G04000/Ci.v01.ContigUN05130/Ci.v01.chr05G04830/Ci.v01.chr05G00150/Ci.v01.chr02G04980/Ci.v01.chr09G04840/Ci.v01.chr09G05310/Ci.v01.chr12G05520/Ci.v01.chr09G04850	13
GO:0016841	MF	ammonia-lyase activity	6/391	12/15339	2.14e-07	6.85e-05	6.21e-05	Ci.v01.chr01G04200/Ci.v01.ContigUN05130/Ci.v01.chr05G04830/Ci.v01.chr05G00150/Ci.v01.chr09G04840/Ci.v01.chr09G04850	6
GO:0052716	MF	hydroquinone:oxygen oxidoreductase activity	9/391	38/15339	3.51e-07	6.85e-05	6.21e-05	Ci.v01.chr05G01860/Ci.v01.chr02G14670/Ci.v01.ContigUN03670/Ci.v01.chr05G03000/Ci.v01.chr16G10860/Ci.v01.ContigUN03050/Ci.v01.chr05G01870/Ci.v01.chr05G01880/Ci.v01.chr16G09820	9
GO:0020037	MF	heme binding	20/391	219/15339	8.63e-07	8.56e-05	7.76e-05	Ci.v01.chr16G09240/Ci.v01.chr12G01230/Ci.v01.chr10G11160/Ci.v01.chr07G10420/Ci.v01.chr16G09250/Ci.v01.chr09G14500/Ci.v01.chr06G08850/Ci.v01.chr05G00860/Ci.v01.chr02G04690/Ci.v01.chr16G06660/Ci.v01.chr06G21870/Ci.v01.chr13G05970/Ci.v01.chr07G06150/Ci.v01.chr08G04610/Ci.v01.chr08G17240/Ci.v01.chr12G08160/Ci.v01.chr12G05520/Ci.v01.chr08G00020/Ci.v01.chr12G05530/Ci.v01.chr05G15470	20	Ci.v01.chr05G01860/Ci.v01.chr02G14670/Ci.v01.ContigUN03670/Ci.v01.chr05G03000/Ci.v01.chr16G10860/Ci.v01.ContigUN03050/Ci.v01.chr05G01870/Ci.v01.chr05G01880/Ci.v01.chr16G09820	9
GO:0016682	MF	oxidoreductase activity	acting on diphenols and related substances as donors	oxygen as acceptor	9/391	42/15339	8.78e-07	8.56e-05	7.76e-05	9
GO:0016679	MF	oxidoreductase activity	acting on diphenols and related substances as donors	9/391	47/15339	2.4e-06	0.000157801	0.000143107	Ci.v01.chr05G01860/Ci.v01.chr02G14670/Ci.v01.ContigUN03670/Ci.v01.chr05G03000/Ci.v01.chr16G10860/Ci.v01.ContigUN03050/Ci.v01.chr05G01870/Ci.v01.chr05G01880/Ci.v01.chr16G09820
GO:0046906	MF	tetrapyrrole binding	20/391	234/15339	2.43e-06	0.000157801	0.000143107	Ci.v01.chr16G09240/Ci.v01.chr12G01230/Ci.v01.chr10G11160/Ci.v01.chr07G10420/Ci.v01.chr16G09250/Ci.v01.chr09G14500/Ci.v01.chr06G08850/Ci.v01.chr05G00860/Ci.v01.chr02G04690/Ci.v01.chr16G06660/Ci.v01.chr06G21870/Ci.v01.chr13G05970/Ci.v01.chr07G06150/Ci.v01.chr08G04610/Ci.v01.chr08G17240/Ci.v01.chr12G08160/Ci.v01.chr12G05520/Ci.v01.chr08G00020/Ci.v01.chr12G05530/Ci.v01.chr05G15470	20	0.000160098	0.00014519	Ci.v01.chr16G09240/Ci.v01.chr07G19600/Ci.v01.chr12G01230/Ci.v01.chr10G11160/Ci.v01.chr07G10420/Ci.v01.chr02G04700/Ci.v01.chr16G09250/Ci.v01.chr02G04690/Ci.v01.chr16G06660/Ci.v01.chr06G21870/Ci.v01.chr13G05970/Ci.v01.chr08G04610/Ci.v01.chr08G17240/Ci.v01.chr12G05520/Ci.v01.chr05G15470	15
GO:0016709	MF	oxidoreductase activity	acting on paired donors	with incorporation or reduction of molecular oxygen	NAD(P)H as one donor	and incorporation of one atom of oxygen	15/391	140/15339	2.87e-06	11
GO:0016722	MF	oxidoreductase activity	acting on metal ions	11/391	79/15339	4.9e-06	0.00023871	0.000216482	Ci.v01.chr05G01860/Ci.v01.chr02G14670/Ci.v01.ContigUN03670/Ci.v01.chr05G03000/Ci.v01.chr16G10860/Ci.v01.ContigUN03050/Ci.v01.chr05G01870/Ci.v01.chr05G01880/Ci.v01.chr16G09820/Ci.v01.chr07G01950/Ci.v01.chr04G12950
GO:0016207	MF	4-coumarate-CoA ligase activity	5/391	16/15339	3.63e-05	0.00139819	0.001268	Ci.v01.chr14G07240/Ci.v01.chr08G10130/Ci.v01.chr14G09960/Ci.v01.chr03G17190/Ci.v01.chr01G25070	5
GO:0042300	MF	beta-amyrin synthase activity	5/391	16/15339	3.63e-05	0.00139819	0.001268	Ci.v01.chr14G04940/Ci.v01.chr11G10930/Ci.v01.chr02G13900/Ci.v01.chr14G04920/Ci.v01.chr02G13930	5
GO:0016840	MF	carbon-nitrogen lyase activity	6/391	26/15339	3.94e-05	0.00139819	0.001268	Ci.v01.chr01G04200/Ci.v01.ContigUN05130/Ci.v01.chr05G04830/Ci.v01.chr05G00150/Ci.v01.chr09G04840/Ci.v01.chr09G04850	6	Ci.v01.chr16G09240/Ci.v01.chr07G19600/Ci.v01.chr12G01230/Ci.v01.chr10G11160/Ci.v01.chr07G10420/Ci.v01.chr02G04700/Ci.v01.chr16G09250/Ci.v01.chr01G11530/Ci.v01.chr02G04690/Ci.v01.chr16G06660/Ci.v01.chr06G21870/Ci.v01.chr01G10640/Ci.v01.chr13G05970/Ci.v01.chr07G06150/Ci.v01.chr08G04610/Ci.v01.chr08G17240/Ci.v01.chr12G05520/Ci.v01.chr11G00550/Ci.v01.chr05G15470	19
GO:0016705	MF	oxidoreductase activity	acting on paired donors	with incorporation or reduction of molecular oxygen	19/391	273/15339	7.69e-05	0.0024987	0.00226603
GO:0005507	MF	copper ion binding	18/391	255/15339	9.88e-05	0.00296434	0.00268831	Ci.v01.chr05G01860/Ci.v01.chr02G14670/Ci.v01.chr07G12510/Ci.v01.ContigUN03670/Ci.v01.chr05G03000/Ci.v01.chr16G10860/Ci.v01.ContigUN03050/Ci.v01.chr16G05580/Ci.v01.chr07G13590/Ci.v01.chr11G03420/Ci.v01.chr05G01870/Ci.v01.chr05G01880/Ci.v01.chr10G02010/Ci.v01.chr16G09820/Ci.v01.chr05G07620/Ci.v01.chr04G12950/Ci.v01.chr06G04660/Ci.v01.chr14G01280	18
GO:0004497	MF	monooxygenase activity	16/391	213/15339	0.000116565	0.00324717	0.0029448	Ci.v01.chr16G09240/Ci.v01.chr07G19600/Ci.v01.chr12G01230/Ci.v01.chr10G11160/Ci.v01.chr07G10420/Ci.v01.chr02G04700/Ci.v01.chr16G09250/Ci.v01.chr02G04690/Ci.v01.chr16G06660/Ci.v01.chr06G21870/Ci.v01.chr13G05970/Ci.v01.chr07G06150/Ci.v01.chr08G04610/Ci.v01.chr08G17240/Ci.v01.chr12G05520/Ci.v01.chr05G15470	16
GO:0031559	MF	oxidosqualene cyclase activity	5/391	21/15339	0.000152368	0.00396158	0.00359268	Ci.v01.chr14G04940/Ci.v01.chr11G10930/Ci.v01.chr02G13900/Ci.v01.chr14G04920/Ci.v01.chr02G13930	5
GO:0005506	MF	iron ion binding	14/391	188/15339	0.000336159	0.00819387	0.00743088	Ci.v01.chr16G09240/Ci.v01.chr12G01230/Ci.v01.chr10G11160/Ci.v01.chr07G10420/Ci.v01.chr16G09250/Ci.v01.chr02G04690/Ci.v01.chr16G06660/Ci.v01.chr06G21870/Ci.v01.chr13G05970/Ci.v01.chr07G06150/Ci.v01.chr08G04610/Ci.v01.chr08G17240/Ci.v01.chr12G05520/Ci.v01.chr05G15470	14
GO:0016405	MF	CoA-ligase activity	6/391	39/15339	0.000422517	0.00969303	0.00879044	Ci.v01.chr05G07540/Ci.v01.chr14G07240/Ci.v01.chr08G10130/Ci.v01.chr14G09960/Ci.v01.chr03G17190/Ci.v01.chr01G25070	6
GO:0016878	MF	acid-thiol ligase activity	6/391	42/15339	0.000637037	0.0138025	0.0125172	Ci.v01.chr05G07540/Ci.v01.chr14G07240/Ci.v01.chr08G10130/Ci.v01.chr14G09960/Ci.v01.chr03G17190/Ci.v01.chr01G25070	6
GO:0045735	MF	nutrient reservoir activity	6/391	51/15339	0.00180441	0.0370379	0.033589	Ci.v01.chr08G09280/Ci.v01.chr08G05280/Ci.v01.chr08G09260/Ci.v01.chr06G02520/Ci.v01.chr08G07060/Ci.v01.chr11G04600	6	14
GO:0016614	MF	oxidoreductase activity	acting on CH-OH group of donors	14/391	225/15339	0.00193925	0.0378155	0.0342942	Ci.v01.chr14G00580/Ci.v01.chr01G21790/Ci.v01.chr02G02210/Ci.v01.chr06G06950/Ci.v01.chr05G07400/Ci.v01.chr15G04050/Ci.v01.chr12G05900/Ci.v01.chr01G15290/Ci.v01.chr04G00980/Ci.v01.chr12G10710/Ci.v01.ContigUN29710/Ci.v01.chr12G10700/Ci.v01.chr16G08050/Ci.v01.chr04G21120

## Sheet: KEGG pathway analysis 
Table S7.GO enrichment analysis and KEGG pathway analysis of differentially expressed genes during flower bud initial differentiation stage (FD1 vs MD1). Female flower bud (FD1) enriched.
KEGG pathway analysis of the differentially expressed genes during the initial differentiation of flower buds (FD1 vs MD1). Female flower bud (FD1) enriched.
	Cluster	ID	Description	GeneRatio	BgRatio	pvalue	p.adjust	qvalue	geneID	Count
1	V1	ko00941	Flavonoid biosynthesis (15)	28/776	62/6173	1.96248e-10	6.20145e-08	5.4743e-08	Ci.v01.chr16G09240/Ci.v01.chr10G11160/Ci.v01.chr06G06950/Ci.v01.chr09G03980/Ci.v01.chr16G09250/Ci.v01.chr16G00480/Ci.v01.chr06G07110/Ci.v01.chr04G23590/Ci.v01.chr03G02500/Ci.v01.chr07G04700/Ci.v01.chr05G12790/Ci.v01.chr13G05970/Ci.v01.chr01G17250/Ci.v01.chr03G12920/Ci.v01.chr06G20710/Ci.v01.chr01G01300/Ci.v01.chr03G17670/Ci.v01.chr03G12880/Ci.v01.chr02G01680/Ci.v01.chr07G13140/Ci.v01.chr06G21120/…	28
2	V1	ko04075	Plant hormone signal transduction (39)	73/776	315/6173	6.4949e-08	1.02619e-05	9.05868e-06	Ci.v01.chr06G09960/Ci.v01.chr01G10990/Ci.v01.chr05G13590/Ci.v01.chr01G07540/Ci.v01.chr07G08630/Ci.v01.ContigUN18180/Ci.v01.chr03G01180/Ci.v01.chr09G01530/Ci.v01.chr06G05200/Ci.v01.chr12G08190/Ci.v01.chr13G04330/Ci.v01.chr08G07360/Ci.v01.chr04G19670/Ci.v01.chr10G09470/Ci.v01.chr04G15430/Ci.v01.chr11G03710/Ci.v01.chr06G03170/Ci.v01.chr06G11930/Ci.v01.chr01G25870/Ci.v01.chr03G02360/Ci.v01.chr12G0953…	73
3	V1	ko00940	Phenylpropanoid biosynthesis (16)	43/776	164/6173	1.23047e-06	0.000129609	0.000114412	Ci.v01.chr16G09240/Ci.v01.chr04G22770/Ci.v01.chr10G11160/Ci.v01.chr05G07400/Ci.v01.chr12G05900/Ci.v01.chr06G00430/Ci.v01.chr09G03980/Ci.v01.chr16G09250/Ci.v01.chr02G15850/Ci.v01.chr01G04200/Ci.v01.chr05G00860/Ci.v01.chr14G07240/Ci.v01.chr03G02500/Ci.v01.chr01G21590/Ci.v01.chr06G21870/Ci.v01.ContigUN05130/Ci.v01.chr01G06670/Ci.v01.chr06G02070/Ci.v01.chr13G05970/Ci.v01.chr14G09960/Ci.v01.chr05G0015…	43
4	V1	ko04712	Circadian rhythm - plant (19)	18/776	49/6173	1.29618e-05	0.00102398	0.000903915	Ci.v01.chr06G09960/Ci.v01.chr13G08230/Ci.v01.chr01G17250/Ci.v01.chr03G12600/Ci.v01.chr01G11680/Ci.v01.chr01G28680/Ci.v01.chr01G21670/Ci.v01.chr01G01140/Ci.v01.ContigUN10410/Ci.v01.chr12G15870/Ci.v01.chr12G02760/Ci.v01.chr06G21120/Ci.v01.chr13G01350/Ci.v01.chr06G03760/Ci.v01.chr15G08340/Ci.v01.chr14G03950/Ci.v01.chr06G05050/Ci.v01.chr03G15860	18
5	V1	ko00130	Ubiquinone and other terpenoid-quinone biosynthesis (22)	19/776	55/6173	2.07482e-05	0.00131129	0.00115753	Ci.v01.chr16G09240/Ci.v01.chr05G07540/Ci.v01.chr16G09250/Ci.v01.chr14G07240/Ci.v01.chr07G15160/Ci.v01.chr06G02740/Ci.v01.chr13G05970/Ci.v01.chr14G09960/Ci.v01.chr03G13980/Ci.v01.chr01G16930/Ci.v01.chr03G17190/Ci.v01.chr01G25070/Ci.v01.chr09G05860/Ci.v01.chr06G03990/Ci.v01.chr03G05670/Ci.v01.chr15G01730/Ci.v01.chr14G03970/Ci.v01.chr08G06660/Ci.v01.chr03G13990	19
6	V1	ko05145	Toxoplasmosis (5)	17/776	49/6173	5.2899e-05	0.00278601	0.00245934	Ci.v01.chr05G16820/Ci.v01.chr13G10990/Ci.v01.chr05G17990/Ci.v01.chr12G02300/Ci.v01.chr16G07410/Ci.v01.chr06G20700/Ci.v01.chr14G01840/Ci.v01.chr07G03390/Ci.v01.ContigUN04250/Ci.v01.chr13G04150/Ci.v01.chr06G00290/Ci.v01.chr16G12190/Ci.v01.ContigUN05990/Ci.v01.chr03G08270/Ci.v01.chr05G01550/Ci.v01.chr10G08600/Ci.v01.chr08G04730	17
7	V1	ko04810	Regulation of actin cytoskeleton (15)	22/776	75/6173	8.43832e-05	0.0038093	0.00336264	Ci.v01.chr04G16960/Ci.v01.ContigUN07560/Ci.v01.chr04G20790/Ci.v01.chr05G19890/Ci.v01.chr16G05800/Ci.v01.ContigUN10370/Ci.v01.chr14G01840/Ci.v01.chr03G19800/Ci.v01.chr12G07710/Ci.v01.chr12G09810/Ci.v01.chr08G03500/Ci.v01.chr09G03780/Ci.v01.chr09G03790/Ci.v01.chr08G01800/Ci.v01.chr09G03210/Ci.v01.chr06G14560/Ci.v01.chr10G09180/Ci.v01.chr08G02810/Ci.v01.chr12G09880/Ci.v01.chr15G11380/Ci.v01.chr11G05…	22
8	V1	ko00960	Tropane	13/776	35/6173	0.000183165	0.007235	0.00638666	Ci.v01.chr07G13590/Ci.v01.chr07G15160/Ci.v01.chr08G14870/Ci.v01.chr10G00380/Ci.v01.chr04G12970/Ci.v01.chr09G05860/Ci.v01.chr01G02230/Ci.v01.chr08G14390/Ci.v01.chr16G11470/Ci.v01.chr16G11450/Ci.v01.chr14G01280/Ci.v01.chr16G11460/Ci.v01.chr11G12900	13
9	V1	ko04612	Antigen processing and presentation (12)	20/776	77/6173	0.00100399	0.0352512	0.0311178	Ci.v01.chr07G13790/Ci.v01.chr12G02300/Ci.v01.chr01G13810/Ci.v01.ContigUN08250/Ci.v01.chr09G04820/Ci.v01.chr10G12300/Ci.v01.chr11G03240/Ci.v01.chr10G07340/Ci.v01.chr04G19440/Ci.v01.chr02G04020/Ci.v01.chr13G01640/Ci.v01.ContigUN04250/Ci.v01.chr14G01600/Ci.v01.chr10G07700/Ci.v01.chr06G00290/Ci.v01.chr16G12190/Ci.v01.chr11G03230/Ci.v01.ContigUN05990/Ci.v01.chr05G10090/Ci.v01.chr10G15340	20
10	V1	ko00250	Alanine	18/776	67/6173	0.0011614	0.0367001	0.0323969	Ci.v01.chr02G12270/Ci.v01.chr02G08810/Ci.v01.chr10G00410/Ci.v01.chr11G04000/Ci.v01.chr02G08830/Ci.v01.chr11G10480/Ci.v01.chr08G14870/Ci.v01.ContigUN40300/Ci.v01.chr10G00380/Ci.v01.chr02G04980/Ci.v01.chr09G10460/Ci.v01.chr03G20060/Ci.v01.chr08G14390/Ci.v01.ContigUN34550/Ci.v01.chr04G06950/Ci.v01.chr04G11450/Ci.v01.chr01G08860/Ci.v01.chr03G12350	18
11	V1	ko04666	Fc gamma R-mediated phagocytosis (12)	18/776	68/6173	0.00139847	0.0368265	0.0325084	Ci.v01.chr04G16960/Ci.v01.chr05G19890/Ci.v01.ContigUN06510/Ci.v01.chr16G05800/Ci.v01.chr06G08320/Ci.v01.chr01G06360/Ci.v01.chr14G01840/Ci.v01.chr12G07710/Ci.v01.chr12G09810/Ci.v01.chr09G03210/Ci.v01.ContigUN05880/Ci.v01.chr14G02830/Ci.v01.chr07G03110/Ci.v01.chr04G22790/Ci.v01.chr12G09880/Ci.v01.chr15G11380/Ci.v01.chr11G05970/Ci.v01.chr03G03260	18
12	V1	ko05231	Choline metabolism in cancer (13)	18/776	68/6173	0.00139847	0.0368265	0.0325084	Ci.v01.chr04G16960/Ci.v01.chr04G10320/Ci.v01.chr05G19890/Ci.v01.ContigUN06510/Ci.v01.chr06G08320/Ci.v01.chr08G13040/Ci.v01.chr01G06360/Ci.v01.chr09G17370/Ci.v01.chr14G01840/Ci.v01.chr12G07710/Ci.v01.chr09G03210/Ci.v01.ContigUN05880/Ci.v01.chr14G02830/Ci.v01.chr07G03110/Ci.v01.chr04G22790/Ci.v01.chr12G09880/Ci.v01.chr05G13330/Ci.v01.chr15G11380	18
13	V1	ko00410	beta-Alanine metabolism (16)	15/776	53/6173	0.00166409	0.038773	0.0342267	Ci.v01.chr07G02630/Ci.v01.chr02G12270/Ci.v01.chr07G13590/Ci.v01.chr16G01690/Ci.v01.chr11G10480/Ci.v01.chr03G00270/Ci.v01.chr12G06700/Ci.v01.chr10G00970/Ci.v01.chr09G05310/Ci.v01.chr05G11510/Ci.v01.chr11G10270/Ci.v01.chr14G01280/Ci.v01.ContigUN34550/Ci.v01.chr04G06950/Ci.v01.chr11G12900	15
14	V1	ko00360	Phenylalanine metabolism (13)	14/776	48/6173	0.00171779	0.038773	0.0342267	Ci.v01.chr01G04200/Ci.v01.chr07G13590/Ci.v01.ContigUN05130/Ci.v01.chr07G15160/Ci.v01.chr05G00150/Ci.v01.chr08G14870/Ci.v01.chr10G00380/Ci.v01.chr04G12970/Ci.v01.chr09G04840/Ci.v01.chr09G05860/Ci.v01.chr09G04850/Ci.v01.chr08G14390/Ci.v01.chr14G01280/Ci.v01.chr11G12900	14
