# Supplementary material for: Transcriptional Regulation of Female and Male Flower Bud Initiation and Development in Pecan (Carya illinoensis)
Source: Plants (Basel). 2023 Mar 20;12(6):1378. doi: 10.3390/plants12061378 (PMC10051282; doi:10.3390/plants12061378)
Supplement: Supplementary file 1 [file plants-12-01378-s001.zip › supplementaryMaterials/Supplementary_Tables/Supplementary_Table_S10.xlsx]

## Sheet: GO enrichment analysis
Table S10. GO enrichment analysis and KEGG pathway analysisof the differentially expressed genes in the formation of male flower primordial compared with the initial differentiation of flower buds (MD2 vs MD1).
GO enrichment analysis of the differentially expressed genes in the formation of male flower primordial compared with the initial differentiation of flower buds (MD2 vs MD1).
	ONTOLOGY	Description	GeneRatio	BgRatio	pvalue	p.adjust	qvalue	geneID	Count
GO:0009698	BP	phenylpropanoid metabolic process	22/221	220/15202	1.08e-12	1.01e-09	8.61e-10	Ci.v01.chr16G09240/Ci.v01.ContigUN05130/Ci.v01.chr04G13990/Ci.v01.chr13G05970/Ci.v01.chr16G09250/Ci.v01.chr14G01810/Ci.v01.chr03G17190/Ci.v01.chr07G13140/Ci.v01.chr04G00980/Ci.v01.chr01G17250/Ci.v01.ContigUN29710/Ci.v01.chr05G00150/Ci.v01.chr05G04830/Ci.v01.chr02G16040/Ci.v01.chr14G07240/Ci.v01.chr04G19840/Ci.v01.chr14G09960/Ci.v01.chr01G24080/Ci.v01.chr05G01860/Ci.v01.chr02G14670/Ci.v01.chr09G04…	22
GO:0019748	BP	secondary metabolic process	24/221	335/15202	1.21e-10	3.98e-08	3.4e-08	Ci.v01.chr16G09240/Ci.v01.ContigUN05130/Ci.v01.chr04G13990/Ci.v01.chr13G05970/Ci.v01.chr16G09250/Ci.v01.chr14G01810/Ci.v01.chr03G17190/Ci.v01.chr07G13140/Ci.v01.chr14G04170/Ci.v01.chr04G00980/Ci.v01.chr01G17250/Ci.v01.ContigUN29710/Ci.v01.chr05G00150/Ci.v01.chr05G04830/Ci.v01.chr02G16040/Ci.v01.chr14G07240/Ci.v01.chr04G19840/Ci.v01.chr14G09960/Ci.v01.chr01G24080/Ci.v01.chr05G01860/Ci.v01.chr02G14…	24
GO:0044550	BP	secondary metabolite biosynthetic process	19/221	203/15202	1.28e-10	3.98e-08	3.4e-08	Ci.v01.chr16G09240/Ci.v01.ContigUN05130/Ci.v01.chr04G13990/Ci.v01.chr13G05970/Ci.v01.chr16G09250/Ci.v01.chr07G13140/Ci.v01.chr14G04170/Ci.v01.chr04G00980/Ci.v01.chr01G17250/Ci.v01.ContigUN29710/Ci.v01.chr05G00150/Ci.v01.chr05G04830/Ci.v01.chr02G16040/Ci.v01.chr04G19840/Ci.v01.chr01G24080/Ci.v01.chr05G01860/Ci.v01.chr09G04860/Ci.v01.chr16G13160/Ci.v01.chr09G04850	19
GO:0009699	BP	phenylpropanoid biosynthetic process	17/221	170/15202	4.46e-10	1.04e-07	8.89e-08	Ci.v01.chr16G09240/Ci.v01.ContigUN05130/Ci.v01.chr04G13990/Ci.v01.chr13G05970/Ci.v01.chr16G09250/Ci.v01.chr07G13140/Ci.v01.chr04G00980/Ci.v01.chr01G17250/Ci.v01.ContigUN29710/Ci.v01.chr05G00150/Ci.v01.chr05G04830/Ci.v01.chr02G16040/Ci.v01.chr04G19840/Ci.v01.chr01G24080/Ci.v01.chr05G01860/Ci.v01.chr09G04860/Ci.v01.chr09G04850	17
GO:0009611	BP	response to wounding	21/221	316/15202	7.13e-09	1.33e-06	1.14e-06	Ci.v01.chr16G09240/Ci.v01.ContigUN05130/Ci.v01.chr13G05970/Ci.v01.chr16G09250/Ci.v01.chr07G13140/Ci.v01.chr14G04170/Ci.v01.chr01G17250/Ci.v01.ContigUN37000/Ci.v01.chr12G07890/Ci.v01.chr05G00150/Ci.v01.chr05G04830/Ci.v01.chr14G07240/Ci.v01.chr14G09960/Ci.v01.ContigUN36390/Ci.v01.chr07G11970/Ci.v01.chr16G02070/Ci.v01.ContigUN10030/Ci.v01.chr12G06350/Ci.v01.chr04G22700/Ci.v01.chr16G13160/Ci.v01.chr0…	21
GO:0080167	BP	response to karrikin	13/221	120/15202	2.02e-08	2.98e-06	2.55e-06	Ci.v01.chr16G09240/Ci.v01.ContigUN05130/Ci.v01.chr13G05970/Ci.v01.chr16G09250/Ci.v01.chr02G00860/Ci.v01.ContigUN09750/Ci.v01.chr09G05310/Ci.v01.chr05G00150/Ci.v01.chr05G04830/Ci.v01.chr11G01390/Ci.v01.chr15G12770/Ci.v01.chr01G02670/Ci.v01.chr09G16780	13
GO:0009411	BP	response to UV	13/221	121/15202	2.24e-08	2.98e-06	2.55e-06	Ci.v01.ContigUN05130/Ci.v01.chr03G17190/Ci.v01.ContigUN09750/Ci.v01.chr01G17250/Ci.v01.chr06G20710/Ci.v01.chr05G00150/Ci.v01.chr05G04830/Ci.v01.chr02G16040/Ci.v01.chr14G07240/Ci.v01.chr04G19840/Ci.v01.chr14G09960/Ci.v01.chr02G09790/Ci.v01.chr16G13160	13
GO:0018958	BP	phenol-containing compound metabolic process	9/221	58/15202	1.41e-07	1.37e-05	1.17e-05	Ci.v01.ContigUN05130/Ci.v01.chr04G13990/Ci.v01.chr07G13140/Ci.v01.chr08G07830/Ci.v01.chr05G00150/Ci.v01.chr05G04830/Ci.v01.chr02G16040/Ci.v01.chr04G19840/Ci.v01.chr02G09790	9
GO:0009800	BP	cinnamic acid biosynthetic process	5/221	10/15202	1.47e-07	1.37e-05	1.17e-05	Ci.v01.ContigUN05130/Ci.v01.chr05G00150/Ci.v01.chr05G04830/Ci.v01.chr09G04860/Ci.v01.chr09G04850	5
GO:0009803	BP	cinnamic acid metabolic process	5/221	10/15202	1.47e-07	1.37e-05	1.17e-05	Ci.v01.ContigUN05130/Ci.v01.chr05G00150/Ci.v01.chr05G04830/Ci.v01.chr09G04860/Ci.v01.chr09G04850	5
GO:0072330	BP	monocarboxylic acid biosynthetic process	17/221	252/15202	1.66e-07	1.4e-05	1.2e-05	Ci.v01.chr16G12480/Ci.v01.ContigUN05130/Ci.v01.chr13G06710/Ci.v01.chr01G21820/Ci.v01.chr03G18530/Ci.v01.ContigUN37000/Ci.v01.chr08G07830/Ci.v01.chr03G21360/Ci.v01.chr05G00150/Ci.v01.chr05G04830/Ci.v01.chr02G09790/Ci.v01.ContigUN36390/Ci.v01.chr04G02260/Ci.v01.chr16G02070/Ci.v01.chr09G04860/Ci.v01.chr02G07130/Ci.v01.chr09G04850	17
GO:0006979	BP	response to oxidative stress	21/221	395/15202	3.23e-07	2.51e-05	2.15e-05	Ci.v01.ContigUN05130/Ci.v01.chr02G00860/Ci.v01.chr14G04170/Ci.v01.chr01G17250/Ci.v01.chr09G14060/Ci.v01.ContigUN37000/Ci.v01.chr05G00150/Ci.v01.chr05G04830/Ci.v01.chr11G01390/Ci.v01.ContigUN33190/Ci.v01.chr15G05360/Ci.v01.chr13G12540/Ci.v01.chr07G11970/Ci.v01.chr16G12150/Ci.v01.chr10G01680/Ci.v01.chr16G11210/Ci.v01.chr16G13160/Ci.v01.chr01G00690/Ci.v01.chr07G19810/Ci.v01.chr16G11230/Ci.v01.chr16G…	21
GO:1901615	BP	organic hydroxy compound metabolic process	19/221	341/15202	5.97e-07	4.28e-05	3.66e-05	Ci.v01.chr08G00460/Ci.v01.ContigUN05130/Ci.v01.chr04G13990/Ci.v01.chr15G02900/Ci.v01.chr07G13140/Ci.v01.chr09G14060/Ci.v01.chr11G10940/Ci.v01.chr08G07830/Ci.v01.chr05G00150/Ci.v01.chr05G04830/Ci.v01.chr02G16040/Ci.v01.chr04G19840/Ci.v01.chr02G09790/Ci.v01.chr12G10710/Ci.v01.chr12G06350/Ci.v01.chr02G13850/Ci.v01.chr12G10700/Ci.v01.ContigUN07080/Ci.v01.chr06G03780	19
GO:0009409	BP	response to cold	19/221	354/15202	1.05e-06	6.98e-05	5.96e-05	Ci.v01.chr16G12480/Ci.v01.chr02G00860/Ci.v01.ContigUN09750/Ci.v01.chr01G21820/Ci.v01.chr03G18530/Ci.v01.chr03G21360/Ci.v01.chr05G04780/Ci.v01.chr16G04400/Ci.v01.chr11G01390/Ci.v01.chr08G05250/Ci.v01.chr08G00040/Ci.v01.chr06G11510/Ci.v01.chr16G04390/Ci.v01.chr01G01730/Ci.v01.chr09G16780/Ci.v01.ContigUN04000/Ci.v01.chr08G04120/Ci.v01.chr16G13160/Ci.v01.chr07G05240	19
GO:1901617	BP	organic hydroxy compound biosynthetic process	14/221	198/15202	1.2e-06	7.48e-05	6.4e-05	Ci.v01.chr08G00460/Ci.v01.chr04G13990/Ci.v01.chr15G02900/Ci.v01.chr07G13140/Ci.v01.chr09G14060/Ci.v01.chr11G10940/Ci.v01.chr08G07830/Ci.v01.chr02G16040/Ci.v01.chr04G19840/Ci.v01.chr02G09790/Ci.v01.chr12G10710/Ci.v01.chr02G13850/Ci.v01.chr12G10700/Ci.v01.ContigUN07080	14
GO:0009808	BP	lignin metabolic process	11/221	123/15202	1.77e-06	0.000103085	8.81e-05	Ci.v01.chr16G09240/Ci.v01.ContigUN05130/Ci.v01.chr13G05970/Ci.v01.chr16G09250/Ci.v01.chr04G00980/Ci.v01.ContigUN29710/Ci.v01.chr05G00150/Ci.v01.chr05G04830/Ci.v01.chr01G24080/Ci.v01.chr05G01860/Ci.v01.chr02G14670	11
GO:0009644	BP	response to high light intensity	9/221	78/15202	1.88e-06	0.000103265	8.83e-05	Ci.v01.chr10G11860/Ci.v01.ContigUN09750/Ci.v01.ContigUN36390/Ci.v01.chr16G12150/Ci.v01.chr16G11210/Ci.v01.chr01G00690/Ci.v01.chr07G19810/Ci.v01.chr16G11230/Ci.v01.chr16G11200	9
GO:0010224	BP	response to UV-B	9/221	79/15202	2.1e-06	0.000108692	9.29e-05	Ci.v01.ContigUN05130/Ci.v01.chr01G17250/Ci.v01.chr06G20710/Ci.v01.chr05G00150/Ci.v01.chr05G04830/Ci.v01.chr02G16040/Ci.v01.chr04G19840/Ci.v01.chr02G09790/Ci.v01.chr16G13160	9
GO:0042542	BP	response to hydrogen peroxide	9/221	82/15202	2.88e-06	0.000134245	0.000114777	Ci.v01.chr02G00860/Ci.v01.chr11G01390/Ci.v01.chr15G05360/Ci.v01.chr16G12150/Ci.v01.chr16G11210/Ci.v01.chr01G00690/Ci.v01.chr07G19810/Ci.v01.chr16G11230/Ci.v01.chr16G11200	9
GO:0070542	BP	response to fatty acid	15/221	244/15202	2.88e-06	0.000134245	0.000114777	Ci.v01.chr05G04160/Ci.v01.chr07G13140/Ci.v01.chr14G04170/Ci.v01.chr01G17250/Ci.v01.chr02G16040/Ci.v01.ContigUN33190/Ci.v01.chr04G19840/Ci.v01.ContigUN36390/Ci.v01.chr15G10890/Ci.v01.chr07G11970/Ci.v01.chr16G02070/Ci.v01.ContigUN10030/Ci.v01.chr04G22700/Ci.v01.ContigUN04000/Ci.v01.chr09G04100	15
GO:0046189	BP	phenol-containing compound biosynthetic process	6/221	31/15202	4.79e-06	0.000212688	0.000181845	Ci.v01.chr04G13990/Ci.v01.chr07G13140/Ci.v01.chr08G07830/Ci.v01.chr02G16040/Ci.v01.chr04G19840/Ci.v01.chr02G09790	6
GO:0000302	BP	response to reactive oxygen species	12/221	173/15202	8.6e-06	0.000364305	0.000311474	Ci.v01.chr02G00860/Ci.v01.ContigUN37000/Ci.v01.chr11G01390/Ci.v01.ContigUN33190/Ci.v01.chr15G05360/Ci.v01.chr16G12150/Ci.v01.chr10G01680/Ci.v01.chr16G11210/Ci.v01.chr01G00690/Ci.v01.chr07G19810/Ci.v01.chr16G11230/Ci.v01.chr16G11200	12
GO:0009414	BP	response to water deprivation	17/221	341/15202	1.05e-05	0.000424751	0.000363154	Ci.v01.chr08G00460/Ci.v01.ContigUN05130/Ci.v01.chr10G11860/Ci.v01.chr14G04170/Ci.v01.chr16G05250/Ci.v01.chr09G14060/Ci.v01.chr05G00150/Ci.v01.chr16G04400/Ci.v01.chr05G04830/Ci.v01.chr08G00040/Ci.v01.chr16G02070/Ci.v01.chr16G04390/Ci.v01.ContigUN10030/Ci.v01.chr08G04120/Ci.v01.chr10G13230/Ci.v01.chr15G01970/Ci.v01.chr08G01720	17
GO:0009753	BP	response to jasmonic acid	14/221	240/15202	1.13e-05	0.000439342	0.000375629	Ci.v01.chr05G04160/Ci.v01.chr07G13140/Ci.v01.chr14G04170/Ci.v01.chr01G17250/Ci.v01.chr02G16040/Ci.v01.ContigUN33190/Ci.v01.chr04G19840/Ci.v01.ContigUN36390/Ci.v01.chr15G10890/Ci.v01.chr07G11970/Ci.v01.chr16G02070/Ci.v01.ContigUN10030/Ci.v01.chr04G22700/Ci.v01.ContigUN04000	14
GO:0006558	BP	L-phenylalanine metabolic process	6/221	37/15202	1.41e-05	0.000481848	0.000411971	Ci.v01.ContigUN05130/Ci.v01.chr05G00150/Ci.v01.chr13G10200/Ci.v01.chr05G04830/Ci.v01.chr09G04860/Ci.v01.chr09G04850	6
GO:1902221	BP	erythrose 4-phosphate/phosphoenolpyruvate family amino acid metabolic process	6/221	37/15202	1.41e-05	0.000481848	0.000411971	Ci.v01.ContigUN05130/Ci.v01.chr05G00150/Ci.v01.chr13G10200/Ci.v01.chr05G04830/Ci.v01.chr09G04860/Ci.v01.chr09G04850	6
GO:0001101	BP	response to acid chemical	18/221	386/15202	1.42e-05	0.000481848	0.000411971	Ci.v01.chr08G00460/Ci.v01.ContigUN05130/Ci.v01.chr10G11860/Ci.v01.chr14G04170/Ci.v01.chr16G05250/Ci.v01.chr09G14060/Ci.v01.chr05G00150/Ci.v01.chr16G04400/Ci.v01.chr05G04830/Ci.v01.chr08G00040/Ci.v01.chr16G02070/Ci.v01.chr16G04390/Ci.v01.ContigUN10030/Ci.v01.chr08G04120/Ci.v01.chr16G13160/Ci.v01.chr10G13230/Ci.v01.chr15G01970/Ci.v01.chr08G01720	18
GO:0009408	BP	response to heat	13/221	213/15202	1.45e-05	0.000481848	0.000411971	Ci.v01.ContigUN09750/Ci.v01.chr16G04400/Ci.v01.chr03G20770/Ci.v01.chr16G12150/Ci.v01.chr16G04390/Ci.v01.chr16G11210/Ci.v01.chr01G01730/Ci.v01.chr07G12720/Ci.v01.chr01G00690/Ci.v01.chr07G19810/Ci.v01.chr16G11230/Ci.v01.chr16G11200/Ci.v01.chr09G05260	13
GO:0009415	BP	response to water	17/221	352/15202	1.58e-05	0.000508428	0.000434697	Ci.v01.chr08G00460/Ci.v01.ContigUN05130/Ci.v01.chr10G11860/Ci.v01.chr14G04170/Ci.v01.chr16G05250/Ci.v01.chr09G14060/Ci.v01.chr05G00150/Ci.v01.chr16G04400/Ci.v01.chr05G04830/Ci.v01.chr08G00040/Ci.v01.chr16G02070/Ci.v01.chr16G04390/Ci.v01.ContigUN10030/Ci.v01.chr08G04120/Ci.v01.chr10G13230/Ci.v01.chr15G01970/Ci.v01.chr08G01720	17
GO:0006559	BP	L-phenylalanine catabolic process	5/221	25/15202	2.6e-05	0.000781891	0.000668502	Ci.v01.ContigUN05130/Ci.v01.chr05G00150/Ci.v01.chr05G04830/Ci.v01.chr09G04860/Ci.v01.chr09G04850	5
GO:1902222	BP	erythrose 4-phosphate/phosphoenolpyruvate family amino acid catabolic process	5/221	25/15202	2.6e-05	0.000781891	0.000668502	Ci.v01.ContigUN05130/Ci.v01.chr05G00150/Ci.v01.chr05G04830/Ci.v01.chr09G04860/Ci.v01.chr09G04850	5
GO:0120255	BP	olefinic compound biosynthetic process	8/221	83/15202	2.72e-05	0.000789539	0.00067504	Ci.v01.ContigUN05130/Ci.v01.chr01G17250/Ci.v01.chr05G00150/Ci.v01.chr05G04830/Ci.v01.chr07G11970/Ci.v01.chr09G04860/Ci.v01.chr09G04850/Ci.v01.chr09G04100	8
GO:0042537	BP	benzene-containing compound metabolic process	7/221	61/15202	2.8e-05	0.000789539	0.00067504	Ci.v01.ContigUN05130/Ci.v01.chr08G07830/Ci.v01.chr05G00150/Ci.v01.chr05G04830/Ci.v01.chr02G09790/Ci.v01.chr09G04860/Ci.v01.chr09G04850	7
GO:0009813	BP	flavonoid biosynthetic process	8/221	87/15202	3.83e-05	0.00105024	0.000897932	Ci.v01.chr06G06950/Ci.v01.chr04G13990/Ci.v01.chr15G02900/Ci.v01.chr07G13140/Ci.v01.chr14G04170/Ci.v01.chr01G17250/Ci.v01.chr06G20710/Ci.v01.chr06G07110	8
GO:0009072	BP	aromatic amino acid family metabolic process	8/221	92/15202	5.74e-05	0.00152729	0.0013058	Ci.v01.ContigUN05130/Ci.v01.chr14G04170/Ci.v01.chr05G00150/Ci.v01.chr13G10200/Ci.v01.chr05G04830/Ci.v01.chr09G04860/Ci.v01.chr03G03550/Ci.v01.chr09G04850	8
GO:0120254	BP	olefinic compound metabolic process	8/221	96/15202	7.77e-05	0.00201282	0.00172092	Ci.v01.ContigUN05130/Ci.v01.chr01G17250/Ci.v01.chr05G00150/Ci.v01.chr05G04830/Ci.v01.chr07G11970/Ci.v01.chr09G04860/Ci.v01.chr09G04850/Ci.v01.chr09G04100	8
GO:0009074	BP	aromatic amino acid family catabolic process	5/221	32/15202	9.07e-05	0.0022856	0.00195414	Ci.v01.ContigUN05130/Ci.v01.chr05G00150/Ci.v01.chr05G04830/Ci.v01.chr09G04860/Ci.v01.chr09G04850	5
GO:0009812	BP	flavonoid metabolic process	8/221	105/15202	0.000146212	0.00358604	0.00306599	Ci.v01.chr06G06950/Ci.v01.chr04G13990/Ci.v01.chr15G02900/Ci.v01.chr07G13140/Ci.v01.chr14G04170/Ci.v01.chr01G17250/Ci.v01.chr06G20710/Ci.v01.chr06G07110	8
GO:0009696	BP	salicylic acid metabolic process	5/221	40/15202	0.000269769	0.0064468	0.00551189	Ci.v01.ContigUN05130/Ci.v01.chr08G07830/Ci.v01.chr05G00150/Ci.v01.chr05G04830/Ci.v01.chr02G09790	5
GO:0046271	BP	phenylpropanoid catabolic process	5/221	42/15202	0.000340631	0.00774312	0.00662022	Ci.v01.ContigUN05130/Ci.v01.chr05G00150/Ci.v01.chr05G04830/Ci.v01.chr05G01860/Ci.v01.chr02G14670	5
GO:0046274	BP	lignin catabolic process	5/221	42/15202	0.000340631	0.00774312	0.00662022	Ci.v01.ContigUN05130/Ci.v01.chr05G00150/Ci.v01.chr05G04830/Ci.v01.chr05G01860/Ci.v01.chr02G14670	5
GO:0006722	BP	triterpenoid metabolic process	4/221	24/15202	0.000367521	0.00815547	0.00697277	Ci.v01.chr11G10910/Ci.v01.chr11G10940/Ci.v01.chr02G13850/Ci.v01.chr02G13930	4
GO:0042181	BP	ketone biosynthetic process	5/221	43/15202	0.000380937	0.00825658	0.00705922	Ci.v01.chr16G09240/Ci.v01.chr13G05970/Ci.v01.chr16G09250/Ci.v01.chr03G13980/Ci.v01.chr01G17250	5
GO:0009642	BP	response to light intensity	9/221	153/15202	0.000402231	0.00849195	0.00726045	Ci.v01.chr10G11860/Ci.v01.ContigUN09750/Ci.v01.ContigUN36390/Ci.v01.chr16G12150/Ci.v01.chr16G11210/Ci.v01.chr01G00690/Ci.v01.chr07G19810/Ci.v01.chr16G11230/Ci.v01.chr16G11200	9
GO:0010200	BP	response to chitin	7/221	93/15202	0.000410019	0.00849195	0.00726045	Ci.v01.chr14G04170/Ci.v01.chr02G01860/Ci.v01.chr15G05360/Ci.v01.chr07G11250/Ci.v01.chr16G13160/Ci.v01.chr07G05240/Ci.v01.chr07G12720	7
GO:0042180	BP	cellular ketone metabolic process	8/221	131/15202	0.000657573	0.013323	0.0113909	Ci.v01.chr16G09240/Ci.v01.chr13G05970/Ci.v01.chr16G09250/Ci.v01.chr03G13980/Ci.v01.chr01G17250/Ci.v01.chr08G07830/Ci.v01.chr02G09790/Ci.v01.chr10G01680	8
GO:0045087	BP	innate immune response	11/221	240/15202	0.000789566	0.0156569	0.0133864	Ci.v01.chr13G12630/Ci.v01.chr08G07830/Ci.v01.chr12G07890/Ci.v01.chr12G00070/Ci.v01.chr05G04780/Ci.v01.chr08G06320/Ci.v01.chr02G09790/Ci.v01.chr16G13160/Ci.v01.chr07G09260/Ci.v01.chr06G03780/Ci.v01.chr11G04600	11
GO:0009718	BP	anthocyanin-containing compound biosynthetic process	4/221	31/15202	0.00100501	0.019514	0.0166841	Ci.v01.chr06G06950/Ci.v01.chr07G13140/Ci.v01.chr01G17250/Ci.v01.chr06G07110	4
GO:0006457	BP	protein folding	10/221	211/15202	0.00105506	0.0200676	0.0171574	Ci.v01.chr08G03100/Ci.v01.chr13G09070/Ci.v01.chr12G02230/Ci.v01.chr03G20770/Ci.v01.chr16G12150/Ci.v01.chr16G11210/Ci.v01.chr01G01730/Ci.v01.chr01G00690/Ci.v01.chr16G11230/Ci.v01.chr16G11200	10
GO:0051259	BP	protein complex oligomerization	5/221	54/15202	0.00109969	0.0204983	0.0175256	Ci.v01.chr14G04170/Ci.v01.chr16G11210/Ci.v01.chr01G00690/Ci.v01.chr16G11230/Ci.v01.chr16G11200	5
GO:2001057	BP	reactive nitrogen species metabolic process	5/221	56/15202	0.00129746	0.0237103	0.0202719	Ci.v01.chr03G20060/Ci.v01.ContigUN39160/Ci.v01.chr04G02260/Ci.v01.chr10G01680/Ci.v01.chr04G22700	5
GO:0006631	BP	fatty acid metabolic process	11/221	256/15202	0.00133236	0.0238801	0.020417	Ci.v01.chr16G12480/Ci.v01.chr13G06710/Ci.v01.chr01G21820/Ci.v01.chr13G12820/Ci.v01.chr03G18530/Ci.v01.chr09G05310/Ci.v01.chr03G21360/Ci.v01.chr04G02260/Ci.v01.chr16G02070/Ci.v01.chr02G07130/Ci.v01.chr01G15290	11
GO:1901661	BP	quinone metabolic process	4/221	35/15202	0.00159824	0.0275844	0.0235841	Ci.v01.chr16G09240/Ci.v01.chr13G05970/Ci.v01.chr16G09250/Ci.v01.chr03G13980	4
GO:1901663	BP	quinone biosynthetic process	4/221	35/15202	0.00159824	0.0275844	0.0235841	Ci.v01.chr16G09240/Ci.v01.chr13G05970/Ci.v01.chr16G09250/Ci.v01.chr03G13980	4
GO:0009620	BP	response to fungus	12/221	303/15202	0.00163292	0.0276706	0.0236578	Ci.v01.chr16G05250/Ci.v01.chr16G06420/Ci.v01.chr13G12630/Ci.v01.chr12G07890/Ci.v01.chr09G05930/Ci.v01.chr14G07240/Ci.v01.chr14G09960/Ci.v01.ContigUN36390/Ci.v01.chr06G11510/Ci.v01.chr16G02070/Ci.v01.chr01G01730/Ci.v01.chr09G05260	12
GO:0009555	BP	pollen development	12/221	311/15202	0.0020296	0.0332489	0.0284272	Ci.v01.chr16G09240/Ci.v01.ContigUN05130/Ci.v01.chr13G05970/Ci.v01.chr16G09250/Ci.v01.chr03G17190/Ci.v01.ContigUN37000/Ci.v01.chr05G00150/Ci.v01.chr05G04830/Ci.v01.chr14G02740/Ci.v01.chr04G11310/Ci.v01.ContigUN36390/Ci.v01.chr16G13160	12
GO:0009063	BP	cellular amino acid catabolic process	7/221	122/15202	0.00203559	0.0332489	0.0284272	Ci.v01.ContigUN05130/Ci.v01.chr16G00330/Ci.v01.chr05G00150/Ci.v01.chr05G04830/Ci.v01.chr09G04860/Ci.v01.chr09G04850/Ci.v01.chr06G19600	7
GO:0006743	BP	ubiquinone metabolic process	3/221	18/15202	0.00210481	0.0332489	0.0284272	Ci.v01.chr16G09240/Ci.v01.chr13G05970/Ci.v01.chr16G09250	3
GO:0006744	BP	ubiquinone biosynthetic process	3/221	18/15202	0.00210481	0.0332489	0.0284272	Ci.v01.chr16G09240/Ci.v01.chr13G05970/Ci.v01.chr16G09250	3
GO:0007623	BP	circadian rhythm	7/221	125/15202	0.0023365	0.0344049	0.0294155	Ci.v01.chr01G01140/Ci.v01.chr05G04160/Ci.v01.chr02G00860/Ci.v01.chr12G02760/Ci.v01.chr04G00590/Ci.v01.chr11G01390/Ci.v01.chr09G16780	7
GO:0006935	BP	chemotaxis	4/221	39/15202	0.00239948	0.0344049	0.0294155	Ci.v01.chr06G04960/Ci.v01.chr07G03790/Ci.v01.chr07G03770/Ci.v01.chr16G13160	4
GO:0009631	BP	cold acclimation	4/221	39/15202	0.00239948	0.0344049	0.0294155	Ci.v01.chr03G18530/Ci.v01.chr03G21360/Ci.v01.chr08G00040/Ci.v01.chr08G04120	4
GO:0010183	BP	pollen tube guidance	4/221	39/15202	0.00239948	0.0344049	0.0294155	Ci.v01.chr06G04960/Ci.v01.chr07G03790/Ci.v01.chr07G03770/Ci.v01.chr16G13160	4
GO:0042330	BP	taxis	4/221	39/15202	0.00239948	0.0344049	0.0294155	Ci.v01.chr06G04960/Ci.v01.chr07G03790/Ci.v01.chr07G03770/Ci.v01.chr16G13160	4
GO:0050918	BP	positive chemotaxis	4/221	39/15202	0.00239948	0.0344049	0.0294155	Ci.v01.chr06G04960/Ci.v01.chr07G03790/Ci.v01.chr07G03770/Ci.v01.chr16G13160	4
GO:0044403	BP	biological process involved in symbiotic interaction	7/221	126/15202	0.00244407	0.0345132	0.0295082	Ci.v01.chr08G07830/Ci.v01.chr12G07890/Ci.v01.chr02G09790/Ci.v01.chr05G12820/Ci.v01.chr16G13160/Ci.v01.chr07G09260/Ci.v01.chr11G04600	7
GO:0071489	BP	cellular response to red or far red light	5/221	66/15202	0.00270018	0.0375607	0.0321137	Ci.v01.chr01G01140/Ci.v01.chr02G00860/Ci.v01.ContigUN09750/Ci.v01.chr11G01390/Ci.v01.chr07G16440	5
GO:1901606	BP	alpha-amino acid catabolic process	6/221	96/15202	0.00275747	0.0377935	0.0323128	Ci.v01.ContigUN05130/Ci.v01.chr05G00150/Ci.v01.chr05G04830/Ci.v01.chr09G04860/Ci.v01.chr09G04850/Ci.v01.chr06G19600	6
GO:0046395	BP	carboxylic acid catabolic process	9/221	202/15202	0.00282778	0.0378425	0.0323546	Ci.v01.ContigUN05130/Ci.v01.chr16G00330/Ci.v01.chr09G05310/Ci.v01.chr05G00150/Ci.v01.chr05G04830/Ci.v01.chr09G04860/Ci.v01.chr01G15290/Ci.v01.chr09G04850/Ci.v01.chr06G19600	9
GO:0009735	BP	response to cytokinin	11/221	282/15202	0.00284225	0.0378425	0.0323546	Ci.v01.chr03G20060/Ci.v01.chr12G15060/Ci.v01.chr03G18530/Ci.v01.chr03G21360/Ci.v01.chr02G12450/Ci.v01.chr07G02990/Ci.v01.ContigUN39160/Ci.v01.chr07G16680/Ci.v01.chr10G12950/Ci.v01.ContigUN34670/Ci.v01.chr08G01720	11
GO:0006694	BP	steroid biosynthetic process	5/221	67/15202	0.00288404	0.0378581	0.032368	Ci.v01.chr08G00460/Ci.v01.chr11G10940/Ci.v01.chr12G10710/Ci.v01.chr02G13850/Ci.v01.chr12G10700	5
GO:0048511	BP	rhythmic process	7/221	131/15202	0.00304029	0.0393548	0.0336476	Ci.v01.chr01G01140/Ci.v01.chr05G04160/Ci.v01.chr02G00860/Ci.v01.chr12G02760/Ci.v01.chr04G00590/Ci.v01.chr11G01390/Ci.v01.chr09G16780	7
GO:0012501	BP	programmed cell death	8/221	170/15202	0.00344263	0.0439525	0.0375785	Ci.v01.chr08G07830/Ci.v01.chr12G07890/Ci.v01.chr02G09790/Ci.v01.chr16G13160/Ci.v01.chr07G09260/Ci.v01.chr16G04170/Ci.v01.chr11G04600/Ci.v01.chr09G05260	8
GO:0016054	BP	organic acid catabolic process	9/221	210/15202	0.00365809	0.0460721	0.0393908	Ci.v01.ContigUN05130/Ci.v01.chr16G00330/Ci.v01.chr09G05310/Ci.v01.chr05G00150/Ci.v01.chr05G04830/Ci.v01.chr09G04860/Ci.v01.chr01G15290/Ci.v01.chr09G04850/Ci.v01.chr06G19600	9
GO:0006633	BP	fatty acid biosynthetic process	7/221	137/15202	0.00389594	0.0473509	0.0404841	Ci.v01.chr16G12480/Ci.v01.chr13G06710/Ci.v01.chr01G21820/Ci.v01.chr03G18530/Ci.v01.chr03G21360/Ci.v01.chr04G02260/Ci.v01.chr02G07130	7
GO:0009626	BP	plant-type hypersensitive response	6/221	103/15202	0.00391204	0.0473509	0.0404841	Ci.v01.chr08G07830/Ci.v01.chr12G07890/Ci.v01.chr02G09790/Ci.v01.chr16G13160/Ci.v01.chr07G09260/Ci.v01.chr11G04600	6
GO:0034050	BP	programmed cell death induced by symbiont	6/221	103/15202	0.00391204	0.0473509	0.0404841	Ci.v01.chr08G07830/Ci.v01.chr12G07890/Ci.v01.chr02G09790/Ci.v01.chr16G13160/Ci.v01.chr07G09260/Ci.v01.chr11G04600	6
GO:0010193	BP	response to ozone	4/221	45/15202	0.00406183	0.0483972	0.0413787	Ci.v01.ContigUN37000/Ci.v01.ContigUN33190/Ci.v01.chr15G05360/Ci.v01.chr10G01680	4
GO:0051702	BP	biological process involved in interaction with symbiont	6/221	104/15202	0.00410234	0.0483972	0.0413787	Ci.v01.chr08G07830/Ci.v01.chr12G07890/Ci.v01.chr02G09790/Ci.v01.chr16G13160/Ci.v01.chr07G09260/Ci.v01.chr11G04600	6
GO:0036294	BP	cellular response to decreased oxygen levels	3/221	23/15202	0.00433044	0.0491877	0.0420545	Ci.v01.chr05G19510/Ci.v01.chr06G20890/Ci.v01.chr11G04600	3
GO:0071453	BP	cellular response to oxygen levels	3/221	23/15202	0.00433044	0.0491877	0.0420545	Ci.v01.chr05G19510/Ci.v01.chr06G20890/Ci.v01.chr11G04600	3
GO:0071456	BP	cellular response to hypoxia	3/221	23/15202	0.00433044	0.0491877	0.0420545	Ci.v01.chr05G19510/Ci.v01.chr06G20890/Ci.v01.chr11G04600	3
GO:0046283	BP	anthocyanin-containing compound metabolic process	4/221	46/15202	0.0043988	0.0491877	0.0420545	Ci.v01.chr06G06950/Ci.v01.chr07G13140/Ci.v01.chr01G17250/Ci.v01.chr06G07110	4
GO:0016125	BP	sterol metabolic process	5/221	74/15202	0.00443323	0.0491877	0.0420545	Ci.v01.chr08G00460/Ci.v01.chr11G10940/Ci.v01.chr12G10710/Ci.v01.chr02G13850/Ci.v01.chr12G10700	5	Ci.v01.chr08G00460/Ci.v01.chr16G09240/Ci.v01.chr09G13950/Ci.v01.chr13G05970/Ci.v01.chr16G09250/Ci.v01.chr06G18330/Ci.v01.chr07G13140/Ci.v01.chr06G20710/Ci.v01.chr13G06710/Ci.v01.chr16G09000/Ci.v01.chr11G10940/Ci.v01.chr07G13220/Ci.v01.chr07G01210/Ci.v01.chr13G08000/Ci.v01.chr12G01230/Ci.v01.chr07G16680/Ci.v01.chr02G13850/Ci.v01.chr08G04610	18
GO:0005506	MF	iron ion binding	15/239	188/15339	2.55e-07	4.09e-05	3.55e-05	Ci.v01.chr16G09240/Ci.v01.chr09G13950/Ci.v01.chr13G05970/Ci.v01.chr16G09250/Ci.v01.chr06G18330/Ci.v01.chr03G20060/Ci.v01.chr16G09000/Ci.v01.chr11G10940/Ci.v01.chr07G13220/Ci.v01.ContigUN39160/Ci.v01.chr07G01210/Ci.v01.chr13G08000/Ci.v01.chr12G01230/Ci.v01.chr02G13850/Ci.v01.chr08G04610	15
GO:0016705	MF	oxidoreductase activity	acting on paired donors	with incorporation or reduction of molecular oxygen	18/239	273/15339	2.85e-07	4.09e-05	3.55e-05
GO:0016841	MF	ammonia-lyase activity	5/239	12/15339	6.38e-07	6.1e-05	5.31e-05	Ci.v01.ContigUN05130/Ci.v01.chr05G00150/Ci.v01.chr05G04830/Ci.v01.chr09G04860/Ci.v01.chr09G04850	5
GO:0016840	MF	carbon-nitrogen lyase activity	6/239	26/15339	2.38e-06	0.000170966	0.000148611	Ci.v01.ContigUN05130/Ci.v01.chr05G00150/Ci.v01.chr05G04830/Ci.v01.chr09G04860/Ci.v01.ContigUN07080/Ci.v01.chr09G04850	6	0.000579126	0.000503403	Ci.v01.chr08G00460/Ci.v01.chr16G09240/Ci.v01.chr13G05970/Ci.v01.chr16G09250/Ci.v01.chr11G10940/Ci.v01.chr07G13220/Ci.v01.chr07G01210/Ci.v01.chr13G08000/Ci.v01.chr12G01230/Ci.v01.chr02G13850/Ci.v01.chr08G04610	11
GO:0046906	MF	tetrapyrrole binding	15/239	234/15339	4.05e-06	0.000232539	0.000202134	Ci.v01.chr16G09240/Ci.v01.chr09G13950/Ci.v01.chr13G05970/Ci.v01.chr16G09250/Ci.v01.chr13G04160/Ci.v01.ContigUN09750/Ci.v01.chr16G09000/Ci.v01.chr11G10940/Ci.v01.chr07G13220/Ci.v01.chr07G01210/Ci.v01.chr13G08000/Ci.v01.chr13G12540/Ci.v01.chr12G01230/Ci.v01.chr02G13850/Ci.v01.chr08G04610	15
GO:0016709	MF	oxidoreductase activity	acting on paired donors	with incorporation or reduction of molecular oxygen	NAD(P)H as one donor	and incorporation of one atom of oxygen	11/239	140/15339	1.21e-05
GO:0004497	MF	monooxygenase activity	13/239	213/15339	3.01e-05	0.00115484	0.00100384	Ci.v01.chr08G00460/Ci.v01.chr16G09240/Ci.v01.chr09G13950/Ci.v01.chr13G05970/Ci.v01.chr16G09250/Ci.v01.chr16G09000/Ci.v01.chr11G10940/Ci.v01.chr07G13220/Ci.v01.chr07G01210/Ci.v01.chr13G08000/Ci.v01.chr12G01230/Ci.v01.chr02G13850/Ci.v01.chr08G04610	13
GO:0051082	MF	unfolded protein binding	9/239	103/15339	3.27e-05	0.00115484	0.00100384	Ci.v01.chr13G09070/Ci.v01.chr12G02230/Ci.v01.chr03G20770/Ci.v01.chr16G12150/Ci.v01.chr16G11210/Ci.v01.chr01G01730/Ci.v01.chr01G00690/Ci.v01.chr16G11230/Ci.v01.chr16G11200	9
GO:0031418	MF	L-ascorbic acid binding	4/239	13/15339	3.68e-05	0.00115484	0.00100384	Ci.v01.chr06G18330/Ci.v01.chr07G13140/Ci.v01.chr06G20710/Ci.v01.chr09G04100	4
GO:0020037	MF	heme binding	13/239	219/15339	4.02e-05	0.00115484	0.00100384	Ci.v01.chr16G09240/Ci.v01.chr09G13950/Ci.v01.chr13G05970/Ci.v01.chr16G09250/Ci.v01.chr16G09000/Ci.v01.chr11G10940/Ci.v01.chr07G13220/Ci.v01.chr07G01210/Ci.v01.chr13G08000/Ci.v01.chr13G12540/Ci.v01.chr12G01230/Ci.v01.chr02G13850/Ci.v01.chr08G04610	13
GO:0019825	MF	oxygen binding	10/239	157/15339	0.000177006	0.00461825	0.00401439	Ci.v01.chr09G13950/Ci.v01.chr16G09000/Ci.v01.chr11G10940/Ci.v01.chr07G13220/Ci.v01.chr07G01210/Ci.v01.chr13G08000/Ci.v01.chr12G01230/Ci.v01.chr02G13850/Ci.v01.chr08G04610/Ci.v01.chr08G09950	10
GO:0048029	MF	monosaccharide binding	4/239	25/15339	0.000562008	0.0134413	0.0116838	Ci.v01.chr06G18330/Ci.v01.chr07G13140/Ci.v01.chr06G20710/Ci.v01.chr09G04100	4
GO:0051213	MF	dioxygenase activity	8/239	128/15339	0.000887416	0.0195114	0.0169602	Ci.v01.chr06G18330/Ci.v01.chr07G13140/Ci.v01.chr06G20710/Ci.v01.ContigUN37000/Ci.v01.ContigUN36390/Ci.v01.chr16G02070/Ci.v01.chr07G16680/Ci.v01.chr09G04100	8
GO:0016165	MF	linoleate 13S-lipoxygenase activity	3/239	13/15339	0.000951776	0.0195114	0.0169602	Ci.v01.ContigUN37000/Ci.v01.ContigUN36390/Ci.v01.chr16G02070	3
GO:0016829	MF	lyase activity	15/239	398/15339	0.00148279	0.0283707	0.0246611	Ci.v01.ContigUN05130/Ci.v01.chr15G02900/Ci.v01.chr16G00330/Ci.v01.chr03G13980/Ci.v01.chr16G05250/Ci.v01.chr05G00150/Ci.v01.chr13G10200/Ci.v01.chr05G04830/Ci.v01.chr10G00870/Ci.v01.chr07G11970/Ci.v01.chr09G04860/Ci.v01.chr01G15290/Ci.v01.ContigUN07080/Ci.v01.chr09G04850/Ci.v01.chr06G19600	15
GO:0016207	MF	4-coumarate-CoA ligase activity	3/239	16/15339	0.00180034	0.0322937	0.0280711	Ci.v01.chr03G17190/Ci.v01.chr14G07240/Ci.v01.chr14G09960	3
GO:0042626	MF	ATPase-coupled transmembrane transporter activity	12/239	300/15339	0.00267796	0.0452103	0.0392989	Ci.v01.chr07G03750/Ci.v01.chr06G03610/Ci.v01.chr14G09550/Ci.v01.chr01G28320/Ci.v01.chr08G09090/Ci.v01.chr04G11160/Ci.v01.chr16G10560/Ci.v01.ContigUN33190/Ci.v01.chr04G00210/Ci.v01.chr10G13230/Ci.v01.chr14G09540/Ci.v01.chr16G04170	12

## Sheet:  KEGG pathway analysis
Table S10. GO enrichment analysis and KEGG pathway analysisof the differentially expressed genes in the formation of male flower primordial compared with the initial differentiation of flower buds (MD2 vs MD1).
KEGG pathway analysis of the differentially expressed genes in the formation of male flower primordial compared with the initial differentiation of flower buds (MD2 vs MD1).
	Cluster	ID	Description	GeneRatio	BgRatio	pvalue	p.adjust	qvalue	geneID	Count
1	V1	ko05171	Coronavirus disease - COVID-19 (77)	150/1361	213/6173	2.59093e-53	8.62778e-51	8.53642e-51	Ci.v01.chr13G03980/Ci.v01.chr05G03700/Ci.v01.chr16G04020/Ci.v01.chr04G10560/Ci.v01.chr13G06450/Ci.v01.chr05G09130/Ci.v01.chr13G01790/Ci.v01.chr08G15970/Ci.v01.chr12G05390/Ci.v01.chr01G05690/Ci.v01.chr14G09510/Ci.v01.chr16G01900/Ci.v01.chr16G09360/Ci.v01.chr13G09780/Ci.v01.chr01G13340/Ci.v01.chr01G17610/Ci.v01.chr04G09000/Ci.v01.chr10G13030/Ci.v01.ContigUN05500/Ci.v01.chr14G01190/Ci.v01.chr07G0393…	150
2	V1	ko03010	Ribosome (122)	181/1361	302/6173	1.82117e-48	3.03225e-46	3.00014e-46	Ci.v01.chr13G03980/Ci.v01.chr05G03700/Ci.v01.chr16G04020/Ci.v01.chr04G10560/Ci.v01.chr13G06450/Ci.v01.chr05G09130/Ci.v01.chr13G01790/Ci.v01.chr08G15970/Ci.v01.chr03G15300/Ci.v01.chr12G05390/Ci.v01.chr01G05690/Ci.v01.chr16G08980/Ci.v01.chr14G09510/Ci.v01.chr16G01900/Ci.v01.chr16G09360/Ci.v01.chr13G09780/Ci.v01.chr01G13340/Ci.v01.chr01G17610/Ci.v01.chr04G09000/Ci.v01.chr10G13030/Ci.v01.ContigUN0550…	181
3	V1	ko00195	Photosynthesis (32)	24/1361	50/6173	4.22168e-05	0.00468606	0.00463644	Ci.v01.chr13G09660/Ci.v01.chr04G25390/Ci.v01.chr07G06130/Ci.v01.chr01G13460/Ci.v01.chr08G10320/Ci.v01.chr10G04720/Ci.v01.chr06G08330/Ci.v01.chr07G06500/Ci.v01.chr06G14020/Ci.v01.chr10G06320/Ci.v01.chr12G07840/Ci.v01.chr01G07440/Ci.v01.chr05G12750/Ci.v01.chr07G18990/Ci.v01.chr09G06260/Ci.v01.chr04G15120/Ci.v01.chr10G07350/Ci.v01.chr01G26200/Ci.v01.chr14G08230/Ci.v01.ContigUN07200/Ci.v01.chr09G0147…	24
4	V1	ko00196	Photosynthesis - antenna proteins (12)	14/1361	23/6173	6.43545e-05	0.00535751	0.00530078	Ci.v01.ContigUN05010/Ci.v01.chr13G04160/Ci.v01.chr07G04260/Ci.v01.chr15G01850/Ci.v01.chr04G01340/Ci.v01.chr05G01690/Ci.v01.chr03G09640/Ci.v01.chr12G07220/Ci.v01.chr05G08630/Ci.v01.chr16G07420/Ci.v01.chr03G03810/Ci.v01.chr10G06530/Ci.v01.chr01G03980/Ci.v01.chr04G25850	14
5	V1	ko04141	Protein processing in endoplasmic reticulum (77)	69/1361	214/6173	0.000292724	0.0194954	0.0192889	Ci.v01.chr05G04580/Ci.v01.chr04G25840/Ci.v01.chr06G11070/Ci.v01.chr07G10770/Ci.v01.chr03G02860/Ci.v01.chr06G15730/Ci.v01.chr05G15020/Ci.v01.chr04G14440/Ci.v01.chr08G10540/Ci.v01.chr08G02660/Ci.v01.chr05G13460/Ci.v01.chr12G05350/Ci.v01.chr07G18690/Ci.v01.chr11G06930/Ci.v01.chr15G02780/Ci.v01.chr12G09620/Ci.v01.chr03G20770/Ci.v01.chr09G07420/Ci.v01.ContigUN03740/Ci.v01.chr06G11030/Ci.v01.chr04G0560…	69
6	V1	ko00400	Phenylalanine	26/1361	64/6173	0.000599796	0.0332887	0.0329362	Ci.v01.chr02G01010/Ci.v01.chr04G12580/Ci.v01.chr05G11910/Ci.v01.chr04G26120/Ci.v01.chr13G10200/Ci.v01.chr16G13220/Ci.v01.chr15G01400/Ci.v01.chr07G02250/Ci.v01.chr04G12970/Ci.v01.chr09G08020/Ci.v01.chr06G00890/Ci.v01.chr09G05860/Ci.v01.chr06G02640/Ci.v01.chr06G05170/Ci.v01.chr08G16200/Ci.v01.chr08G04830/Ci.v01.chr09G05850/Ci.v01.chr06G20490/Ci.v01.chr10G08520/Ci.v01.chr11G06350/Ci.v01.chr09G05830/…	26
7	V1	ko03008	Ribosome biogenesis in eukaryotes (55)	29/1361	76/6173	0.00100205	0.047669	0.0471642	Ci.v01.chr05G03340/Ci.v01.chr05G19980/Ci.v01.chr07G07170/Ci.v01.chr08G13440/Ci.v01.chr04G22680/Ci.v01.chr12G15620/Ci.v01.chr01G21320/Ci.v01.chr02G10110/Ci.v01.chr01G10060/Ci.v01.chr05G19880/Ci.v01.chr16G01670/Ci.v01.chr05G15860/Ci.v01.chr06G11610/Ci.v01.chr06G17340/Ci.v01.chr11G10880/Ci.v01.chr09G07710/Ci.v01.chr01G22820/Ci.v01.chr07G04380/Ci.v01.chr09G02560/Ci.v01.chr06G05680/Ci.v01.chr07G12560/…	29
