# Supplementary material for: Transcriptional Regulation of Female and Male Flower Bud Initiation and Development in Pecan (Carya illinoensis)
Source: Plants (Basel). 2023 Mar 20;12(6):1378. doi: 10.3390/plants12061378 (PMC10051282; doi:10.3390/plants12061378)
Supplement: Supplementary file 1 [file plants-12-01378-s001.zip › supplementaryMaterials/Supplementary_Tables/Supplementary_Table_S11.xlsx]

## Sheet: GO enrichment analysis
Table S11.GO enrichment analysis and KEGG pathway analysis of the differentially expressed genes in the stamen primordia compared with the initial differentiation of flower buds (MD3 vs MD1).
GO enrichment analysis of the differentially expressed genes in the stamen primordia compared with the initial differentiation of flower buds (MD3 vs MD1).
	ONTOLOGY	Description	GO enrichment of the stamen primordia compare with the formation of male flower primordial (MD3vsMD1)	BgRatio	pvalue	p.adjust	qvalue	geneID	Count
GO:0009698	BP	phenylpropanoid metabolic process	82/2337	220/15202	1.12e-15	2.42e-12	2.2e-12	Ci.v01.chr02G01230/Ci.v01.chr03G15950/Ci.v01.chr12G05900/Ci.v01.chr01G22530/Ci.v01.chr01G07790/Ci.v01.chr12G01680/Ci.v01.chr01G25070/Ci.v01.chr02G01180/Ci.v01.ContigUN03670/Ci.v01.chr07G13140/Ci.v01.chr14G03950/Ci.v01.chr05G03000/Ci.v01.chr05G03800/Ci.v01.chr10G04900/Ci.v01.chr02G16050/Ci.v01.chr07G00390/Ci.v01.chr01G02100/Ci.v01.chr04G05370/Ci.v01.chr02G14670/Ci.v01.chr12G15800/Ci.v01.chr10G1116…	82
GO:0022402	BP	cell cycle process	136/2337	471/15202	2.85e-14	3.09e-11	2.8e-11	Ci.v01.chr15G03780/Ci.v01.chr07G01800/Ci.v01.chr06G09350/Ci.v01.chr04G06600/Ci.v01.chr13G01750/Ci.v01.chr01G03630/Ci.v01.chr08G08170/Ci.v01.chr08G09910/Ci.v01.chr05G01140/Ci.v01.chr01G27300/Ci.v01.chr01G09740/Ci.v01.chr13G13080/Ci.v01.chr01G16620/Ci.v01.chr05G15560/Ci.v01.chr04G18510/Ci.v01.chr01G18590/Ci.v01.chr07G10930/Ci.v01.chr04G16630/Ci.v01.chr05G04300/Ci.v01.chr04G11780/Ci.v01.chr16G02570/…	136
GO:0009699	BP	phenylpropanoid biosynthetic process	64/2337	170/15202	9.11e-13	6.57e-10	5.96e-10	Ci.v01.chr03G15950/Ci.v01.chr12G05900/Ci.v01.chr01G22530/Ci.v01.chr01G07790/Ci.v01.chr12G01680/Ci.v01.ContigUN03670/Ci.v01.chr07G13140/Ci.v01.chr14G03950/Ci.v01.chr05G03000/Ci.v01.chr05G03800/Ci.v01.chr10G04900/Ci.v01.chr02G16050/Ci.v01.chr07G00390/Ci.v01.chr01G02100/Ci.v01.chr04G05370/Ci.v01.chr12G15800/Ci.v01.chr10G11160/Ci.v01.chr04G19840/Ci.v01.chr01G17250/Ci.v01.chr10G03920/Ci.v01.chr06G2101…	64
GO:0019748	BP	secondary metabolic process	100/2337	335/15202	9.5e-12	5.14e-09	4.67e-09	Ci.v01.chr02G01230/Ci.v01.chr03G15950/Ci.v01.chr12G05900/Ci.v01.chr01G22530/Ci.v01.chr01G07790/Ci.v01.chr12G01680/Ci.v01.chr01G25070/Ci.v01.chr01G12700/Ci.v01.chr02G01180/Ci.v01.ContigUN03670/Ci.v01.chr14G09360/Ci.v01.chr05G13530/Ci.v01.chr07G13140/Ci.v01.chr14G03950/Ci.v01.chr05G03000/Ci.v01.chr05G03800/Ci.v01.chr10G04900/Ci.v01.chr02G16050/Ci.v01.chr07G00390/Ci.v01.chr01G02100/Ci.v01.chr04G0537…	100
GO:0007018	BP	microtubule-based movement	39/2337	86/15202	3.71e-11	1.61e-08	1.46e-08	Ci.v01.chr05G18720/Ci.v01.chr06G14690/Ci.v01.chr10G14070/Ci.v01.chr01G11940/Ci.v01.chr06G14390/Ci.v01.ContigUN12630/Ci.v01.chr14G00560/Ci.v01.chr01G16620/Ci.v01.chr04G18510/Ci.v01.chr01G18590/Ci.v01.chr06G06390/Ci.v01.chr06G16710/Ci.v01.chr15G12050/Ci.v01.chr03G06440/Ci.v01.chr11G09120/Ci.v01.chr15G00740/Ci.v01.chr15G04590/Ci.v01.chr02G09860/Ci.v01.chr16G12930/Ci.v01.chr07G17910/Ci.v01.chr05G1274…	39
GO:0000278	BP	mitotic cell cycle	86/2337	280/15202	5.38e-11	1.75e-08	1.58e-08	Ci.v01.chr15G03780/Ci.v01.chr06G09350/Ci.v01.chr04G06600/Ci.v01.chr06G15160/Ci.v01.chr13G01750/Ci.v01.chr10G01420/Ci.v01.chr08G08170/Ci.v01.chr08G09910/Ci.v01.chr05G01140/Ci.v01.chr01G27300/Ci.v01.chr01G16620/Ci.v01.chr05G15560/Ci.v01.chr01G18590/Ci.v01.chr07G10930/Ci.v01.chr04G11780/Ci.v01.chr16G02570/Ci.v01.chr06G06390/Ci.v01.chr02G03150/Ci.v01.chr01G14560/Ci.v01.chr16G01710/Ci.v01.chr06G09390/…	86
GO:0006261	BP	DNA-dependent DNA replication	49/2337	124/15202	5.65e-11	1.75e-08	1.58e-08	Ci.v01.chr12G09140/Ci.v01.chr12G10920/Ci.v01.chr01G03630/Ci.v01.chr02G14510/Ci.v01.chr12G11930/Ci.v01.chr05G01140/Ci.v01.chr01G27300/Ci.v01.chr12G11500/Ci.v01.chr07G11260/Ci.v01.chr13G13080/Ci.v01.chr05G07630/Ci.v01.chr07G04930/Ci.v01.chr05G04300/Ci.v01.chr06G02510/Ci.v01.chr16G01710/Ci.v01.chr10G06690/Ci.v01.chr10G05600/Ci.v01.chr05G05400/Ci.v01.chr13G13090/Ci.v01.chr15G10560/Ci.v01.chr09G09950/…	49
GO:0044550	BP	secondary metabolite biosynthetic process	68/2337	203/15202	8.71e-11	2.36e-08	2.14e-08	Ci.v01.chr03G15950/Ci.v01.chr12G05900/Ci.v01.chr01G22530/Ci.v01.chr01G07790/Ci.v01.chr12G01680/Ci.v01.ContigUN03670/Ci.v01.chr07G13140/Ci.v01.chr14G03950/Ci.v01.chr05G03000/Ci.v01.chr05G03800/Ci.v01.chr10G04900/Ci.v01.chr02G16050/Ci.v01.chr07G00390/Ci.v01.chr01G02100/Ci.v01.chr04G05370/Ci.v01.chr12G15800/Ci.v01.chr10G11160/Ci.v01.chr04G19840/Ci.v01.chr01G17250/Ci.v01.chr10G03920/Ci.v01.chr06G2101…	68
GO:0010564	BP	regulation of cell cycle process	50/2337	132/15202	2.15e-10	5.19e-08	4.7e-08	Ci.v01.chr15G03780/Ci.v01.chr07G01800/Ci.v01.chr06G09350/Ci.v01.chr13G01750/Ci.v01.chr08G09910/Ci.v01.chr05G01140/Ci.v01.chr13G13080/Ci.v01.chr05G15560/Ci.v01.chr02G03150/Ci.v01.chr06G02510/Ci.v01.chr16G01710/Ci.v01.chr06G09390/Ci.v01.chr04G16590/Ci.v01.chr03G04140/Ci.v01.chr06G03070/Ci.v01.ContigUN05750/Ci.v01.chr04G05070/Ci.v01.chr13G13090/Ci.v01.chr01G24390/Ci.v01.chr07G05280/Ci.v01.chr01G0996…	50
GO:0007017	BP	microtubule-based process	72/2337	228/15202	5.06e-10	1.1e-07	9.94e-08	Ci.v01.chr15G03780/Ci.v01.chr05G18720/Ci.v01.chr06G07610/Ci.v01.chr06G14690/Ci.v01.chr10G14070/Ci.v01.chr10G01420/Ci.v01.chr01G11940/Ci.v01.chr06G14390/Ci.v01.ContigUN12630/Ci.v01.chr14G00560/Ci.v01.chr01G16620/Ci.v01.chr04G18510/Ci.v01.chr01G18590/Ci.v01.chr04G16630/Ci.v01.chr06G06390/Ci.v01.chr06G16710/Ci.v01.chr15G12050/Ci.v01.chr03G06440/Ci.v01.chr11G09120/Ci.v01.chr06G03070/Ci.v01.chr14G0151…	72
GO:0006260	BP	DNA replication	57/2337	168/15202	1.67e-09	3.29e-07	2.98e-07	Ci.v01.chr12G09140/Ci.v01.chr12G10920/Ci.v01.chr01G03630/Ci.v01.chr02G14510/Ci.v01.chr12G11930/Ci.v01.chr05G01140/Ci.v01.chr01G27300/Ci.v01.chr12G11500/Ci.v01.chr07G11260/Ci.v01.chr13G13080/Ci.v01.chr05G07630/Ci.v01.chr07G04930/Ci.v01.chr05G04300/Ci.v01.chr06G02510/Ci.v01.chr04G12240/Ci.v01.chr16G01710/Ci.v01.chr16G05170/Ci.v01.chr10G06690/Ci.v01.chr10G05600/Ci.v01.chr09G13280/Ci.v01.chr13G00950/…	57
GO:0009808	BP	lignin metabolic process	46/2337	123/15202	1.83e-09	3.3e-07	2.99e-07	Ci.v01.chr02G01230/Ci.v01.chr03G15950/Ci.v01.chr12G05900/Ci.v01.chr01G22530/Ci.v01.chr01G07790/Ci.v01.chr12G01680/Ci.v01.chr02G01180/Ci.v01.ContigUN03670/Ci.v01.chr05G03000/Ci.v01.chr10G04900/Ci.v01.chr02G14670/Ci.v01.chr10G11160/Ci.v01.chr10G03920/Ci.v01.chr06G21010/Ci.v01.chr01G06670/Ci.v01.chr16G10860/Ci.v01.chr01G05520/Ci.v01.chr08G10380/Ci.v01.chr05G15470/Ci.v01.chr16G09240/Ci.v01.chr01G0327…	46
GO:1903047	BP	mitotic cell cycle process	67/2337	222/15202	1.55e-08	2.55e-06	2.31e-06	Ci.v01.chr15G03780/Ci.v01.chr06G09350/Ci.v01.chr04G06600/Ci.v01.chr13G01750/Ci.v01.chr08G08170/Ci.v01.chr08G09910/Ci.v01.chr05G01140/Ci.v01.chr01G27300/Ci.v01.chr01G16620/Ci.v01.chr05G15560/Ci.v01.chr01G18590/Ci.v01.chr07G10930/Ci.v01.chr04G11780/Ci.v01.chr16G02570/Ci.v01.chr06G06390/Ci.v01.chr02G03150/Ci.v01.chr01G14560/Ci.v01.chr16G01710/Ci.v01.chr06G09390/Ci.v01.chr04G16590/Ci.v01.chr16G05170/…	67
GO:0051301	BP	cell division	112/2337	439/15202	1.65e-08	2.55e-06	2.31e-06	Ci.v01.chr01G03630/Ci.v01.chr08G08170/Ci.v01.chr09G11400/Ci.v01.chr08G09910/Ci.v01.chr01G02030/Ci.v01.chr05G01140/Ci.v01.chr01G09740/Ci.v01.chr01G16620/Ci.v01.chr05G15560/Ci.v01.chr04G18510/Ci.v01.chr01G18590/Ci.v01.chr07G10930/Ci.v01.chr04G11780/Ci.v01.chr16G02570/Ci.v01.chr02G03150/Ci.v01.chr01G14560/Ci.v01.chr06G02510/Ci.v01.chr01G06570/Ci.v01.chr11G11160/Ci.v01.chr03G04140/Ci.v01.chr06G16720/…	112
GO:0006928	BP	movement of cell or subcellular component	41/2337	114/15202	4.98e-08	7.2e-06	6.53e-06	Ci.v01.chr05G18720/Ci.v01.chr06G14690/Ci.v01.chr10G14070/Ci.v01.chr01G11940/Ci.v01.chr06G14390/Ci.v01.ContigUN12630/Ci.v01.chr14G00560/Ci.v01.chr01G16620/Ci.v01.chr04G18510/Ci.v01.chr01G18590/Ci.v01.chr06G06390/Ci.v01.chr06G16710/Ci.v01.chr15G12050/Ci.v01.chr03G06440/Ci.v01.chr11G09120/Ci.v01.chr15G00740/Ci.v01.chr15G04590/Ci.v01.chr02G09860/Ci.v01.chr16G12930/Ci.v01.chr07G17910/Ci.v01.chr05G1274…	41
GO:0000910	BP	cytokinesis	53/2337	170/15202	1.52e-07	1.95e-05	1.77e-05	Ci.v01.chr08G08170/Ci.v01.chr05G01140/Ci.v01.chr01G09740/Ci.v01.chr01G16620/Ci.v01.chr04G18510/Ci.v01.chr01G18590/Ci.v01.chr07G10930/Ci.v01.chr16G02570/Ci.v01.chr01G14560/Ci.v01.chr11G11160/Ci.v01.chr03G04140/Ci.v01.chr06G16720/Ci.v01.chr11G09120/Ci.v01.chr06G03070/Ci.v01.chr03G10720/Ci.v01.ContigUN05750/Ci.v01.chr14G02140/Ci.v01.chr02G09860/Ci.v01.chr05G13530/Ci.v01.chr09G03770/Ci.v01.chr08G0148…	53
GO:0051726	BP	regulation of cell cycle	55/2337	179/15202	1.53e-07	1.95e-05	1.77e-05	Ci.v01.chr15G03780/Ci.v01.chr07G01800/Ci.v01.chr06G09350/Ci.v01.chr13G01750/Ci.v01.chr08G09910/Ci.v01.chr05G01140/Ci.v01.chr13G13080/Ci.v01.chr05G15560/Ci.v01.chr02G03150/Ci.v01.chr06G02510/Ci.v01.chr16G01710/Ci.v01.chr06G09390/Ci.v01.chr04G16590/Ci.v01.chr03G04140/Ci.v01.chr06G03070/Ci.v01.ContigUN05750/Ci.v01.chr09G13280/Ci.v01.chr04G05070/Ci.v01.chr13G13090/Ci.v01.chr01G24390/Ci.v01.chr07G0528…	55
GO:0006259	BP	DNA metabolic process	105/2337	424/15202	2.3e-07	2.76e-05	2.51e-05	Ci.v01.chr09G01590/Ci.v01.chr07G01800/Ci.v01.chr13G01750/Ci.v01.chr15G05380/Ci.v01.chr12G09140/Ci.v01.chr12G10920/Ci.v01.chr01G03630/Ci.v01.chr02G14510/Ci.v01.chr12G11930/Ci.v01.chr05G01140/Ci.v01.ContigUN07970/Ci.v01.chr01G27300/Ci.v01.chr12G11500/Ci.v01.chr07G11260/Ci.v01.chr05G07630/Ci.v01.chr07G04930/Ci.v01.chr05G04300/Ci.v01.chr16G02570/Ci.v01.chr01G07190/Ci.v01.chr01G18500/Ci.v01.chr06G0251…	105
GO:0006310	BP	DNA recombination	42/2337	127/15202	4.98e-07	5.68e-05	5.15e-05	Ci.v01.chr07G01800/Ci.v01.chr13G01750/Ci.v01.chr15G05380/Ci.v01.chr05G01140/Ci.v01.chr07G04930/Ci.v01.chr05G04300/Ci.v01.chr01G07190/Ci.v01.chr01G18500/Ci.v01.chr06G02510/Ci.v01.chr11G02590/Ci.v01.chr09G09930/Ci.v01.chr04G05070/Ci.v01.chr04G12080/Ci.v01.chr04G03930/Ci.v01.chr08G07790/Ci.v01.chr03G02680/Ci.v01.chr09G09950/Ci.v01.chr01G01980/Ci.v01.chr01G09960/Ci.v01.chr08G01650/Ci.v01.chr03G04710/…	42
GO:0009809	BP	lignin biosynthetic process	32/2337	88/15202	1.08e-06	0.00011672	0.000105846	Ci.v01.chr03G15950/Ci.v01.chr12G05900/Ci.v01.chr01G22530/Ci.v01.chr01G07790/Ci.v01.chr12G01680/Ci.v01.ContigUN03670/Ci.v01.chr05G03000/Ci.v01.chr10G04900/Ci.v01.chr10G11160/Ci.v01.chr10G03920/Ci.v01.chr06G21010/Ci.v01.chr01G06670/Ci.v01.chr16G10860/Ci.v01.chr01G05520/Ci.v01.chr08G10380/Ci.v01.chr05G15470/Ci.v01.chr10G04880/Ci.v01.chr08G17240/Ci.v01.chr09G03980/Ci.v01.chr07G09830/Ci.v01.chr05G1546…	32
GO:0000280	BP	nuclear division	51/2337	175/15202	2.48e-06	0.000243558	0.000220867	Ci.v01.chr07G01800/Ci.v01.chr04G06600/Ci.v01.chr13G01750/Ci.v01.chr08G09910/Ci.v01.chr05G01140/Ci.v01.chr01G09740/Ci.v01.chr05G15560/Ci.v01.chr04G18510/Ci.v01.chr01G18590/Ci.v01.chr05G04300/Ci.v01.chr02G03150/Ci.v01.chr01G18500/Ci.v01.chr06G09390/Ci.v01.chr04G16590/Ci.v01.chr16G05170/Ci.v01.chr03G04140/Ci.v01.chr11G02590/Ci.v01.chr04G14750/Ci.v01.chr09G03770/Ci.v01.chr04G05070/Ci.v01.chr05G12740/…	51
GO:0009611	BP	response to wounding	80/2337	316/15202	2.51e-06	0.000243558	0.000220867	Ci.v01.chr12G07890/Ci.v01.chr01G25070/Ci.v01.chr09G02720/Ci.v01.chr16G02040/Ci.v01.chr03G08240/Ci.v01.chr09G15480/Ci.v01.chr07G13140/Ci.v01.chr11G05170/Ci.v01.chr14G03950/Ci.v01.chr04G14000/Ci.v01.chr02G16050/Ci.v01.chr04G22700/Ci.v01.chr01G02630/Ci.v01.chr05G08060/Ci.v01.chr08G07820/Ci.v01.chr16G02060/Ci.v01.chr03G08500/Ci.v01.chr03G03540/Ci.v01.chr10G10610/Ci.v01.chr04G02060/Ci.v01.chr01G17250/…	80
GO:0009411	BP	response to UV	39/2337	121/15202	2.59e-06	0.000243558	0.000220867	Ci.v01.ContigUN07970/Ci.v01.chr01G25070/Ci.v01.ContigUN06700/Ci.v01.chr07G13480/Ci.v01.chr14G03950/Ci.v01.chr09G10020/Ci.v01.chr08G10320/Ci.v01.chr16G02610/Ci.v01.chr08G01650/Ci.v01.chr04G19840/Ci.v01.chr01G17250/Ci.v01.chr06G21010/Ci.v01.ContigUN03470/Ci.v01.chr04G02740/Ci.v01.chr04G21710/Ci.v01.chr01G22570/Ci.v01.chr06G20710/Ci.v01.chr03G02090/Ci.v01.chr10G12540/Ci.v01.chr08G17240/Ci.v01.chr14G…	39
GO:1903046	BP	meiotic cell cycle process	45/2337	148/15202	2.74e-06	0.00024753	0.000224469	Ci.v01.chr07G01800/Ci.v01.chr13G01750/Ci.v01.chr05G01140/Ci.v01.chr01G09740/Ci.v01.chr04G18510/Ci.v01.chr01G18590/Ci.v01.chr05G04300/Ci.v01.chr01G18500/Ci.v01.chr06G09390/Ci.v01.chr04G16590/Ci.v01.chr03G04140/Ci.v01.chr11G02590/Ci.v01.chr09G03770/Ci.v01.chr04G05070/Ci.v01.chr05G12740/Ci.v01.chr04G03930/Ci.v01.chr01G15210/Ci.v01.chr09G09950/Ci.v01.chr01G09960/Ci.v01.chr11G01200/Ci.v01.chr14G05820/…	45
GO:0051321	BP	meiotic cell cycle	49/2337	169/15202	4.54e-06	0.000392976	0.000356366	Ci.v01.chr07G01800/Ci.v01.chr13G01750/Ci.v01.chr09G11400/Ci.v01.chr05G01140/Ci.v01.chr01G09740/Ci.v01.chr07G04930/Ci.v01.chr04G18510/Ci.v01.chr01G18590/Ci.v01.chr05G04300/Ci.v01.chr01G18500/Ci.v01.chr06G09390/Ci.v01.chr04G16590/Ci.v01.chr03G04140/Ci.v01.chr11G02590/Ci.v01.chr09G03770/Ci.v01.chr04G05070/Ci.v01.chr05G12740/Ci.v01.chr04G03930/Ci.v01.chr01G15210/Ci.v01.chr09G09950/Ci.v01.chr01G09960/…	49
GO:0006270	BP	DNA replication initiation	15/2337	29/15202	5.47e-06	0.000455744	0.000413286	Ci.v01.chr12G09140/Ci.v01.chr12G10920/Ci.v01.chr02G14510/Ci.v01.chr12G11930/Ci.v01.chr01G27300/Ci.v01.chr05G07630/Ci.v01.chr05G04300/Ci.v01.chr16G01710/Ci.v01.chr10G06690/Ci.v01.chr03G16660/Ci.v01.chr13G06870/Ci.v01.chr03G03480/Ci.v01.chr14G07340/Ci.v01.chr01G24200/Ci.v01.chr02G15100	15
GO:0000281	BP	mitotic cytokinesis	28/2337	78/15202	6.65e-06	0.000533389	0.000483697	Ci.v01.chr08G08170/Ci.v01.chr01G16620/Ci.v01.chr01G18590/Ci.v01.chr07G10930/Ci.v01.chr16G02570/Ci.v01.chr01G14560/Ci.v01.chr11G11160/Ci.v01.chr06G16720/Ci.v01.chr14G02140/Ci.v01.chr05G13530/Ci.v01.chr15G08540/Ci.v01.chr04G25070/Ci.v01.chr11G01560/Ci.v01.chr14G05820/Ci.v01.chr02G13380/Ci.v01.chr09G07090/Ci.v01.chr09G07080/Ci.v01.chr07G10960/Ci.v01.chr01G11380/Ci.v01.chr04G18570/Ci.v01.chr03G19220/…	28
GO:0070542	BP	response to fatty acid	64/2337	244/15202	7.29e-06	0.000563889	0.000511356	Ci.v01.ContigUN33190/Ci.v01.chr16G02040/Ci.v01.ContigUN06790/Ci.v01.chr03G08240/Ci.v01.chr07G13140/Ci.v01.chr11G05170/Ci.v01.chr14G03950/Ci.v01.chr14G07880/Ci.v01.chr04G05440/Ci.v01.chr09G03880/Ci.v01.chr04G22700/Ci.v01.chr09G14980/Ci.v01.chr01G02630/Ci.v01.chr05G11010/Ci.v01.ContigUN33180/Ci.v01.chr16G02060/Ci.v01.chr02G06430/Ci.v01.chr10G10610/Ci.v01.chr04G19840/Ci.v01.chr02G14620/Ci.v01.chr01G…	64
GO:0009753	BP	response to jasmonic acid	63/2337	240/15202	8.34e-06	0.000622615	0.000564611	Ci.v01.ContigUN33190/Ci.v01.chr16G02040/Ci.v01.ContigUN06790/Ci.v01.chr03G08240/Ci.v01.chr07G13140/Ci.v01.chr11G05170/Ci.v01.chr14G03950/Ci.v01.chr14G07880/Ci.v01.chr04G05440/Ci.v01.chr09G03880/Ci.v01.chr04G22700/Ci.v01.chr09G14980/Ci.v01.chr01G02630/Ci.v01.chr05G11010/Ci.v01.ContigUN33180/Ci.v01.chr16G02060/Ci.v01.chr02G06430/Ci.v01.chr10G10610/Ci.v01.chr04G19840/Ci.v01.chr02G14620/Ci.v01.chr01G…	63
GO:0051783	BP	regulation of nuclear division	20/2337	48/15202	1.07e-05	0.000772729	0.00070074	Ci.v01.chr07G01800/Ci.v01.chr08G09910/Ci.v01.chr05G01140/Ci.v01.chr05G15560/Ci.v01.chr02G03150/Ci.v01.chr06G09390/Ci.v01.chr04G16590/Ci.v01.chr04G05070/Ci.v01.chr01G24390/Ci.v01.chr07G05280/Ci.v01.chr01G09960/Ci.v01.chr03G01760/Ci.v01.chr13G00550/Ci.v01.chr08G12080/Ci.v01.chr01G07010/Ci.v01.chr02G10640/Ci.v01.chr11G02750/Ci.v01.chr10G12540/Ci.v01.chr11G04010/Ci.v01.chr07G01910	20
GO:0140013	BP	meiotic nuclear division	30/2337	90/15202	1.72e-05	0.0012026	0.00109057	Ci.v01.chr07G01800/Ci.v01.chr13G01750/Ci.v01.chr05G01140/Ci.v01.chr01G09740/Ci.v01.chr04G18510/Ci.v01.chr01G18590/Ci.v01.chr05G04300/Ci.v01.chr01G18500/Ci.v01.chr06G09390/Ci.v01.chr04G16590/Ci.v01.chr03G04140/Ci.v01.chr11G02590/Ci.v01.chr09G03770/Ci.v01.chr04G05070/Ci.v01.chr05G12740/Ci.v01.chr04G03930/Ci.v01.chr09G09950/Ci.v01.chr01G09960/Ci.v01.chr04G18430/Ci.v01.chr09G03890/Ci.v01.chr13G00550/…	30
GO:0010583	BP	response to cyclopentenone	16/2337	35/15202	2.01e-05	0.00136134	0.00123451	Ci.v01.chr03G14650/Ci.v01.chr06G09350/Ci.v01.chr10G01420/Ci.v01.chr08G08170/Ci.v01.chr02G03150/Ci.v01.chr11G09120/Ci.v01.chr05G15640/Ci.v01.chr02G09860/Ci.v01.chr07G12550/Ci.v01.chr05G02140/Ci.v01.chr04G16310/Ci.v01.chr04G16140/Ci.v01.chr11G02750/Ci.v01.chr05G17360/Ci.v01.chr11G04010/Ci.v01.chr10G12750	16
GO:0016125	BP	sterol metabolic process	26/2337	74/15202	2.18e-05	0.00140812	0.00127694	Ci.v01.chr08G00460/Ci.v01.chr12G10940/Ci.v01.chr03G01090/Ci.v01.chr11G05170/Ci.v01.chr14G07880/Ci.v01.chr06G09280/Ci.v01.chr08G00450/Ci.v01.chr06G05900/Ci.v01.chr15G04010/Ci.v01.ContigUN03470/Ci.v01.chr08G11820/Ci.v01.chr16G04010/Ci.v01.chr07G18530/Ci.v01.chr15G08430/Ci.v01.chr01G25590/Ci.v01.chr08G11170/Ci.v01.chr12G10700/Ci.v01.chr07G18670/Ci.v01.chr02G13850/Ci.v01.chr09G11950/Ci.v01.chr02G0535…	26
GO:0010948	BP	negative regulation of cell cycle process	20/2337	50/15202	2.21e-05	0.00140812	0.00127694	Ci.v01.chr07G01800/Ci.v01.chr13G01750/Ci.v01.chr05G01140/Ci.v01.chr16G01710/Ci.v01.chr06G09390/Ci.v01.chr04G16590/Ci.v01.chr04G05070/Ci.v01.chr01G09960/Ci.v01.chr03G17750/Ci.v01.chr03G01760/Ci.v01.chr02G14530/Ci.v01.chr13G00550/Ci.v01.chr06G07640/Ci.v01.chr13G06870/Ci.v01.chr04G06040/Ci.v01.chr04G21710/Ci.v01.chr02G10640/Ci.v01.chr11G04150/Ci.v01.chr07G01910/Ci.v01.ContigUN31640	20
GO:0048285	BP	organelle fission	56/2337	214/15202	2.85e-05	0.00176106	0.00159699	Ci.v01.chr07G01800/Ci.v01.chr04G06600/Ci.v01.chr13G01750/Ci.v01.chr08G09910/Ci.v01.chr05G01140/Ci.v01.chr01G09740/Ci.v01.chr05G15560/Ci.v01.chr04G18510/Ci.v01.chr01G18590/Ci.v01.chr05G04300/Ci.v01.chr02G03150/Ci.v01.chr01G18500/Ci.v01.chr06G09390/Ci.v01.chr04G16590/Ci.v01.chr16G05170/Ci.v01.chr03G04140/Ci.v01.chr11G02590/Ci.v01.chr04G14750/Ci.v01.chr14G07130/Ci.v01.chr09G03770/Ci.v01.chr04G05070/…	56
GO:0006974	BP	cellular response to DNA damage stimulus	70/2337	285/15202	3.05e-05	0.00181802	0.00164865	Ci.v01.chr15G05380/Ci.v01.chr01G03630/Ci.v01.chr05G01140/Ci.v01.ContigUN07970/Ci.v01.chr01G27300/Ci.v01.chr07G04930/Ci.v01.chr05G04300/Ci.v01.chr01G07190/Ci.v01.chr09G02720/Ci.v01.ContigUN06700/Ci.v01.chr11G02590/Ci.v01.chr07G13480/Ci.v01.chr11G09370/Ci.v01.chr05G08340/Ci.v01.chr09G13280/Ci.v01.chr13G00950/Ci.v01.chr04G05070/Ci.v01.chr06G11650/Ci.v01.chr04G12080/Ci.v01.chr04G24980/Ci.v01.chr06G19…	70
GO:1901988	BP	negative regulation of cell cycle phase transition	16/2337	36/15202	3.11e-05	0.00181802	0.00164865	Ci.v01.chr07G01800/Ci.v01.chr13G01750/Ci.v01.chr05G01140/Ci.v01.chr16G01710/Ci.v01.chr06G09390/Ci.v01.chr04G16590/Ci.v01.chr03G17750/Ci.v01.chr03G01760/Ci.v01.chr02G14530/Ci.v01.chr13G00550/Ci.v01.chr06G07640/Ci.v01.chr13G06870/Ci.v01.chr04G06040/Ci.v01.chr04G21710/Ci.v01.chr07G01910/Ci.v01.ContigUN31640	16
GO:0000075	BP	cell cycle checkpoint signaling	15/2337	33/15202	3.97e-05	0.00216456	0.00196291	Ci.v01.chr07G01800/Ci.v01.chr13G01750/Ci.v01.chr05G01140/Ci.v01.chr16G01710/Ci.v01.chr06G09390/Ci.v01.chr04G16590/Ci.v01.chr03G17750/Ci.v01.chr03G01760/Ci.v01.chr02G14530/Ci.v01.chr06G07640/Ci.v01.chr13G06870/Ci.v01.chr04G06040/Ci.v01.chr04G21710/Ci.v01.chr07G01910/Ci.v01.ContigUN31640	15
GO:0044770	BP	cell cycle phase transition	24/2337	68/15202	4.09e-05	0.00216456	0.00196291	Ci.v01.chr07G01800/Ci.v01.chr06G09350/Ci.v01.chr13G01750/Ci.v01.chr05G01140/Ci.v01.chr04G11780/Ci.v01.chr06G02510/Ci.v01.chr16G01710/Ci.v01.chr06G09390/Ci.v01.chr04G16590/Ci.v01.chr03G17750/Ci.v01.chr03G01760/Ci.v01.chr02G14530/Ci.v01.chr13G00550/Ci.v01.chr04G11920/Ci.v01.chr06G07640/Ci.v01.chr13G06870/Ci.v01.chr04G06040/Ci.v01.chr04G21710/Ci.v01.chr01G07010/Ci.v01.chr14G07340/Ci.v01.chr01G24200/…	24
GO:0007131	BP	reciprocal meiotic recombination	19/2337	48/15202	4.2e-05	0.00216456	0.00196291	Ci.v01.chr07G01800/Ci.v01.chr13G01750/Ci.v01.chr05G01140/Ci.v01.chr01G18500/Ci.v01.chr11G02590/Ci.v01.chr04G05070/Ci.v01.chr04G03930/Ci.v01.chr09G09950/Ci.v01.chr01G09960/Ci.v01.chr04G18430/Ci.v01.chr09G03890/Ci.v01.chr03G16840/Ci.v01.chr12G01120/Ci.v01.chr07G18130/Ci.v01.chr02G10640/Ci.v01.chr04G18280/Ci.v01.ContigUN09800/Ci.v01.chr05G04110/Ci.v01.chr07G19220	19
GO:0035825	BP	homologous recombination	19/2337	48/15202	4.2e-05	0.00216456	0.00196291	Ci.v01.chr07G01800/Ci.v01.chr13G01750/Ci.v01.chr05G01140/Ci.v01.chr01G18500/Ci.v01.chr11G02590/Ci.v01.chr04G05070/Ci.v01.chr04G03930/Ci.v01.chr09G09950/Ci.v01.chr01G09960/Ci.v01.chr04G18430/Ci.v01.chr09G03890/Ci.v01.chr03G16840/Ci.v01.chr12G01120/Ci.v01.chr07G18130/Ci.v01.chr02G10640/Ci.v01.chr04G18280/Ci.v01.ContigUN09800/Ci.v01.chr05G04110/Ci.v01.chr07G19220	19
GO:0140527	BP	reciprocal homologous recombination	19/2337	48/15202	4.2e-05	0.00216456	0.00196291	Ci.v01.chr07G01800/Ci.v01.chr13G01750/Ci.v01.chr05G01140/Ci.v01.chr01G18500/Ci.v01.chr11G02590/Ci.v01.chr04G05070/Ci.v01.chr04G03930/Ci.v01.chr09G09950/Ci.v01.chr01G09960/Ci.v01.chr04G18430/Ci.v01.chr09G03890/Ci.v01.chr03G16840/Ci.v01.chr12G01120/Ci.v01.chr07G18130/Ci.v01.chr02G10640/Ci.v01.chr04G18280/Ci.v01.ContigUN09800/Ci.v01.chr05G04110/Ci.v01.chr07G19220	19
GO:0061640	BP	cytoskeleton-dependent cytokinesis	32/2337	103/15202	4.52e-05	0.0022777	0.00206551	Ci.v01.chr08G08170/Ci.v01.chr01G09740/Ci.v01.chr01G16620/Ci.v01.chr04G18510/Ci.v01.chr01G18590/Ci.v01.chr07G10930/Ci.v01.chr16G02570/Ci.v01.chr01G14560/Ci.v01.chr11G11160/Ci.v01.chr06G16720/Ci.v01.chr14G02140/Ci.v01.chr05G13530/Ci.v01.chr09G03770/Ci.v01.chr15G08540/Ci.v01.chr04G25070/Ci.v01.chr11G01560/Ci.v01.chr14G05820/Ci.v01.chr02G13380/Ci.v01.chr09G07090/Ci.v01.chr09G07080/Ci.v01.chr12G02340/…	32
GO:0006281	BP	DNA repair	64/2337	259/15202	5.41e-05	0.00266116	0.00241324	Ci.v01.chr15G05380/Ci.v01.chr01G03630/Ci.v01.chr05G01140/Ci.v01.ContigUN07970/Ci.v01.chr01G27300/Ci.v01.chr07G04930/Ci.v01.chr05G04300/Ci.v01.chr01G07190/Ci.v01.ContigUN06700/Ci.v01.chr07G13480/Ci.v01.chr11G09370/Ci.v01.chr05G08340/Ci.v01.chr09G13280/Ci.v01.chr04G05070/Ci.v01.chr06G11650/Ci.v01.chr04G12080/Ci.v01.chr04G24980/Ci.v01.chr06G19350/Ci.v01.chr08G07790/Ci.v01.ContigUN10220/Ci.v01.chr03G…	64
GO:1901987	BP	regulation of cell cycle phase transition	21/2337	57/15202	5.94e-05	0.00285755	0.00259133	Ci.v01.chr07G01800/Ci.v01.chr06G09350/Ci.v01.chr13G01750/Ci.v01.chr05G01140/Ci.v01.chr06G02510/Ci.v01.chr16G01710/Ci.v01.chr06G09390/Ci.v01.chr04G16590/Ci.v01.chr03G17750/Ci.v01.chr03G01760/Ci.v01.chr02G14530/Ci.v01.chr13G00550/Ci.v01.chr06G07640/Ci.v01.chr13G06870/Ci.v01.chr04G06040/Ci.v01.chr04G21710/Ci.v01.chr01G07010/Ci.v01.chr14G07340/Ci.v01.chr01G24200/Ci.v01.chr07G01910/Ci.v01.ContigUN31640	21
GO:0046271	BP	phenylpropanoid catabolic process	17/2337	42/15202	7.57e-05	0.00348954	0.00316445	Ci.v01.chr02G01230/Ci.v01.chr02G01180/Ci.v01.ContigUN03670/Ci.v01.chr05G03000/Ci.v01.chr02G14670/Ci.v01.chr16G10860/Ci.v01.chr01G03270/Ci.v01.chr05G01880/Ci.v01.chr16G09820/Ci.v01.chr05G01860/Ci.v01.chr02G01170/Ci.v01.chr02G01270/Ci.v01.chr05G00150/Ci.v01.chr05G01870/Ci.v01.chr05G04830/Ci.v01.chr10G01330/Ci.v01.chr02G01200	17
GO:0046274	BP	lignin catabolic process	17/2337	42/15202	7.57e-05	0.00348954	0.00316445	Ci.v01.chr02G01230/Ci.v01.chr02G01180/Ci.v01.ContigUN03670/Ci.v01.chr05G03000/Ci.v01.chr02G14670/Ci.v01.chr16G10860/Ci.v01.chr01G03270/Ci.v01.chr05G01880/Ci.v01.chr16G09820/Ci.v01.chr05G01860/Ci.v01.chr02G01170/Ci.v01.chr02G01270/Ci.v01.chr05G00150/Ci.v01.chr05G01870/Ci.v01.chr05G04830/Ci.v01.chr10G01330/Ci.v01.chr02G01200	17
GO:0010224	BP	response to UV-B	26/2337	79/15202	7.82e-05	0.00352908	0.00320031	Ci.v01.ContigUN07970/Ci.v01.chr14G03950/Ci.v01.chr09G10020/Ci.v01.chr16G02610/Ci.v01.chr04G19840/Ci.v01.chr01G17250/Ci.v01.chr06G21010/Ci.v01.ContigUN03470/Ci.v01.chr01G22570/Ci.v01.chr06G20710/Ci.v01.chr03G02090/Ci.v01.chr10G12540/Ci.v01.chr08G17240/Ci.v01.chr05G01660/Ci.v01.chr06G21870/Ci.v01.chr08G08270/Ci.v01.chr13G06770/Ci.v01.chr05G00150/Ci.v01.chr16G04800/Ci.v01.chr01G16970/Ci.v01.chr02G16…	26
GO:0014070	BP	response to organic cyclic compound	90/2337	399/15202	8.03e-05	0.0035497	0.003219	Ci.v01.chr03G14650/Ci.v01.chr06G09350/Ci.v01.chr10G01420/Ci.v01.chr06G19410/Ci.v01.chr08G08170/Ci.v01.chr02G02210/Ci.v01.chr02G03150/Ci.v01.ContigUN33190/Ci.v01.chr09G02720/Ci.v01.chr11G09120/Ci.v01.ContigUN06790/Ci.v01.chr09G11650/Ci.v01.chr05G15640/Ci.v01.chr02G09860/Ci.v01.chr07G12550/Ci.v01.chr03G16930/Ci.v01.chr06G05050/Ci.v01.chr13G07150/Ci.v01.chr01G11680/Ci.v01.chr14G07880/Ci.v01.chr04G14…	90
GO:0008202	BP	steroid metabolic process	32/2337	106/15202	8.4e-05	0.00361771	0.00328068	Ci.v01.chr08G00460/Ci.v01.chr12G10940/Ci.v01.chr03G01090/Ci.v01.chr11G05170/Ci.v01.chr14G07880/Ci.v01.chr15G03190/Ci.v01.chr07G13920/Ci.v01.chr06G09280/Ci.v01.chr08G00450/Ci.v01.chr06G05900/Ci.v01.chr15G04010/Ci.v01.ContigUN03470/Ci.v01.chr08G11820/Ci.v01.chr16G04010/Ci.v01.chr07G18530/Ci.v01.chr15G08430/Ci.v01.chr01G25590/Ci.v01.chr12G12490/Ci.v01.chr03G13210/Ci.v01.chr08G11170/Ci.v01.chr12G1070…	32
GO:0009414	BP	response to water deprivation	79/2337	341/15202	8.52e-05	0.00361771	0.00328068	Ci.v01.ContigUN05060/Ci.v01.chr08G08170/Ci.v01.chr04G10820/Ci.v01.chr02G02210/Ci.v01.chr08G00460/Ci.v01.chr08G00040/Ci.v01.chr09G02720/Ci.v01.chr06G10530/Ci.v01.chr03G01090/Ci.v01.chr16G02040/Ci.v01.chr10G12280/Ci.v01.chr06G02520/Ci.v01.chr01G06030/Ci.v01.chr08G03050/Ci.v01.chr04G03960/Ci.v01.chr05G13530/Ci.v01.chr10G01770/Ci.v01.chr06G05050/Ci.v01.chr08G04120/Ci.v01.chr01G11680/Ci.v01.chr04G1400…	79
GO:0080167	BP	response to karrikin	35/2337	120/15202	8.73e-05	0.00363743	0.00329856	Ci.v01.chr05G16810/Ci.v01.chr01G22240/Ci.v01.chr03G17680/Ci.v01.chr03G17320/Ci.v01.chr04G10860/Ci.v01.chr16G01030/Ci.v01.ContigUN02840/Ci.v01.chr01G05960/Ci.v01.chr07G04080/Ci.v01.chr16G09240/Ci.v01.chr09G03310/Ci.v01.chr09G13530/Ci.v01.chr08G07510/Ci.v01.chr01G04200/Ci.v01.chr15G12770/Ci.v01.chr13G02490/Ci.v01.chr12G09380/Ci.v01.chr16G09250/Ci.v01.chr04G18370/Ci.v01.chr04G06350/Ci.v01.chr05G1892…	35
GO:0010200	BP	response to chitin	29/2337	93/15202	9.38e-05	0.00364738	0.00330759	Ci.v01.chr02G04240/Ci.v01.ContigUN12340/Ci.v01.chr02G06430/Ci.v01.chr03G19780/Ci.v01.chr16G10350/Ci.v01.chr09G07190/Ci.v01.chr14G04170/Ci.v01.chr16G11800/Ci.v01.chr01G10980/Ci.v01.chr15G07690/Ci.v01.chr08G01370/Ci.v01.chr16G11790/Ci.v01.chr14G08470/Ci.v01.ContigUN06070/Ci.v01.ContigUN04420/Ci.v01.chr15G05400/Ci.v01.chr05G13980/Ci.v01.chr02G01860/Ci.v01.chr09G09490/Ci.v01.chr04G09670/Ci.v01.chr05G…	29
GO:0032465	BP	regulation of cytokinesis	9/2337	15/15202	9.76e-05	0.00364738	0.00330759	Ci.v01.chr05G01140/Ci.v01.chr06G03070/Ci.v01.ContigUN05750/Ci.v01.ContigUN40270/Ci.v01.chr08G14040/Ci.v01.chr01G24070/Ci.v01.chr08G14400/Ci.v01.chr08G14860/Ci.v01.chr06G02630	9
GO:0046864	BP	isoprenoid transport	9/2337	15/15202	9.76e-05	0.00364738	0.00330759	Ci.v01.ContigUN33190/Ci.v01.ContigUN06790/Ci.v01.ContigUN33180/Ci.v01.chr01G00620/Ci.v01.chr01G00610/Ci.v01.chr01G00600/Ci.v01.ContigUN06760/Ci.v01.ContigUN06740/Ci.v01.chr01G06740	9
GO:0046865	BP	terpenoid transport	9/2337	15/15202	9.76e-05	0.00364738	0.00330759	Ci.v01.ContigUN33190/Ci.v01.ContigUN06790/Ci.v01.ContigUN33180/Ci.v01.chr01G00620/Ci.v01.chr01G00610/Ci.v01.chr01G00600/Ci.v01.ContigUN06760/Ci.v01.ContigUN06740/Ci.v01.chr01G06740	9
GO:0080168	BP	abscisic acid transport	9/2337	15/15202	9.76e-05	0.00364738	0.00330759	Ci.v01.ContigUN33190/Ci.v01.ContigUN06790/Ci.v01.ContigUN33180/Ci.v01.chr01G00620/Ci.v01.chr01G00610/Ci.v01.chr01G00600/Ci.v01.ContigUN06760/Ci.v01.ContigUN06740/Ci.v01.chr01G06740	9
GO:0008283	BP	cell population proliferation	34/2337	116/15202	9.84e-05	0.00364738	0.00330759	Ci.v01.chr12G09140/Ci.v01.chr12G10920/Ci.v01.chr02G14510/Ci.v01.chr08G09910/Ci.v01.chr13G13080/Ci.v01.chr05G07630/Ci.v01.chr05G15560/Ci.v01.chr02G03150/Ci.v01.chr07G00100/Ci.v01.chr10G06690/Ci.v01.chr04G12080/Ci.v01.chr13G13090/Ci.v01.chr15G00890/Ci.v01.chr01G24390/Ci.v01.chr07G05280/Ci.v01.ContigUN40270/Ci.v01.chr01G03950/Ci.v01.chr08G12080/Ci.v01.chr01G24070/Ci.v01.chr04G23010/Ci.v01.chr01G0701…	34
GO:0010345	BP	suberin biosynthetic process	13/2337	28/15202	9.94e-05	0.00364738	0.00330759	Ci.v01.chr05G03800/Ci.v01.chr07G00390/Ci.v01.chr01G02100/Ci.v01.chr04G05370/Ci.v01.chr12G15800/Ci.v01.chr16G10770/Ci.v01.ContigUN04050/Ci.v01.chr16G00020/Ci.v01.chr07G00370/Ci.v01.chr01G01260/Ci.v01.chr12G05690/Ci.v01.chr07G00380/Ci.v01.chr10G12960	13
GO:0010817	BP	regulation of hormone levels	69/2337	292/15202	0.000124632	0.00449921	0.00408006	Ci.v01.chr03G15950/Ci.v01.chr08G09090/Ci.v01.chr12G01680/Ci.v01.chr05G11450/Ci.v01.chr10G13840/Ci.v01.chr04G04130/Ci.v01.chr05G15640/Ci.v01.chr01G06030/Ci.v01.chr06G18150/Ci.v01.chr08G09050/Ci.v01.chr06G05050/Ci.v01.chr14G03950/Ci.v01.chr05G01040/Ci.v01.chr14G07880/Ci.v01.chr10G04900/Ci.v01.chr16G02610/Ci.v01.chr01G20900/Ci.v01.chr06G07520/Ci.v01.chr08G03180/Ci.v01.chr09G08320/Ci.v01.chr01G17250/…	69
GO:0045786	BP	negative regulation of cell cycle	20/2337	56/15202	0.000145654	0.00507631	0.00460339	Ci.v01.chr07G01800/Ci.v01.chr13G01750/Ci.v01.chr05G01140/Ci.v01.chr16G01710/Ci.v01.chr06G09390/Ci.v01.chr04G16590/Ci.v01.chr04G05070/Ci.v01.chr01G09960/Ci.v01.chr03G17750/Ci.v01.chr03G01760/Ci.v01.chr02G14530/Ci.v01.chr13G00550/Ci.v01.chr06G07640/Ci.v01.chr13G06870/Ci.v01.chr04G06040/Ci.v01.chr04G21710/Ci.v01.chr02G10640/Ci.v01.chr11G04150/Ci.v01.chr07G01910/Ci.v01.ContigUN31640	20
GO:0000724	BP	double-strand break repair via homologous recombination	19/2337	52/15202	0.000149837	0.00507631	0.00460339	Ci.v01.chr05G01140/Ci.v01.chr07G04930/Ci.v01.chr05G04300/Ci.v01.chr01G07190/Ci.v01.chr04G05070/Ci.v01.chr04G12080/Ci.v01.chr03G02680/Ci.v01.chr01G01980/Ci.v01.chr08G01650/Ci.v01.chr03G04710/Ci.v01.chr04G18430/Ci.v01.chr05G09870/Ci.v01.chr05G20710/Ci.v01.chr04G06040/Ci.v01.chr14G07340/Ci.v01.chr06G15820/Ci.v01.chr01G24200/Ci.v01.ContigUN04120/Ci.v01.ContigUN09800	19
GO:0009800	BP	cinnamic acid biosynthetic process	7/2337	10/15202	0.000157023	0.00507631	0.00460339	Ci.v01.chr02G16050/Ci.v01.chr01G04200/Ci.v01.chr09G04860/Ci.v01.chr05G00150/Ci.v01.chr05G04830/Ci.v01.chr09G04840/Ci.v01.chr09G04850	7
GO:0009803	BP	cinnamic acid metabolic process	7/2337	10/15202	0.000157023	0.00507631	0.00460339	Ci.v01.chr02G16050/Ci.v01.chr01G04200/Ci.v01.chr09G04860/Ci.v01.chr05G00150/Ci.v01.chr05G04830/Ci.v01.chr09G04840/Ci.v01.chr09G04850	7
GO:0014074	BP	response to purine-containing compound	7/2337	10/15202	0.000157023	0.00507631	0.00460339	Ci.v01.chr02G02210/Ci.v01.ContigUN40270/Ci.v01.chr01G24070/Ci.v01.chr08G14400/Ci.v01.chr08G14860/Ci.v01.chr06G02630/Ci.v01.chr02G02190	7
GO:0031000	BP	response to caffeine	7/2337	10/15202	0.000157023	0.00507631	0.00460339	Ci.v01.chr02G02210/Ci.v01.ContigUN40270/Ci.v01.chr01G24070/Ci.v01.chr08G14400/Ci.v01.chr08G14860/Ci.v01.chr06G02630/Ci.v01.chr02G02190	7
GO:0043279	BP	response to alkaloid	7/2337	10/15202	0.000157023	0.00507631	0.00460339	Ci.v01.chr02G02210/Ci.v01.ContigUN40270/Ci.v01.chr01G24070/Ci.v01.chr08G14400/Ci.v01.chr08G14860/Ci.v01.chr06G02630/Ci.v01.chr02G02190	7
GO:0010393	BP	galacturonan metabolic process	48/2337	187/15202	0.000169582	0.00540168	0.00489845	Ci.v01.chr16G05470/Ci.v01.chr07G19720/Ci.v01.chr09G02720/Ci.v01.chr11G11160/Ci.v01.chr15G01550/Ci.v01.chr07G06850/Ci.v01.chr05G12320/Ci.v01.chr01G09380/Ci.v01.chr04G20870/Ci.v01.ContigUN05300/Ci.v01.chr07G16550/Ci.v01.chr10G03560/Ci.v01.chr12G02470/Ci.v01.chr04G14000/Ci.v01.chr06G11220/Ci.v01.chr09G11510/Ci.v01.chr07G00390/Ci.v01.chr16G07660/Ci.v01.chr04G05370/Ci.v01.chr09G07540/Ci.v01.chr03G0813…	48
GO:0061982	BP	meiosis I cell cycle process	21/2337	61/15202	0.000182499	0.00572887	0.00519515	Ci.v01.chr07G01800/Ci.v01.chr13G01750/Ci.v01.chr05G01140/Ci.v01.chr01G18500/Ci.v01.chr11G02590/Ci.v01.chr04G05070/Ci.v01.chr04G03930/Ci.v01.chr09G09950/Ci.v01.chr01G09960/Ci.v01.chr04G18430/Ci.v01.chr09G03890/Ci.v01.chr13G00550/Ci.v01.chr03G16840/Ci.v01.chr12G01120/Ci.v01.chr07G18130/Ci.v01.chr04G21710/Ci.v01.chr02G10640/Ci.v01.chr04G18280/Ci.v01.ContigUN09800/Ci.v01.chr05G04110/Ci.v01.chr07G19220	21
GO:0007346	BP	regulation of mitotic cell cycle	24/2337	74/15202	0.000187593	0.00575234	0.00521644	Ci.v01.chr06G09350/Ci.v01.chr13G01750/Ci.v01.chr08G09910/Ci.v01.chr05G01140/Ci.v01.chr05G15560/Ci.v01.chr02G03150/Ci.v01.chr16G01710/Ci.v01.chr06G09390/Ci.v01.chr04G16590/Ci.v01.chr01G24390/Ci.v01.chr07G05280/Ci.v01.chr03G17750/Ci.v01.chr03G01760/Ci.v01.chr13G00550/Ci.v01.chr13G06870/Ci.v01.chr04G06040/Ci.v01.chr08G12080/Ci.v01.chr04G21710/Ci.v01.chr01G07010/Ci.v01.chr14G07340/Ci.v01.chr11G02750/…	24
GO:0044786	BP	cell cycle DNA replication	20/2337	57/15202	0.000192296	0.00575234	0.00521644	Ci.v01.chr05G01140/Ci.v01.chr01G27300/Ci.v01.chr13G13080/Ci.v01.chr13G13090/Ci.v01.chr03G16660/Ci.v01.chr04G18430/Ci.v01.chr13G00550/Ci.v01.chr01G26090/Ci.v01.chr13G06870/Ci.v01.chr08G12080/Ci.v01.chr04G21710/Ci.v01.chr01G07010/Ci.v01.chr14G07340/Ci.v01.chr10G12540/Ci.v01.chr11G04150/Ci.v01.chr01G24200/Ci.v01.chr07G14550/Ci.v01.ContigUN31640/Ci.v01.chr08G07320/Ci.v01.chr01G02350	20
GO:0015692	BP	lead ion transport	9/2337	16/15202	0.000192676	0.00575234	0.00521644	Ci.v01.ContigUN33190/Ci.v01.ContigUN06790/Ci.v01.ContigUN33180/Ci.v01.chr01G00620/Ci.v01.chr01G00610/Ci.v01.chr01G00600/Ci.v01.ContigUN06760/Ci.v01.ContigUN06740/Ci.v01.chr01G06740	9
GO:0000272	BP	polysaccharide catabolic process	46/2337	178/15202	0.000193869	0.00575234	0.00521644	Ci.v01.chr03G14650/Ci.v01.chr12G03310/Ci.v01.chr02G04320/Ci.v01.chr12G07890/Ci.v01.chr07G06850/Ci.v01.chr05G12320/Ci.v01.chr16G10840/Ci.v01.chr01G09380/Ci.v01.chr04G20870/Ci.v01.ContigUN05300/Ci.v01.chr06G11460/Ci.v01.chr10G03560/Ci.v01.chr12G02470/Ci.v01.chr03G03870/Ci.v01.chr16G07660/Ci.v01.chr11G00050/Ci.v01.chr09G07540/Ci.v01.ContigUN08840/Ci.v01.chr06G06620/Ci.v01.chr04G18380/Ci.v01.chr12G09…	46
GO:0010103	BP	stomatal complex morphogenesis	12/2337	26/15202	0.00019768	0.00578613	0.00524708	Ci.v01.chr06G07610/Ci.v01.chr04G09130/Ci.v01.chr04G09120/Ci.v01.chr02G08140/Ci.v01.chr04G13440/Ci.v01.chr14G05820/Ci.v01.chr04G22830/Ci.v01.chr13G00550/Ci.v01.chr07G17840/Ci.v01.chr13G05090/Ci.v01.chr09G11010/Ci.v01.chr09G16930	12
GO:0006302	BP	double-strand break repair	27/2337	88/15202	0.000217417	0.00627901	0.00569405	Ci.v01.chr05G01140/Ci.v01.chr01G27300/Ci.v01.chr07G04930/Ci.v01.chr05G04300/Ci.v01.chr01G07190/Ci.v01.chr04G05070/Ci.v01.chr04G12080/Ci.v01.chr03G02680/Ci.v01.chr01G01980/Ci.v01.chr02G08220/Ci.v01.chr08G01650/Ci.v01.chr03G04710/Ci.v01.chr04G18430/Ci.v01.chr09G03890/Ci.v01.chr05G09870/Ci.v01.chr05G20710/Ci.v01.chr04G06040/Ci.v01.chr07G18130/Ci.v01.chr14G07340/Ci.v01.chr02G08240/Ci.v01.chr06G15820/…	27
GO:0009620	BP	response to fungus	70/2337	303/15202	0.000229218	0.00653272	0.00592412	Ci.v01.chr12G07890/Ci.v01.chr01G25070/Ci.v01.chr09G02720/Ci.v01.chr05G12320/Ci.v01.chr16G02040/Ci.v01.chr03G08240/Ci.v01.chr02G08140/Ci.v01.chr01G09380/Ci.v01.chr05G13530/Ci.v01.chr04G25070/Ci.v01.chr11G05170/Ci.v01.chr01G05650/Ci.v01.chr04G14000/Ci.v01.chr04G05440/Ci.v01.ContigUN07520/Ci.v01.chr01G02630/Ci.v01.ContigUN08840/Ci.v01.chr16G02060/Ci.v01.chr02G06430/Ci.v01.chr07G01190/Ci.v01.chr06G06…	70
GO:0007088	BP	regulation of mitotic nuclear division	13/2337	30/15202	0.000235003	0.00661059	0.00599474	Ci.v01.chr08G09910/Ci.v01.chr05G15560/Ci.v01.chr02G03150/Ci.v01.chr06G09390/Ci.v01.chr04G16590/Ci.v01.chr01G24390/Ci.v01.chr07G05280/Ci.v01.chr03G01760/Ci.v01.chr08G12080/Ci.v01.chr01G07010/Ci.v01.chr11G02750/Ci.v01.chr11G04010/Ci.v01.chr07G01910	13
GO:0007127	BP	meiosis I	20/2337	58/15202	0.000251555	0.00691532	0.00627108	Ci.v01.chr07G01800/Ci.v01.chr13G01750/Ci.v01.chr05G01140/Ci.v01.chr01G18500/Ci.v01.chr11G02590/Ci.v01.chr04G05070/Ci.v01.chr04G03930/Ci.v01.chr09G09950/Ci.v01.chr01G09960/Ci.v01.chr04G18430/Ci.v01.chr09G03890/Ci.v01.chr13G00550/Ci.v01.chr03G16840/Ci.v01.chr12G01120/Ci.v01.chr07G18130/Ci.v01.chr02G10640/Ci.v01.chr04G18280/Ci.v01.ContigUN09800/Ci.v01.chr05G04110/Ci.v01.chr07G19220	20
GO:0009415	BP	response to water	79/2337	352/15202	0.000252221	0.00691532	0.00627108	Ci.v01.ContigUN05060/Ci.v01.chr08G08170/Ci.v01.chr04G10820/Ci.v01.chr02G02210/Ci.v01.chr08G00460/Ci.v01.chr08G00040/Ci.v01.chr09G02720/Ci.v01.chr06G10530/Ci.v01.chr03G01090/Ci.v01.chr16G02040/Ci.v01.chr10G12280/Ci.v01.chr06G02520/Ci.v01.chr01G06030/Ci.v01.chr08G03050/Ci.v01.chr04G03960/Ci.v01.chr05G13530/Ci.v01.chr10G01770/Ci.v01.chr06G05050/Ci.v01.chr08G04120/Ci.v01.chr01G11680/Ci.v01.chr04G1400…	79
GO:0010374	BP	stomatal complex development	19/2337	54/15202	0.000264884	0.00717174	0.0065036	Ci.v01.chr06G07610/Ci.v01.chr04G09130/Ci.v01.chr04G09120/Ci.v01.chr02G08140/Ci.v01.chr04G13440/Ci.v01.chr14G05820/Ci.v01.chr12G04510/Ci.v01.chr04G22830/Ci.v01.chr13G00550/Ci.v01.chr07G17840/Ci.v01.chr14G04170/Ci.v01.chr01G07010/Ci.v01.chr13G05090/Ci.v01.chr11G04010/Ci.v01.chr09G11010/Ci.v01.chr15G07690/Ci.v01.chr11G08780/Ci.v01.chr09G16930/Ci.v01.chr16G13160	19
GO:0001101	BP	response to acid chemical	85/2337	386/15202	0.00029094	0.00772088	0.00700158	Ci.v01.ContigUN05060/Ci.v01.chr08G08170/Ci.v01.chr04G10820/Ci.v01.chr02G02210/Ci.v01.chr08G00460/Ci.v01.chr08G00040/Ci.v01.chr09G02720/Ci.v01.chr06G10530/Ci.v01.chr03G01090/Ci.v01.chr16G02040/Ci.v01.chr03G08240/Ci.v01.chr10G12280/Ci.v01.chr06G02520/Ci.v01.chr01G06030/Ci.v01.chr08G03050/Ci.v01.chr04G03960/Ci.v01.chr05G13530/Ci.v01.chr10G01770/Ci.v01.chr06G05050/Ci.v01.chr08G04120/Ci.v01.chr01G1168…	85
GO:0045488	BP	pectin metabolic process	46/2337	181/15202	0.000292295	0.00772088	0.00700158	Ci.v01.chr16G05470/Ci.v01.chr07G19720/Ci.v01.chr11G11160/Ci.v01.chr15G01550/Ci.v01.chr07G06850/Ci.v01.chr05G12320/Ci.v01.chr01G09380/Ci.v01.chr04G20870/Ci.v01.ContigUN05300/Ci.v01.chr07G16550/Ci.v01.chr10G03560/Ci.v01.chr12G02470/Ci.v01.chr06G11220/Ci.v01.chr09G11510/Ci.v01.chr07G00390/Ci.v01.chr16G07660/Ci.v01.chr04G05370/Ci.v01.chr09G07540/Ci.v01.chr03G08130/Ci.v01.ContigUN08840/Ci.v01.chr03G08…	46
GO:0015850	BP	organic hydroxy compound transport	10/2337	20/15202	0.00030214	0.00788476	0.0071502	Ci.v01.chr01G07790/Ci.v01.ContigUN33190/Ci.v01.ContigUN06790/Ci.v01.ContigUN33180/Ci.v01.chr01G00620/Ci.v01.chr01G00610/Ci.v01.chr01G00600/Ci.v01.ContigUN06760/Ci.v01.ContigUN06740/Ci.v01.chr01G06740	10
GO:0015849	BP	organic acid transport	40/2337	152/15202	0.000329035	0.00844374	0.0076571	Ci.v01.ContigUN33190/Ci.v01.ContigUN06790/Ci.v01.chr12G09760/Ci.v01.chr05G05360/Ci.v01.chr02G01540/Ci.v01.chr15G07760/Ci.v01.ContigUN33180/Ci.v01.chr11G10700/Ci.v01.chr11G05070/Ci.v01.chr01G04340/Ci.v01.chr03G03540/Ci.v01.chr07G08600/Ci.v01.chr12G06970/Ci.v01.chr16G06580/Ci.v01.chr02G06660/Ci.v01.chr09G13530/Ci.v01.ContigUN03550/Ci.v01.chr07G02310/Ci.v01.chr16G01640/Ci.v01.chr01G00620/Ci.v01.chr0…	40
GO:0071103	BP	DNA conformation change	25/2337	81/15202	0.000331356	0.00844374	0.0076571	Ci.v01.chr04G06600/Ci.v01.chr13G01750/Ci.v01.chr12G09140/Ci.v01.chr12G10920/Ci.v01.chr02G14510/Ci.v01.chr09G11400/Ci.v01.chr05G15960/Ci.v01.chr05G07630/Ci.v01.chr07G04930/Ci.v01.chr01G07190/Ci.v01.chr04G14750/Ci.v01.chr10G06690/Ci.v01.chr04G12080/Ci.v01.chr01G15210/Ci.v01.chr09G09950/Ci.v01.chr08G01650/Ci.v01.chr03G04710/Ci.v01.chr06G04700/Ci.v01.chr07G18130/Ci.v01.chr03G14800/Ci.v01.chr07G04530/…	25
GO:0000725	BP	recombinational repair	19/2337	55/15202	0.000347013	0.00873989	0.00792566	Ci.v01.chr05G01140/Ci.v01.chr07G04930/Ci.v01.chr05G04300/Ci.v01.chr01G07190/Ci.v01.chr04G05070/Ci.v01.chr04G12080/Ci.v01.chr03G02680/Ci.v01.chr01G01980/Ci.v01.chr08G01650/Ci.v01.chr03G04710/Ci.v01.chr04G18430/Ci.v01.chr05G09870/Ci.v01.chr05G20710/Ci.v01.chr04G06040/Ci.v01.chr14G07340/Ci.v01.chr06G15820/Ci.v01.chr01G24200/Ci.v01.ContigUN04120/Ci.v01.ContigUN09800	19
GO:0043620	BP	regulation of DNA-templated transcription in response to stress	9/2337	17/15202	0.000353635	0.0088043	0.00798407	Ci.v01.chr13G10930/Ci.v01.chr04G19680/Ci.v01.chr11G04440/Ci.v01.chr14G04170/Ci.v01.chr05G16580/Ci.v01.chr15G07690/Ci.v01.chr09G13180/Ci.v01.chr04G09670/Ci.v01.chr07G12720	9
GO:0006855	BP	xenobiotic transmembrane transport	26/2337	86/15202	0.000365337	0.00889124	0.00806291	Ci.v01.chr05G19230/Ci.v01.chr03G06490/Ci.v01.chr01G07790/Ci.v01.chr11G05230/Ci.v01.ContigUN33190/Ci.v01.chr12G03790/Ci.v01.chr16G10560/Ci.v01.ContigUN06790/Ci.v01.chr10G02280/Ci.v01.ContigUN33180/Ci.v01.chr08G07820/Ci.v01.chr10G08630/Ci.v01.chr01G24300/Ci.v01.chr01G00620/Ci.v01.chr01G00610/Ci.v01.chr02G07050/Ci.v01.chr12G15020/Ci.v01.chr01G00600/Ci.v01.chr16G01630/Ci.v01.ContigUN06760/Ci.v01.chr0…	26
GO:0042908	BP	xenobiotic transport	26/2337	86/15202	0.000365337	0.00889124	0.00806291	Ci.v01.chr05G19230/Ci.v01.chr03G06490/Ci.v01.chr01G07790/Ci.v01.chr11G05230/Ci.v01.ContigUN33190/Ci.v01.chr12G03790/Ci.v01.chr16G10560/Ci.v01.ContigUN06790/Ci.v01.chr10G02280/Ci.v01.ContigUN33180/Ci.v01.chr08G07820/Ci.v01.chr10G08630/Ci.v01.chr01G24300/Ci.v01.chr01G00620/Ci.v01.chr01G00610/Ci.v01.chr02G07050/Ci.v01.chr12G15020/Ci.v01.chr01G00600/Ci.v01.chr16G01630/Ci.v01.ContigUN06760/Ci.v01.chr0…	26
GO:0030186	BP	melatonin metabolic process	7/2337	11/15202	0.000374306	0.0089093	0.00807929	Ci.v01.chr03G15950/Ci.v01.chr12G01680/Ci.v01.chr10G04900/Ci.v01.chr10G03920/Ci.v01.chr04G16150/Ci.v01.chr04G16130/Ci.v01.chr10G04880	7
GO:0030187	BP	melatonin biosynthetic process	7/2337	11/15202	0.000374306	0.0089093	0.00807929	Ci.v01.chr03G15950/Ci.v01.chr12G01680/Ci.v01.chr10G04900/Ci.v01.chr10G03920/Ci.v01.chr04G16150/Ci.v01.chr04G16130/Ci.v01.chr10G04880	7
GO:0000302	BP	response to reactive oxygen species	44/2337	173/15202	0.000384402	0.00905017	0.00820703	Ci.v01.chr05G19230/Ci.v01.chr02G02210/Ci.v01.chr06G08850/Ci.v01.ContigUN33190/Ci.v01.chr14G03330/Ci.v01.chr06G10530/Ci.v01.ContigUN06790/Ci.v01.chr04G26090/Ci.v01.chr09G16150/Ci.v01.chr06G05050/Ci.v01.chr03G00780/Ci.v01.chr05G11010/Ci.v01.ContigUN33180/Ci.v01.chr08G14130/Ci.v01.chr10G01740/Ci.v01.chr01G06670/Ci.v01.chr09G14500/Ci.v01.chr01G16170/Ci.v01.chr01G22570/Ci.v01.chr01G05500/Ci.v01.chr01G…	44
GO:0006979	BP	response to oxidative stress	86/2337	395/15202	0.000396292	0.00922977	0.0083699	Ci.v01.chr05G19230/Ci.v01.chr05G16810/Ci.v01.chr02G02210/Ci.v01.chr06G08850/Ci.v01.chr06G15730/Ci.v01.ContigUN33190/Ci.v01.chr09G02720/Ci.v01.chr14G03330/Ci.v01.chr06G10530/Ci.v01.ContigUN06790/Ci.v01.chr04G26090/Ci.v01.chr04G03960/Ci.v01.chr09G03870/Ci.v01.chr10G01770/Ci.v01.chr09G16150/Ci.v01.chr06G05050/Ci.v01.chr14G03950/Ci.v01.chr08G03170/Ci.v01.chr04G14000/Ci.v01.chr10G14630/Ci.v01.chr03G00…	86
GO:0042542	BP	response to hydrogen peroxide	25/2337	82/15202	0.00040807	0.00940297	0.00852697	Ci.v01.chr02G02210/Ci.v01.chr06G08850/Ci.v01.chr14G03330/Ci.v01.chr06G10530/Ci.v01.chr09G16150/Ci.v01.chr05G11010/Ci.v01.chr08G14130/Ci.v01.chr01G06670/Ci.v01.chr01G16170/Ci.v01.chr01G05500/Ci.v01.chr01G13430/Ci.v01.chr04G12660/Ci.v01.chr07G01180/Ci.v01.ContigUN34900/Ci.v01.chr12G08600/Ci.v01.chr03G13040/Ci.v01.chr04G13010/Ci.v01.chr08G08710/Ci.v01.chr02G02190/Ci.v01.chr07G14200/Ci.v01.chr07G1981…	25
GO:0042546	BP	cell wall biogenesis	63/2337	272/15202	0.000427006	0.00973573	0.00882873	Ci.v01.chr15G12510/Ci.v01.chr16G05470/Ci.v01.chr08G08170/Ci.v01.chr07G10930/Ci.v01.chr01G03230/Ci.v01.chr11G11160/Ci.v01.chr15G01550/Ci.v01.chr01G18880/Ci.v01.chr05G13530/Ci.v01.chr07G16550/Ci.v01.chr04G25070/Ci.v01.chr04G12010/Ci.v01.chr02G05480/Ci.v01.chr11G01560/Ci.v01.chr07G00390/Ci.v01.chr05G04360/Ci.v01.chr04G05370/Ci.v01.chr09G11220/Ci.v01.chr01G03060/Ci.v01.chr03G11420/Ci.v01.chr04G15380/…	63
GO:0045490	BP	pectin catabolic process	22/2337	69/15202	0.000447652	0.0101002	0.0091592	Ci.v01.chr07G06850/Ci.v01.chr05G12320/Ci.v01.chr01G09380/Ci.v01.chr04G20870/Ci.v01.ContigUN05300/Ci.v01.chr10G03560/Ci.v01.chr12G02470/Ci.v01.chr16G07660/Ci.v01.chr09G07540/Ci.v01.ContigUN08840/Ci.v01.chr04G18380/Ci.v01.chr16G06420/Ci.v01.chr01G17020/Ci.v01.chr04G02310/Ci.v01.chr06G11470/Ci.v01.chr03G19960/Ci.v01.chr04G18390/Ci.v01.chr04G04490/Ci.v01.chr07G01170/Ci.v01.chr06G11510/Ci.v01.chr13G03…	22
GO:0044036	BP	cell wall macromolecule metabolic process	41/2337	160/15202	0.000506303	0.0113057	0.0102524	Ci.v01.chr16G05470/Ci.v01.chr12G03310/Ci.v01.chr12G00680/Ci.v01.chr12G07890/Ci.v01.chr01G03230/Ci.v01.chr11G11160/Ci.v01.chr15G01550/Ci.v01.chr07G16550/Ci.v01.chr04G12010/Ci.v01.chr02G05480/Ci.v01.chr07G00390/Ci.v01.chr03G03870/Ci.v01.chr15G11770/Ci.v01.chr05G04360/Ci.v01.chr04G05370/Ci.v01.chr11G00050/Ci.v01.chr01G03060/Ci.v01.chr03G11420/Ci.v01.chr04G15380/Ci.v01.ContigUN03330/Ci.v01.chr05G0117…	41
GO:0032392	BP	DNA geometric change	14/2337	36/15202	0.000526071	0.0116273	0.010544	Ci.v01.chr12G09140/Ci.v01.chr12G10920/Ci.v01.chr02G14510/Ci.v01.chr05G07630/Ci.v01.chr07G04930/Ci.v01.chr01G07190/Ci.v01.chr10G06690/Ci.v01.chr09G09950/Ci.v01.chr08G01650/Ci.v01.chr03G04710/Ci.v01.chr06G04700/Ci.v01.chr07G04530/Ci.v01.chr06G15820/Ci.v01.chr02G15100	14
GO:0009914	BP	hormone transport	43/2337	171/15202	0.000575018	0.0124549	0.0112946	Ci.v01.chr08G09090/Ci.v01.chr04G04130/Ci.v01.chr05G15640/Ci.v01.chr01G06030/Ci.v01.chr06G18150/Ci.v01.chr08G09050/Ci.v01.chr06G05050/Ci.v01.chr14G03950/Ci.v01.chr05G01040/Ci.v01.chr16G02610/Ci.v01.chr01G20900/Ci.v01.chr08G03180/Ci.v01.chr09G08320/Ci.v01.chr01G17250/Ci.v01.chr08G10260/Ci.v01.chr11G02920/Ci.v01.chr02G14900/Ci.v01.chr04G02740/Ci.v01.chr02G13690/Ci.v01.chr15G02900/Ci.v01.chr06G13190/…	43
GO:0060918	BP	auxin transport	43/2337	171/15202	0.000575018	0.0124549	0.0112946	Ci.v01.chr08G09090/Ci.v01.chr04G04130/Ci.v01.chr05G15640/Ci.v01.chr01G06030/Ci.v01.chr06G18150/Ci.v01.chr08G09050/Ci.v01.chr06G05050/Ci.v01.chr14G03950/Ci.v01.chr05G01040/Ci.v01.chr16G02610/Ci.v01.chr01G20900/Ci.v01.chr08G03180/Ci.v01.chr09G08320/Ci.v01.chr01G17250/Ci.v01.chr08G10260/Ci.v01.chr11G02920/Ci.v01.chr02G14900/Ci.v01.chr04G02740/Ci.v01.chr02G13690/Ci.v01.chr15G02900/Ci.v01.chr06G13190/…	43
GO:0015718	BP	monocarboxylic acid transport	11/2337	25/15202	0.000606529	0.01285	0.0116529	Ci.v01.ContigUN33190/Ci.v01.ContigUN06790/Ci.v01.ContigUN33180/Ci.v01.chr07G02310/Ci.v01.chr01G00620/Ci.v01.chr01G00610/Ci.v01.chr01G00600/Ci.v01.ContigUN06760/Ci.v01.ContigUN06740/Ci.v01.chr12G05830/Ci.v01.chr01G06740	11
GO:0045005	BP	DNA-dependent DNA replication maintenance of fidelity	9/2337	18/15202	0.000611058	0.01285	0.0116529	Ci.v01.chr05G01140/Ci.v01.chr08G01650/Ci.v01.chr04G11040/Ci.v01.chr04G18430/Ci.v01.chr07G04530/Ci.v01.chr04G21710/Ci.v01.chr02G10640/Ci.v01.ContigUN11230/Ci.v01.chr16G00080	9
GO:0051784	BP	negative regulation of nuclear division	9/2337	18/15202	0.000611058	0.01285	0.0116529	Ci.v01.chr07G01800/Ci.v01.chr05G01140/Ci.v01.chr06G09390/Ci.v01.chr04G16590/Ci.v01.chr04G05070/Ci.v01.chr01G09960/Ci.v01.chr03G01760/Ci.v01.chr02G10640/Ci.v01.chr07G01910	9
GO:0045491	BP	xylan metabolic process	18/2337	53/15202	0.000622535	0.0129655	0.0117576	Ci.v01.chr12G03310/Ci.v01.chr01G03230/Ci.v01.chr15G01550/Ci.v01.chr07G16550/Ci.v01.chr04G12010/Ci.v01.chr02G05480/Ci.v01.chr03G03870/Ci.v01.chr05G04360/Ci.v01.chr11G00050/Ci.v01.chr01G03060/Ci.v01.ContigUN03330/Ci.v01.chr05G01170/Ci.v01.chr03G01700/Ci.v01.chr09G09450/Ci.v01.ContigUN03060/Ci.v01.chr14G08740/Ci.v01.chr12G07290/Ci.v01.chr01G15760	18
GO:0009624	BP	response to nematode	29/2337	103/15202	0.000644849	0.0133023	0.012063	Ci.v01.chr09G02720/Ci.v01.ContigUN25980/Ci.v01.chr12G09760/Ci.v01.chr01G09380/Ci.v01.chr14G09360/Ci.v01.chr04G14000/Ci.v01.chr14G05820/Ci.v01.ContigUN08840/Ci.v01.chr08G07820/Ci.v01.chr11G10700/Ci.v01.chr12G06970/Ci.v01.chr16G05090/Ci.v01.chr16G10590/Ci.v01.ContigUN03550/Ci.v01.chr09G11040/Ci.v01.chr16G01640/Ci.v01.chr06G01070/Ci.v01.chr02G10970/Ci.v01.chr10G01220/Ci.v01.chr05G01330/Ci.v01.chr04G…	29
GO:0010243	BP	response to organonitrogen compound	52/2337	219/15202	0.00071262	0.0145617	0.0132051	Ci.v01.chr02G02210/Ci.v01.chr09G02720/Ci.v01.chr03G08240/Ci.v01.chr04G14000/Ci.v01.chr02G04240/Ci.v01.ContigUN12340/Ci.v01.chr14G04360/Ci.v01.chr02G06430/Ci.v01.ContigUN40270/Ci.v01.chr03G19780/Ci.v01.chr16G10350/Ci.v01.chr03G21070/Ci.v01.chr03G01370/Ci.v01.chr06G14540/Ci.v01.chr01G24070/Ci.v01.chr09G07190/Ci.v01.chr14G04170/Ci.v01.chr16G11800/Ci.v01.chr01G10980/Ci.v01.chr04G24990/Ci.v01.chr07G10…	52
GO:0006694	BP	steroid biosynthetic process	21/2337	67/15202	0.000770269	0.0155926	0.0141399	Ci.v01.chr08G00460/Ci.v01.chr12G10940/Ci.v01.chr03G01090/Ci.v01.chr14G07880/Ci.v01.chr06G09280/Ci.v01.chr08G00450/Ci.v01.chr06G05900/Ci.v01.chr15G04010/Ci.v01.ContigUN03470/Ci.v01.chr08G11820/Ci.v01.chr16G04010/Ci.v01.chr07G18530/Ci.v01.chr01G25590/Ci.v01.chr08G11170/Ci.v01.chr12G10700/Ci.v01.chr07G18670/Ci.v01.chr02G13850/Ci.v01.chr09G11950/Ci.v01.chr07G12990/Ci.v01.chr12G10710/Ci.v01.chr01G02870	21
GO:0016051	BP	carbohydrate biosynthetic process	85/2337	401/15202	0.00101681	0.0203928	0.018493	Ci.v01.chr16G05470/Ci.v01.chr08G08170/Ci.v01.chr05G16810/Ci.v01.chr07G10930/Ci.v01.chr11G11160/Ci.v01.chr08G00200/Ci.v01.chr15G01550/Ci.v01.chr14G04900/Ci.v01.chr06G10530/Ci.v01.chr08G15840/Ci.v01.chr15G06460/Ci.v01.chr04G03960/Ci.v01.chr05G13530/Ci.v01.chr07G16550/Ci.v01.chr04G08810/Ci.v01.chr04G25070/Ci.v01.chr04G12010/Ci.v01.ContigUN05470/Ci.v01.chr02G05480/Ci.v01.chr11G01560/Ci.v01.chr06G1122…	85
GO:0009813	BP	flavonoid biosynthetic process	25/2337	87/15202	0.00107256	0.0213134	0.0193278	Ci.v01.chr03G15950/Ci.v01.chr12G01680/Ci.v01.chr07G13140/Ci.v01.chr14G03950/Ci.v01.chr03G17680/Ci.v01.chr10G04900/Ci.v01.chr10G11160/Ci.v01.ContigUN02840/Ci.v01.chr01G17250/Ci.v01.chr10G03920/Ci.v01.chr14G04170/Ci.v01.chr01G05520/Ci.v01.chr05G15470/Ci.v01.chr15G02900/Ci.v01.chr06G20710/Ci.v01.chr10G04880/Ci.v01.chr06G07110/Ci.v01.chr09G03310/Ci.v01.chr05G15460/Ci.v01.chr01G06020/Ci.v01.chr06G0695…	25
GO:0051276	BP	chromosome organization	74/2337	342/15202	0.00116373	0.0229149	0.0207801	Ci.v01.chr09G01590/Ci.v01.chr07G01800/Ci.v01.chr04G06600/Ci.v01.chr13G01750/Ci.v01.chr12G09140/Ci.v01.chr12G10920/Ci.v01.chr01G03630/Ci.v01.chr02G14510/Ci.v01.chr09G11400/Ci.v01.chr05G01140/Ci.v01.ContigUN07970/Ci.v01.chr05G15960/Ci.v01.chr05G07630/Ci.v01.chr07G04930/Ci.v01.chr04G11780/Ci.v01.chr01G07190/Ci.v01.chr01G18500/Ci.v01.chr06G09390/Ci.v01.chr04G16590/Ci.v01.chr16G05170/Ci.v01.chr12G1108…	74
GO:0006268	BP	DNA unwinding involved in DNA replication	8/2337	16/15202	0.00124219	0.0240231	0.0217851	Ci.v01.chr12G09140/Ci.v01.chr12G10920/Ci.v01.chr02G14510/Ci.v01.chr05G07630/Ci.v01.chr07G04930/Ci.v01.chr10G06690/Ci.v01.chr09G09950/Ci.v01.chr02G15100	8
GO:0043618	BP	regulation of transcription from RNA polymerase II promoter in response to stress	8/2337	16/15202	0.00124219	0.0240231	0.0217851	Ci.v01.chr13G10930/Ci.v01.chr04G19680/Ci.v01.chr11G04440/Ci.v01.chr14G04170/Ci.v01.chr05G16580/Ci.v01.chr15G07690/Ci.v01.chr04G09670/Ci.v01.chr07G12720	8
GO:0006633	BP	fatty acid biosynthetic process	35/2337	137/15202	0.00132717	0.0254394	0.0230694	Ci.v01.chr05G07430/Ci.v01.chr04G16450/Ci.v01.chr04G26150/Ci.v01.chr03G17380/Ci.v01.chr08G11560/Ci.v01.chr01G21820/Ci.v01.chr09G14980/Ci.v01.chr12G15800/Ci.v01.chr01G10920/Ci.v01.chr05G09870/Ci.v01.chr05G20710/Ci.v01.chr16G12480/Ci.v01.chr07G17190/Ci.v01.chr09G14500/Ci.v01.chr03G21070/Ci.v01.chr08G15450/Ci.v01.chr05G02090/Ci.v01.chr16G12820/Ci.v01.chr10G06680/Ci.v01.chr16G12490/Ci.v01.ContigUN0302…	35
GO:0032508	BP	DNA duplex unwinding	13/2337	35/15202	0.00136687	0.0259706	0.0235511	Ci.v01.chr12G09140/Ci.v01.chr12G10920/Ci.v01.chr02G14510/Ci.v01.chr05G07630/Ci.v01.chr07G04930/Ci.v01.chr01G07190/Ci.v01.chr10G06690/Ci.v01.chr09G09950/Ci.v01.chr08G01650/Ci.v01.chr03G04710/Ci.v01.chr06G04700/Ci.v01.chr06G15820/Ci.v01.chr02G15100	13
GO:0042127	BP	regulation of cell population proliferation	21/2337	70/15202	0.00144249	0.027169	0.0246379	Ci.v01.chr12G10920/Ci.v01.chr08G09910/Ci.v01.chr13G13080/Ci.v01.chr05G15560/Ci.v01.chr02G03150/Ci.v01.chr07G00100/Ci.v01.chr13G13090/Ci.v01.chr01G24390/Ci.v01.chr07G05280/Ci.v01.ContigUN40270/Ci.v01.chr08G12080/Ci.v01.chr01G24070/Ci.v01.chr01G07010/Ci.v01.chr15G02900/Ci.v01.chr11G02750/Ci.v01.chr11G04010/Ci.v01.chr06G12470/Ci.v01.chr08G14400/Ci.v01.chr08G14860/Ci.v01.chr06G02630/Ci.v01.ContigUN11…	21
GO:0010496	BP	intercellular transport	6/2337	10/15202	0.00157313	0.0293742	0.0266376	Ci.v01.chr08G09280/Ci.v01.chr04G25100/Ci.v01.chr08G09260/Ci.v01.chr06G07640/Ci.v01.chr06G03410/Ci.v01.chr14G00750	6
GO:0009934	BP	regulation of meristem structural organization	14/2337	40/15202	0.00176033	0.0325887	0.0295527	Ci.v01.chr06G09350/Ci.v01.chr13G13080/Ci.v01.chr04G11780/Ci.v01.chr05G11450/Ci.v01.chr01G06570/Ci.v01.chr06G14730/Ci.v01.chr04G24980/Ci.v01.chr13G13090/Ci.v01.chr06G08160/Ci.v01.chr04G11920/Ci.v01.chr04G22090/Ci.v01.chr04G18070/Ci.v01.chr09G07230/Ci.v01.chr05G07610	14
GO:0006722	BP	triterpenoid metabolic process	10/2337	24/15202	0.00177982	0.0326702	0.0296266	Ci.v01.chr11G10960/Ci.v01.chr02G13900/Ci.v01.chr14G04920/Ci.v01.chr02G13920/Ci.v01.chr11G10910/Ci.v01.chr14G04940/Ci.v01.chr02G13930/Ci.v01.chr11G10930/Ci.v01.chr02G13850/Ci.v01.chr01G20750	10
GO:0009960	BP	endosperm development	11/2337	28/15202	0.00187367	0.0341039	0.0309267	Ci.v01.chr13G13080/Ci.v01.chr03G04140/Ci.v01.chr13G13090/Ci.v01.chr13G00550/Ci.v01.chr10G12540/Ci.v01.chr06G10790/Ci.v01.chr11G10680/Ci.v01.chr12G06500/Ci.v01.chr03G15160/Ci.v01.chr02G12510/Ci.v01.chr03G01060	11
GO:0009812	BP	flavonoid metabolic process	28/2337	105/15202	0.00195683	0.0351362	0.0318628	Ci.v01.chr03G15950/Ci.v01.chr12G01680/Ci.v01.chr07G13140/Ci.v01.chr06G05050/Ci.v01.chr14G03950/Ci.v01.chr03G17680/Ci.v01.chr10G04900/Ci.v01.chr10G11160/Ci.v01.ContigUN02840/Ci.v01.chr01G17250/Ci.v01.chr10G03920/Ci.v01.chr14G04170/Ci.v01.chr01G05520/Ci.v01.chr05G15470/Ci.v01.chr15G02900/Ci.v01.chr03G04410/Ci.v01.chr06G20710/Ci.v01.chr10G04880/Ci.v01.chr06G07110/Ci.v01.chr09G03310/Ci.v01.chr05G1546…	28
GO:0044772	BP	mitotic cell cycle phase transition	16/2337	49/15202	0.00196283	0.0351362	0.0318628	Ci.v01.chr06G09350/Ci.v01.chr04G11780/Ci.v01.chr16G01710/Ci.v01.chr06G09390/Ci.v01.chr04G16590/Ci.v01.chr03G01760/Ci.v01.chr13G00550/Ci.v01.chr04G11920/Ci.v01.chr13G06870/Ci.v01.chr04G06040/Ci.v01.chr04G21710/Ci.v01.chr01G07010/Ci.v01.chr14G07340/Ci.v01.chr01G24200/Ci.v01.chr11G04010/Ci.v01.chr07G01910	16
GO:0009833	BP	plant-type primary cell wall biogenesis	18/2337	58/15202	0.00202041	0.0358706	0.0325289	Ci.v01.chr08G08170/Ci.v01.chr07G10930/Ci.v01.chr11G11160/Ci.v01.chr05G13530/Ci.v01.chr04G25070/Ci.v01.chr11G01560/Ci.v01.chr02G13380/Ci.v01.chr09G07090/Ci.v01.chr09G07080/Ci.v01.chr07G10960/Ci.v01.chr01G11380/Ci.v01.chr04G18570/Ci.v01.ContigUN35830/Ci.v01.chr01G11370/Ci.v01.chr07G10920/Ci.v01.chr05G10550/Ci.v01.chr05G10590/Ci.v01.chr09G07070	18
GO:0000226	BP	microtubule cytoskeleton organization	37/2337	151/15202	0.00219303	0.0386187	0.0350209	Ci.v01.chr15G03780/Ci.v01.chr06G07610/Ci.v01.chr10G01420/Ci.v01.chr04G18510/Ci.v01.chr01G18590/Ci.v01.chr04G16630/Ci.v01.chr06G06390/Ci.v01.chr06G03070/Ci.v01.chr14G01510/Ci.v01.chr04G02730/Ci.v01.ContigUN05750/Ci.v01.chr06G07740/Ci.v01.chr15G01200/Ci.v01.chr08G01480/Ci.v01.chr07G12550/Ci.v01.chr04G05070/Ci.v01.chr05G12740/Ci.v01.chr15G00890/Ci.v01.chr12G06330/Ci.v01.chr05G02140/Ci.v01.chr09G1152…	37
GO:1901617	BP	organic hydroxy compound biosynthetic process	46/2337	198/15202	0.00223107	0.0389717	0.0353411	Ci.v01.chr03G15950/Ci.v01.chr08G00460/Ci.v01.chr12G01680/Ci.v01.chr12G10940/Ci.v01.chr03G01090/Ci.v01.chr04G03960/Ci.v01.chr05G13530/Ci.v01.chr07G13140/Ci.v01.chr14G07880/Ci.v01.chr10G04900/Ci.v01.chr06G02740/Ci.v01.chr04G19840/Ci.v01.chr10G03920/Ci.v01.chr06G09280/Ci.v01.chr08G00450/Ci.v01.chr09G14500/Ci.v01.chr06G05900/Ci.v01.chr15G04010/Ci.v01.chr03G01370/Ci.v01.ContigUN03470/Ci.v01.chr05G0209…	46
GO:0010410	BP	hemicellulose metabolic process	22/2337	77/15202	0.00225382	0.0390542	0.0354158	Ci.v01.chr12G03310/Ci.v01.chr01G03230/Ci.v01.chr15G01550/Ci.v01.chr07G16550/Ci.v01.chr04G12010/Ci.v01.chr02G05480/Ci.v01.chr03G03870/Ci.v01.chr05G04360/Ci.v01.chr11G00050/Ci.v01.chr01G03060/Ci.v01.chr03G11420/Ci.v01.chr04G15380/Ci.v01.ContigUN03330/Ci.v01.chr05G01170/Ci.v01.ContigUN12800/Ci.v01.ContigUN12690/Ci.v01.chr03G01700/Ci.v01.chr09G09450/Ci.v01.ContigUN03060/Ci.v01.chr14G08740/Ci.v01.chr1…	22
GO:0010268	BP	brassinosteroid homeostasis	9/2337	21/15202	0.00238672	0.0407058	0.0369136	Ci.v01.chr14G07880/Ci.v01.ContigUN03470/Ci.v01.chr01G25590/Ci.v01.chr12G12490/Ci.v01.chr08G11170/Ci.v01.chr04G22290/Ci.v01.chr02G13850/Ci.v01.chr09G11950/Ci.v01.chr01G02870	9
GO:0016104	BP	triterpenoid biosynthetic process	9/2337	21/15202	0.00238672	0.0407058	0.0369136	Ci.v01.chr11G10960/Ci.v01.chr02G13900/Ci.v01.chr14G04920/Ci.v01.chr02G13920/Ci.v01.chr11G10910/Ci.v01.chr14G04940/Ci.v01.chr02G13930/Ci.v01.chr11G10930/Ci.v01.chr01G20750	9
GO:0045934	BP	negative regulation of nucleobase-containing compound metabolic process	43/2337	183/15202	0.00242744	0.0410768	0.03725	Ci.v01.chr09G01590/Ci.v01.chr01G07190/Ci.v01.chr09G02720/Ci.v01.chr07G00100/Ci.v01.chr04G23820/Ci.v01.chr04G05070/Ci.v01.chr09G10650/Ci.v01.chr04G14000/Ci.v01.chr04G05440/Ci.v01.chr01G09960/Ci.v01.chr01G21670/Ci.v01.chr05G09530/Ci.v01.ContigUN40270/Ci.v01.chr03G08500/Ci.v01.chr10G07340/Ci.v01.chr04G19840/Ci.v01.chr12G14120/Ci.v01.chr03G14800/Ci.v01.chr01G24070/Ci.v01.chr01G25700/Ci.v01.chr04G2171…	43
GO:0009644	BP	response to high light intensity	22/2337	78/15202	0.00269205	0.0452014	0.0409903	Ci.v01.chr06G10530/Ci.v01.chr06G05050/Ci.v01.chr08G10090/Ci.v01.chr06G02740/Ci.v01.chr10G10610/Ci.v01.chr08G14130/Ci.v01.chr01G05500/Ci.v01.chr01G13430/Ci.v01.chr04G12660/Ci.v01.chr04G02510/Ci.v01.chr08G14300/Ci.v01.chr02G14770/Ci.v01.ContigUN34900/Ci.v01.chr03G13040/Ci.v01.chr04G13010/Ci.v01.chr08G08710/Ci.v01.ContigUN09750/Ci.v01.chr07G19810/Ci.v01.chr07G04690/Ci.v01.chr16G12150/Ci.v01.chr16G11…	22
GO:0071669	BP	plant-type cell wall organization or biogenesis	74/2337	353/15202	0.00280585	0.0467498	0.0423945	Ci.v01.chr15G12510/Ci.v01.chr16G05470/Ci.v01.chr07G19720/Ci.v01.chr08G08170/Ci.v01.chr07G10930/Ci.v01.chr01G03230/Ci.v01.chr11G11160/Ci.v01.chr02G12320/Ci.v01.chr01G18880/Ci.v01.chr07G06790/Ci.v01.chr10G01950/Ci.v01.chr02G08140/Ci.v01.chr05G13530/Ci.v01.chr14G05240/Ci.v01.chr04G25070/Ci.v01.chr04G12010/Ci.v01.chr02G05480/Ci.v01.chr11G01560/Ci.v01.chr09G11510/Ci.v01.chr07G00390/Ci.v01.chr05G04360/…	74
GO:0036003	BP	positive regulation of transcription from RNA polymerase II promoter in response to stress	6/2337	11/15202	0.00301173	0.0494197	0.0448156	Ci.v01.chr13G10930/Ci.v01.chr04G19680/Ci.v01.chr11G04440/Ci.v01.chr05G16580/Ci.v01.chr04G09670/Ci.v01.chr07G12720	6
GO:0061408	BP	positive regulation of transcription from RNA polymerase II promoter in response to heat stress	6/2337	11/15202	0.00301173	0.0494197	0.0448156	Ci.v01.chr13G10930/Ci.v01.chr04G19680/Ci.v01.chr11G04440/Ci.v01.chr05G16580/Ci.v01.chr04G09670/Ci.v01.chr07G12720	6
GO:0045787	BP	positive regulation of cell cycle	18/2337	60/15202	0.00306343	0.0498901	0.0452423	Ci.v01.chr08G09910/Ci.v01.chr05G01140/Ci.v01.chr13G13080/Ci.v01.chr05G15560/Ci.v01.chr02G03150/Ci.v01.chr03G04140/Ci.v01.chr13G13090/Ci.v01.chr01G24390/Ci.v01.chr07G05280/Ci.v01.chr08G12080/Ci.v01.chr01G07010/Ci.v01.chr14G07340/Ci.v01.chr11G02750/Ci.v01.chr01G24200/Ci.v01.chr11G04010/Ci.v01.chr08G07320/Ci.v01.chr14G08320/Ci.v01.ContigUN11940	18
GO:0051552	BP	flavone metabolic process	8/2337	18/15202	0.0031688	0.0498986	0.04525	Ci.v01.chr03G15950/Ci.v01.chr12G01680/Ci.v01.chr10G04900/Ci.v01.chr10G03920/Ci.v01.chr15G02900/Ci.v01.chr10G04880/Ci.v01.chr09G03310/Ci.v01.chr08G08270	8
GO:0051553	BP	flavone biosynthetic process	8/2337	18/15202	0.0031688	0.0498986	0.04525	Ci.v01.chr03G15950/Ci.v01.chr12G01680/Ci.v01.chr10G04900/Ci.v01.chr10G03920/Ci.v01.chr15G02900/Ci.v01.chr10G04880/Ci.v01.chr09G03310/Ci.v01.chr08G08270	8
GO:0051554	BP	flavonol metabolic process	8/2337	18/15202	0.0031688	0.0498986	0.04525	Ci.v01.chr03G15950/Ci.v01.chr12G01680/Ci.v01.chr10G04900/Ci.v01.chr10G03920/Ci.v01.chr15G02900/Ci.v01.chr10G04880/Ci.v01.chr09G03310/Ci.v01.chr08G08270	8
GO:0051555	BP	flavonol biosynthetic process	8/2337	18/15202	0.0031688	0.0498986	0.04525	Ci.v01.chr03G15950/Ci.v01.chr12G01680/Ci.v01.chr10G04900/Ci.v01.chr10G03920/Ci.v01.chr15G02900/Ci.v01.chr10G04880/Ci.v01.chr09G03310/Ci.v01.chr08G08270	8
GO:0044264	BP	cellular polysaccharide metabolic process	71/2337	338/15202	0.00319846	0.0498986	0.04525	Ci.v01.chr03G14650/Ci.v01.chr16G05470/Ci.v01.chr08G08170/Ci.v01.chr12G03310/Ci.v01.chr02G04320/Ci.v01.chr07G10930/Ci.v01.chr01G03230/Ci.v01.chr11G11160/Ci.v01.chr15G01550/Ci.v01.chr14G04900/Ci.v01.chr15G06460/Ci.v01.chr05G13530/Ci.v01.chr07G16550/Ci.v01.chr06G11460/Ci.v01.chr04G25070/Ci.v01.chr04G12010/Ci.v01.chr02G05480/Ci.v01.chr11G01560/Ci.v01.chr10G14460/Ci.v01.chr07G00390/Ci.v01.chr03G03870/…	71
GO:0070192	BP	chromosome organization involved in meiotic cell cycle	13/2337	38/15202	0.00320217	0.0498986	0.04525	Ci.v01.chr07G01800/Ci.v01.chr01G18500/Ci.v01.chr06G09390/Ci.v01.chr04G16590/Ci.v01.chr04G03930/Ci.v01.chr01G15210/Ci.v01.chr04G18430/Ci.v01.chr13G00550/Ci.v01.chr07G18130/Ci.v01.chr04G18280/Ci.v01.chr01G15020/Ci.v01.ContigUN09800/Ci.v01.chr07G19220	13
GO:0005874	CC	microtubule	70/2557	193/16828	3.81e-13	9.95e-11	9.01e-11	Ci.v01.chr05G18720/Ci.v01.chr06G14690/Ci.v01.chr10G14070/Ci.v01.chr10G01420/Ci.v01.chr01G11940/Ci.v01.chr06G14390/Ci.v01.ContigUN12630/Ci.v01.chr14G00560/Ci.v01.chr01G16620/Ci.v01.chr04G18510/Ci.v01.chr01G18590/Ci.v01.chr04G16630/Ci.v01.chr06G06390/Ci.v01.chr01G14560/Ci.v01.chr06G16710/Ci.v01.chr15G12050/Ci.v01.chr03G06440/Ci.v01.chr06G09390/Ci.v01.chr03G04140/Ci.v01.chr11G09120/Ci.v01.chr06G0307…	70
GO:0005871	CC	kinesin complex	39/2557	80/16828	1.54e-12	9.95e-11	9.01e-11	Ci.v01.chr05G18720/Ci.v01.chr06G14690/Ci.v01.chr10G14070/Ci.v01.chr01G11940/Ci.v01.chr06G14390/Ci.v01.ContigUN12630/Ci.v01.chr14G00560/Ci.v01.chr01G16620/Ci.v01.chr04G18510/Ci.v01.chr01G18590/Ci.v01.chr06G06390/Ci.v01.chr06G16710/Ci.v01.chr15G12050/Ci.v01.chr03G06440/Ci.v01.chr11G09120/Ci.v01.chr15G00740/Ci.v01.chr15G04590/Ci.v01.chr02G09860/Ci.v01.chr16G12930/Ci.v01.chr07G17910/Ci.v01.chr05G1274…	39
GO:0099081	CC	supramolecular polymer	72/2557	207/16828	1.88e-12	9.95e-11	9.01e-11	Ci.v01.chr05G18720/Ci.v01.chr06G14690/Ci.v01.chr10G14070/Ci.v01.chr10G01420/Ci.v01.chr01G11940/Ci.v01.chr06G14390/Ci.v01.ContigUN12630/Ci.v01.chr14G00560/Ci.v01.chr01G16620/Ci.v01.chr04G18510/Ci.v01.chr01G18590/Ci.v01.chr04G16630/Ci.v01.chr06G06390/Ci.v01.chr01G14560/Ci.v01.chr06G16710/Ci.v01.chr15G12050/Ci.v01.chr03G06440/Ci.v01.chr06G09390/Ci.v01.chr03G04140/Ci.v01.chr11G09120/Ci.v01.chr06G0307…	72
GO:0099512	CC	supramolecular fiber	72/2557	207/16828	1.88e-12	9.95e-11	9.01e-11	Ci.v01.chr05G18720/Ci.v01.chr06G14690/Ci.v01.chr10G14070/Ci.v01.chr10G01420/Ci.v01.chr01G11940/Ci.v01.chr06G14390/Ci.v01.ContigUN12630/Ci.v01.chr14G00560/Ci.v01.chr01G16620/Ci.v01.chr04G18510/Ci.v01.chr01G18590/Ci.v01.chr04G16630/Ci.v01.chr06G06390/Ci.v01.chr01G14560/Ci.v01.chr06G16710/Ci.v01.chr15G12050/Ci.v01.chr03G06440/Ci.v01.chr06G09390/Ci.v01.chr03G04140/Ci.v01.chr11G09120/Ci.v01.chr06G0307…	72
GO:0099513	CC	polymeric cytoskeletal fiber	72/2557	207/16828	1.88e-12	9.95e-11	9.01e-11	Ci.v01.chr05G18720/Ci.v01.chr06G14690/Ci.v01.chr10G14070/Ci.v01.chr10G01420/Ci.v01.chr01G11940/Ci.v01.chr06G14390/Ci.v01.ContigUN12630/Ci.v01.chr14G00560/Ci.v01.chr01G16620/Ci.v01.chr04G18510/Ci.v01.chr01G18590/Ci.v01.chr04G16630/Ci.v01.chr06G06390/Ci.v01.chr01G14560/Ci.v01.chr06G16710/Ci.v01.chr15G12050/Ci.v01.chr03G06440/Ci.v01.chr06G09390/Ci.v01.chr03G04140/Ci.v01.chr11G09120/Ci.v01.chr06G0307…	72
GO:0005875	CC	microtubule associated complex	48/2557	119/16828	2.52e-11	1.11e-09	1.01e-09	Ci.v01.chr05G18720/Ci.v01.chr06G14690/Ci.v01.chr10G14070/Ci.v01.chr01G11940/Ci.v01.chr06G14390/Ci.v01.ContigUN12630/Ci.v01.chr14G00560/Ci.v01.chr01G16620/Ci.v01.chr04G18510/Ci.v01.chr01G18590/Ci.v01.chr06G06390/Ci.v01.chr06G16710/Ci.v01.chr15G12050/Ci.v01.chr03G06440/Ci.v01.chr06G16720/Ci.v01.chr11G09120/Ci.v01.chr06G03070/Ci.v01.chr15G00740/Ci.v01.chr15G04590/Ci.v01.chr02G09860/Ci.v01.chr16G1293…	48
GO:0015630	CC	microtubule cytoskeleton	85/2557	276/16828	3.39e-11	1.28e-09	1.16e-09	Ci.v01.chr05G18720/Ci.v01.chr06G14690/Ci.v01.chr10G14070/Ci.v01.chr10G01420/Ci.v01.chr08G09910/Ci.v01.chr01G11940/Ci.v01.chr06G14390/Ci.v01.ContigUN12630/Ci.v01.chr14G00560/Ci.v01.chr01G16620/Ci.v01.chr04G18510/Ci.v01.chr01G18590/Ci.v01.chr04G16630/Ci.v01.chr06G06390/Ci.v01.chr01G14560/Ci.v01.chr06G16710/Ci.v01.chr15G12050/Ci.v01.chr03G06440/Ci.v01.chr06G09390/Ci.v01.chr05G11450/Ci.v01.chr03G0414…	85
GO:0005856	CC	cytoskeleton	95/2557	345/16828	2.04e-09	6.76e-08	6.12e-08	Ci.v01.chr05G18720/Ci.v01.chr06G14690/Ci.v01.chr10G14070/Ci.v01.ContigUN03690/Ci.v01.chr10G01420/Ci.v01.chr08G09910/Ci.v01.chr01G11940/Ci.v01.chr06G14390/Ci.v01.ContigUN12630/Ci.v01.chr14G00560/Ci.v01.chr01G16620/Ci.v01.chr04G18510/Ci.v01.chr01G18590/Ci.v01.chr04G16630/Ci.v01.chr06G06390/Ci.v01.chr01G14560/Ci.v01.chr06G16710/Ci.v01.chr15G12050/Ci.v01.chr03G06440/Ci.v01.chr06G09390/Ci.v01.chr05G11…	95
GO:0099080	CC	supramolecular complex	74/2557	275/16828	3.28e-07	9.64e-06	8.73e-06	Ci.v01.chr05G18720/Ci.v01.chr06G14690/Ci.v01.chr10G14070/Ci.v01.chr10G01420/Ci.v01.chr01G11940/Ci.v01.chr06G14390/Ci.v01.ContigUN12630/Ci.v01.chr14G00560/Ci.v01.chr01G16620/Ci.v01.chr04G18510/Ci.v01.chr01G18590/Ci.v01.chr04G16630/Ci.v01.chr06G06390/Ci.v01.chr01G14560/Ci.v01.chr06G16710/Ci.v01.chr15G12050/Ci.v01.chr03G06440/Ci.v01.chr06G09390/Ci.v01.chr03G04140/Ci.v01.chr11G09120/Ci.v01.chr06G0307…	74
GO:0005657	CC	replication fork	19/2557	45/16828	1.19e-05	0.000315856	0.000286059	Ci.v01.chr01G03630/Ci.v01.chr12G11930/Ci.v01.chr01G27300/Ci.v01.chr12G11500/Ci.v01.chr07G11260/Ci.v01.chr07G04930/Ci.v01.chr10G05600/Ci.v01.chr05G05400/Ci.v01.chr15G10560/Ci.v01.chr08G01650/Ci.v01.chr04G11040/Ci.v01.chr11G08300/Ci.v01.chr11G08380/Ci.v01.chr01G17320/Ci.v01.chr15G10550/Ci.v01.chr07G04530/Ci.v01.chr14G07340/Ci.v01.chr01G24200/Ci.v01.chr01G03880	19
GO:0009505	CC	plant-type cell wall	79/2557	337/16828	3.8e-05	0.000916466	0.000830007	Ci.v01.chr15G03310/Ci.v01.chr04G08830/Ci.v01.chr06G21140/Ci.v01.chr10G08460/Ci.v01.chr03G09030/Ci.v01.chr08G09280/Ci.v01.chr12G03310/Ci.v01.chr07G06850/Ci.v01.chr05G12320/Ci.v01.chr01G03290/Ci.v01.chr04G21740/Ci.v01.chr10G01950/Ci.v01.chr05G07010/Ci.v01.ContigUN11440/Ci.v01.chr05G15640/Ci.v01.chr01G22240/Ci.v01.chr05G01110/Ci.v01.chr04G20870/Ci.v01.chr08G15160/Ci.v01.chr12G09070/Ci.v01.chr12G0247…	79
GO:0000228	CC	nuclear chromosome	28/2557	86/16828	4.26e-05	0.000941429	0.000852615	Ci.v01.chr07G01800/Ci.v01.chr01G03630/Ci.v01.chr12G11930/Ci.v01.chr05G01140/Ci.v01.chr01G27300/Ci.v01.chr12G11500/Ci.v01.chr07G11260/Ci.v01.chr07G04930/Ci.v01.chr16G01710/Ci.v01.chr08G01650/Ci.v01.chr03G16660/Ci.v01.chr04G11040/Ci.v01.chr04G18430/Ci.v01.chr03G08500/Ci.v01.chr11G08300/Ci.v01.chr07G18130/Ci.v01.chr13G09880/Ci.v01.chr11G08380/Ci.v01.chr07G04530/Ci.v01.chr14G07340/Ci.v01.chr02G10640/…	28
GO:0005694	CC	chromosome	55/2557	217/16828	6.29e-05	0.00128298	0.00116194	Ci.v01.chr07G01800/Ci.v01.chr04G06600/Ci.v01.chr01G03630/Ci.v01.chr09G11400/Ci.v01.chr12G11930/Ci.v01.chr05G01140/Ci.v01.chr01G27300/Ci.v01.chr05G15960/Ci.v01.chr12G11500/Ci.v01.chr07G11260/Ci.v01.chr07G04930/Ci.v01.chr16G01710/Ci.v01.chr06G09390/Ci.v01.chr16G05170/Ci.v01.chr04G14750/Ci.v01.chr01G25600/Ci.v01.ContigUN05750/Ci.v01.chr10G05600/Ci.v01.chr05G05400/Ci.v01.chr09G10020/Ci.v01.chr15G1056…	55
GO:0043596	CC	nuclear replication fork	14/2557	33/16828	0.000157557	0.00298233	0.00270097	Ci.v01.chr01G03630/Ci.v01.chr12G11930/Ci.v01.chr01G27300/Ci.v01.chr12G11500/Ci.v01.chr07G11260/Ci.v01.chr07G04930/Ci.v01.chr08G01650/Ci.v01.chr04G11040/Ci.v01.chr11G08300/Ci.v01.chr11G08380/Ci.v01.chr07G04530/Ci.v01.chr14G07340/Ci.v01.chr01G24200/Ci.v01.chr01G03880	14
GO:0046658	CC	anchored component of plasma membrane	32/2557	123/16828	0.00125392	0.0221526	0.0200627	Ci.v01.chr15G03310/Ci.v01.chr12G00680/Ci.v01.chr04G14550/Ci.v01.chr01G21300/Ci.v01.chr15G06450/Ci.v01.chr08G10230/Ci.v01.chr08G15160/Ci.v01.chr04G06520/Ci.v01.chr10G13580/Ci.v01.chr13G11330/Ci.v01.chr06G00020/Ci.v01.chr04G22900/Ci.v01.chr09G12460/Ci.v01.chr11G03420/Ci.v01.chr16G05580/Ci.v01.chr10G13590/Ci.v01.chr07G17840/Ci.v01.chr04G07520/Ci.v01.chr10G07520/Ci.v01.chr05G07620/Ci.v01.chr07G13830/…	32
GO:0031225	CC	anchored component of membrane	48/2557	207/16828	0.00149073	0.0246903	0.022361	Ci.v01.chr15G03310/Ci.v01.chr12G00680/Ci.v01.chr04G14550/Ci.v01.chr01G21300/Ci.v01.chr15G06450/Ci.v01.chr08G10230/Ci.v01.ContigUN05300/Ci.v01.chr08G15160/Ci.v01.chr04G06520/Ci.v01.chr10G03560/Ci.v01.chr10G13580/Ci.v01.chr13G11330/Ci.v01.chr06G00020/Ci.v01.chr04G22900/Ci.v01.chr14G02960/Ci.v01.chr02G16060/Ci.v01.chr09G12460/Ci.v01.chr11G03420/Ci.v01.chr16G05580/Ci.v01.chr14G00100/Ci.v01.chr10G1359…	48
GO:0032993	CC	protein-DNA complex	13/2557	36/16828	0.00165459	0.0257921	0.0233588	Ci.v01.chr01G03630/Ci.v01.chr12G11930/Ci.v01.chr01G27300/Ci.v01.chr12G11500/Ci.v01.chr07G11260/Ci.v01.chr07G04930/Ci.v01.chr01G25600/Ci.v01.chr08G01650/Ci.v01.chr03G16660/Ci.v01.chr04G11040/Ci.v01.chr01G25370/Ci.v01.chr14G07340/Ci.v01.chr01G24200	13
GO:0000793	CC	condensed chromosome	15/2557	45/16828	0.00189994	0.0279714	0.0253326	Ci.v01.chr07G01800/Ci.v01.chr04G06600/Ci.v01.chr05G01140/Ci.v01.chr06G09390/Ci.v01.chr04G14750/Ci.v01.chr04G05440/Ci.v01.chr01G15210/Ci.v01.chr03G01760/Ci.v01.chr04G18430/Ci.v01.chr04G18280/Ci.v01.chr01G15020/Ci.v01.ContigUN31640/Ci.v01.ContigUN09800/Ci.v01.chr08G08830/Ci.v01.chr07G19220	15
GO:0000307	CC	cyclin-dependent protein kinase holoenzyme complex	10/2557	25/16828	0.00234534	0.0327113	0.0296253	Ci.v01.chr06G09350/Ci.v01.chr08G09910/Ci.v01.chr05G15560/Ci.v01.chr02G03150/Ci.v01.chr01G24390/Ci.v01.chr07G05280/Ci.v01.chr08G12080/Ci.v01.chr01G07010/Ci.v01.chr11G02750/Ci.v01.chr11G04010	10
GO:0042575	CC	DNA polymerase complex	8/2557	18/16828	0.00294032	0.0389593	0.0352838	Ci.v01.chr12G11930/Ci.v01.chr01G27300/Ci.v01.chr12G11500/Ci.v01.chr07G11260/Ci.v01.chr04G11040/Ci.v01.chr13G09880/Ci.v01.ContigUN11230/Ci.v01.chr16G00080	8
GO:0031226	CC	intrinsic component of plasma membrane	64/2557	305/16828	0.00390561	0.0492851	0.0446356	Ci.v01.chr15G03310/Ci.v01.chr12G08550/Ci.v01.chr12G00680/Ci.v01.chr13G13080/Ci.v01.chr04G14550/Ci.v01.chr01G21300/Ci.v01.chr10G05270/Ci.v01.chr08G13770/Ci.v01.chr15G06450/Ci.v01.chr08G10230/Ci.v01.chr08G15160/Ci.v01.chr14G09200/Ci.v01.chr13G13090/Ci.v01.chr04G06520/Ci.v01.chr01G25690/Ci.v01.chr02G07740/Ci.v01.chr13G07340/Ci.v01.chr10G13580/Ci.v01.chr14G03500/Ci.v01.chr13G11330/Ci.v01.chr06G00020/…	64
GO:0003777	MF	microtubule motor activity	40/2387	88/15339	2.82e-11	2.02e-08	1.78e-08	Ci.v01.chr05G18720/Ci.v01.chr06G14690/Ci.v01.chr10G14070/Ci.v01.chr01G11940/Ci.v01.chr06G14390/Ci.v01.ContigUN12630/Ci.v01.chr14G00560/Ci.v01.chr01G16620/Ci.v01.chr04G18510/Ci.v01.chr01G18590/Ci.v01.chr06G06390/Ci.v01.chr06G16710/Ci.v01.chr15G12050/Ci.v01.chr03G06440/Ci.v01.chr11G09120/Ci.v01.chr15G00740/Ci.v01.chr15G04590/Ci.v01.chr02G09860/Ci.v01.chr16G12930/Ci.v01.chr07G17910/Ci.v01.chr05G1274…	40
GO:0003774	MF	cytoskeletal motor activity	41/2387	105/15339	4.52e-09	1.62e-06	1.43e-06	Ci.v01.chr05G18720/Ci.v01.chr06G14690/Ci.v01.chr10G14070/Ci.v01.chr01G11940/Ci.v01.chr06G14390/Ci.v01.ContigUN12630/Ci.v01.chr14G00560/Ci.v01.chr01G16620/Ci.v01.chr04G18510/Ci.v01.chr01G18590/Ci.v01.chr06G06390/Ci.v01.chr06G16710/Ci.v01.chr15G12050/Ci.v01.chr03G06440/Ci.v01.chr11G09120/Ci.v01.chr15G00740/Ci.v01.chr15G04590/Ci.v01.chr02G09860/Ci.v01.chr16G12930/Ci.v01.chr07G17910/Ci.v01.chr05G1274…	41
GO:0008017	MF	microtubule binding	58/2387	178/15339	1.05e-08	2.52e-06	2.23e-06	Ci.v01.chr05G18720/Ci.v01.chr06G14690/Ci.v01.chr10G14070/Ci.v01.chr01G11940/Ci.v01.chr02G13970/Ci.v01.chr06G14390/Ci.v01.ContigUN12630/Ci.v01.chr14G00560/Ci.v01.chr01G16620/Ci.v01.chr04G18510/Ci.v01.chr01G18590/Ci.v01.chr04G16630/Ci.v01.chr06G06390/Ci.v01.chr01G14560/Ci.v01.chr06G16710/Ci.v01.chr15G12050/Ci.v01.chr03G06440/Ci.v01.chr11G09120/Ci.v01.chr15G00740/Ci.v01.chr15G04590/Ci.v01.chr14G0214…	58
GO:0015631	MF	tubulin binding	59/2387	187/15339	2.97e-08	5.31e-06	4.7e-06	Ci.v01.chr05G18720/Ci.v01.chr06G14690/Ci.v01.chr10G14070/Ci.v01.chr01G11940/Ci.v01.chr02G13970/Ci.v01.chr06G14390/Ci.v01.ContigUN12630/Ci.v01.chr14G00560/Ci.v01.chr01G16620/Ci.v01.chr04G18510/Ci.v01.chr01G18590/Ci.v01.chr04G16630/Ci.v01.chr06G06390/Ci.v01.chr01G14560/Ci.v01.chr06G16710/Ci.v01.chr15G12050/Ci.v01.chr03G06440/Ci.v01.chr11G09120/Ci.v01.chr15G00740/Ci.v01.chr15G04590/Ci.v01.chr14G0214…	59		72
GO:0016705	MF	oxidoreductase activity	acting on paired donors	with incorporation or reduction of molecular oxygen	72/2387	273/15339	2.55e-06	0.000346509	0.000306672	Ci.v01.chr09G13950/Ci.v01.chr08G00460/Ci.v01.chr03G01090/Ci.v01.chr05G05870/Ci.v01.chr07G13140/Ci.v01.chr10G10820/Ci.v01.chr11G05170/Ci.v01.chr03G17680/Ci.v01.chr14G07880/Ci.v01.chr09G09010/Ci.v01.chr12G15800/Ci.v01.chr13G08000/Ci.v01.chr10G11160/Ci.v01.chr15G04660/Ci.v01.chr07G01590/Ci.v01.chr06G21010/Ci.v01.chr08G00450/Ci.v01.chr16G10770/Ci.v01.chr07G13220/Ci.v01.chr06G05900/Ci.v01.ContigUN0347…
GO:0005506	MF	iron ion binding	54/2387	188/15339	3.03e-06	0.000346509	0.000306672	Ci.v01.chr09G13950/Ci.v01.chr02G11980/Ci.v01.chr05G07430/Ci.v01.chr11G05170/Ci.v01.chr14G07880/Ci.v01.chr09G09010/Ci.v01.chr12G15800/Ci.v01.chr13G08000/Ci.v01.chr10G11160/Ci.v01.chr15G04660/Ci.v01.chr07G01590/Ci.v01.chr06G21010/Ci.v01.chr16G10770/Ci.v01.chr07G13220/Ci.v01.ContigUN03470/Ci.v01.chr03G18980/Ci.v01.chr05G15470/Ci.v01.chr16G09240/Ci.v01.chr15G08430/Ci.v01.chr01G25590/Ci.v01.chr08G1724…	54
GO:0008092	MF	cytoskeletal protein binding	72/2387	275/15339	3.39e-06	0.000346509	0.000306672	Ci.v01.chr05G18720/Ci.v01.chr06G14690/Ci.v01.chr10G14070/Ci.v01.ContigUN03690/Ci.v01.chr01G11940/Ci.v01.chr01G09740/Ci.v01.chr02G13970/Ci.v01.chr06G14390/Ci.v01.ContigUN12630/Ci.v01.chr14G00560/Ci.v01.chr01G16620/Ci.v01.chr04G18510/Ci.v01.chr01G18590/Ci.v01.chr04G16630/Ci.v01.chr06G06390/Ci.v01.chr01G14560/Ci.v01.chr06G16710/Ci.v01.chr15G12050/Ci.v01.chr03G06440/Ci.v01.chr11G09120/Ci.v01.chr15G00…	72
GO:0008094	MF	ATP-dependent activity	acting on DNA	28/2387	77/15339	6.34e-06	0.000567761	0.000502487	Ci.v01.chr13G01750/Ci.v01.chr12G09140/Ci.v01.chr12G10920/Ci.v01.chr02G14510/Ci.v01.chr05G07630/Ci.v01.chr05G04300/Ci.v01.chr16G05170/Ci.v01.chr10G06690/Ci.v01.chr10G05600/Ci.v01.chr05G05400/Ci.v01.chr04G03930/Ci.v01.chr15G10560/Ci.v01.chr08G01650/Ci.v01.chr03G04710/Ci.v01.chr04G18430/Ci.v01.chr06G04700/Ci.v01.chr03G03480/Ci.v01.chr07G18130/Ci.v01.chr15G10550/Ci.v01.chr04G21710/Ci.v01.chr14G07340/…	28
GO:0004497	MF	monooxygenase activity	56/2387	213/15339	3.51e-05	0.00249296	0.00220636	Ci.v01.chr09G13950/Ci.v01.chr08G00460/Ci.v01.chr03G01090/Ci.v01.chr05G05870/Ci.v01.chr14G07880/Ci.v01.chr09G09010/Ci.v01.chr12G15800/Ci.v01.chr13G08000/Ci.v01.chr10G11160/Ci.v01.chr15G04660/Ci.v01.chr07G01590/Ci.v01.chr08G16340/Ci.v01.chr06G21010/Ci.v01.chr08G00450/Ci.v01.chr16G10770/Ci.v01.chr07G13220/Ci.v01.chr06G05900/Ci.v01.ContigUN03470/Ci.v01.chr08G11820/Ci.v01.chr05G15470/Ci.v01.chr16G0924…	56
GO:0016887	MF	ATP hydrolysis activity	84/2387	355/15339	3.62e-05	0.00249296	0.00220636	Ci.v01.chr07G01800/Ci.v01.chr05G18720/Ci.v01.chr06G14690/Ci.v01.chr10G14070/Ci.v01.chr15G05380/Ci.v01.chr01G09490/Ci.v01.chr01G11940/Ci.v01.chr06G00290/Ci.v01.chr06G14390/Ci.v01.ContigUN12630/Ci.v01.chr14G00560/Ci.v01.chr01G16620/Ci.v01.chr04G18510/Ci.v01.chr01G18590/Ci.v01.chr01G07790/Ci.v01.chr06G06390/Ci.v01.chr06G16710/Ci.v01.chr15G12050/Ci.v01.chr03G06440/Ci.v01.ContigUN33190/Ci.v01.chr11G09…	84
GO:0020037	MF	heme binding	57/2387	219/15339	4.09e-05	0.00249296	0.00220636	Ci.v01.chr09G13950/Ci.v01.chr06G08850/Ci.v01.chr11G05170/Ci.v01.chr14G07880/Ci.v01.chr09G09010/Ci.v01.chr16G01530/Ci.v01.chr12G15800/Ci.v01.chr13G08000/Ci.v01.chr10G11160/Ci.v01.chr15G04660/Ci.v01.chr05G18830/Ci.v01.chr07G01590/Ci.v01.chr06G21010/Ci.v01.chr16G10770/Ci.v01.chr07G13220/Ci.v01.chr09G14500/Ci.v01.ContigUN03470/Ci.v01.chr05G15470/Ci.v01.chr16G09240/Ci.v01.chr15G08430/Ci.v01.chr01G2559…	57
GO:0046906	MF	tetrapyrrole binding	60/2387	234/15339	4.18e-05	0.00249296	0.00220636	Ci.v01.chr09G13950/Ci.v01.chr13G04160/Ci.v01.chr06G08850/Ci.v01.chr11G05170/Ci.v01.chr14G07880/Ci.v01.chr03G17320/Ci.v01.chr09G09010/Ci.v01.chr16G01530/Ci.v01.chr12G15800/Ci.v01.chr13G08000/Ci.v01.chr10G11160/Ci.v01.chr15G04660/Ci.v01.chr05G18830/Ci.v01.chr07G01590/Ci.v01.chr06G21010/Ci.v01.chr16G10770/Ci.v01.chr07G13220/Ci.v01.chr09G14500/Ci.v01.ContigUN03470/Ci.v01.chr05G15470/Ci.v01.chr16G0924…	60
GO:0015925	MF	galactosidase activity	16/2387	38/15339	8.09e-05	0.00445694	0.00394454	Ci.v01.chr06G21140/Ci.v01.chr05G16810/Ci.v01.chr12G09070/Ci.v01.chr01G08390/Ci.v01.chr04G10860/Ci.v01.chr16G13770/Ci.v01.chr01G18050/Ci.v01.ContigUN07940/Ci.v01.chr08G04190/Ci.v01.chr11G07930/Ci.v01.chr03G06320/Ci.v01.chr12G09860/Ci.v01.chr10G12260/Ci.v01.chr08G04270/Ci.v01.chr15G10650/Ci.v01.chr10G05680	16
GO:0140097	MF	catalytic activity	acting on DNA	54/2387	210/15339	9.11e-05	0.00465701	0.00412162	Ci.v01.chr13G01750/Ci.v01.chr12G09140/Ci.v01.chr12G10920/Ci.v01.chr02G14510/Ci.v01.chr12G11930/Ci.v01.chr01G27300/Ci.v01.chr05G07630/Ci.v01.chr05G04300/Ci.v01.chr16G02570/Ci.v01.chr06G02510/Ci.v01.ContigUN06700/Ci.v01.chr16G05170/Ci.v01.chr10G06690/Ci.v01.chr07G13480/Ci.v01.chr05G08340/Ci.v01.chr10G05600/Ci.v01.chr06G11650/Ci.v01.chr05G05400/Ci.v01.chr15G08540/Ci.v01.chr04G03930/Ci.v01.chr06G1935…	54
GO:0017096	MF	acetylserotonin O-methyltransferase activity	7/2387	10/15339	0.000170077	0.00811833	0.007185	Ci.v01.chr03G15950/Ci.v01.chr12G01680/Ci.v01.chr10G04900/Ci.v01.chr10G03920/Ci.v01.chr04G16150/Ci.v01.chr04G16130/Ci.v01.chr10G04880	7
GO:0042300	MF	beta-amyrin synthase activity	9/2387	16/15339	0.000212176	0.0092596	0.00819506	Ci.v01.chr11G10960/Ci.v01.chr02G13900/Ci.v01.chr14G04920/Ci.v01.chr02G13920/Ci.v01.chr11G10910/Ci.v01.chr14G04940/Ci.v01.chr02G13930/Ci.v01.chr11G10930/Ci.v01.chr01G20750	9
GO:0052689	MF	carboxylic ester hydrolase activity	51/2387	202/15339	0.000228678	0.0092596	0.00819506	Ci.v01.chr07G17270/Ci.v01.chr07G19230/Ci.v01.chr06G19410/Ci.v01.chr07G06850/Ci.v01.chr05G12320/Ci.v01.chr05G13890/Ci.v01.chr01G09380/Ci.v01.chr04G20870/Ci.v01.chr07G04160/Ci.v01.chr12G02470/Ci.v01.chr10G05970/Ci.v01.chr16G07660/Ci.v01.chr15G10470/Ci.v01.ContigUN08840/Ci.v01.chr01G12610/Ci.v01.chr01G26420/Ci.v01.chr06G08230/Ci.v01.chr04G18380/Ci.v01.chr01G06670/Ci.v01.chr16G06420/Ci.v01.chr06G1956…	51
GO:0004553	MF	hydrolase activity	hydrolyzing O-glycosyl compounds	85/2387	379/15339	0.000232783	0.0092596	0.00819506	Ci.v01.chr04G08830/Ci.v01.chr03G14650/Ci.v01.chr06G21140/Ci.v01.chr12G03310/Ci.v01.chr05G16810/Ci.v01.chr02G04320/Ci.v01.chr07G17480/Ci.v01.chr04G14550/Ci.v01.chr12G07890/Ci.v01.chr07G11270/Ci.v01.chr15G06450/Ci.v01.chr16G10840/Ci.v01.chr05G07010/Ci.v01.chr07G12030/Ci.v01.chr04G03960/Ci.v01.chr06G11460/Ci.v01.chr08G15160/Ci.v01.chr04G06520/Ci.v01.chr12G09070/Ci.v01.chr04G01820/Ci.v01.chr10G14460/…	85
GO:0016722	MF	oxidoreductase activity	acting on metal ions	25/2387	79/15339	0.000261035	0.00983691	0.008706	Ci.v01.chr15G03310/Ci.v01.chr10G08460/Ci.v01.chr02G01230/Ci.v01.chr03G03220/Ci.v01.chr02G01180/Ci.v01.ContigUN03670/Ci.v01.chr05G03000/Ci.v01.chr02G14670/Ci.v01.chr03G03230/Ci.v01.chr16G10860/Ci.v01.chr01G03270/Ci.v01.chr07G01950/Ci.v01.chr04G14840/Ci.v01.chr07G13830/Ci.v01.chr05G01880/Ci.v01.chr16G09820/Ci.v01.chr05G01860/Ci.v01.chr02G01170/Ci.v01.chr01G21660/Ci.v01.chr04G12950/Ci.v01.chr02G0127…	25
GO:0008574	MF	plus-end-directed microtubule motor activity	11/2387	23/15339	0.000276732	0.00990702	0.00876805	Ci.v01.chr05G18720/Ci.v01.chr06G14690/Ci.v01.chr10G14070/Ci.v01.chr01G11940/Ci.v01.chr14G00560/Ci.v01.chr01G18590/Ci.v01.chr15G00740/Ci.v01.chr16G12930/Ci.v01.chr07G17910/Ci.v01.chr05G03640/Ci.v01.chr07G15230	11
GO:0016798	MF	hydrolase activity	acting on glycosyl bonds	90/2387	409/15339	0.000306945	0.010317	0.00913091	Ci.v01.chr04G08830/Ci.v01.chr03G14650/Ci.v01.chr06G21140/Ci.v01.chr12G03310/Ci.v01.chr05G16810/Ci.v01.chr02G04320/Ci.v01.chr07G17480/Ci.v01.chr04G14550/Ci.v01.chr12G07890/Ci.v01.chr07G11270/Ci.v01.chr05G12320/Ci.v01.chr15G06450/Ci.v01.chr16G10840/Ci.v01.chr05G07010/Ci.v01.chr07G12030/Ci.v01.chr04G03960/Ci.v01.chr06G11460/Ci.v01.chr08G15160/Ci.v01.chr04G06520/Ci.v01.chr12G09070/Ci.v01.chr06G19350/…	90
GO:0052716	MF	hydroquinone:oxygen oxidoreductase activity	15/2387	38/15339	0.000317003	0.010317	0.00913091	Ci.v01.chr02G01230/Ci.v01.chr02G01180/Ci.v01.ContigUN03670/Ci.v01.chr05G03000/Ci.v01.chr02G14670/Ci.v01.chr16G10860/Ci.v01.chr01G03270/Ci.v01.chr05G01880/Ci.v01.chr16G09820/Ci.v01.chr05G01860/Ci.v01.chr02G01170/Ci.v01.chr02G01270/Ci.v01.chr05G01870/Ci.v01.chr10G01330/Ci.v01.chr02G01200	15
GO:0003688	MF	DNA replication origin binding	8/2387	14/15339	0.000421725	0.012584	0.0111372	Ci.v01.chr02G14510/Ci.v01.chr01G27300/Ci.v01.chr16G01710/Ci.v01.chr03G16660/Ci.v01.chr13G06870/Ci.v01.chr14G07340/Ci.v01.chr01G24200/Ci.v01.chr02G15100	8
GO:0019825	MF	oxygen binding	41/2387	157/15339	0.000430011	0.012584	0.0111372	Ci.v01.chr09G13950/Ci.v01.chr11G05170/Ci.v01.chr09G09010/Ci.v01.chr12G15800/Ci.v01.chr13G08000/Ci.v01.chr15G04660/Ci.v01.chr07G01590/Ci.v01.chr16G10770/Ci.v01.chr07G13220/Ci.v01.ContigUN03470/Ci.v01.chr10G14660/Ci.v01.chr15G08430/Ci.v01.chr01G26360/Ci.v01.chr12G12490/Ci.v01.chr08G11170/Ci.v01.chr04G12600/Ci.v01.chr07G06180/Ci.v01.chr03G13370/Ci.v01.ContigUN05770/Ci.v01.chr06G19550/Ci.v01.chr08G04…	41
GO:0042973	MF	glucan endo-1	3-beta-D-glucosidase activity	11/2387	24/15339	0.000439384	0.012584	0.0111372	Ci.v01.chr08G15160/Ci.v01.chr04G06520/Ci.v01.chr13G11330/Ci.v01.chr06G00020/Ci.v01.chr09G12460/Ci.v01.chr04G20800/Ci.v01.chr06G01860/Ci.v01.chr10G11910/Ci.v01.chr10G08470/Ci.v01.chr05G16370/Ci.v01.chr14G03150	11
GO:0102336	MF	3-oxo-arachidoyl-CoA synthase activity	10/2387	22/15339	0.000869098	0.0214577	0.0189908	Ci.v01.chr01G21820/Ci.v01.chr01G10920/Ci.v01.chr16G12480/Ci.v01.chr07G17190/Ci.v01.chr08G15450/Ci.v01.chr16G12820/Ci.v01.chr16G12490/Ci.v01.chr15G01180/Ci.v01.chr13G08100/Ci.v01.chr15G01170	10
GO:0102337	MF	3-oxo-cerotoyl-CoA synthase activity	10/2387	22/15339	0.000869098	0.0214577	0.0189908	Ci.v01.chr01G21820/Ci.v01.chr01G10920/Ci.v01.chr16G12480/Ci.v01.chr07G17190/Ci.v01.chr08G15450/Ci.v01.chr16G12820/Ci.v01.chr16G12490/Ci.v01.chr15G01180/Ci.v01.chr13G08100/Ci.v01.chr15G01170	10
GO:0102338	MF	3-oxo-lignoceronyl-CoA synthase activity	10/2387	22/15339	0.000869098	0.0214577	0.0189908	Ci.v01.chr01G21820/Ci.v01.chr01G10920/Ci.v01.chr16G12480/Ci.v01.chr07G17190/Ci.v01.chr08G15450/Ci.v01.chr16G12820/Ci.v01.chr16G12490/Ci.v01.chr15G01180/Ci.v01.chr13G08100/Ci.v01.chr15G01170	10
GO:0102756	MF	very-long-chain 3-ketoacyl-CoA synthase activity	10/2387	22/15339	0.000869098	0.0214577	0.0189908	Ci.v01.chr01G21820/Ci.v01.chr01G10920/Ci.v01.chr16G12480/Ci.v01.chr07G17190/Ci.v01.chr08G15450/Ci.v01.chr16G12820/Ci.v01.chr16G12490/Ci.v01.chr15G01180/Ci.v01.chr13G08100/Ci.v01.chr15G01170	10		15
GO:0016682	MF	oxidoreductase activity	acting on diphenols and related substances as donors	oxygen as acceptor	15/2387	42/15339	0.00109377	0.0261046	0.0231034	Ci.v01.chr02G01230/Ci.v01.chr02G01180/Ci.v01.ContigUN03670/Ci.v01.chr05G03000/Ci.v01.chr02G14670/Ci.v01.chr16G10860/Ci.v01.chr01G03270/Ci.v01.chr05G01880/Ci.v01.chr16G09820/Ci.v01.chr05G01860/Ci.v01.chr02G01170/Ci.v01.chr02G01270/Ci.v01.chr05G01870/Ci.v01.chr10G01330/Ci.v01.chr02G01200	0.0252501	Ci.v01.chr08G00460/Ci.v01.chr03G01090/Ci.v01.chr05G05870/Ci.v01.chr09G09010/Ci.v01.chr13G08000/Ci.v01.chr10G11160/Ci.v01.chr07G01590/Ci.v01.chr06G21010/Ci.v01.chr08G00450/Ci.v01.chr07G13220/Ci.v01.chr06G05900/Ci.v01.chr08G11820/Ci.v01.chr05G15470/Ci.v01.chr16G09240/Ci.v01.chr15G08430/Ci.v01.chr08G17240/Ci.v01.chr01G26360/Ci.v01.chr05G15460/Ci.v01.chr04G12600/Ci.v01.chr07G19600/Ci.v01.chr06G21870/…	36
GO:0016709	MF	oxidoreductase activity	acting on paired donors	with incorporation or reduction of molecular oxygen	NAD(P)H as one donor	and incorporation of one atom of oxygen	36/2387	140/15339	0.00125874	0.0285301
GO:0005200	MF	structural constituent of cytoskeleton	17/2387	51/15339	0.00127509	0.0285301	0.0252501	Ci.v01.chr10G01420/Ci.v01.chr04G02730/Ci.v01.chr07G12550/Ci.v01.chr12G06330/Ci.v01.chr05G02140/Ci.v01.chr14G05820/Ci.v01.chr13G10670/Ci.v01.chr08G10590/Ci.v01.chr04G23010/Ci.v01.chr02G12530/Ci.v01.chr08G12420/Ci.v01.chr05G17360/Ci.v01.chr06G14760/Ci.v01.chr07G12410/Ci.v01.chr01G01840/Ci.v01.chr10G12750/Ci.v01.chr11G08730	17
GO:0016207	MF	4-coumarate-CoA ligase activity	8/2387	16/15339	0.00134902	0.0292696	0.0259046	Ci.v01.chr01G25070/Ci.v01.chr03G09560/Ci.v01.chr06G08600/Ci.v01.chr07G09360/Ci.v01.chr14G09960/Ci.v01.chr14G07240/Ci.v01.chr03G17190/Ci.v01.chr08G10130	8
GO:0004565	MF	beta-galactosidase activity	11/2387	28/15339	0.00207308	0.0436565	0.0386375	Ci.v01.chr06G21140/Ci.v01.chr12G09070/Ci.v01.chr01G08390/Ci.v01.chr04G10860/Ci.v01.chr16G13770/Ci.v01.chr01G18050/Ci.v01.ContigUN07940/Ci.v01.chr08G04190/Ci.v01.chr03G06320/Ci.v01.chr12G09860/Ci.v01.chr08G04270	11
GO:0003678	MF	DNA helicase activity	8/2387	17/15339	0.00220265	0.04506	0.0398796	Ci.v01.chr12G09140/Ci.v01.chr04G03930/Ci.v01.chr08G01650/Ci.v01.chr03G04710/Ci.v01.chr06G04700/Ci.v01.chr14G07340/Ci.v01.chr06G15820/Ci.v01.chr01G24200	8
GO:0008422	MF	beta-glucosidase activity	20/2387	67/15339	0.00229749	0.0456946	0.0404412	Ci.v01.chr16G10840/Ci.v01.chr08G15160/Ci.v01.chr04G06520/Ci.v01.chr04G01820/Ci.v01.chr13G09200/Ci.v01.chr13G11330/Ci.v01.chr06G00020/Ci.v01.chr05G12240/Ci.v01.chr09G12460/Ci.v01.ContigUN12800/Ci.v01.ContigUN12690/Ci.v01.chr04G20800/Ci.v01.chr07G19380/Ci.v01.chr06G01860/Ci.v01.chr10G11910/Ci.v01.chr13G12260/Ci.v01.chr10G08470/Ci.v01.chr02G16020/Ci.v01.chr05G16370/Ci.v01.chr14G03150	20

## Sheet: KEGG pathway analysis
Table S11.GO enrichment analysis and KEGG pathway analysis of the differentially expressed genes in the stamen primordia compared with the initial differentiation of flower buds (MD3 vs MD1).
KEGG pathway analysis of the differentially expressed genes of the stamen primordia compared with the initial differentiation of flower buds (MD3 vs MD1).
	Cluster	ID	Description	GeneRatio	BgRatio	pvalue	p.adjust	qvalue	geneID	Count
1	V1	ko05171	Coronavirus disease - COVID-19 (77)	177/3618	213/6173	5.81793e-15	1.94901e-12	1.78825e-12	Ci.v01.chr01G02760/Ci.v01.chr03G01830/Ci.v01.ContigUN05500/Ci.v01.chr08G15970/Ci.v01.chr04G25040/Ci.v01.ContigUN10570/Ci.v01.chr12G14830/Ci.v01.ContigUN29750/Ci.v01.chr10G14730/Ci.v01.chr16G08400/Ci.v01.ContigUN08700/Ci.v01.chr11G01540/Ci.v01.chr02G14550/Ci.v01.chr11G11690/Ci.v01.chr10G13030/Ci.v01.chr16G01900/Ci.v01.chr10G02510/Ci.v01.chr05G03700/Ci.v01.chr06G04820/Ci.v01.chr06G17570/Ci.v01.chr1…	177
2	V1	ko03010	Ribosome (122)	227/3618	302/6173	5.2467e-10	8.78822e-08	8.06334e-08	Ci.v01.chr01G02760/Ci.v01.chr03G01830/Ci.v01.ContigUN05500/Ci.v01.chr08G15970/Ci.v01.chr02G13250/Ci.v01.chr04G25040/Ci.v01.ContigUN10570/Ci.v01.chr12G14830/Ci.v01.ContigUN29750/Ci.v01.chr10G14730/Ci.v01.chr16G08400/Ci.v01.ContigUN08700/Ci.v01.chr11G01540/Ci.v01.chr02G14550/Ci.v01.chr11G11690/Ci.v01.chr10G13030/Ci.v01.chr16G01900/Ci.v01.chr10G02510/Ci.v01.chr03G17800/Ci.v01.chr05G03700/Ci.v01.chr0…	227
3	V1	ko05016	Huntington disease (115)	169/3618	230/6173	1.23656e-06	0.000138083	0.000126693	Ci.v01.chr10G01420/Ci.v01.chr04G02730/Ci.v01.chr06G02340/Ci.v01.chr07G12550/Ci.v01.ContigUN06690/Ci.v01.chr12G06330/Ci.v01.chr11G03630/Ci.v01.chr06G20580/Ci.v01.chr13G10670/Ci.v01.chr08G10590/Ci.v01.ContigUN05690/Ci.v01.chr08G16280/Ci.v01.chr16G03770/Ci.v01.chr03G08500/Ci.v01.chr16G03730/Ci.v01.chr13G01560/Ci.v01.chr12G11830/Ci.v01.chr13G01280/Ci.v01.ContigUN09540/Ci.v01.chr01G03580/Ci.v01.chr01G…	169
4	V1	ko05022	Pathways of neurodegeneration - multiple diseases (127)	210/3618	299/6173	1.37208e-05	0.00114911	0.00105433	Ci.v01.chr10G01420/Ci.v01.chr04G21320/Ci.v01.chr06G08850/Ci.v01.chr04G02730/Ci.v01.chr06G02340/Ci.v01.chr09G03770/Ci.v01.chr07G12550/Ci.v01.ContigUN06690/Ci.v01.chr16G12230/Ci.v01.chr12G06330/Ci.v01.chr11G03630/Ci.v01.chr06G20480/Ci.v01.chr06G20580/Ci.v01.chr13G10670/Ci.v01.chr08G10590/Ci.v01.ContigUN05690/Ci.v01.chr08G16280/Ci.v01.chr16G03770/Ci.v01.chr01G09400/Ci.v01.chr16G03730/Ci.v01.chr13G01…	210
5	V1	ko05017	Spinocerebellar ataxia (58)	100/3618	133/6173	4.01724e-05	0.00269155	0.00246955	Ci.v01.chr06G02340/Ci.v01.chr06G20580/Ci.v01.chr10G07340/Ci.v01.chr16G03730/Ci.v01.chr14G07960/Ci.v01.chr13G01560/Ci.v01.chr10G12300/Ci.v01.chr12G11830/Ci.v01.ContigUN09540/Ci.v01.chr01G26500/Ci.v01.chr15G10420/Ci.v01.chr09G02580/Ci.v01.chr03G01370/Ci.v01.chr12G13090/Ci.v01.chr01G04970/Ci.v01.chr16G13820/Ci.v01.chr14G02900/Ci.v01.chr08G04880/Ci.v01.ContigUN08910/Ci.v01.chr01G06900/Ci.v01.chr05G05…	100
6	V1	ko03050	Proteasome (37)	53/3618	65/6173	6.82268e-05	0.00380933	0.00349513	Ci.v01.chr06G02340/Ci.v01.chr06G20580/Ci.v01.chr12G11830/Ci.v01.ContigUN09540/Ci.v01.chr15G10420/Ci.v01.chr09G02580/Ci.v01.chr12G13090/Ci.v01.chr01G04970/Ci.v01.chr16G13820/Ci.v01.chr14G02900/Ci.v01.chr08G04880/Ci.v01.ContigUN08910/Ci.v01.chr01G06900/Ci.v01.chr05G05850/Ci.v01.chr07G02620/Ci.v01.chr06G20540/Ci.v01.chr12G10040/Ci.v01.chr09G13090/Ci.v01.chr02G07880/Ci.v01.chr03G09930/Ci.v01.chr05G13…	53
7	V1	ko05169	Epstein-Barr virus infection (33)	67/3618	86/6173	0.000120121	0.00574866	0.0052745	Ci.v01.chr04G21320/Ci.v01.chr02G03150/Ci.v01.chr06G15730/Ci.v01.chr11G03660/Ci.v01.chr06G20480/Ci.v01.chr06G20580/Ci.v01.chr11G03650/Ci.v01.chr05G18450/Ci.v01.chr03G08500/Ci.v01.chr12G14120/Ci.v01.ContigUN06850/Ci.v01.chr15G10420/Ci.v01.chr09G02580/Ci.v01.chr12G13090/Ci.v01.chr08G15350/Ci.v01.chr08G04820/Ci.v01.chr01G07010/Ci.v01.chr14G02900/Ci.v01.ContigUN08910/Ci.v01.chr08G09320/Ci.v01.chr11G02…	67
8	V1	ko05020	Prion disease (94)	160/3618	228/6173	0.000156878	0.00656927	0.00602742	Ci.v01.chr10G01420/Ci.v01.chr04G21320/Ci.v01.chr06G00290/Ci.v01.chr04G02730/Ci.v01.chr06G02340/Ci.v01.chr07G12550/Ci.v01.ContigUN06690/Ci.v01.chr12G06330/Ci.v01.chr11G03630/Ci.v01.chr06G20480/Ci.v01.chr06G20580/Ci.v01.chr13G10670/Ci.v01.chr08G10590/Ci.v01.ContigUN05690/Ci.v01.chr16G03770/Ci.v01.chr16G03730/Ci.v01.chr13G01560/Ci.v01.chr12G11830/Ci.v01.chr13G01280/Ci.v01.ContigUN09540/Ci.v01.chr15G…	160
9	V1	ko05202	Transcriptional misregulation in cancer (11)	32/3618	37/6173	0.000241199	0.00897797	0.00823745	Ci.v01.chr13G12100/Ci.v01.chr02G03150/Ci.v01.chr13G12130/Ci.v01.chr16G01960/Ci.v01.chr11G03660/Ci.v01.chr11G03650/Ci.v01.chr02G04390/Ci.v01.chr09G14180/Ci.v01.chr03G08500/Ci.v01.chr01G22500/Ci.v01.chr06G07660/Ci.v01.chr12G14120/Ci.v01.ContigUN06850/Ci.v01.chr08G15350/Ci.v01.chr01G07010/Ci.v01.chr08G09320/Ci.v01.chr11G02750/Ci.v01.chr14G01400/Ci.v01.chr16G10570/Ci.v01.chr04G13580/Ci.v01.chr07G0240…	32
10	V1	ko04110	Cell cycle (54)	84/3618	113/6173	0.000320313	0.0107305	0.0098454	Ci.v01.chr12G15970/Ci.v01.chr12G09140/Ci.v01.chr12G10920/Ci.v01.chr02G14510/Ci.v01.chr01G02030/Ci.v01.chr03G10860/Ci.v01.chr05G07630/Ci.v01.chr16G11000/Ci.v01.chr02G03150/Ci.v01.chr08G12230/Ci.v01.chr16G01710/Ci.v01.chr06G09390/Ci.v01.chr04G16590/Ci.v01.chr03G04140/Ci.v01.chr10G13140/Ci.v01.chr03G12840/Ci.v01.chr11G03660/Ci.v01.chr03G18690/Ci.v01.chr10G06690/Ci.v01.chr06G12080/Ci.v01.chr07G06600/…	84
11	V1	ko04914	Progesterone-mediated oocyte maturation (21)	33/3618	39/6173	0.000457389	0.0139296	0.0127806	Ci.v01.chr12G15970/Ci.v01.chr01G02030/Ci.v01.chr02G03150/Ci.v01.chr06G09390/Ci.v01.chr04G16590/Ci.v01.chr03G20990/Ci.v01.chr03G12840/Ci.v01.chr11G03660/Ci.v01.chr10G01990/Ci.v01.chr09G03770/Ci.v01.chr03G16970/Ci.v01.chr11G03650/Ci.v01.ContigUN06850/Ci.v01.chr08G15350/Ci.v01.chr01G07010/Ci.v01.chr11G02750/Ci.v01.chr04G20830/Ci.v01.chr03G03080/Ci.v01.chr07G14550/Ci.v01.chr14G01840/Ci.v01.chr05G0631…	33
12	V1	ko03030	DNA replication (31)	37/3618	45/6173	0.000647597	0.0161327	0.0148021	Ci.v01.chr12G09140/Ci.v01.chr12G10920/Ci.v01.chr02G14510/Ci.v01.chr12G11930/Ci.v01.chr01G27300/Ci.v01.chr12G11500/Ci.v01.chr07G11260/Ci.v01.chr05G07630/Ci.v01.chr16G11000/Ci.v01.chr07G04930/Ci.v01.chr10G06690/Ci.v01.chr10G09080/Ci.v01.chr13G00950/Ci.v01.chr08G15060/Ci.v01.chr05G05400/Ci.v01.chr13G07100/Ci.v01.chr04G11040/Ci.v01.chr16G07020/Ci.v01.chr02G12250/Ci.v01.chr05G18790/Ci.v01.chr13G09880/…	37
13	V1	ko05215	Prostate cancer (10)	24/3618	27/6173	0.000651686	0.0161327	0.0148021	Ci.v01.chr09G03770/Ci.v01.chr05G18450/Ci.v01.chr03G01370/Ci.v01.chr04G20830/Ci.v01.chr01G27570/Ci.v01.chr14G01840/Ci.v01.chr11G10520/Ci.v01.chr13G08300/Ci.v01.chr12G06360/Ci.v01.chr02G12300/Ci.v01.chr07G18690/Ci.v01.chr04G25840/Ci.v01.chr12G05330/Ci.v01.chr03G02870/Ci.v01.chr12G05780/Ci.v01.chr15G00220/Ci.v01.ContigUN11940/Ci.v01.chr07G18560/Ci.v01.chr13G03520/Ci.v01.chr08G10540/Ci.v01.chr16G0648…	24
14	V1	ko05014	Amyotrophic lateral sclerosis (134)	192/3618	283/6173	0.000674204	0.0161327	0.0148021	Ci.v01.chr10G01420/Ci.v01.chr04G21320/Ci.v01.chr06G08850/Ci.v01.chr04G02730/Ci.v01.chr06G02340/Ci.v01.chr07G12550/Ci.v01.ContigUN06690/Ci.v01.chr12G06330/Ci.v01.chr11G03630/Ci.v01.chr06G20480/Ci.v01.chr06G20580/Ci.v01.chr13G10670/Ci.v01.chr08G10590/Ci.v01.ContigUN05690/Ci.v01.chr08G16280/Ci.v01.chr16G03770/Ci.v01.chr12G11830/Ci.v01.chr13G01280/Ci.v01.ContigUN09540/Ci.v01.chr01G26500/Ci.v01.chr15G…	192
15	V1	ko04217	Necroptosis (21)	55/3618	73/6173	0.00202562	0.0451639	0.0414387	Ci.v01.chr09G01590/Ci.v01.chr13G06440/Ci.v01.chr16G12350/Ci.v01.chr01G14180/Ci.v01.chr08G01640/Ci.v01.chr05G07030/Ci.v01.chr04G23820/Ci.v01.chr06G16430/Ci.v01.chr08G17500/Ci.v01.chr06G17160/Ci.v01.chr16G03730/Ci.v01.chr13G01560/Ci.v01.chr15G01600/Ci.v01.chr03G05150/Ci.v01.chr04G08510/Ci.v01.chr01G03190/Ci.v01.chr16G07270/Ci.v01.chr05G01210/Ci.v01.chr01G26860/Ci.v01.chr09G02600/Ci.v01.chr07G16480/…	55
16	V1	ko05012	Parkinson disease (100)	166/3618	246/6173	0.00220015	0.0451639	0.0414387	Ci.v01.chr10G01420/Ci.v01.chr04G02730/Ci.v01.chr06G02340/Ci.v01.chr07G12550/Ci.v01.ContigUN06690/Ci.v01.chr16G12230/Ci.v01.chr02G02280/Ci.v01.chr12G06330/Ci.v01.chr11G03630/Ci.v01.chr06G20580/Ci.v01.chr13G10670/Ci.v01.chr08G10590/Ci.v01.ContigUN05690/Ci.v01.chr16G03770/Ci.v01.chr01G09400/Ci.v01.chr16G03730/Ci.v01.chr13G01560/Ci.v01.chr12G11830/Ci.v01.chr13G01280/Ci.v01.ContigUN09540/Ci.v01.chr15G…	166
17	V1	ko03440	Homologous recombination (33)	40/3618	51/6173	0.0022919	0.0451639	0.0414387	Ci.v01.chr06G08960/Ci.v01.chr05G01140/Ci.v01.chr07G04930/Ci.v01.chr11G02590/Ci.v01.chr01G03250/Ci.v01.chr16G13100/Ci.v01.chr04G12310/Ci.v01.chr08G15060/Ci.v01.chr04G24980/Ci.v01.chr06G10980/Ci.v01.chr03G02680/Ci.v01.chr09G09950/Ci.v01.chr03G04710/Ci.v01.chr04G19740/Ci.v01.chr04G11040/Ci.v01.chr04G18430/Ci.v01.chr05G09870/Ci.v01.chr05G20710/Ci.v01.chr05G18790/Ci.v01.chr12G09010/Ci.v01.chr07G02620/…	40
