# Supplementary material for: Transcriptional Regulation of Female and Male Flower Bud Initiation and Development in Pecan (Carya illinoensis)
Source: Plants (Basel). 2023 Mar 20;12(6):1378. doi: 10.3390/plants12061378 (PMC10051282; doi:10.3390/plants12061378)
Supplement: Supplementary file 1 [file plants-12-01378-s001.zip › supplementaryMaterials/Supplementary_Tables/Supplementary_Table_S6.xlsx]

## Sheet: GO enrichment analysis 
Table S6.GO enrichment analysis and KEGG pathway analysis of differentially expressed genes during flower bud differentiation stage (FD1 vs MD1). Male flower bud (MD1) enriched.
GO enrichment analysis of differentially expressed genes during flower bud differentiation stage (FD1 vs MD1). Male flower bud (MD1) enriched.
	ONTOLOGY	Description	GeneRatio	BgRatio	pvalue	p.adjust	qvalue	geneID	Count
GO:0022402	BP	cell cycle process	60/388	471/15202	1.74e-25	2.18e-22	1.74e-22	Ci.v01.chr09G03770/Ci.v01.chr04G11780/Ci.v01.chr16G01710/Ci.v01.chr16G05170/Ci.v01.chr06G03070/Ci.v01.chr01G03630/Ci.v01.chr16G02570/Ci.v01.chr01G14560/Ci.v01.chr08G08170/Ci.v01.chr02G09860/Ci.v01.chr03G04140/Ci.v01.chr05G01140/Ci.v01.chr03G16660/Ci.v01.chr08G09910/Ci.v01.chr13G01750/Ci.v01.chr02G14530/Ci.v01.chr06G06390/Ci.v01.chr13G13080/Ci.v01.chr01G15020/Ci.v01.chr05G15560/Ci.v01.chr04G06600/…	60
GO:0006259	BP	DNA metabolic process	54/388	424/15202	5.79e-23	3.64e-20	2.9e-20	Ci.v01.ContigUN06700/Ci.v01.chr07G13480/Ci.v01.chr16G01710/Ci.v01.chr09G13280/Ci.v01.chr04G24980/Ci.v01.chr01G03630/Ci.v01.chr16G02570/Ci.v01.chr11G09370/Ci.v01.chr10G06690/Ci.v01.chr05G01140/Ci.v01.chr07G11260/Ci.v01.chr03G16660/Ci.v01.chr13G01750/Ci.v01.chr01G25600/Ci.v01.chr05G08330/Ci.v01.ContigUN10220/Ci.v01.chr02G14510/Ci.v01.chr08G01650/Ci.v01.ContigUN10980/Ci.v01.chr11G02590/Ci.v01.chr01G…	54
GO:0006260	BP	DNA replication	33/388	168/15202	3.3e-20	1.38e-17	1.1e-17	Ci.v01.chr16G01710/Ci.v01.chr16G05170/Ci.v01.chr09G13280/Ci.v01.chr01G03630/Ci.v01.chr13G00950/Ci.v01.chr10G06690/Ci.v01.chr05G01140/Ci.v01.chr07G11260/Ci.v01.chr03G16660/Ci.v01.chr13G13080/Ci.v01.chr02G14510/Ci.v01.chr08G01650/Ci.v01.chr05G05400/Ci.v01.chr01G27300/Ci.v01.chr05G07630/Ci.v01.chr07G04930/Ci.v01.chr14G07340/Ci.v01.chr12G09140/Ci.v01.chr12G10920/Ci.v01.chr11G08380/Ci.v01.chr05G04300/…	33
GO:0006261	BP	DNA-dependent DNA replication	28/388	124/15202	5.02e-19	1.58e-16	1.26e-16	Ci.v01.chr16G01710/Ci.v01.chr01G03630/Ci.v01.chr10G06690/Ci.v01.chr05G01140/Ci.v01.chr07G11260/Ci.v01.chr03G16660/Ci.v01.chr13G13080/Ci.v01.chr02G14510/Ci.v01.chr08G01650/Ci.v01.chr05G05400/Ci.v01.chr01G27300/Ci.v01.chr05G07630/Ci.v01.chr07G04930/Ci.v01.chr14G07340/Ci.v01.chr12G09140/Ci.v01.chr12G10920/Ci.v01.chr11G08380/Ci.v01.chr05G04300/Ci.v01.chr13G06870/Ci.v01.chr12G11930/Ci.v01.chr02G10640/…	28
GO:0000278	BP	mitotic cell cycle	39/388	280/15202	3.69e-18	9.28e-16	7.4e-16	Ci.v01.chr04G11780/Ci.v01.chr16G01710/Ci.v01.chr16G05170/Ci.v01.chr06G03070/Ci.v01.chr16G02570/Ci.v01.chr01G14560/Ci.v01.chr08G08170/Ci.v01.chr05G01140/Ci.v01.chr08G09910/Ci.v01.chr13G01750/Ci.v01.chr06G06390/Ci.v01.chr04G02730/Ci.v01.chr01G15020/Ci.v01.chr05G15560/Ci.v01.chr07G12550/Ci.v01.chr04G06600/Ci.v01.chr02G03150/Ci.v01.chr06G09390/Ci.v01.chr01G27300/Ci.v01.chr06G09350/Ci.v01.chr14G07340/…	39
GO:0007018	BP	microtubule-based movement	23/388	86/15202	1.3e-17	2.72e-15	2.17e-15	Ci.v01.chr08G03030/Ci.v01.ContigUN12630/Ci.v01.chr02G09860/Ci.v01.chr06G06390/Ci.v01.chr06G16710/Ci.v01.chr07G17910/Ci.v01.chr05G18720/Ci.v01.chr06G14390/Ci.v01.chr11G09120/Ci.v01.chr04G18510/Ci.v01.chr08G11900/Ci.v01.chr14G00560/Ci.v01.ContigUN32130/Ci.v01.chr01G16620/Ci.v01.chr01G11940/Ci.v01.chr01G18590/Ci.v01.chr10G14070/Ci.v01.chr08G08140/Ci.v01.chr06G06600/Ci.v01.chr15G12050/Ci.v01.chr05G16…	23
GO:0006974	BP	cellular response to DNA damage stimulus	37/388	285/15202	2.92e-16	5.24e-14	4.18e-14	Ci.v01.ContigUN06700/Ci.v01.chr07G13480/Ci.v01.chr09G13280/Ci.v01.chr04G24980/Ci.v01.chr01G03630/Ci.v01.chr13G00950/Ci.v01.chr11G09370/Ci.v01.chr05G01140/Ci.v01.chr02G14530/Ci.v01.chr05G08330/Ci.v01.ContigUN10220/Ci.v01.chr08G01650/Ci.v01.ContigUN10980/Ci.v01.chr11G02590/Ci.v01.chr01G27300/Ci.v01.chr07G04930/Ci.v01.chr14G07340/Ci.v01.chr11G08380/Ci.v01.chr01G07190/Ci.v01.chr05G04300/Ci.v01.chr02G…	37
GO:1903047	BP	mitotic cell cycle process	32/388	222/15202	1.59e-15	2.5e-13	1.99e-13	Ci.v01.chr04G11780/Ci.v01.chr16G01710/Ci.v01.chr16G05170/Ci.v01.chr06G03070/Ci.v01.chr16G02570/Ci.v01.chr01G14560/Ci.v01.chr08G08170/Ci.v01.chr05G01140/Ci.v01.chr08G09910/Ci.v01.chr13G01750/Ci.v01.chr06G06390/Ci.v01.chr01G15020/Ci.v01.chr05G15560/Ci.v01.chr04G06600/Ci.v01.chr02G03150/Ci.v01.chr06G09390/Ci.v01.chr01G27300/Ci.v01.chr06G09350/Ci.v01.chr14G07340/Ci.v01.chr04G24000/Ci.v01.chr08G14040/…	32
GO:0010564	BP	regulation of cell cycle process	25/388	132/15202	3.35e-15	4.06e-13	3.24e-13	Ci.v01.chr16G01710/Ci.v01.chr06G03070/Ci.v01.chr03G04140/Ci.v01.chr05G01140/Ci.v01.chr08G09910/Ci.v01.chr13G01750/Ci.v01.chr02G14530/Ci.v01.chr13G13080/Ci.v01.chr05G15560/Ci.v01.chr02G03150/Ci.v01.chr06G09390/Ci.v01.chr06G09350/Ci.v01.chr14G07340/Ci.v01.chr01G24070/Ci.v01.ContigUN05750/Ci.v01.chr08G14040/Ci.v01.chr13G06870/Ci.v01.chr02G10640/Ci.v01.chr07G01800/Ci.v01.chr13G13090/Ci.v01.chr01G2420…	25
GO:0007017	BP	microtubule-based process	32/388	228/15202	3.47e-15	4.06e-13	3.24e-13	Ci.v01.chr06G03070/Ci.v01.chr08G03030/Ci.v01.ContigUN12630/Ci.v01.chr02G09860/Ci.v01.chr06G06390/Ci.v01.chr04G02730/Ci.v01.chr07G12550/Ci.v01.chr06G16710/Ci.v01.chr07G17910/Ci.v01.chr05G18720/Ci.v01.chr14G01510/Ci.v01.chr06G14390/Ci.v01.chr11G09120/Ci.v01.ContigUN05750/Ci.v01.chr04G18510/Ci.v01.chr08G11900/Ci.v01.chr14G00560/Ci.v01.ContigUN32130/Ci.v01.chr08G14040/Ci.v01.chr01G16620/Ci.v01.chr01G…	32
GO:0006281	BP	DNA repair	34/388	259/15202	3.56e-15	4.06e-13	3.24e-13	Ci.v01.ContigUN06700/Ci.v01.chr07G13480/Ci.v01.chr09G13280/Ci.v01.chr04G24980/Ci.v01.chr01G03630/Ci.v01.chr11G09370/Ci.v01.chr05G01140/Ci.v01.chr05G08330/Ci.v01.ContigUN10220/Ci.v01.chr08G01650/Ci.v01.ContigUN10980/Ci.v01.chr01G27300/Ci.v01.chr07G04930/Ci.v01.chr14G07340/Ci.v01.chr11G08380/Ci.v01.chr01G07190/Ci.v01.chr05G04300/Ci.v01.chr02G10640/Ci.v01.chr16G00080/Ci.v01.chr09G03890/Ci.v01.chr05G…	34
GO:0051301	BP	cell division	44/388	439/15202	6.56e-15	6.88e-13	5.48e-13	Ci.v01.chr09G03770/Ci.v01.chr04G11780/Ci.v01.chr06G03070/Ci.v01.chr01G03630/Ci.v01.chr16G02570/Ci.v01.chr01G14560/Ci.v01.chr08G08170/Ci.v01.chr02G09860/Ci.v01.chr03G04140/Ci.v01.chr03G21180/Ci.v01.chr05G01140/Ci.v01.chr08G09910/Ci.v01.chr04G15190/Ci.v01.chr05G15560/Ci.v01.chr02G03150/Ci.v01.chr03G18690/Ci.v01.chr09G11400/Ci.v01.chr01G09740/Ci.v01.chr15G02230/Ci.v01.chr04G05440/Ci.v01.chr10G13140/…	44
GO:0006928	BP	movement of cell or subcellular component	23/388	114/15202	1.04e-14	1.01e-12	8.03e-13	Ci.v01.chr08G03030/Ci.v01.ContigUN12630/Ci.v01.chr02G09860/Ci.v01.chr06G06390/Ci.v01.chr06G16710/Ci.v01.chr07G17910/Ci.v01.chr05G18720/Ci.v01.chr06G14390/Ci.v01.chr11G09120/Ci.v01.chr04G18510/Ci.v01.chr08G11900/Ci.v01.chr14G00560/Ci.v01.ContigUN32130/Ci.v01.chr01G16620/Ci.v01.chr01G11940/Ci.v01.chr01G18590/Ci.v01.chr10G14070/Ci.v01.chr08G08140/Ci.v01.chr06G06600/Ci.v01.chr15G12050/Ci.v01.chr05G16…	23
GO:0006270	BP	DNA replication initiation	13/388	29/15202	7.49e-14	6.73e-12	5.36e-12	Ci.v01.chr16G01710/Ci.v01.chr10G06690/Ci.v01.chr03G16660/Ci.v01.chr02G14510/Ci.v01.chr01G27300/Ci.v01.chr05G07630/Ci.v01.chr14G07340/Ci.v01.chr12G09140/Ci.v01.chr12G10920/Ci.v01.chr05G04300/Ci.v01.chr13G06870/Ci.v01.chr12G11930/Ci.v01.chr01G24200	13
GO:0051726	BP	regulation of cell cycle	27/388	179/15202	8.96e-14	7.51e-12	5.99e-12	Ci.v01.chr16G01710/Ci.v01.chr09G13280/Ci.v01.chr06G03070/Ci.v01.chr03G04140/Ci.v01.chr05G01140/Ci.v01.chr08G09910/Ci.v01.chr13G01750/Ci.v01.chr02G14530/Ci.v01.chr04G15190/Ci.v01.chr13G13080/Ci.v01.chr05G15560/Ci.v01.chr02G03150/Ci.v01.chr06G09390/Ci.v01.chr06G09350/Ci.v01.chr14G07340/Ci.v01.chr01G24070/Ci.v01.ContigUN05750/Ci.v01.chr08G14040/Ci.v01.chr13G06870/Ci.v01.chr02G10640/Ci.v01.chr07G0180…	27
GO:0000280	BP	nuclear division	26/388	175/15202	3.76e-13	2.95e-11	2.35e-11	Ci.v01.chr09G03770/Ci.v01.chr16G05170/Ci.v01.chr03G04140/Ci.v01.chr05G01140/Ci.v01.chr08G09910/Ci.v01.chr13G01750/Ci.v01.chr01G15020/Ci.v01.chr05G15560/Ci.v01.chr04G06600/Ci.v01.chr02G03150/Ci.v01.chr06G09390/Ci.v01.chr11G02590/Ci.v01.chr01G09740/Ci.v01.chr04G24000/Ci.v01.chr04G18510/Ci.v01.chr05G04300/Ci.v01.chr04G14750/Ci.v01.chr01G18590/Ci.v01.chr02G10640/Ci.v01.chr07G01800/Ci.v01.chr09G03890/…	26
GO:0051276	BP	chromosome organization	36/388	342/15202	5.11e-13	3.78e-11	3.01e-11	Ci.v01.chr04G11780/Ci.v01.chr16G05170/Ci.v01.chr01G03630/Ci.v01.chr10G06690/Ci.v01.chr05G15960/Ci.v01.chr03G04140/Ci.v01.chr05G01140/Ci.v01.chr13G01750/Ci.v01.chr01G25600/Ci.v01.ContigUN10220/Ci.v01.chr01G15020/Ci.v01.chr02G14510/Ci.v01.chr04G06600/Ci.v01.chr08G01650/Ci.v01.chr06G09390/Ci.v01.chr09G11400/Ci.v01.ContigUN10980/Ci.v01.chr05G07630/Ci.v01.chr04G23820/Ci.v01.chr07G04930/Ci.v01.chr12G09…	36
GO:0048285	BP	organelle fission	26/388	214/15202	4.1e-11	2.86e-09	2.28e-09	Ci.v01.chr09G03770/Ci.v01.chr16G05170/Ci.v01.chr03G04140/Ci.v01.chr05G01140/Ci.v01.chr08G09910/Ci.v01.chr13G01750/Ci.v01.chr01G15020/Ci.v01.chr05G15560/Ci.v01.chr04G06600/Ci.v01.chr02G03150/Ci.v01.chr06G09390/Ci.v01.chr11G02590/Ci.v01.chr01G09740/Ci.v01.chr04G24000/Ci.v01.chr04G18510/Ci.v01.chr05G04300/Ci.v01.chr04G14750/Ci.v01.chr01G18590/Ci.v01.chr02G10640/Ci.v01.chr07G01800/Ci.v01.chr09G03890/…	26
GO:0000910	BP	cytokinesis	23/388	170/15202	6.29e-11	4.16e-09	3.32e-09	Ci.v01.chr09G03770/Ci.v01.chr06G03070/Ci.v01.chr16G02570/Ci.v01.chr01G14560/Ci.v01.chr08G08170/Ci.v01.chr02G09860/Ci.v01.chr03G04140/Ci.v01.chr05G01140/Ci.v01.chr01G09740/Ci.v01.chr15G02230/Ci.v01.chr01G24070/Ci.v01.chr11G09120/Ci.v01.ContigUN05750/Ci.v01.chr04G18510/Ci.v01.chr08G14040/Ci.v01.chr01G16620/Ci.v01.chr05G10590/Ci.v01.chr01G18590/Ci.v01.chr15G08540/Ci.v01.chr09G07070/Ci.v01.chr05G1063…	23
GO:0006302	BP	double-strand break repair	17/388	88/15202	6.85e-11	4.3e-09	3.43e-09	Ci.v01.chr05G01140/Ci.v01.chr08G01650/Ci.v01.ContigUN10980/Ci.v01.chr01G27300/Ci.v01.chr07G04930/Ci.v01.chr14G07340/Ci.v01.chr01G07190/Ci.v01.chr05G04300/Ci.v01.chr09G03890/Ci.v01.chr03G02680/Ci.v01.chr01G24200/Ci.v01.chr05G09870/Ci.v01.chr06G11600/Ci.v01.ContigUN09800/Ci.v01.chr02G08240/Ci.v01.chr02G08220/Ci.v01.chr05G20710	17
GO:0051321	BP	meiotic cell cycle	22/388	169/15202	3.52e-10	2.11e-08	1.68e-08	Ci.v01.chr09G03770/Ci.v01.chr03G04140/Ci.v01.chr05G01140/Ci.v01.chr13G01750/Ci.v01.chr01G15020/Ci.v01.chr06G09390/Ci.v01.chr09G11400/Ci.v01.chr11G02590/Ci.v01.chr01G09740/Ci.v01.chr07G04930/Ci.v01.chr14G07340/Ci.v01.chr04G18510/Ci.v01.chr05G04300/Ci.v01.chr01G18590/Ci.v01.chr02G10640/Ci.v01.chr07G01800/Ci.v01.chr09G03890/Ci.v01.chr01G24200/Ci.v01.chr01G15210/Ci.v01.ContigUN09800/Ci.v01.chr07G1922…	22
GO:0006310	BP	DNA recombination	19/388	127/15202	5.23e-10	2.99e-08	2.38e-08	Ci.v01.chr05G01140/Ci.v01.chr13G01750/Ci.v01.chr08G01650/Ci.v01.ContigUN10980/Ci.v01.chr11G02590/Ci.v01.chr07G04930/Ci.v01.chr14G07340/Ci.v01.chr01G07190/Ci.v01.chr05G04300/Ci.v01.chr02G10640/Ci.v01.chr07G01800/Ci.v01.chr09G03890/Ci.v01.chr03G02680/Ci.v01.chr01G24200/Ci.v01.chr05G09870/Ci.v01.ContigUN09800/Ci.v01.chr07G19220/Ci.v01.chr01G09960/Ci.v01.chr05G20710	19
GO:0140013	BP	meiotic nuclear division	16/388	90/15202	9.14e-10	5e-08	3.98e-08	Ci.v01.chr09G03770/Ci.v01.chr03G04140/Ci.v01.chr05G01140/Ci.v01.chr13G01750/Ci.v01.chr06G09390/Ci.v01.chr11G02590/Ci.v01.chr01G09740/Ci.v01.chr04G18510/Ci.v01.chr05G04300/Ci.v01.chr01G18590/Ci.v01.chr02G10640/Ci.v01.chr07G01800/Ci.v01.chr09G03890/Ci.v01.ContigUN09800/Ci.v01.chr07G19220/Ci.v01.chr01G09960	16
GO:1903046	BP	meiotic cell cycle process	20/388	148/15202	1.16e-09	6.07e-08	4.84e-08	Ci.v01.chr09G03770/Ci.v01.chr03G04140/Ci.v01.chr05G01140/Ci.v01.chr13G01750/Ci.v01.chr01G15020/Ci.v01.chr06G09390/Ci.v01.chr11G02590/Ci.v01.chr01G09740/Ci.v01.chr14G07340/Ci.v01.chr04G18510/Ci.v01.chr05G04300/Ci.v01.chr01G18590/Ci.v01.chr02G10640/Ci.v01.chr07G01800/Ci.v01.chr09G03890/Ci.v01.chr01G24200/Ci.v01.chr01G15210/Ci.v01.ContigUN09800/Ci.v01.chr07G19220/Ci.v01.chr01G09960	20
GO:0071103	BP	DNA conformation change	15/388	81/15202	1.71e-09	8.58e-08	6.84e-08	Ci.v01.chr10G06690/Ci.v01.chr05G15960/Ci.v01.chr13G01750/Ci.v01.chr01G15020/Ci.v01.chr02G14510/Ci.v01.chr04G06600/Ci.v01.chr08G01650/Ci.v01.chr09G11400/Ci.v01.chr05G07630/Ci.v01.chr07G04930/Ci.v01.chr12G09140/Ci.v01.chr12G10920/Ci.v01.chr01G07190/Ci.v01.chr04G14750/Ci.v01.chr01G15210	15
GO:0000724	BP	double-strand break repair via homologous recombination	12/388	52/15202	5.3e-09	2.56e-07	2.04e-07	Ci.v01.chr05G01140/Ci.v01.chr08G01650/Ci.v01.ContigUN10980/Ci.v01.chr07G04930/Ci.v01.chr14G07340/Ci.v01.chr01G07190/Ci.v01.chr05G04300/Ci.v01.chr03G02680/Ci.v01.chr01G24200/Ci.v01.chr05G09870/Ci.v01.ContigUN09800/Ci.v01.chr05G20710	12
GO:0000725	BP	recombinational repair	12/388	55/15202	1.05e-08	4.89e-07	3.9e-07	Ci.v01.chr05G01140/Ci.v01.chr08G01650/Ci.v01.ContigUN10980/Ci.v01.chr07G04930/Ci.v01.chr14G07340/Ci.v01.chr01G07190/Ci.v01.chr05G04300/Ci.v01.chr03G02680/Ci.v01.chr01G24200/Ci.v01.chr05G09870/Ci.v01.ContigUN09800/Ci.v01.chr05G20710	12
GO:0032465	BP	regulation of cytokinesis	7/388	15/15202	3.61e-08	1.62e-06	1.29e-06	Ci.v01.chr06G03070/Ci.v01.chr05G01140/Ci.v01.chr01G24070/Ci.v01.ContigUN05750/Ci.v01.chr08G14040/Ci.v01.chr08G14400/Ci.v01.chr08G14860	7
GO:0007059	BP	chromosome segregation	15/388	108/15202	9.8e-08	4.25e-06	3.39e-06	Ci.v01.chr16G05170/Ci.v01.chr01G03630/Ci.v01.chr03G04140/Ci.v01.chr05G01140/Ci.v01.chr13G01750/Ci.v01.chr01G15020/Ci.v01.chr04G06600/Ci.v01.chr06G09390/Ci.v01.ContigUN05750/Ci.v01.chr04G14750/Ci.v01.chr07G01800/Ci.v01.chr01G17320/Ci.v01.chr01G15210/Ci.v01.ContigUN09800/Ci.v01.chr07G19220	15
GO:0098813	BP	nuclear chromosome segregation	14/388	97/15202	1.61e-07	6.75e-06	5.38e-06	Ci.v01.chr16G05170/Ci.v01.chr01G03630/Ci.v01.chr03G04140/Ci.v01.chr05G01140/Ci.v01.chr13G01750/Ci.v01.chr01G15020/Ci.v01.chr04G06600/Ci.v01.chr06G09390/Ci.v01.chr04G14750/Ci.v01.chr07G01800/Ci.v01.chr01G17320/Ci.v01.chr01G15210/Ci.v01.ContigUN09800/Ci.v01.chr07G19220	14
GO:0044770	BP	cell cycle phase transition	11/388	68/15202	1.08e-06	4.38e-05	3.49e-05	Ci.v01.chr04G11780/Ci.v01.chr16G01710/Ci.v01.chr05G01140/Ci.v01.chr13G01750/Ci.v01.chr02G14530/Ci.v01.chr06G09390/Ci.v01.chr06G09350/Ci.v01.chr14G07340/Ci.v01.chr13G06870/Ci.v01.chr07G01800/Ci.v01.chr01G24200	11
GO:0032270	BP	positive regulation of cellular protein metabolic process	15/388	132/15202	1.38e-06	5.43e-05	4.33e-05	Ci.v01.chr09G03770/Ci.v01.chr06G15460/Ci.v01.chr06G13170/Ci.v01.chr03G21180/Ci.v01.chr01G25600/Ci.v01.chr03G18690/Ci.v01.chr10G13140/Ci.v01.chr14G01510/Ci.v01.chr11G08380/Ci.v01.chr11G08300/Ci.v01.chr01G02030/Ci.v01.chr05G09870/Ci.v01.chr05G20710/Ci.v01.chr09G11520/Ci.v01.chr01G02300	15
GO:0008283	BP	cell population proliferation	14/388	116/15202	1.5e-06	5.72e-05	4.56e-05	Ci.v01.chr15G02900/Ci.v01.chr10G06690/Ci.v01.chr08G09910/Ci.v01.chr13G13080/Ci.v01.chr05G15560/Ci.v01.chr02G14510/Ci.v01.chr02G03150/Ci.v01.chr05G07630/Ci.v01.chr12G09140/Ci.v01.chr01G24070/Ci.v01.chr12G10920/Ci.v01.chr13G13090/Ci.v01.chr08G14400/Ci.v01.chr08G14860	14
GO:1901987	BP	regulation of cell cycle phase transition	10/388	57/15202	1.55e-06	5.72e-05	4.56e-05	Ci.v01.chr16G01710/Ci.v01.chr05G01140/Ci.v01.chr13G01750/Ci.v01.chr02G14530/Ci.v01.chr06G09390/Ci.v01.chr06G09350/Ci.v01.chr14G07340/Ci.v01.chr13G06870/Ci.v01.chr07G01800/Ci.v01.chr01G24200	10
GO:0006268	BP	DNA unwinding involved in DNA replication	6/388	16/15202	1.71e-06	6.16e-05	4.91e-05	Ci.v01.chr10G06690/Ci.v01.chr02G14510/Ci.v01.chr05G07630/Ci.v01.chr07G04930/Ci.v01.chr12G09140/Ci.v01.chr12G10920	6
GO:0051247	BP	positive regulation of protein metabolic process	15/388	135/15202	1.84e-06	6.43e-05	5.12e-05	Ci.v01.chr09G03770/Ci.v01.chr06G15460/Ci.v01.chr06G13170/Ci.v01.chr03G21180/Ci.v01.chr01G25600/Ci.v01.chr03G18690/Ci.v01.chr10G13140/Ci.v01.chr14G01510/Ci.v01.chr11G08380/Ci.v01.chr11G08300/Ci.v01.chr01G02030/Ci.v01.chr05G09870/Ci.v01.chr05G20710/Ci.v01.chr09G11520/Ci.v01.chr01G02300	15
GO:0032508	BP	DNA duplex unwinding	8/388	35/15202	2.16e-06	7.32e-05	5.84e-05	Ci.v01.chr10G06690/Ci.v01.chr02G14510/Ci.v01.chr08G01650/Ci.v01.chr05G07630/Ci.v01.chr07G04930/Ci.v01.chr12G09140/Ci.v01.chr12G10920/Ci.v01.chr01G07190	8
GO:0051438	BP	regulation of ubiquitin-protein transferase activity	5/388	10/15202	2.39e-06	7.92e-05	6.31e-05	Ci.v01.chr03G21180/Ci.v01.chr03G18690/Ci.v01.chr10G13140/Ci.v01.chr10G12540/Ci.v01.chr01G02030	5
GO:0007346	BP	regulation of mitotic cell cycle	11/388	74/15202	2.57e-06	8.27e-05	6.6e-05	Ci.v01.chr16G01710/Ci.v01.chr05G01140/Ci.v01.chr08G09910/Ci.v01.chr13G01750/Ci.v01.chr05G15560/Ci.v01.chr02G03150/Ci.v01.chr06G09390/Ci.v01.chr06G09350/Ci.v01.chr14G07340/Ci.v01.chr13G06870/Ci.v01.chr01G24200	11
GO:0032392	BP	DNA geometric change	8/388	36/15202	2.71e-06	8.32e-05	6.63e-05	Ci.v01.chr10G06690/Ci.v01.chr02G14510/Ci.v01.chr08G01650/Ci.v01.chr05G07630/Ci.v01.chr07G04930/Ci.v01.chr12G09140/Ci.v01.chr12G10920/Ci.v01.chr01G07190	8
GO:0007131	BP	reciprocal meiotic recombination	9/388	48/15202	2.91e-06	8.32e-05	6.63e-05	Ci.v01.chr05G01140/Ci.v01.chr13G01750/Ci.v01.chr11G02590/Ci.v01.chr02G10640/Ci.v01.chr07G01800/Ci.v01.chr09G03890/Ci.v01.ContigUN09800/Ci.v01.chr07G19220/Ci.v01.chr01G09960	9
GO:0035825	BP	homologous recombination	9/388	48/15202	2.91e-06	8.32e-05	6.63e-05	Ci.v01.chr05G01140/Ci.v01.chr13G01750/Ci.v01.chr11G02590/Ci.v01.chr02G10640/Ci.v01.chr07G01800/Ci.v01.chr09G03890/Ci.v01.ContigUN09800/Ci.v01.chr07G19220/Ci.v01.chr01G09960	9
GO:0051783	BP	regulation of nuclear division	9/388	48/15202	2.91e-06	8.32e-05	6.63e-05	Ci.v01.chr05G01140/Ci.v01.chr08G09910/Ci.v01.chr05G15560/Ci.v01.chr02G03150/Ci.v01.chr06G09390/Ci.v01.chr02G10640/Ci.v01.chr07G01800/Ci.v01.chr10G12540/Ci.v01.chr01G09960	9
GO:0140527	BP	reciprocal homologous recombination	9/388	48/15202	2.91e-06	8.32e-05	6.63e-05	Ci.v01.chr05G01140/Ci.v01.chr13G01750/Ci.v01.chr11G02590/Ci.v01.chr02G10640/Ci.v01.chr07G01800/Ci.v01.chr09G03890/Ci.v01.ContigUN09800/Ci.v01.chr07G19220/Ci.v01.chr01G09960	9
GO:0015979	BP	photosynthesis	17/388	179/15202	3.42e-06	9.57e-05	7.63e-05	Ci.v01.chr03G17320/Ci.v01.chr05G02160/Ci.v01.chr15G09160/Ci.v01.chr10G08550/Ci.v01.chr13G04160/Ci.v01.ContigUN09750/Ci.v01.chr08G10090/Ci.v01.chr01G02610/Ci.v01.chr10G12160/Ci.v01.chr15G07190/Ci.v01.chr12G10880/Ci.v01.chr05G00530/Ci.v01.chr10G06320/Ci.v01.chr09G05590/Ci.v01.chr03G03230/Ci.v01.ContigUN06050/Ci.v01.chr03G03220	17
GO:0010212	BP	response to ionizing radiation	6/388	18/15202	3.81e-06	0.000104023	8.29e-05	Ci.v01.chr05G15560/Ci.v01.chr08G01650/Ci.v01.chr09G03890/Ci.v01.chr03G02680/Ci.v01.chr05G09870/Ci.v01.chr05G20710	6
GO:0010948	BP	negative regulation of cell cycle process	9/388	50/15202	4.16e-06	0.000111203	8.87e-05	Ci.v01.chr16G01710/Ci.v01.chr05G01140/Ci.v01.chr13G01750/Ci.v01.chr02G14530/Ci.v01.chr06G09390/Ci.v01.chr13G06870/Ci.v01.chr02G10640/Ci.v01.chr07G01800/Ci.v01.chr01G09960	9
GO:0000819	BP	sister chromatid segregation	10/388	64/15202	4.63e-06	0.000119815	9.55e-05	Ci.v01.chr16G05170/Ci.v01.chr01G03630/Ci.v01.chr03G04140/Ci.v01.chr13G01750/Ci.v01.chr01G15020/Ci.v01.chr04G06600/Ci.v01.chr06G09390/Ci.v01.chr04G14750/Ci.v01.chr01G17320/Ci.v01.chr01G15210	10
GO:0031401	BP	positive regulation of protein modification process	12/388	94/15202	4.67e-06	0.000119815	9.55e-05	Ci.v01.chr09G03770/Ci.v01.chr03G21180/Ci.v01.chr01G25600/Ci.v01.chr03G18690/Ci.v01.chr10G13140/Ci.v01.chr14G01510/Ci.v01.chr11G08380/Ci.v01.chr11G08300/Ci.v01.chr01G02030/Ci.v01.chr05G09870/Ci.v01.chr05G20710/Ci.v01.chr09G11520	12
GO:0051302	BP	regulation of cell division	10/388	65/15202	5.35e-06	0.000134502	0.000107228	Ci.v01.chr06G03070/Ci.v01.chr05G01140/Ci.v01.chr01G24070/Ci.v01.ContigUN05750/Ci.v01.chr08G14040/Ci.v01.chr01G06570/Ci.v01.chr16G00080/Ci.v01.ContigUN11230/Ci.v01.chr08G14400/Ci.v01.chr08G14860	10
GO:0031396	BP	regulation of protein ubiquitination	5/388	12/15202	7.21e-06	0.000177737	0.000141695	Ci.v01.chr03G21180/Ci.v01.chr03G18690/Ci.v01.chr10G13140/Ci.v01.chr10G12540/Ci.v01.chr01G02030	5
GO:0007140	BP	male meiotic nuclear division	6/388	20/15202	7.61e-06	0.000183982	0.000146674	Ci.v01.chr09G03770/Ci.v01.chr11G02590/Ci.v01.chr01G09740/Ci.v01.chr04G18510/Ci.v01.chr05G04300/Ci.v01.chr01G18590	6
GO:0051338	BP	regulation of transferase activity	12/388	100/15202	8.95e-06	0.000212354	0.000169293	Ci.v01.chr09G03770/Ci.v01.chr03G21180/Ci.v01.chr08G09910/Ci.v01.chr04G15190/Ci.v01.chr05G15560/Ci.v01.chr02G03150/Ci.v01.chr03G18690/Ci.v01.chr10G13140/Ci.v01.chr14G01510/Ci.v01.chr10G12540/Ci.v01.chr01G02030/Ci.v01.chr09G11520	12
GO:0030261	BP	chromosome condensation	6/388	21/15202	1.04e-05	0.000241922	0.000192865	Ci.v01.chr05G15960/Ci.v01.chr01G15020/Ci.v01.chr04G06600/Ci.v01.chr09G11400/Ci.v01.chr04G14750/Ci.v01.chr01G15210	6
GO:0042127	BP	regulation of cell population proliferation	10/388	70/15202	1.06e-05	0.000241922	0.000192865	Ci.v01.chr15G02900/Ci.v01.chr08G09910/Ci.v01.chr13G13080/Ci.v01.chr05G15560/Ci.v01.chr02G03150/Ci.v01.chr01G24070/Ci.v01.chr12G10920/Ci.v01.chr13G13090/Ci.v01.chr08G14400/Ci.v01.chr08G14860	10
GO:0045786	BP	negative regulation of cell cycle	9/388	56/15202	1.1e-05	0.000246554	0.000196558	Ci.v01.chr16G01710/Ci.v01.chr05G01140/Ci.v01.chr13G01750/Ci.v01.chr02G14530/Ci.v01.chr06G09390/Ci.v01.chr13G06870/Ci.v01.chr02G10640/Ci.v01.chr07G01800/Ci.v01.chr01G09960	9
GO:0061640	BP	cytoskeleton-dependent cytokinesis	12/388	103/15202	1.22e-05	0.00026835	0.000213934	Ci.v01.chr09G03770/Ci.v01.chr16G02570/Ci.v01.chr01G14560/Ci.v01.chr08G08170/Ci.v01.chr01G09740/Ci.v01.chr04G18510/Ci.v01.chr01G16620/Ci.v01.chr05G10590/Ci.v01.chr01G18590/Ci.v01.chr15G08540/Ci.v01.chr09G07070/Ci.v01.chr05G10630	12
GO:0044786	BP	cell cycle DNA replication	9/388	57/15202	1.28e-05	0.000276398	0.00022035	Ci.v01.chr05G01140/Ci.v01.chr03G16660/Ci.v01.chr13G13080/Ci.v01.chr01G27300/Ci.v01.chr14G07340/Ci.v01.chr13G06870/Ci.v01.chr10G12540/Ci.v01.chr13G13090/Ci.v01.chr01G24200	9
GO:0007127	BP	meiosis I	9/388	58/15202	1.48e-05	0.000314466	0.000250698	Ci.v01.chr05G01140/Ci.v01.chr13G01750/Ci.v01.chr11G02590/Ci.v01.chr02G10640/Ci.v01.chr07G01800/Ci.v01.chr09G03890/Ci.v01.ContigUN09800/Ci.v01.chr07G19220/Ci.v01.chr01G09960	9
GO:0000075	BP	cell cycle checkpoint signaling	7/388	33/15202	1.61e-05	0.000331814	0.000264529	Ci.v01.chr16G01710/Ci.v01.chr05G01140/Ci.v01.chr13G01750/Ci.v01.chr02G14530/Ci.v01.chr06G09390/Ci.v01.chr13G06870/Ci.v01.chr07G01800	7
GO:0031399	BP	regulation of protein modification process	17/388	201/15202	1.61e-05	0.000331814	0.000264529	Ci.v01.chr09G03770/Ci.v01.chr03G21180/Ci.v01.chr08G09910/Ci.v01.chr04G15190/Ci.v01.chr01G25600/Ci.v01.chr05G15560/Ci.v01.chr02G03150/Ci.v01.chr03G18690/Ci.v01.chr10G13140/Ci.v01.chr14G01510/Ci.v01.chr11G08380/Ci.v01.chr11G08300/Ci.v01.chr10G12540/Ci.v01.chr01G02030/Ci.v01.chr05G09870/Ci.v01.chr05G20710/Ci.v01.chr09G11520	17
GO:0010332	BP	response to gamma radiation	5/388	14/15202	1.75e-05	0.000354272	0.000282433	Ci.v01.chr05G15560/Ci.v01.chr08G01650/Ci.v01.chr03G02680/Ci.v01.chr05G09870/Ci.v01.chr05G20710	5
GO:0045787	BP	positive regulation of cell cycle	9/388	60/15202	1.96e-05	0.000390856	0.000311598	Ci.v01.chr03G04140/Ci.v01.chr05G01140/Ci.v01.chr08G09910/Ci.v01.chr13G13080/Ci.v01.chr05G15560/Ci.v01.chr02G03150/Ci.v01.chr14G07340/Ci.v01.chr13G13090/Ci.v01.chr01G24200	9
GO:0033043	BP	regulation of organelle organization	14/388	145/15202	2.07e-05	0.000406678	0.000324212	Ci.v01.chr03G04140/Ci.v01.chr05G01140/Ci.v01.chr08G09910/Ci.v01.chr05G15560/Ci.v01.chr02G03150/Ci.v01.chr06G09390/Ci.v01.chr12G10920/Ci.v01.chr15G12180/Ci.v01.chr01G07190/Ci.v01.chr02G10640/Ci.v01.chr07G01800/Ci.v01.chr10G12540/Ci.v01.chr01G09960/Ci.v01.chr09G11520	14
GO:0061982	BP	meiosis I cell cycle process	9/388	61/15202	2.25e-05	0.000434519	0.000346407	Ci.v01.chr05G01140/Ci.v01.chr13G01750/Ci.v01.chr11G02590/Ci.v01.chr02G10640/Ci.v01.chr07G01800/Ci.v01.chr09G03890/Ci.v01.ContigUN09800/Ci.v01.chr07G19220/Ci.v01.chr01G09960	9
GO:0033260	BP	nuclear DNA replication	5/388	15/15202	2.57e-05	0.000488771	0.000389658	Ci.v01.chr05G01140/Ci.v01.chr03G16660/Ci.v01.chr01G27300/Ci.v01.chr14G07340/Ci.v01.chr01G24200	5
GO:1901988	BP	negative regulation of cell cycle phase transition	7/388	36/15202	2.94e-05	0.000552254	0.000440268	Ci.v01.chr16G01710/Ci.v01.chr05G01140/Ci.v01.chr13G01750/Ci.v01.chr02G14530/Ci.v01.chr06G09390/Ci.v01.chr13G06870/Ci.v01.chr07G01800	7
GO:1903320	BP	regulation of protein modification by small protein conjugation or removal	5/388	16/15202	3.65e-05	0.00067562	0.000538618	Ci.v01.chr03G21180/Ci.v01.chr03G18690/Ci.v01.chr10G13140/Ci.v01.chr10G12540/Ci.v01.chr01G02030	5
GO:0051129	BP	negative regulation of cellular component organization	7/388	39/15202	5.08e-05	0.000925037	0.000737458	Ci.v01.chr05G01140/Ci.v01.chr06G09390/Ci.v01.chr12G10920/Ci.v01.chr01G07190/Ci.v01.chr02G10640/Ci.v01.chr07G01800/Ci.v01.chr01G09960	7
GO:0140014	BP	mitotic nuclear division	10/388	85/15202	5.95e-05	0.00106768	0.000851178	Ci.v01.chr16G05170/Ci.v01.chr08G09910/Ci.v01.chr01G15020/Ci.v01.chr05G15560/Ci.v01.chr04G06600/Ci.v01.chr02G03150/Ci.v01.chr06G09390/Ci.v01.chr04G24000/Ci.v01.chr04G14750/Ci.v01.chr01G15210	10
GO:2000242	BP	negative regulation of reproductive process	9/388	69/15202	6.14e-05	0.00108623	0.000865964	Ci.v01.chr05G01140/Ci.v01.chr01G27300/Ci.v01.chr15G08540/Ci.v01.chr02G10640/Ci.v01.chr16G00080/Ci.v01.chr07G01800/Ci.v01.chr04G20130/Ci.v01.chr01G09960/Ci.v01.ContigUN11230	9
GO:0045005	BP	DNA-dependent DNA replication maintenance of fidelity	5/388	18/15202	6.87e-05	0.00118351	0.000943517	Ci.v01.chr05G01140/Ci.v01.chr08G01650/Ci.v01.chr02G10640/Ci.v01.chr16G00080/Ci.v01.ContigUN11230	5
GO:0051784	BP	negative regulation of nuclear division	5/388	18/15202	6.87e-05	0.00118351	0.000943517	Ci.v01.chr05G01140/Ci.v01.chr06G09390/Ci.v01.chr02G10640/Ci.v01.chr07G01800/Ci.v01.chr01G09960	5
GO:0000723	BP	telomere maintenance	6/388	29/15202	7.68e-05	0.00128469	0.00102418	Ci.v01.chr05G01140/Ci.v01.chr08G01650/Ci.v01.chr07G04930/Ci.v01.chr01G07190/Ci.v01.chr02G08240/Ci.v01.chr02G08220	6
GO:0032200	BP	telomere organization	6/388	29/15202	7.68e-05	0.00128469	0.00102418	Ci.v01.chr05G01140/Ci.v01.chr08G01650/Ci.v01.chr07G04930/Ci.v01.chr01G07190/Ci.v01.chr02G08240/Ci.v01.chr02G08220	6
GO:1903322	BP	positive regulation of protein modification by small protein conjugation or removal	4/388	10/15202	7.77e-05	0.00128469	0.00102418	Ci.v01.chr03G21180/Ci.v01.chr03G18690/Ci.v01.chr10G13140/Ci.v01.chr01G02030	4
GO:0006323	BP	DNA packaging	6/388	31/15202	0.000113995	0.00186092	0.00148357	Ci.v01.chr05G15960/Ci.v01.chr01G15020/Ci.v01.chr04G06600/Ci.v01.chr09G11400/Ci.v01.chr04G14750/Ci.v01.chr01G15210	6
GO:0007076	BP	mitotic chromosome condensation	4/388	11/15202	0.000119604	0.00192747	0.00153662	Ci.v01.chr01G15020/Ci.v01.chr04G06600/Ci.v01.chr04G14750/Ci.v01.chr01G15210	4
GO:0009767	BP	photosynthetic electron transport chain	7/388	46/15202	0.000151557	0.00241149	0.00192248	Ci.v01.chr05G02160/Ci.v01.chr10G08550/Ci.v01.chr08G10090/Ci.v01.chr09G05590/Ci.v01.chr03G03230/Ci.v01.ContigUN06050/Ci.v01.chr03G03220	7
GO:0000281	BP	mitotic cytokinesis	9/388	78/15202	0.00016137	0.00253071	0.00201753	Ci.v01.chr16G02570/Ci.v01.chr01G14560/Ci.v01.chr08G08170/Ci.v01.chr01G16620/Ci.v01.chr05G10590/Ci.v01.chr01G18590/Ci.v01.chr15G08540/Ci.v01.chr09G07070/Ci.v01.chr05G10630	9
GO:0051304	BP	chromosome separation	6/388	33/15202	0.000164248	0.00253071	0.00201753	Ci.v01.chr03G04140/Ci.v01.chr13G01750/Ci.v01.chr01G15020/Ci.v01.chr06G09390/Ci.v01.chr01G15210/Ci.v01.chr07G19220	6
GO:0019318	BP	hexose metabolic process	12/388	134/15202	0.00016509	0.00253071	0.00201753	Ci.v01.chr05G02160/Ci.v01.chr09G00130/Ci.v01.chr01G02610/Ci.v01.chr06G20570/Ci.v01.chr12G10880/Ci.v01.chr12G09350/Ci.v01.chr07G11110/Ci.v01.chr08G00200/Ci.v01.chr15G05880/Ci.v01.chr06G06820/Ci.v01.chr10G01400/Ci.v01.chr08G00890	12
GO:0045132	BP	meiotic chromosome segregation	7/388	47/15202	0.000174223	0.00256955	0.0020485	Ci.v01.chr03G04140/Ci.v01.chr05G01140/Ci.v01.chr13G01750/Ci.v01.chr06G09390/Ci.v01.chr07G01800/Ci.v01.ContigUN09800/Ci.v01.chr07G19220	7
GO:0019253	BP	reductive pentose-phosphate cycle	4/388	12/15202	0.000175801	0.00256955	0.0020485	Ci.v01.chr05G02160/Ci.v01.chr01G02610/Ci.v01.chr15G07190/Ci.v01.chr12G10880	4	4
GO:0019685	BP	photosynthesis	dark reaction	4/388	12/15202	0.000175801	0.00256955	0.0020485	Ci.v01.chr05G02160/Ci.v01.chr01G02610/Ci.v01.chr15G07190/Ci.v01.chr12G10880
GO:0033206	BP	meiotic cytokinesis	4/388	12/15202	0.000175801	0.00256955	0.0020485	Ci.v01.chr09G03770/Ci.v01.chr01G09740/Ci.v01.chr04G18510/Ci.v01.chr01G18590	4
GO:0005996	BP	monosaccharide metabolic process	14/388	177/15202	0.000182398	0.00263534	0.00210094	Ci.v01.chr05G02160/Ci.v01.chr09G00130/Ci.v01.chr06G15460/Ci.v01.chr16G05470/Ci.v01.chr01G02610/Ci.v01.chr06G20570/Ci.v01.chr12G10880/Ci.v01.chr12G09350/Ci.v01.chr07G11110/Ci.v01.chr08G00200/Ci.v01.chr15G05880/Ci.v01.chr06G06820/Ci.v01.chr10G01400/Ci.v01.chr08G00890	14
GO:0044772	BP	mitotic cell cycle phase transition	7/388	49/15202	0.000227771	0.0032535	0.00259376	Ci.v01.chr04G11780/Ci.v01.chr16G01710/Ci.v01.chr06G09390/Ci.v01.chr06G09350/Ci.v01.chr14G07340/Ci.v01.chr13G06870/Ci.v01.chr01G24200	7
GO:0010583	BP	response to cyclopentenone	6/388	35/15202	0.000230566	0.00325642	0.00259608	Ci.v01.chr08G08170/Ci.v01.chr02G09860/Ci.v01.chr07G12550/Ci.v01.chr02G03150/Ci.v01.chr06G09350/Ci.v01.chr11G09120	6
GO:0010639	BP	negative regulation of organelle organization	6/388	36/15202	0.000270792	0.00378206	0.00301513	Ci.v01.chr05G01140/Ci.v01.chr06G09390/Ci.v01.chr12G10920/Ci.v01.chr02G10640/Ci.v01.chr07G01800/Ci.v01.chr01G09960	6
GO:0006855	BP	xenobiotic transmembrane transport	9/388	86/15202	0.000340255	0.00456505	0.00363935	Ci.v01.chr16G10560/Ci.v01.chr12G03790/Ci.v01.ContigUN33190/Ci.v01.ContigUN06790/Ci.v01.chr11G05230/Ci.v01.chr01G00620/Ci.v01.chr01G00610/Ci.v01.chr03G06490/Ci.v01.chr16G01630	9
GO:0042908	BP	xenobiotic transport	9/388	86/15202	0.000340255	0.00456505	0.00363935	Ci.v01.chr16G10560/Ci.v01.chr12G03790/Ci.v01.ContigUN33190/Ci.v01.ContigUN06790/Ci.v01.chr11G05230/Ci.v01.chr01G00620/Ci.v01.chr01G00610/Ci.v01.chr03G06490/Ci.v01.chr16G01630	9
GO:0036297	BP	interstrand cross-link repair	4/388	14/15202	0.00034138	0.00456505	0.00363935	Ci.v01.ContigUN10980/Ci.v01.chr02G10640/Ci.v01.chr02G08240/Ci.v01.chr02G08220	4
GO:0040020	BP	regulation of meiotic nuclear division	4/388	14/15202	0.00034138	0.00456505	0.00363935	Ci.v01.chr05G01140/Ci.v01.chr02G10640/Ci.v01.chr07G01800/Ci.v01.chr01G09960	4
GO:0070192	BP	chromosome organization involved in meiotic cell cycle	6/388	38/15202	0.000367656	0.00486467	0.00387821	Ci.v01.chr01G15020/Ci.v01.chr06G09390/Ci.v01.chr07G01800/Ci.v01.chr01G15210/Ci.v01.ContigUN09800/Ci.v01.chr07G19220	6
GO:0006303	BP	double-strand break repair via nonhomologous end joining	4/388	15/15202	0.000456186	0.00567748	0.0045262	Ci.v01.chr01G27300/Ci.v01.chr06G11600/Ci.v01.chr02G08240/Ci.v01.chr02G08220	4
GO:0016572	BP	histone phosphorylation	4/388	15/15202	0.000456186	0.00567748	0.0045262	Ci.v01.chr06G03070/Ci.v01.chr06G09350/Ci.v01.ContigUN05750/Ci.v01.chr08G14040	4
GO:0046864	BP	isoprenoid transport	4/388	15/15202	0.000456186	0.00567748	0.0045262	Ci.v01.ContigUN33190/Ci.v01.ContigUN06790/Ci.v01.chr01G00620/Ci.v01.chr01G00610	4
GO:0046865	BP	terpenoid transport	4/388	15/15202	0.000456186	0.00567748	0.0045262	Ci.v01.ContigUN33190/Ci.v01.ContigUN06790/Ci.v01.chr01G00620/Ci.v01.chr01G00610	4
GO:0051445	BP	regulation of meiotic cell cycle	4/388	15/15202	0.000456186	0.00567748	0.0045262	Ci.v01.chr05G01140/Ci.v01.chr02G10640/Ci.v01.chr07G01800/Ci.v01.chr01G09960	4
GO:0080168	BP	abscisic acid transport	4/388	15/15202	0.000456186	0.00567748	0.0045262	Ci.v01.ContigUN33190/Ci.v01.ContigUN06790/Ci.v01.chr01G00620/Ci.v01.chr01G00610	4
GO:0006006	BP	glucose metabolic process	7/388	55/15202	0.000471955	0.00581615	0.00463675	Ci.v01.chr05G02160/Ci.v01.chr09G00130/Ci.v01.chr01G02610/Ci.v01.chr12G10880/Ci.v01.chr12G09350/Ci.v01.chr08G00200/Ci.v01.chr06G06820	7
GO:0009934	BP	regulation of meristem structural organization	6/388	40/15202	0.000489692	0.00597614	0.0047643	Ci.v01.chr04G11780/Ci.v01.chr04G24980/Ci.v01.chr13G13080/Ci.v01.chr06G09350/Ci.v01.chr01G06570/Ci.v01.chr13G13090	6
GO:0000226	BP	microtubule cytoskeleton organization	12/388	151/15202	0.000498322	0.00602298	0.00480164	Ci.v01.chr06G03070/Ci.v01.chr06G06390/Ci.v01.chr04G02730/Ci.v01.chr07G12550/Ci.v01.chr14G01510/Ci.v01.ContigUN05750/Ci.v01.chr04G18510/Ci.v01.chr08G14040/Ci.v01.chr04G16630/Ci.v01.chr01G18590/Ci.v01.chr06G13700/Ci.v01.chr09G11520	12
GO:0032268	BP	regulation of cellular protein metabolic process	21/388	368/15202	0.000520879	0.00623567	0.0049712	Ci.v01.chr08G10320/Ci.v01.chr09G03770/Ci.v01.chr06G15460/Ci.v01.chr06G13170/Ci.v01.chr03G21180/Ci.v01.chr08G09910/Ci.v01.chr04G15190/Ci.v01.chr01G25600/Ci.v01.chr05G15560/Ci.v01.chr02G03150/Ci.v01.chr03G18690/Ci.v01.chr10G13140/Ci.v01.chr14G01510/Ci.v01.chr11G08380/Ci.v01.chr11G08300/Ci.v01.chr10G12540/Ci.v01.chr01G02030/Ci.v01.chr05G09870/Ci.v01.chr05G20710/Ci.v01.chr09G11520/Ci.v01.chr01G02300	21
GO:1901990	BP	regulation of mitotic cell cycle phase transition	6/388	41/15202	0.000561462	0.00665809	0.00530796	Ci.v01.chr16G01710/Ci.v01.chr06G09390/Ci.v01.chr06G09350/Ci.v01.chr14G07340/Ci.v01.chr13G06870/Ci.v01.chr01G24200	6
GO:0015692	BP	lead ion transport	4/388	16/15202	0.000596065	0.00700237	0.00558243	Ci.v01.ContigUN33190/Ci.v01.ContigUN06790/Ci.v01.chr01G00620/Ci.v01.chr01G00610	4
GO:0015977	BP	carbon fixation	4/388	17/15202	0.000763871	0.00885071	0.00705596	Ci.v01.chr05G02160/Ci.v01.chr01G02610/Ci.v01.chr15G07190/Ci.v01.chr12G10880	4	9
GO:0019684	BP	photosynthesis	light reaction	9/388	96/15202	0.000767484	0.00885071	0.00705596	Ci.v01.chr05G02160/Ci.v01.chr10G08550/Ci.v01.chr13G04160/Ci.v01.chr08G10090/Ci.v01.chr05G00530/Ci.v01.chr09G05590/Ci.v01.chr03G03230/Ci.v01.ContigUN06050/Ci.v01.chr03G03220
GO:0000070	BP	mitotic sister chromatid segregation	6/388	44/15202	0.000826562	0.00944535	0.00753002	Ci.v01.chr16G05170/Ci.v01.chr01G15020/Ci.v01.chr04G06600/Ci.v01.chr06G09390/Ci.v01.chr04G14750/Ci.v01.chr01G15210	6
GO:0033044	BP	regulation of chromosome organization	5/388	30/15202	0.000888587	0.00973062	0.00775744	Ci.v01.chr03G04140/Ci.v01.chr06G09390/Ci.v01.chr12G10920/Ci.v01.chr15G12180/Ci.v01.chr01G07190	5
GO:0090068	BP	positive regulation of cell cycle process	5/388	30/15202	0.000888587	0.00973062	0.00775744	Ci.v01.chr03G04140/Ci.v01.chr13G13080/Ci.v01.chr14G07340/Ci.v01.chr13G13090/Ci.v01.chr01G24200	5
GO:0048232	BP	male gamete generation	7/388	61/15202	0.000890231	0.00973062	0.00775744	Ci.v01.chr09G03770/Ci.v01.chr11G02590/Ci.v01.chr01G09740/Ci.v01.chr04G24000/Ci.v01.chr04G18510/Ci.v01.chr05G04300/Ci.v01.chr01G18590	7
GO:0051052	BP	regulation of DNA metabolic process	7/388	61/15202	0.000890231	0.00973062	0.00775744	Ci.v01.chr01G25600/Ci.v01.chr08G01650/Ci.v01.chr04G23820/Ci.v01.chr01G07190/Ci.v01.chr02G10640/Ci.v01.chr06G16390/Ci.v01.chr01G09960	7
GO:0051347	BP	positive regulation of transferase activity	7/388	61/15202	0.000890231	0.00973062	0.00775744	Ci.v01.chr09G03770/Ci.v01.chr03G21180/Ci.v01.chr03G18690/Ci.v01.chr10G13140/Ci.v01.chr14G01510/Ci.v01.chr01G02030/Ci.v01.chr09G11520	7
GO:0051246	BP	regulation of protein metabolic process	21/388	388/15202	0.00102521	0.0111093	0.00885659	Ci.v01.chr08G10320/Ci.v01.chr09G03770/Ci.v01.chr06G15460/Ci.v01.chr06G13170/Ci.v01.chr03G21180/Ci.v01.chr08G09910/Ci.v01.chr04G15190/Ci.v01.chr01G25600/Ci.v01.chr05G15560/Ci.v01.chr02G03150/Ci.v01.chr03G18690/Ci.v01.chr10G13140/Ci.v01.chr14G01510/Ci.v01.chr11G08380/Ci.v01.chr11G08300/Ci.v01.chr10G12540/Ci.v01.chr01G02030/Ci.v01.chr05G09870/Ci.v01.chr05G20710/Ci.v01.chr09G11520/Ci.v01.chr01G02300	21
GO:0031058	BP	positive regulation of histone modification	5/388	31/15202	0.00103755	0.011147	0.00888659	Ci.v01.chr01G25600/Ci.v01.chr11G08380/Ci.v01.chr11G08300/Ci.v01.chr05G09870/Ci.v01.chr05G20710	5
GO:0022412	BP	cellular process involved in reproduction in multicellular organism	7/388	64/15202	0.0011875	0.0126206	0.0100614	Ci.v01.chr09G03770/Ci.v01.chr11G02590/Ci.v01.chr01G09740/Ci.v01.chr04G24000/Ci.v01.chr04G18510/Ci.v01.chr05G04300/Ci.v01.chr01G18590	7
GO:0031570	BP	DNA integrity checkpoint signaling	4/388	19/15202	0.00119479	0.0126206	0.0100614	Ci.v01.chr16G01710/Ci.v01.chr13G01750/Ci.v01.chr02G14530/Ci.v01.chr13G06870	4
GO:0050790	BP	regulation of catalytic activity	15/388	241/15202	0.00136819	0.0143318	0.0114256	Ci.v01.chr09G03770/Ci.v01.chr03G21180/Ci.v01.chr08G09910/Ci.v01.chr04G15190/Ci.v01.chr05G15560/Ci.v01.chr02G03150/Ci.v01.chr03G18690/Ci.v01.chr08G01650/Ci.v01.chr10G13140/Ci.v01.chr14G01510/Ci.v01.chr12G10920/Ci.v01.chr02G10640/Ci.v01.chr10G12540/Ci.v01.chr01G02030/Ci.v01.chr09G11520	15
GO:0006094	BP	gluconeogenesis	5/388	33/15202	0.00138997	0.0144396	0.0115116	Ci.v01.chr05G02160/Ci.v01.chr01G02610/Ci.v01.chr12G09350/Ci.v01.chr08G00200/Ci.v01.chr06G06820	5
GO:0015850	BP	organic hydroxy compound transport	4/388	20/15202	0.00146367	0.0150806	0.0120226	Ci.v01.ContigUN33190/Ci.v01.ContigUN06790/Ci.v01.chr01G00620/Ci.v01.chr01G00610	4
GO:0031324	BP	negative regulation of cellular metabolic process	17/388	297/15202	0.0016771	0.0167493	0.0133529	Ci.v01.chr08G10320/Ci.v01.chr08G10090/Ci.v01.chr01G25600/Ci.v01.chr04G23820/Ci.v01.chr04G05440/Ci.v01.chr01G24070/Ci.v01.chr09G05590/Ci.v01.chr01G07190/Ci.v01.chr02G10640/Ci.v01.chr10G12540/Ci.v01.chr05G09530/Ci.v01.chr05G09870/Ci.v01.chr04G21530/Ci.v01.chr01G09960/Ci.v01.chr05G20710/Ci.v01.chr08G14400/Ci.v01.chr08G14860	17
GO:0014074	BP	response to purine-containing compound	3/388	10/15202	0.00173223	0.0167493	0.0133529	Ci.v01.chr01G24070/Ci.v01.chr08G14400/Ci.v01.chr08G14860	3
GO:0031000	BP	response to caffeine	3/388	10/15202	0.00173223	0.0167493	0.0133529	Ci.v01.chr01G24070/Ci.v01.chr08G14400/Ci.v01.chr08G14860	3
GO:0031057	BP	negative regulation of histone modification	3/388	10/15202	0.00173223	0.0167493	0.0133529	Ci.v01.chr01G25600/Ci.v01.chr05G09870/Ci.v01.chr05G20710	3
GO:0035067	BP	negative regulation of histone acetylation	3/388	10/15202	0.00173223	0.0167493	0.0133529	Ci.v01.chr01G25600/Ci.v01.chr05G09870/Ci.v01.chr05G20710	3
GO:0043279	BP	response to alkaloid	3/388	10/15202	0.00173223	0.0167493	0.0133529	Ci.v01.chr01G24070/Ci.v01.chr08G14400/Ci.v01.chr08G14860	3
GO:1901984	BP	negative regulation of protein acetylation	3/388	10/15202	0.00173223	0.0167493	0.0133529	Ci.v01.chr01G25600/Ci.v01.chr05G09870/Ci.v01.chr05G20710	3
GO:2000757	BP	negative regulation of peptidyl-lysine acetylation	3/388	10/15202	0.00173223	0.0167493	0.0133529	Ci.v01.chr01G25600/Ci.v01.chr05G09870/Ci.v01.chr05G20710	3
GO:0031400	BP	negative regulation of protein modification process	4/388	21/15202	0.00177201	0.0170032	0.0135553	Ci.v01.chr01G25600/Ci.v01.chr10G12540/Ci.v01.chr05G09870/Ci.v01.chr05G20710	4
GO:0007276	BP	gamete generation	7/388	69/15202	0.00185007	0.0176177	0.0140452	Ci.v01.chr09G03770/Ci.v01.chr11G02590/Ci.v01.chr01G09740/Ci.v01.chr04G24000/Ci.v01.chr04G18510/Ci.v01.chr05G04300/Ci.v01.chr01G18590	7
GO:0007062	BP	sister chromatid cohesion	5/388	36/15202	0.00207398	0.0196014	0.0156267	Ci.v01.chr16G05170/Ci.v01.chr01G03630/Ci.v01.chr03G04140/Ci.v01.chr06G09390/Ci.v01.chr01G17320	5
GO:0006301	BP	postreplication repair	3/388	11/15202	0.00233696	0.0219221	0.0174767	Ci.v01.chr01G03630/Ci.v01.chr02G10640/Ci.v01.chr16G04800	3
GO:0007052	BP	mitotic spindle organization	4/388	23/15202	0.00251835	0.0234487	0.0186937	Ci.v01.chr06G03070/Ci.v01.chr06G06390/Ci.v01.chr08G14040/Ci.v01.chr09G11520	4
GO:0019319	BP	hexose biosynthetic process	5/388	38/15202	0.00264876	0.0244815	0.0195172	Ci.v01.chr05G02160/Ci.v01.chr01G02610/Ci.v01.chr12G09350/Ci.v01.chr08G00200/Ci.v01.chr06G06820	5
GO:0000086	BP	G2/M transition of mitotic cell cycle	4/388	24/15202	0.00296191	0.0269792	0.0215083	Ci.v01.chr04G11780/Ci.v01.chr16G01710/Ci.v01.chr06G09350/Ci.v01.chr13G06870	4
GO:1902850	BP	microtubule cytoskeleton organization involved in mitosis	4/388	24/15202	0.00296191	0.0269792	0.0215083	Ci.v01.chr06G03070/Ci.v01.chr06G06390/Ci.v01.chr08G14040/Ci.v01.chr09G11520	4
GO:0006271	BP	DNA strand elongation involved in DNA replication	3/388	12/15202	0.00305735	0.0272559	0.021729	Ci.v01.chr01G27300/Ci.v01.chr16G00080/Ci.v01.ContigUN11230	3
GO:0017014	BP	protein nitrosylation	3/388	12/15202	0.00305735	0.0272559	0.021729	Ci.v01.chr06G15460/Ci.v01.chr15G07190/Ci.v01.chr02G15440	3
GO:0018119	BP	peptidyl-cysteine S-nitrosylation	3/388	12/15202	0.00305735	0.0272559	0.021729	Ci.v01.chr06G15460/Ci.v01.chr15G07190/Ci.v01.chr02G15440	3
GO:0015718	BP	monocarboxylic acid transport	4/388	25/15202	0.00345602	0.0303791	0.0242188	Ci.v01.ContigUN33190/Ci.v01.ContigUN06790/Ci.v01.chr01G00620/Ci.v01.chr01G00610	4
GO:0045143	BP	homologous chromosome segregation	4/388	25/15202	0.00345602	0.0303791	0.0242188	Ci.v01.chr05G01140/Ci.v01.chr07G01800/Ci.v01.ContigUN09800/Ci.v01.chr07G19220	4
GO:0051172	BP	negative regulation of nitrogen compound metabolic process	15/388	266/15202	0.00353994	0.0309007	0.0246347	Ci.v01.chr08G10320/Ci.v01.chr01G25600/Ci.v01.chr04G23820/Ci.v01.chr04G05440/Ci.v01.chr01G24070/Ci.v01.chr01G07190/Ci.v01.chr02G10640/Ci.v01.chr10G12540/Ci.v01.chr05G09530/Ci.v01.chr05G09870/Ci.v01.chr04G21530/Ci.v01.chr01G09960/Ci.v01.chr05G20710/Ci.v01.chr08G14400/Ci.v01.chr08G14860	15
GO:0009853	BP	photorespiration	5/388	41/15202	0.00371553	0.0322098	0.0256783	Ci.v01.chr06G14540/Ci.v01.chr13G11230/Ci.v01.chr03G07160/Ci.v01.chr03G07380/Ci.v01.chr16G00810	5
GO:0022616	BP	DNA strand elongation	3/388	13/15202	0.0038999	0.0324647	0.0258815	Ci.v01.chr01G27300/Ci.v01.chr16G00080/Ci.v01.ContigUN11230	3
GO:0035065	BP	regulation of histone acetylation	3/388	13/15202	0.0038999	0.0324647	0.0258815	Ci.v01.chr01G25600/Ci.v01.chr05G09870/Ci.v01.chr05G20710	3
GO:0045910	BP	negative regulation of DNA recombination	3/388	13/15202	0.0038999	0.0324647	0.0258815	Ci.v01.chr01G07190/Ci.v01.chr02G10640/Ci.v01.chr01G09960	3
GO:0045931	BP	positive regulation of mitotic cell cycle	3/388	13/15202	0.0038999	0.0324647	0.0258815	Ci.v01.chr05G01140/Ci.v01.chr14G07340/Ci.v01.chr01G24200	3
GO:1901983	BP	regulation of protein acetylation	3/388	13/15202	0.0038999	0.0324647	0.0258815	Ci.v01.chr01G25600/Ci.v01.chr05G09870/Ci.v01.chr05G20710	3
GO:2000756	BP	regulation of peptidyl-lysine acetylation	3/388	13/15202	0.0038999	0.0324647	0.0258815	Ci.v01.chr01G25600/Ci.v01.chr05G09870/Ci.v01.chr05G20710	3
GO:0007093	BP	mitotic cell cycle checkpoint signaling	4/388	26/15202	0.00400329	0.0328898	0.0262204	Ci.v01.chr16G01710/Ci.v01.chr13G01750/Ci.v01.chr06G09390/Ci.v01.chr13G06870	4
GO:0044839	BP	cell cycle G2/M phase transition	4/388	26/15202	0.00400329	0.0328898	0.0262204	Ci.v01.chr04G11780/Ci.v01.chr16G01710/Ci.v01.chr06G09350/Ci.v01.chr13G06870	4
GO:0071897	BP	DNA biosynthetic process	5/388	42/15202	0.00413099	0.0337186	0.0268811	Ci.v01.chr05G01140/Ci.v01.chr08G01650/Ci.v01.chr01G27300/Ci.v01.chr07G04930/Ci.v01.chr16G04800	5
GO:0046942	BP	carboxylic acid transport	7/388	81/15202	0.00459833	0.037291	0.0297291	Ci.v01.ContigUN33190/Ci.v01.ContigUN06790/Ci.v01.chr01G00620/Ci.v01.chr01G00610/Ci.v01.chr15G07760/Ci.v01.chr16G01630/Ci.v01.chr11G10700	7
GO:0044774	BP	mitotic DNA integrity checkpoint signaling	3/388	14/15202	0.0048704	0.0388968	0.0310093	Ci.v01.chr16G01710/Ci.v01.chr13G01750/Ci.v01.chr13G06870	3
GO:0051026	BP	chiasma assembly	3/388	14/15202	0.0048704	0.0388968	0.0310093	Ci.v01.chr07G01800/Ci.v01.ContigUN09800/Ci.v01.chr07G19220	3
GO:0043549	BP	regulation of kinase activity	7/388	82/15202	0.00492012	0.0388968	0.0310093	Ci.v01.chr09G03770/Ci.v01.chr08G09910/Ci.v01.chr04G15190/Ci.v01.chr05G15560/Ci.v01.chr02G03150/Ci.v01.chr14G01510/Ci.v01.chr09G11520	7
GO:0045859	BP	regulation of protein kinase activity	7/388	82/15202	0.00492012	0.0388968	0.0310093	Ci.v01.chr09G03770/Ci.v01.chr08G09910/Ci.v01.chr04G15190/Ci.v01.chr05G15560/Ci.v01.chr02G03150/Ci.v01.chr14G01510/Ci.v01.chr09G11520	7
GO:0009960	BP	endosperm development	4/388	28/15202	0.00526751	0.0413829	0.0329913	Ci.v01.chr03G04140/Ci.v01.chr13G13080/Ci.v01.chr10G12540/Ci.v01.chr13G13090	4
GO:0046364	BP	monosaccharide biosynthetic process	6/388	64/15202	0.0057325	0.0447562	0.0356805	Ci.v01.chr05G02160/Ci.v01.chr16G05470/Ci.v01.chr01G02610/Ci.v01.chr12G09350/Ci.v01.chr08G00200/Ci.v01.chr06G06820	6
GO:0006312	BP	mitotic recombination	3/388	15/15202	0.00597396	0.0460691	0.0367272	Ci.v01.chr05G01140/Ci.v01.chr02G10640/Ci.v01.ContigUN09800	3
GO:0006545	BP	glycine biosynthetic process	3/388	15/15202	0.00597396	0.0460691	0.0367272	Ci.v01.chr06G14540/Ci.v01.chr13G11230/Ci.v01.chr16G00810	3
GO:0000272	BP	polysaccharide catabolic process	11/388	178/15202	0.00606024	0.0464495	0.0370305	Ci.v01.chr12G07890/Ci.v01.chr16G06420/Ci.v01.chr06G15460/Ci.v01.chr06G06620/Ci.v01.chr01G12780/Ci.v01.chr16G07660/Ci.v01.chr06G09710/Ci.v01.chr01G12630/Ci.v01.chr13G03470/Ci.v01.chr01G09380/Ci.v01.chr12G07290	11
GO:0031056	BP	regulation of histone modification	5/388	46/15202	0.00612715	0.0466777	0.0372124	Ci.v01.chr01G25600/Ci.v01.chr11G08380/Ci.v01.chr11G08300/Ci.v01.chr05G09870/Ci.v01.chr05G20710	5
GO:0065009	BP	regulation of molecular function	15/388	284/15202	0.00643167	0.0484776	0.0386473	Ci.v01.chr09G03770/Ci.v01.chr03G21180/Ci.v01.chr08G09910/Ci.v01.chr04G15190/Ci.v01.chr05G15560/Ci.v01.chr02G03150/Ci.v01.chr03G18690/Ci.v01.chr08G01650/Ci.v01.chr10G13140/Ci.v01.chr14G01510/Ci.v01.chr12G10920/Ci.v01.chr02G10640/Ci.v01.chr10G12540/Ci.v01.chr01G02030/Ci.v01.chr09G11520	15
GO:0043085	BP	positive regulation of catalytic activity	9/388	131/15202	0.00644054	0.0484776	0.0386473	Ci.v01.chr09G03770/Ci.v01.chr03G21180/Ci.v01.chr03G18690/Ci.v01.chr08G01650/Ci.v01.chr10G13140/Ci.v01.chr14G01510/Ci.v01.chr02G10640/Ci.v01.chr01G02030/Ci.v01.chr09G11520	9
GO:0007051	BP	spindle organization	5/388	47/15202	0.0067162	0.0499088	0.0397883	Ci.v01.chr06G03070/Ci.v01.chr06G06390/Ci.v01.chr08G14040/Ci.v01.chr04G16630/Ci.v01.chr09G11520	5
GO:0007088	BP	regulation of mitotic nuclear division	4/388	30/15202	0.00677406	0.0499088	0.0397883	Ci.v01.chr08G09910/Ci.v01.chr05G15560/Ci.v01.chr02G03150/Ci.v01.chr06G09390	4
GO:0022900	BP	electron transport chain	7/388	87/15202	0.0067894	0.0499088	0.0397883	Ci.v01.chr05G02160/Ci.v01.chr10G08550/Ci.v01.chr08G10090/Ci.v01.chr09G05590/Ci.v01.chr03G03230/Ci.v01.ContigUN06050/Ci.v01.chr03G03220	7
GO:0009414	BP	response to water deprivation	17/388	341/15202	0.00678951	0.0499088	0.0397883	Ci.v01.chr06G05900/Ci.v01.chr08G00460/Ci.v01.chr16G05250/Ci.v01.chr16G02070/Ci.v01.chr06G15460/Ci.v01.ContigUN12340/Ci.v01.chr08G08170/Ci.v01.chr02G14530/Ci.v01.chr09G02370/Ci.v01.chr02G01970/Ci.v01.chr02G01930/Ci.v01.chr03G07160/Ci.v01.chr01G06030/Ci.v01.chr01G12630/Ci.v01.chr03G07380/Ci.v01.chr16G02080/Ci.v01.chr08G00890	17
GO:0005871	CC	kinesin complex	23/431	80/16828	2.47e-18	2.53e-16	1.66e-16	Ci.v01.chr08G03030/Ci.v01.ContigUN12630/Ci.v01.chr02G09860/Ci.v01.chr06G06390/Ci.v01.chr06G16710/Ci.v01.chr07G17910/Ci.v01.chr05G18720/Ci.v01.chr06G14390/Ci.v01.chr11G09120/Ci.v01.chr04G18510/Ci.v01.chr08G11900/Ci.v01.chr14G00560/Ci.v01.ContigUN32130/Ci.v01.chr01G16620/Ci.v01.chr01G11940/Ci.v01.chr01G18590/Ci.v01.chr10G14070/Ci.v01.chr08G08140/Ci.v01.chr06G06600/Ci.v01.chr15G12050/Ci.v01.chr05G16…	23
GO:0005874	CC	microtubule	33/431	193/16828	3.54e-18	2.53e-16	1.66e-16	Ci.v01.chr06G03070/Ci.v01.chr04G21870/Ci.v01.chr08G03030/Ci.v01.chr01G14560/Ci.v01.ContigUN12630/Ci.v01.chr02G09860/Ci.v01.chr03G04140/Ci.v01.chr06G06390/Ci.v01.chr04G02730/Ci.v01.chr07G12550/Ci.v01.chr06G09390/Ci.v01.chr06G16710/Ci.v01.chr07G17910/Ci.v01.chr05G18720/Ci.v01.chr06G14390/Ci.v01.chr11G09120/Ci.v01.chr04G18510/Ci.v01.chr08G11900/Ci.v01.chr14G00560/Ci.v01.ContigUN32130/Ci.v01.chr08G14…	33
GO:0099081	CC	supramolecular polymer	33/431	207/16828	3.16e-17	9.05e-16	5.93e-16	Ci.v01.chr06G03070/Ci.v01.chr04G21870/Ci.v01.chr08G03030/Ci.v01.chr01G14560/Ci.v01.ContigUN12630/Ci.v01.chr02G09860/Ci.v01.chr03G04140/Ci.v01.chr06G06390/Ci.v01.chr04G02730/Ci.v01.chr07G12550/Ci.v01.chr06G09390/Ci.v01.chr06G16710/Ci.v01.chr07G17910/Ci.v01.chr05G18720/Ci.v01.chr06G14390/Ci.v01.chr11G09120/Ci.v01.chr04G18510/Ci.v01.chr08G11900/Ci.v01.chr14G00560/Ci.v01.ContigUN32130/Ci.v01.chr08G14…	33
GO:0099512	CC	supramolecular fiber	33/431	207/16828	3.16e-17	9.05e-16	5.93e-16	Ci.v01.chr06G03070/Ci.v01.chr04G21870/Ci.v01.chr08G03030/Ci.v01.chr01G14560/Ci.v01.ContigUN12630/Ci.v01.chr02G09860/Ci.v01.chr03G04140/Ci.v01.chr06G06390/Ci.v01.chr04G02730/Ci.v01.chr07G12550/Ci.v01.chr06G09390/Ci.v01.chr06G16710/Ci.v01.chr07G17910/Ci.v01.chr05G18720/Ci.v01.chr06G14390/Ci.v01.chr11G09120/Ci.v01.chr04G18510/Ci.v01.chr08G11900/Ci.v01.chr14G00560/Ci.v01.ContigUN32130/Ci.v01.chr08G14…	33
GO:0099513	CC	polymeric cytoskeletal fiber	33/431	207/16828	3.16e-17	9.05e-16	5.93e-16	Ci.v01.chr06G03070/Ci.v01.chr04G21870/Ci.v01.chr08G03030/Ci.v01.chr01G14560/Ci.v01.ContigUN12630/Ci.v01.chr02G09860/Ci.v01.chr03G04140/Ci.v01.chr06G06390/Ci.v01.chr04G02730/Ci.v01.chr07G12550/Ci.v01.chr06G09390/Ci.v01.chr06G16710/Ci.v01.chr07G17910/Ci.v01.chr05G18720/Ci.v01.chr06G14390/Ci.v01.chr11G09120/Ci.v01.chr04G18510/Ci.v01.chr08G11900/Ci.v01.chr14G00560/Ci.v01.ContigUN32130/Ci.v01.chr08G14…	33
GO:0005694	CC	chromosome	33/431	217/16828	1.35e-16	3.23e-15	2.11e-15	Ci.v01.chr16G01710/Ci.v01.chr16G05170/Ci.v01.chr01G03630/Ci.v01.chr05G15960/Ci.v01.chr05G01140/Ci.v01.chr07G11260/Ci.v01.chr03G16660/Ci.v01.chr01G25600/Ci.v01.chr01G15020/Ci.v01.chr04G06600/Ci.v01.chr08G01650/Ci.v01.chr06G09390/Ci.v01.chr09G11400/Ci.v01.chr05G05400/Ci.v01.chr01G27300/Ci.v01.chr04G05440/Ci.v01.chr07G04930/Ci.v01.chr14G07340/Ci.v01.ContigUN05750/Ci.v01.chr11G08380/Ci.v01.chr04G1475…	33
GO:0005875	CC	microtubule associated complex	25/431	119/16828	2.95e-16	6.02e-15	3.94e-15	Ci.v01.chr06G03070/Ci.v01.chr08G03030/Ci.v01.ContigUN12630/Ci.v01.chr02G09860/Ci.v01.chr06G06390/Ci.v01.chr06G16710/Ci.v01.chr07G17910/Ci.v01.chr05G18720/Ci.v01.chr06G14390/Ci.v01.chr11G09120/Ci.v01.chr04G18510/Ci.v01.chr08G11900/Ci.v01.chr14G00560/Ci.v01.ContigUN32130/Ci.v01.chr08G14040/Ci.v01.chr01G16620/Ci.v01.chr01G11940/Ci.v01.chr01G18590/Ci.v01.chr10G14070/Ci.v01.chr08G08140/Ci.v01.chr06G06…	25
GO:0015630	CC	microtubule cytoskeleton	36/431	276/16828	8.09e-16	1.45e-14	9.47e-15	Ci.v01.chr06G03070/Ci.v01.chr04G21870/Ci.v01.chr08G03030/Ci.v01.chr01G14560/Ci.v01.ContigUN12630/Ci.v01.chr02G09860/Ci.v01.chr03G04140/Ci.v01.chr08G09910/Ci.v01.chr06G06390/Ci.v01.chr04G02730/Ci.v01.chr07G12550/Ci.v01.chr08G01650/Ci.v01.chr06G09390/Ci.v01.chr06G16710/Ci.v01.chr07G17910/Ci.v01.chr05G18720/Ci.v01.chr06G14390/Ci.v01.chr11G09120/Ci.v01.ContigUN05750/Ci.v01.chr04G18510/Ci.v01.chr08G11…	36
GO:0000228	CC	nuclear chromosome	20/431	86/16828	3.68e-14	5.85e-13	3.83e-13	Ci.v01.chr16G01710/Ci.v01.chr01G03630/Ci.v01.chr05G01140/Ci.v01.chr07G11260/Ci.v01.chr03G16660/Ci.v01.chr08G01650/Ci.v01.chr01G27300/Ci.v01.chr07G04930/Ci.v01.chr14G07340/Ci.v01.chr11G08380/Ci.v01.chr12G11930/Ci.v01.chr02G10640/Ci.v01.chr16G00080/Ci.v01.chr07G01800/Ci.v01.chr11G08300/Ci.v01.chr12G11500/Ci.v01.chr01G24200/Ci.v01.ContigUN09800/Ci.v01.chr07G19220/Ci.v01.ContigUN11230	20
GO:0099080	CC	supramolecular complex	33/431	275/16828	1.52e-13	2.17e-12	1.42e-12	Ci.v01.chr06G03070/Ci.v01.chr04G21870/Ci.v01.chr08G03030/Ci.v01.chr01G14560/Ci.v01.ContigUN12630/Ci.v01.chr02G09860/Ci.v01.chr03G04140/Ci.v01.chr06G06390/Ci.v01.chr04G02730/Ci.v01.chr07G12550/Ci.v01.chr06G09390/Ci.v01.chr06G16710/Ci.v01.chr07G17910/Ci.v01.chr05G18720/Ci.v01.chr06G14390/Ci.v01.chr11G09120/Ci.v01.chr04G18510/Ci.v01.chr08G11900/Ci.v01.chr14G00560/Ci.v01.ContigUN32130/Ci.v01.chr08G14…	33
GO:0005856	CC	cytoskeleton	36/431	345/16828	8.14e-13	1.06e-11	6.93e-12	Ci.v01.chr06G03070/Ci.v01.chr04G21870/Ci.v01.chr08G03030/Ci.v01.chr01G14560/Ci.v01.ContigUN12630/Ci.v01.chr02G09860/Ci.v01.chr03G04140/Ci.v01.chr08G09910/Ci.v01.chr06G06390/Ci.v01.chr04G02730/Ci.v01.chr07G12550/Ci.v01.chr08G01650/Ci.v01.chr06G09390/Ci.v01.chr06G16710/Ci.v01.chr07G17910/Ci.v01.chr05G18720/Ci.v01.chr06G14390/Ci.v01.chr11G09120/Ci.v01.ContigUN05750/Ci.v01.chr04G18510/Ci.v01.chr08G11…	36
GO:0005657	CC	replication fork	13/431	45/16828	5.91e-11	7.04e-10	4.61e-10	Ci.v01.chr01G03630/Ci.v01.chr07G11260/Ci.v01.chr08G01650/Ci.v01.chr05G05400/Ci.v01.chr01G27300/Ci.v01.chr07G04930/Ci.v01.chr14G07340/Ci.v01.chr11G08380/Ci.v01.chr12G11930/Ci.v01.chr11G08300/Ci.v01.chr01G17320/Ci.v01.chr12G11500/Ci.v01.chr01G24200	13
GO:0043596	CC	nuclear replication fork	11/431	33/16828	3.19e-10	3.51e-09	2.3e-09	Ci.v01.chr01G03630/Ci.v01.chr07G11260/Ci.v01.chr08G01650/Ci.v01.chr01G27300/Ci.v01.chr07G04930/Ci.v01.chr14G07340/Ci.v01.chr11G08380/Ci.v01.chr12G11930/Ci.v01.chr11G08300/Ci.v01.chr12G11500/Ci.v01.chr01G24200	11
GO:0032993	CC	protein-DNA complex	11/431	36/16828	9.25e-10	9.45e-09	6.19e-09	Ci.v01.chr01G03630/Ci.v01.chr07G11260/Ci.v01.chr03G16660/Ci.v01.chr01G25600/Ci.v01.chr08G01650/Ci.v01.chr01G27300/Ci.v01.chr07G04930/Ci.v01.chr14G07340/Ci.v01.chr12G11930/Ci.v01.chr12G11500/Ci.v01.chr01G24200	11
GO:0000793	CC	condensed chromosome	10/431	45/16828	1.57e-07	1.49e-06	9.78e-07	Ci.v01.chr05G01140/Ci.v01.chr01G15020/Ci.v01.chr04G06600/Ci.v01.chr06G09390/Ci.v01.chr04G05440/Ci.v01.chr04G14750/Ci.v01.chr07G01800/Ci.v01.chr01G15210/Ci.v01.ContigUN09800/Ci.v01.chr07G19220	10
GO:0043601	CC	nuclear replisome	7/431	19/16828	2.66e-07	2.38e-06	1.56e-06	Ci.v01.chr01G03630/Ci.v01.chr07G11260/Ci.v01.chr08G01650/Ci.v01.chr01G27300/Ci.v01.chr07G04930/Ci.v01.chr12G11930/Ci.v01.chr12G11500	7
GO:0030894	CC	replisome	7/431	20/16828	4e-07	3.37e-06	2.2e-06	Ci.v01.chr01G03630/Ci.v01.chr07G11260/Ci.v01.chr08G01650/Ci.v01.chr01G27300/Ci.v01.chr07G04930/Ci.v01.chr12G11930/Ci.v01.chr12G11500	7
GO:0048046	CC	apoplast	24/431	318/16828	2.49e-06	1.98e-05	1.3e-05	Ci.v01.chr06G14540/Ci.v01.chr05G02160/Ci.v01.chr13G11230/Ci.v01.ContigUN05360/Ci.v01.chr10G01920/Ci.v01.chr06G15460/Ci.v01.chr01G02610/Ci.v01.chr06G13170/Ci.v01.chr06G20570/Ci.v01.chr01G14180/Ci.v01.chr15G07190/Ci.v01.chr15G03360/Ci.v01.chr12G10880/Ci.v01.chr12G09350/Ci.v01.chr03G07160/Ci.v01.chr14G01510/Ci.v01.chr14G01860/Ci.v01.chr07G14180/Ci.v01.chr16G00080/Ci.v01.chr03G07380/Ci.v01.chr16G0081…	24
GO:0009579	CC	thylakoid	27/431	388/16828	2.78e-06	2.09e-05	1.37e-05	Ci.v01.chr03G17320/Ci.v01.chr06G14540/Ci.v01.ContigUN05360/Ci.v01.chr08G10320/Ci.v01.chr10G01920/Ci.v01.chr10G08550/Ci.v01.chr16G02070/Ci.v01.chr13G04160/Ci.v01.ContigUN09750/Ci.v01.chr08G10090/Ci.v01.chr01G02610/Ci.v01.chr06G13170/Ci.v01.chr01G14180/Ci.v01.chr15G07190/Ci.v01.chr16G00940/Ci.v01.chr12G09350/Ci.v01.chr02G15440/Ci.v01.chr05G00530/Ci.v01.chr10G06320/Ci.v01.chr09G05590/Ci.v01.chr14G01…	27
GO:0042575	CC	DNA polymerase complex	6/431	18/16828	3.9e-06	2.79e-05	1.83e-05	Ci.v01.chr07G11260/Ci.v01.chr01G27300/Ci.v01.chr12G11930/Ci.v01.chr16G00080/Ci.v01.chr12G11500/Ci.v01.ContigUN11230	6
GO:0009534	CC	chloroplast thylakoid	21/431	316/16828	6.94e-05	0.000472754	0.000309718	Ci.v01.chr03G17320/Ci.v01.chr06G14540/Ci.v01.chr08G10320/Ci.v01.chr10G08550/Ci.v01.chr16G02070/Ci.v01.chr13G04160/Ci.v01.ContigUN09750/Ci.v01.chr08G10090/Ci.v01.chr06G13170/Ci.v01.chr01G14180/Ci.v01.chr15G07190/Ci.v01.chr16G00940/Ci.v01.chr10G06320/Ci.v01.chr09G05590/Ci.v01.chr14G01860/Ci.v01.ContigUN06050/Ci.v01.chr01G03330/Ci.v01.chr08G05250/Ci.v01.chr03G03550/Ci.v01.chr16G02080/Ci.v01.chr01G02…	21
GO:0000347	CC	THO complex	4/431	10/16828	7.88e-05	0.000493817	0.000323516	Ci.v01.chr10G06690/Ci.v01.chr02G14510/Ci.v01.chr12G09140/Ci.v01.chr12G10920	4
GO:0031976	CC	plastid thylakoid	21/431	319/16828	7.94e-05	0.000493817	0.000323516	Ci.v01.chr03G17320/Ci.v01.chr06G14540/Ci.v01.chr08G10320/Ci.v01.chr10G08550/Ci.v01.chr16G02070/Ci.v01.chr13G04160/Ci.v01.ContigUN09750/Ci.v01.chr08G10090/Ci.v01.chr06G13170/Ci.v01.chr01G14180/Ci.v01.chr15G07190/Ci.v01.chr16G00940/Ci.v01.chr10G06320/Ci.v01.chr09G05590/Ci.v01.chr14G01860/Ci.v01.ContigUN06050/Ci.v01.chr01G03330/Ci.v01.chr08G05250/Ci.v01.chr03G03550/Ci.v01.chr16G02080/Ci.v01.chr01G02…	21
GO:0009524	CC	phragmoplast	10/431	89/16828	9.15e-05	0.000545113	0.000357122	Ci.v01.chr09G03770/Ci.v01.chr06G03070/Ci.v01.chr02G09860/Ci.v01.chr01G09740/Ci.v01.chr11G09120/Ci.v01.chr14G00560/Ci.v01.chr08G14040/Ci.v01.chr01G16620/Ci.v01.chr01G11940/Ci.v01.chr01G18590	10
GO:0005813	CC	centrosome	5/431	21/16828	0.000156085	0.000892807	0.000584909	Ci.v01.chr06G03070/Ci.v01.chr03G04140/Ci.v01.chr08G09910/Ci.v01.chr08G01650/Ci.v01.chr08G14040	5
GO:0098687	CC	chromosomal region	6/431	33/16828	0.000167867	0.000923271	0.000604867	Ci.v01.chr16G05170/Ci.v01.chr01G15020/Ci.v01.chr08G01650/Ci.v01.chr06G09390/Ci.v01.ContigUN05750/Ci.v01.chr01G15210	6
GO:0010319	CC	stromule	6/431	34/16828	0.000199477	0.00105649	0.000692142	Ci.v01.chr06G14540/Ci.v01.chr05G02160/Ci.v01.chr06G15460/Ci.v01.chr15G07190/Ci.v01.chr08G05250/Ci.v01.chr01G02170	6
GO:0031298	CC	replication fork protection complex	4/431	13/16828	0.000252502	0.00128956	0.000844838	Ci.v01.chr14G07340/Ci.v01.chr11G08380/Ci.v01.chr11G08300/Ci.v01.chr01G24200	4	5
GO:0000775	CC	chromosome	centromeric region	5/431	24/16828	0.000306014	0.00150015	0.000982801	Ci.v01.chr16G05170/Ci.v01.chr01G15020/Ci.v01.chr06G09390/Ci.v01.ContigUN05750/Ci.v01.chr01G15210
GO:0055035	CC	plastid thylakoid membrane	16/431	231/16828	0.000314717	0.00150015	0.000982801	Ci.v01.chr03G17320/Ci.v01.chr08G10320/Ci.v01.chr10G08550/Ci.v01.chr16G02070/Ci.v01.chr13G04160/Ci.v01.ContigUN09750/Ci.v01.chr08G10090/Ci.v01.chr01G14180/Ci.v01.chr15G07190/Ci.v01.chr10G06320/Ci.v01.chr09G05590/Ci.v01.chr14G01860/Ci.v01.ContigUN06050/Ci.v01.chr08G05250/Ci.v01.chr16G02080/Ci.v01.chr01G02170	16
GO:0034357	CC	photosynthetic membrane	16/431	248/16828	0.000685848	0.00306488	0.00200791	Ci.v01.chr03G17320/Ci.v01.chr08G10320/Ci.v01.chr10G08550/Ci.v01.chr16G02070/Ci.v01.chr13G04160/Ci.v01.ContigUN09750/Ci.v01.chr08G10090/Ci.v01.chr01G14180/Ci.v01.chr15G07190/Ci.v01.chr10G06320/Ci.v01.chr09G05590/Ci.v01.chr14G01860/Ci.v01.ContigUN06050/Ci.v01.chr08G05250/Ci.v01.chr16G02080/Ci.v01.chr01G02170	16
GO:0042651	CC	thylakoid membrane	16/431	248/16828	0.000685848	0.00306488	0.00200791	Ci.v01.chr03G17320/Ci.v01.chr08G10320/Ci.v01.chr10G08550/Ci.v01.chr16G02070/Ci.v01.chr13G04160/Ci.v01.ContigUN09750/Ci.v01.chr08G10090/Ci.v01.chr01G14180/Ci.v01.chr15G07190/Ci.v01.chr10G06320/Ci.v01.chr09G05590/Ci.v01.chr14G01860/Ci.v01.ContigUN06050/Ci.v01.chr08G05250/Ci.v01.chr16G02080/Ci.v01.chr01G02170	16
GO:0009535	CC	chloroplast thylakoid membrane	15/431	227/16828	0.000782789	0.00339208	0.00222227	Ci.v01.chr03G17320/Ci.v01.chr10G08550/Ci.v01.chr16G02070/Ci.v01.chr13G04160/Ci.v01.ContigUN09750/Ci.v01.chr08G10090/Ci.v01.chr01G14180/Ci.v01.chr15G07190/Ci.v01.chr10G06320/Ci.v01.chr09G05590/Ci.v01.chr14G01860/Ci.v01.ContigUN06050/Ci.v01.chr08G05250/Ci.v01.chr16G02080/Ci.v01.chr01G02170	15
GO:0042170	CC	plastid membrane	19/431	335/16828	0.00107829	0.00453514	0.00297112	Ci.v01.chr03G17320/Ci.v01.chr08G10320/Ci.v01.chr10G08550/Ci.v01.chr16G02070/Ci.v01.chr13G04160/Ci.v01.ContigUN09750/Ci.v01.chr14G09200/Ci.v01.chr08G10090/Ci.v01.chr10G12160/Ci.v01.chr01G14180/Ci.v01.chr15G07190/Ci.v01.chr10G06320/Ci.v01.chr09G05590/Ci.v01.chr14G01860/Ci.v01.ContigUN06050/Ci.v01.chr16G10420/Ci.v01.chr08G05250/Ci.v01.chr16G02080/Ci.v01.chr01G02170	19
GO:0005815	CC	microtubule organizing center	5/431	32/16828	0.00122525	0.00500601	0.00327961	Ci.v01.chr06G03070/Ci.v01.chr03G04140/Ci.v01.chr08G09910/Ci.v01.chr08G01650/Ci.v01.chr08G14040	5
GO:0000794	CC	condensed nuclear chromosome	4/431	20/16828	0.00148431	0.00584757	0.00383095	Ci.v01.chr05G01140/Ci.v01.chr07G01800/Ci.v01.ContigUN09800/Ci.v01.chr07G19220	4	11
GO:0061695	CC	transferase complex	transferring phosphorus-containing groups	11/431	148/16828	0.00151301	0.00584757	0.00383095	Ci.v01.chr06G15460/Ci.v01.chr07G11260/Ci.v01.chr08G09910/Ci.v01.chr05G15560/Ci.v01.chr02G03150/Ci.v01.chr01G27300/Ci.v01.chr06G09350/Ci.v01.chr12G11930/Ci.v01.chr16G00080/Ci.v01.chr12G11500/Ci.v01.ContigUN11230
GO:0000307	CC	cyclin-dependent protein kinase holoenzyme complex	4/431	25/16828	0.0035032	0.0131831	0.0086367	Ci.v01.chr08G09910/Ci.v01.chr05G15560/Ci.v01.chr02G03150/Ci.v01.chr06G09350	4
GO:0005876	CC	spindle microtubule	3/431	13/16828	0.00394068	0.0144492	0.00946614	Ci.v01.chr06G03070/Ci.v01.chr06G09390/Ci.v01.chr08G14040	3
GO:0098807	CC	chloroplast thylakoid membrane protein complex	3/431	15/16828	0.00603547	0.0211674	0.0138675	Ci.v01.chr03G17320/Ci.v01.chr10G08550/Ci.v01.chr08G05250	3
GO:0031965	CC	nuclear membrane	4/431	29/16828	0.00606899	0.0211674	0.0138675	Ci.v01.chr06G03070/Ci.v01.chr08G14040/Ci.v01.chr07G11940/Ci.v01.chr12G12970	4	3
GO:0000779	CC	condensed chromosome	centromeric region	3/431	16/16828	0.00728873	0.0248164	0.0162581	Ci.v01.chr01G15020/Ci.v01.chr06G09390/Ci.v01.chr01G15210
GO:0032300	CC	mismatch repair complex	3/431	17/16828	0.00868457	0.0288812	0.0189211	Ci.v01.chr08G01650/Ci.v01.chr02G10640/Ci.v01.chr07G19220	3
GO:0031977	CC	thylakoid lumen	5/431	53/16828	0.011273	0.0366373	0.0240024	Ci.v01.chr08G10320/Ci.v01.chr08G10090/Ci.v01.chr02G15440/Ci.v01.chr01G03330/Ci.v01.chr08G05250	5
GO:0010287	CC	plastoglobule	5/431	54/16828	0.0121692	0.0386709	0.0253346	Ci.v01.chr06G15460/Ci.v01.chr06G13170/Ci.v01.chr12G09350/Ci.v01.chr08G05250/Ci.v01.chr01G02170	5
GO:1990391	CC	DNA repair complex	3/431	20/16828	0.0137574	0.0427676	0.0280185	Ci.v01.chr08G01650/Ci.v01.chr02G10640/Ci.v01.chr07G19220	3
GO:1902554	CC	serine/threonine protein kinase complex	4/431	37/16828	0.0143811	0.0428436	0.0280683	Ci.v01.chr08G09910/Ci.v01.chr05G15560/Ci.v01.chr02G03150/Ci.v01.chr06G09350	4
GO:1902911	CC	protein kinase complex	4/431	37/16828	0.0143811	0.0428436	0.0280683	Ci.v01.chr08G09910/Ci.v01.chr05G15560/Ci.v01.chr02G03150/Ci.v01.chr06G09350	4
GO:0003777	MF	microtubule motor activity	23/400	88/15339	3.68e-17	1.46e-14	1.25e-14	Ci.v01.chr08G03030/Ci.v01.ContigUN12630/Ci.v01.chr02G09860/Ci.v01.chr06G06390/Ci.v01.chr06G16710/Ci.v01.chr07G17910/Ci.v01.chr05G18720/Ci.v01.chr06G14390/Ci.v01.chr11G09120/Ci.v01.chr04G18510/Ci.v01.chr08G11900/Ci.v01.chr14G00560/Ci.v01.ContigUN32130/Ci.v01.chr01G16620/Ci.v01.chr01G11940/Ci.v01.chr01G18590/Ci.v01.chr10G14070/Ci.v01.chr08G08140/Ci.v01.chr06G06600/Ci.v01.chr15G12050/Ci.v01.chr05G16…	23
GO:0003774	MF	cytoskeletal motor activity	23/400	105/15339	2.48e-15	4.92e-13	4.21e-13	Ci.v01.chr08G03030/Ci.v01.ContigUN12630/Ci.v01.chr02G09860/Ci.v01.chr06G06390/Ci.v01.chr06G16710/Ci.v01.chr07G17910/Ci.v01.chr05G18720/Ci.v01.chr06G14390/Ci.v01.chr11G09120/Ci.v01.chr04G18510/Ci.v01.chr08G11900/Ci.v01.chr14G00560/Ci.v01.ContigUN32130/Ci.v01.chr01G16620/Ci.v01.chr01G11940/Ci.v01.chr01G18590/Ci.v01.chr10G14070/Ci.v01.chr08G08140/Ci.v01.chr06G06600/Ci.v01.chr15G12050/Ci.v01.chr05G16…	23
GO:0008017	MF	microtubule binding	28/400	178/15339	1.78e-14	2.35e-12	2.01e-12	Ci.v01.chr04G21870/Ci.v01.chr08G03030/Ci.v01.chr01G14560/Ci.v01.ContigUN12630/Ci.v01.chr02G09860/Ci.v01.chr06G06390/Ci.v01.chr06G16710/Ci.v01.chr07G17910/Ci.v01.chr05G18720/Ci.v01.chr15G02230/Ci.v01.chr06G14390/Ci.v01.chr11G09120/Ci.v01.chr04G18510/Ci.v01.chr08G11900/Ci.v01.chr02G13970/Ci.v01.chr14G00560/Ci.v01.ContigUN32130/Ci.v01.chr01G16620/Ci.v01.chr01G11940/Ci.v01.chr04G16630/Ci.v01.chr01G18…	28
GO:0015631	MF	tubulin binding	28/400	187/15339	6.39e-14	6.33e-12	5.42e-12	Ci.v01.chr04G21870/Ci.v01.chr08G03030/Ci.v01.chr01G14560/Ci.v01.ContigUN12630/Ci.v01.chr02G09860/Ci.v01.chr06G06390/Ci.v01.chr06G16710/Ci.v01.chr07G17910/Ci.v01.chr05G18720/Ci.v01.chr15G02230/Ci.v01.chr06G14390/Ci.v01.chr11G09120/Ci.v01.chr04G18510/Ci.v01.chr08G11900/Ci.v01.chr02G13970/Ci.v01.chr14G00560/Ci.v01.ContigUN32130/Ci.v01.chr01G16620/Ci.v01.chr01G11940/Ci.v01.chr04G16630/Ci.v01.chr01G18…	28	28
GO:0140097	MF	catalytic activity	acting on DNA	28/400	210/15339	1.21e-12	9.61e-11	8.22e-11	Ci.v01.ContigUN06700/Ci.v01.chr07G13480/Ci.v01.chr16G05170/Ci.v01.chr16G02570/Ci.v01.chr10G06690/Ci.v01.chr13G01750/Ci.v01.chr05G08330/Ci.v01.chr02G14510/Ci.v01.chr08G01650/Ci.v01.chr05G05400/Ci.v01.chr01G27300/Ci.v01.chr05G07630/Ci.v01.chr14G07340/Ci.v01.chr12G09140/Ci.v01.chr12G10920/Ci.v01.chr05G04300/Ci.v01.chr12G11930/Ci.v01.chr15G08540/Ci.v01.chr02G10640/Ci.v01.chr16G00080/Ci.v01.chr05G0834…
GO:0016887	MF	ATP hydrolysis activity	36/400	355/15339	2.96e-12	1.95e-10	1.67e-10	Ci.v01.ContigUN33190/Ci.v01.ContigUN06790/Ci.v01.chr08G10090/Ci.v01.chr08G03030/Ci.v01.ContigUN12630/Ci.v01.chr01G00620/Ci.v01.chr02G09860/Ci.v01.chr01G00610/Ci.v01.chr08G03480/Ci.v01.chr06G06390/Ci.v01.chr01G25600/Ci.v01.chr02G01970/Ci.v01.chr06G16710/Ci.v01.chr07G17910/Ci.v01.chr05G18720/Ci.v01.chr02G01930/Ci.v01.chr06G14390/Ci.v01.chr11G09120/Ci.v01.chr04G18510/Ci.v01.chr08G11900/Ci.v01.chr09G…	36
GO:0008092	MF	cytoskeletal protein binding	31/400	275/15339	6.68e-12	3.78e-10	3.24e-10	Ci.v01.chr04G21870/Ci.v01.chr08G03030/Ci.v01.chr01G14560/Ci.v01.ContigUN12630/Ci.v01.chr02G09860/Ci.v01.chr06G06390/Ci.v01.chr01G09740/Ci.v01.chr06G16710/Ci.v01.chr07G17910/Ci.v01.chr05G18720/Ci.v01.chr15G02230/Ci.v01.chr06G14390/Ci.v01.chr11G09120/Ci.v01.chr04G18510/Ci.v01.chr08G11900/Ci.v01.chr02G13970/Ci.v01.chr14G00560/Ci.v01.ContigUN32130/Ci.v01.chr01G16620/Ci.v01.chr01G11940/Ci.v01.chr04G16…	31	15
GO:0008094	MF	ATP-dependent activity	acting on DNA	15/400	77/15339	1.09e-09	5.4e-08	4.62e-08	Ci.v01.chr16G05170/Ci.v01.chr10G06690/Ci.v01.chr13G01750/Ci.v01.chr02G14510/Ci.v01.chr08G01650/Ci.v01.chr05G05400/Ci.v01.chr05G07630/Ci.v01.chr14G07340/Ci.v01.chr12G09140/Ci.v01.chr12G10920/Ci.v01.chr05G04300/Ci.v01.chr02G10640/Ci.v01.chr01G24200/Ci.v01.ContigUN09800/Ci.v01.chr07G19220
GO:0003688	MF	DNA replication origin binding	7/400	14/15339	2.28e-08	1e-06	8.59e-07	Ci.v01.chr16G01710/Ci.v01.chr03G16660/Ci.v01.chr02G14510/Ci.v01.chr01G27300/Ci.v01.chr14G07340/Ci.v01.chr13G06870/Ci.v01.chr01G24200	7
GO:0008574	MF	plus-end-directed microtubule motor activity	7/400	23/15339	1.33e-06	5.27e-05	4.51e-05	Ci.v01.chr07G17910/Ci.v01.chr05G18720/Ci.v01.chr14G00560/Ci.v01.chr01G11940/Ci.v01.chr01G18590/Ci.v01.chr10G14070/Ci.v01.chr15G00740	7
GO:0004386	MF	helicase activity	14/400	138/15339	1.5e-05	0.000539575	0.000461837	Ci.v01.chr10G06690/Ci.v01.chr01G25600/Ci.v01.ContigUN10220/Ci.v01.chr02G14510/Ci.v01.chr08G01650/Ci.v01.ContigUN10980/Ci.v01.chr07G04930/Ci.v01.chr14G07340/Ci.v01.chr12G09140/Ci.v01.chr12G10920/Ci.v01.chr05G04300/Ci.v01.chr03G02680/Ci.v01.ContigUN06530/Ci.v01.chr01G24200	14
GO:0003684	MF	damaged DNA binding	8/400	47/15339	2.57e-05	0.000848848	0.000726552	Ci.v01.chr08G01650/Ci.v01.chr07G04930/Ci.v01.chr02G10640/Ci.v01.ContigUN09800/Ci.v01.chr07G19220/Ci.v01.chr02G08240/Ci.v01.chr02G08220/Ci.v01.chr16G04800	8
GO:0003697	MF	single-stranded DNA binding	9/400	63/15339	3.47e-05	0.00105719	0.000904882	Ci.v01.chr05G01140/Ci.v01.chr07G11260/Ci.v01.chr07G04930/Ci.v01.chr14G07340/Ci.v01.chr02G10640/Ci.v01.chr12G11500/Ci.v01.ContigUN06530/Ci.v01.chr01G24200/Ci.v01.ContigUN09800	9
GO:0004529	MF	exodeoxyribonuclease activity	6/400	26/15339	4.48e-05	0.00118236	0.00101201	Ci.v01.chr05G08330/Ci.v01.chr16G00080/Ci.v01.chr05G08340/Ci.v01.chr02G08240/Ci.v01.chr02G08220/Ci.v01.ContigUN11230	6	6
GO:0016895	MF	exodeoxyribonuclease activity	producing 5'-phosphomonoesters	6/400	26/15339	4.48e-05	0.00118236	0.00101201	Ci.v01.chr05G08330/Ci.v01.chr16G00080/Ci.v01.chr05G08340/Ci.v01.chr02G08240/Ci.v01.chr02G08220/Ci.v01.ContigUN11230
GO:0008297	MF	single-stranded DNA exodeoxyribonuclease activity	4/400	12/15339	0.000190976	0.00472667	0.00404569	Ci.v01.chr05G08330/Ci.v01.chr16G00080/Ci.v01.chr05G08340/Ci.v01.ContigUN11230	4
GO:0004536	MF	deoxyribonuclease activity	6/400	38/15339	0.00041233	0.00960488	0.00822108	Ci.v01.chr05G08330/Ci.v01.chr16G00080/Ci.v01.chr05G08340/Ci.v01.chr02G08240/Ci.v01.chr02G08220/Ci.v01.ContigUN11230	6
GO:0003713	MF	transcription coactivator activity	6/400	39/15339	0.00047672	0.0104878	0.00897683	Ci.v01.chr04G24980/Ci.v01.chr11G02590/Ci.v01.chr06G10980/Ci.v01.chr01G24070/Ci.v01.chr08G14400/Ci.v01.chr08G14860	6
GO:0003682	MF	chromatin binding	12/400	148/15339	0.00050358	0.0104957	0.00898353	Ci.v01.chr16G01710/Ci.v01.chr01G03630/Ci.v01.chr16G02570/Ci.v01.chr01G15020/Ci.v01.chr08G01650/Ci.v01.chr14G07340/Ci.v01.chr11G08380/Ci.v01.chr04G14750/Ci.v01.chr15G08540/Ci.v01.chr11G08300/Ci.v01.chr01G24200/Ci.v01.chr01G15210	12
GO:0003887	MF	DNA-directed DNA polymerase activity	5/400	28/15339	0.000704422	0.0139476	0.0119381	Ci.v01.chr01G27300/Ci.v01.chr12G11930/Ci.v01.chr16G00080/Ci.v01.ContigUN11230/Ci.v01.chr16G04800	5
GO:0003678	MF	DNA helicase activity	4/400	17/15339	0.000827959	0.0156129	0.0133636	Ci.v01.chr08G01650/Ci.v01.chr14G07340/Ci.v01.chr12G09140/Ci.v01.chr01G24200	4
GO:0016830	MF	carbon-carbon lyase activity	11/400	138/15339	0.000983603	0.0177048	0.0151541	Ci.v01.ContigUN06700/Ci.v01.chr16G05250/Ci.v01.chr07G13480/Ci.v01.chr05G09840/Ci.v01.chr12G09350/Ci.v01.chr12G09380/Ci.v01.chr08G00200/Ci.v01.chr06G06820/Ci.v01.chr02G13170/Ci.v01.chr06G03010/Ci.v01.chr10G00870	11
GO:0035312	MF	5'-3' exodeoxyribonuclease activity	4/400	18/15339	0.00104277	0.0179538	0.0153671	Ci.v01.chr05G08330/Ci.v01.chr05G08340/Ci.v01.chr02G08240/Ci.v01.chr02G08220	4
GO:0043138	MF	3'-5' DNA helicase activity	3/400	10/15339	0.00184255	0.030402	0.0260219	Ci.v01.chr08G01650/Ci.v01.chr14G07340/Ci.v01.chr01G24200	3
GO:0030234	MF	enzyme regulator activity	17/400	296/15339	0.00203136	0.0321768	0.027541	Ci.v01.chr16G06420/Ci.v01.chr10G08550/Ci.v01.chr03G21180/Ci.v01.chr08G09910/Ci.v01.chr05G15560/Ci.v01.chr02G03150/Ci.v01.chr03G18690/Ci.v01.chr16G07660/Ci.v01.chr10G13140/Ci.v01.chr04G14750/Ci.v01.chr07G14180/Ci.v01.chr01G02030/Ci.v01.chr13G03470/Ci.v01.chr06G13700/Ci.v01.chr01G09380/Ci.v01.chr01G02170/Ci.v01.chr04G03750	17	6
GO:0016796	MF	exonuclease activity	active with either ribo- or deoxyribonucleic acids and producing 5'-phosphomonoesters	6/400	55/15339	0.00298589	0.0454774	0.0389254	Ci.v01.chr05G08330/Ci.v01.chr16G00080/Ci.v01.chr05G08340/Ci.v01.chr02G08240/Ci.v01.chr02G08220/Ci.v01.ContigUN11230
GO:0004527	MF	exonuclease activity	8/400	95/15339	0.00336152	0.0482662	0.0413124	Ci.v01.chr11G09370/Ci.v01.chr05G08330/Ci.v01.chr08G01650/Ci.v01.chr16G00080/Ci.v01.chr05G08340/Ci.v01.chr02G08240/Ci.v01.chr02G08220/Ci.v01.ContigUN11230	8
GO:0042803	MF	protein homodimerization activity	12/400	185/15339	0.00341276	0.0482662	0.0413124	Ci.v01.chr13G11130/Ci.v01.chr12G09380/Ci.v01.chr16G10330/Ci.v01.chr08G01650/Ci.v01.chr01G12820/Ci.v01.chr04G05440/Ci.v01.chr03G07160/Ci.v01.chr04G04470/Ci.v01.chr02G10640/Ci.v01.chr03G07380/Ci.v01.chr01G11120/Ci.v01.chr04G02100	12

## Sheet: KEGG pathway analysis
Table S6.GO enrichment analysis and KEGG pathway analysis of differentially expressed genes during flower bud differentiation stage (FD1 vs MD1). Male flower bud (MD1) enriched.
KEGG pathway analysis of differentially expressed genes during flower bud initial differentiation stage (FD1 vs MD1). Male flower bud (MD1) enriched.
	Cluster	ID	Description	GeneRatio	BgRatio	pvalue	p.adjust	qvalue	geneID	Count
1	V1	ko03010	Ribosome (122)	164/1279	302/6173	6.47698e-40	2.05968e-37	1.82719e-37	Ci.v01.chr01G02760/Ci.v01.chr13G01880/Ci.v01.chr04G06140/Ci.v01.chr05G14540/Ci.v01.chr10G02510/Ci.v01.ContigUN04760/Ci.v01.chr09G13270/Ci.v01.chr03G17800/Ci.v01.chr04G03720/Ci.v01.chr02G13250/Ci.v01.chr16G08980/Ci.v01.chr07G10870/Ci.v01.chr16G03580/Ci.v01.chr07G12000/Ci.v01.ContigUN29750/Ci.v01.ContigUN08700/Ci.v01.ContigUN10090/Ci.v01.chr12G15820/Ci.v01.chr03G21000/Ci.v01.chr06G04820/Ci.v01.chr0…	164
2	V1	ko05171	Coronavirus disease - COVID-19 (77)	122/1279	213/6173	1.08771e-32	1.72946e-30	1.53425e-30	Ci.v01.chr01G02760/Ci.v01.chr10G02510/Ci.v01.chr16G03580/Ci.v01.chr07G12000/Ci.v01.ContigUN29750/Ci.v01.ContigUN08700/Ci.v01.ContigUN10090/Ci.v01.chr12G15820/Ci.v01.chr03G21000/Ci.v01.chr06G04820/Ci.v01.chr08G15970/Ci.v01.chr06G20810/Ci.v01.chr04G19350/Ci.v01.chr03G12530/Ci.v01.chr10G14730/Ci.v01.chr12G01750/Ci.v01.ContigUN04480/Ci.v01.chr05G17760/Ci.v01.chr08G13760/Ci.v01.chr06G03350/Ci.v01.chr1…	122
3	V1	ko05322	Systemic lupus erythematosus (8)	31/1279	42/6173	1.84532e-13	1.95604e-11	1.73525e-11	Ci.v01.chr16G12290/Ci.v01.chr13G12130/Ci.v01.chr16G01960/Ci.v01.chr01G04710/Ci.v01.chr16G12350/Ci.v01.chr16G12890/Ci.v01.chr13G07820/Ci.v01.chr13G07890/Ci.v01.chr06G16430/Ci.v01.chr13G12100/Ci.v01.chr08G01640/Ci.v01.chr03G04680/Ci.v01.chr04G23820/Ci.v01.chr16G12390/Ci.v01.ContigUN11010/Ci.v01.chr06G17160/Ci.v01.chr02G04390/Ci.v01.chr13G07850/Ci.v01.chr08G17500/Ci.v01.chr09G01590/Ci.v01.chr08G0992…	31
4	V1	ko03030	DNA replication (31)	31/1279	45/6173	3.73038e-12	2.96566e-10	2.6309e-10	Ci.v01.chr16G11000/Ci.v01.chr08G15060/Ci.v01.chr13G00950/Ci.v01.chr10G06690/Ci.v01.chr07G11260/Ci.v01.chr02G14510/Ci.v01.chr10G09080/Ci.v01.chr05G05400/Ci.v01.chr15G02810/Ci.v01.chr01G27300/Ci.v01.chr05G07630/Ci.v01.chr07G04930/Ci.v01.chr12G09140/Ci.v01.chr12G10920/Ci.v01.chr02G12250/Ci.v01.chr04G11040/Ci.v01.chr12G11930/Ci.v01.chr16G00080/Ci.v01.chr14G09420/Ci.v01.chr13G07100/Ci.v01.chr05G18790/…	31
5	V1	ko00195	Photosynthesis (32)	33/1279	50/6173	4.69455e-12	2.98574e-10	2.64872e-10	Ci.v01.chr03G17320/Ci.v01.chr12G00820/Ci.v01.chr08G10320/Ci.v01.chr01G13460/Ci.v01.chr07G16110/Ci.v01.chr10G04720/Ci.v01.chr04G25200/Ci.v01.chr13G09660/Ci.v01.chr12G07840/Ci.v01.chr10G08550/Ci.v01.chr15G09460/Ci.v01.chr09G06260/Ci.v01.chr05G12750/Ci.v01.chr01G26200/Ci.v01.chr06G14020/Ci.v01.chr07G18990/Ci.v01.chr14G08230/Ci.v01.chr04G25390/Ci.v01.chr07G06500/Ci.v01.chr10G06320/Ci.v01.chr06G20640/…	33
6	V1	ko03050	Proteasome (37)	38/1279	65/6173	2.61992e-11	1.38856e-09	1.23182e-09	Ci.v01.chr06G20580/Ci.v01.chr16G13820/Ci.v01.chr06G02340/Ci.v01.chr05G05850/Ci.v01.chr06G20540/Ci.v01.chr03G09930/Ci.v01.chr01G06900/Ci.v01.chr12G13090/Ci.v01.chr16G09170/Ci.v01.chr01G04970/Ci.v01.chr15G10420/Ci.v01.ContigUN09540/Ci.v01.chr02G14020/Ci.v01.chr11G06200/Ci.v01.chr04G16760/Ci.v01.chr06G16310/Ci.v01.ContigUN08910/Ci.v01.chr01G02690/Ci.v01.chr04G12270/Ci.v01.ContigUN08500/Ci.v01.chr09G…	38
7	V1	ko04110	Cell cycle (54)	54/1279	113/6173	8.25319e-11	3.74931e-09	3.3261e-09	Ci.v01.chr16G11000/Ci.v01.chr05G18450/Ci.v01.chr16G01710/Ci.v01.chr10G06690/Ci.v01.chr06G12080/Ci.v01.chr03G04140/Ci.v01.chr03G16660/Ci.v01.chr07G14550/Ci.v01.chr02G14510/Ci.v01.chr02G03150/Ci.v01.chr03G18690/Ci.v01.chr06G09390/Ci.v01.chr05G06310/Ci.v01.chr05G07630/Ci.v01.chr02G06210/Ci.v01.chr03G10860/Ci.v01.chr10G13140/Ci.v01.chr03G08500/Ci.v01.chr14G07340/Ci.v01.chr16G10730/Ci.v01.chr12G09140/…	54
8	V1	ko05020	Prion disease (94)	86/1279	228/6173	1.39649e-09	5.18155e-08	4.59667e-08	Ci.v01.chr01G26010/Ci.v01.chr16G03770/Ci.v01.chr04G02730/Ci.v01.chr10G01420/Ci.v01.chr16G03730/Ci.v01.chr07G12550/Ci.v01.chr01G25580/Ci.v01.chr12G11880/Ci.v01.chr04G21320/Ci.v01.chr12G05350/Ci.v01.chr06G20580/Ci.v01.chr16G13820/Ci.v01.chr06G02340/Ci.v01.chr03G02860/Ci.v01.chr05G05850/Ci.v01.chr06G20540/Ci.v01.chr03G09930/Ci.v01.chr01G06900/Ci.v01.chr11G03630/Ci.v01.ContigUN06690/Ci.v01.chr12G1309…	86
9	V1	ko05012	Parkinson disease (100)	91/1279	246/6173	1.46648e-09	5.18155e-08	4.59667e-08	Ci.v01.chr01G26010/Ci.v01.chr16G03770/Ci.v01.chr04G02730/Ci.v01.chr10G01420/Ci.v01.chr16G03730/Ci.v01.chr07G12550/Ci.v01.chr01G25580/Ci.v01.chr12G11880/Ci.v01.chr01G05660/Ci.v01.chr06G20580/Ci.v01.chr16G13820/Ci.v01.chr06G02340/Ci.v01.chr05G05850/Ci.v01.chr02G02280/Ci.v01.chr06G20540/Ci.v01.chr03G09930/Ci.v01.chr01G06900/Ci.v01.chr11G03630/Ci.v01.ContigUN06690/Ci.v01.chr12G13090/Ci.v01.chr16G0917…	91
10	V1	ko04111	Cell cycle - yeast (52)	44/1279	95/6173	1.58284e-08	5.03343e-07	4.46527e-07	Ci.v01.chr16G01710/Ci.v01.chr10G06690/Ci.v01.chr05G15960/Ci.v01.chr03G04140/Ci.v01.chr03G16660/Ci.v01.chr07G14550/Ci.v01.chr02G14510/Ci.v01.chr04G06600/Ci.v01.chr03G18690/Ci.v01.chr06G09390/Ci.v01.chr09G11400/Ci.v01.chr05G06310/Ci.v01.chr05G07630/Ci.v01.chr02G06210/Ci.v01.chr03G10860/Ci.v01.chr10G13140/Ci.v01.chr14G07340/Ci.v01.chr16G10730/Ci.v01.chr12G09140/Ci.v01.chr12G15970/Ci.v01.chr13G10540/…	44
11	V1	ko05014	Amyotrophic lateral sclerosis (134)	98/1279	283/6173	1.86548e-08	5.39292e-07	4.78419e-07	Ci.v01.chr01G26010/Ci.v01.chr16G03770/Ci.v01.chr04G02730/Ci.v01.chr10G01420/Ci.v01.chr07G12550/Ci.v01.chr01G25580/Ci.v01.chr12G11880/Ci.v01.chr01G01630/Ci.v01.chr04G21320/Ci.v01.chr06G20580/Ci.v01.chr16G13820/Ci.v01.chr06G02340/Ci.v01.chr05G05850/Ci.v01.chr06G00560/Ci.v01.chr06G20540/Ci.v01.chr03G09930/Ci.v01.chr01G06900/Ci.v01.chr11G03630/Ci.v01.ContigUN06690/Ci.v01.chr12G13090/Ci.v01.chr16G0917…	98
12	V1	ko05022	Pathways of neurodegeneration - multiple diseases (127)	100/1279	299/6173	9.82881e-08	2.60463e-06	2.31063e-06	Ci.v01.chr09G03770/Ci.v01.chr01G26010/Ci.v01.chr16G03770/Ci.v01.chr04G02730/Ci.v01.chr10G01420/Ci.v01.chr16G03730/Ci.v01.chr07G12550/Ci.v01.chr01G25580/Ci.v01.chr12G11880/Ci.v01.chr04G21320/Ci.v01.chr06G20580/Ci.v01.chr16G13820/Ci.v01.chr06G02340/Ci.v01.chr05G05850/Ci.v01.chr01G26860/Ci.v01.chr06G00560/Ci.v01.chr06G20540/Ci.v01.chr03G09930/Ci.v01.chr01G06900/Ci.v01.chr11G03630/Ci.v01.ContigUN0669…	100
13	V1	ko04113	Meiosis - yeast (41)	37/1279	79/6173	1.54922e-07	3.78962e-06	3.36186e-06	Ci.v01.chr16G01710/Ci.v01.chr10G06690/Ci.v01.chr03G04140/Ci.v01.chr03G16660/Ci.v01.chr07G14550/Ci.v01.chr02G14510/Ci.v01.chr03G18690/Ci.v01.chr06G09390/Ci.v01.chr05G06310/Ci.v01.chr05G07630/Ci.v01.chr02G06210/Ci.v01.chr10G13140/Ci.v01.chr14G07340/Ci.v01.chr16G10730/Ci.v01.chr12G09140/Ci.v01.chr12G15970/Ci.v01.chr12G10920/Ci.v01.chr13G06870/Ci.v01.chr03G12840/Ci.v01.chr04G16590/Ci.v01.chr07G11870/…	37
14	V1	ko05016	Huntington disease (115)	80/1279	230/6173	3.23199e-07	7.34123e-06	6.51258e-06	Ci.v01.chr16G03770/Ci.v01.chr04G02730/Ci.v01.chr10G01420/Ci.v01.chr16G03730/Ci.v01.chr07G12550/Ci.v01.chr01G25580/Ci.v01.chr12G11880/Ci.v01.chr03G08500/Ci.v01.chr06G20580/Ci.v01.chr16G13820/Ci.v01.chr06G02340/Ci.v01.chr05G05850/Ci.v01.chr06G00560/Ci.v01.chr06G20540/Ci.v01.chr03G09930/Ci.v01.chr01G06900/Ci.v01.chr11G03630/Ci.v01.ContigUN06690/Ci.v01.chr12G13090/Ci.v01.chr16G09170/Ci.v01.chr07G0485…	80
15	V1	ko03430	Mismatch repair (21)	22/1279	38/6173	5.4684e-07	1.1593e-05	1.02844e-05	Ci.v01.chr16G11000/Ci.v01.chr08G15060/Ci.v01.chr11G09370/Ci.v01.chr05G08330/Ci.v01.chr05G05400/Ci.v01.chr15G02810/Ci.v01.chr04G21710/Ci.v01.chr07G04930/Ci.v01.chr04G11040/Ci.v01.chr02G10640/Ci.v01.chr05G08340/Ci.v01.chr13G07100/Ci.v01.chr05G18790/Ci.v01.chr08G07790/Ci.v01.chr10G12740/Ci.v01.chr06G03860/Ci.v01.ContigUN12960/Ci.v01.chr16G06930/Ci.v01.chr07G09530/Ci.v01.chr04G09760/Ci.v01.chr11G0291…	22
16	V1	ko04914	Progesterone-mediated oocyte maturation (21)	22/1279	39/6173	1.01079e-06	2.00894e-05	1.78218e-05	Ci.v01.chr09G03770/Ci.v01.chr07G14550/Ci.v01.chr02G03150/Ci.v01.chr06G09390/Ci.v01.chr05G06310/Ci.v01.chr10G01990/Ci.v01.chr12G15970/Ci.v01.chr03G12840/Ci.v01.chr04G16590/Ci.v01.chr11G03650/Ci.v01.chr03G20990/Ci.v01.chr01G02030/Ci.v01.chr11G03660/Ci.v01.chr03G16970/Ci.v01.chr03G03080/Ci.v01.ContigUN06850/Ci.v01.chr01G28660/Ci.v01.chr01G07010/Ci.v01.chr11G02750/Ci.v01.chr14G02320/Ci.v01.chr08G1535…	22
17	V1	ko04613	Neutrophil extracellular trap formation (15)	35/1279	79/6173	1.72999e-06	3.23609e-05	2.87081e-05	Ci.v01.chr16G12290/Ci.v01.chr13G12130/Ci.v01.chr16G01960/Ci.v01.chr01G04710/Ci.v01.chr09G03770/Ci.v01.chr16G12350/Ci.v01.chr16G12890/Ci.v01.chr13G07820/Ci.v01.chr13G07890/Ci.v01.chr06G16430/Ci.v01.chr16G03730/Ci.v01.chr13G12100/Ci.v01.chr08G01640/Ci.v01.chr03G04680/Ci.v01.chr04G23820/Ci.v01.chr03G08500/Ci.v01.chr16G12390/Ci.v01.chr04G21320/Ci.v01.chr06G17160/Ci.v01.chr02G04390/Ci.v01.chr13G07850/…	35
18	V1	ko00196	Photosynthesis - antenna proteins (12)	15/1279	23/6173	4.65088e-06	8.21655e-05	7.2891e-05	Ci.v01.chr03G03810/Ci.v01.chr05G01690/Ci.v01.chr13G04160/Ci.v01.chr10G06530/Ci.v01.chr16G07420/Ci.v01.chr15G01850/Ci.v01.chr03G09640/Ci.v01.chr04G01340/Ci.v01.chr05G08630/Ci.v01.chr04G25850/Ci.v01.chr01G03980/Ci.v01.chr06G09430/Ci.v01.chr11G06740/Ci.v01.chr09G16200/Ci.v01.chr09G00030	15
19	V1	ko03440	Homologous recombination (33)	25/1279	51/6173	5.83942e-06	9.77335e-05	8.67017e-05	Ci.v01.chr08G15060/Ci.v01.chr04G24980/Ci.v01.chr05G01140/Ci.v01.chr11G02590/Ci.v01.chr15G02810/Ci.v01.chr06G10980/Ci.v01.chr07G04930/Ci.v01.chr04G11040/Ci.v01.chr06G08960/Ci.v01.chr03G04710/Ci.v01.chr04G12310/Ci.v01.chr03G02680/Ci.v01.chr05G18790/Ci.v01.chr04G18430/Ci.v01.chr05G09870/Ci.v01.chr16G13100/Ci.v01.chr10G12740/Ci.v01.chr05G20710/Ci.v01.chr06G03860/Ci.v01.chr04G19740/Ci.v01.chr16G06930/…	25
20	V1	ko05169	Epstein-Barr virus infection (33)	36/1279	86/6173	6.18835e-06	9.83948e-05	8.72883e-05	Ci.v01.chr16G10570/Ci.v01.chr05G18450/Ci.v01.chr02G03150/Ci.v01.chr03G08500/Ci.v01.chr04G21320/Ci.v01.chr06G20580/Ci.v01.chr11G03650/Ci.v01.chr12G13090/Ci.v01.chr16G09170/Ci.v01.chr15G10420/Ci.v01.chr08G04820/Ci.v01.chr02G14020/Ci.v01.chr11G03660/Ci.v01.chr04G16760/Ci.v01.chr06G16310/Ci.v01.chr07G02740/Ci.v01.ContigUN08910/Ci.v01.chr01G02690/Ci.v01.chr04G12270/Ci.v01.ContigUN06850/Ci.v01.chr09G02…	36
21	V1	ko05017	Spinocerebellar ataxia (58)	48/1279	133/6173	2.54863e-05	0.000379952	0.000337065	Ci.v01.chr01G26010/Ci.v01.chr16G03730/Ci.v01.chr07G00860/Ci.v01.chr06G20580/Ci.v01.chr16G13820/Ci.v01.chr06G02340/Ci.v01.chr05G05850/Ci.v01.chr06G20540/Ci.v01.chr03G09930/Ci.v01.chr01G06900/Ci.v01.chr12G13090/Ci.v01.chr16G09170/Ci.v01.chr01G04970/Ci.v01.chr15G10420/Ci.v01.ContigUN09540/Ci.v01.chr15G09880/Ci.v01.chr02G14020/Ci.v01.chr13G01560/Ci.v01.chr11G06200/Ci.v01.chr04G16760/Ci.v01.chr06G1631…	48
22	V1	ko05034	Alcoholism (16)	34/1279	84/6173	2.6286e-05	0.000379952	0.000337065	Ci.v01.chr16G12290/Ci.v01.chr13G12130/Ci.v01.chr16G01960/Ci.v01.chr01G04710/Ci.v01.chr09G03770/Ci.v01.chr16G12350/Ci.v01.chr16G12890/Ci.v01.chr13G07820/Ci.v01.chr13G07890/Ci.v01.chr05G09840/Ci.v01.chr06G16430/Ci.v01.chr13G12100/Ci.v01.chr08G01640/Ci.v01.chr03G04680/Ci.v01.chr04G23820/Ci.v01.chr03G08500/Ci.v01.chr16G12390/Ci.v01.chr06G17160/Ci.v01.chr02G04390/Ci.v01.chr13G07850/Ci.v01.chr04G20560/…	34
23	V1	ko03460	Fanconi anemia pathway (30)	19/1279	38/6173	5.46879e-05	0.000756119	0.000670771	Ci.v01.chr08G15060/Ci.v01.chr05G01140/Ci.v01.chr07G04930/Ci.v01.chr01G18820/Ci.v01.chr06G08960/Ci.v01.chr03G04710/Ci.v01.chr12G10160/Ci.v01.chr04G12310/Ci.v01.chr05G18790/Ci.v01.chr04G18430/Ci.v01.chr04G18280/Ci.v01.chr14G02700/Ci.v01.chr08G07790/Ci.v01.chr06G16930/Ci.v01.chr06G03860/Ci.v01.chr16G06930/Ci.v01.chr07G09530/Ci.v01.chr09G09950/Ci.v01.chr03G01650	19
24	V1	ko05166	Human T-cell leukemia virus 1 infection (41)	42/1279	115/6173	5.87606e-05	0.000778577	0.000690694	Ci.v01.chr09G03770/Ci.v01.chr05G18450/Ci.v01.chr03G04140/Ci.v01.chr07G14550/Ci.v01.chr16G03730/Ci.v01.chr02G03150/Ci.v01.chr03G18690/Ci.v01.chr05G06310/Ci.v01.chr03G10860/Ci.v01.chr10G13140/Ci.v01.ContigUN06950/Ci.v01.chr12G15970/Ci.v01.chr03G12840/Ci.v01.chr12G03470/Ci.v01.chr12G10160/Ci.v01.chr11G03650/Ci.v01.chr09G02560/Ci.v01.chr03G01760/Ci.v01.chr11G03660/Ci.v01.chr13G01560/Ci.v01.chr10G0758…	42
25	V1	ko05010	Alzheimer disease (116)	82/1279	270/6173	8.36351e-05	0.00106384	0.000943756	Ci.v01.chr09G03770/Ci.v01.chr01G26010/Ci.v01.chr16G03770/Ci.v01.chr04G02730/Ci.v01.chr10G01420/Ci.v01.chr16G03730/Ci.v01.chr07G12550/Ci.v01.chr01G25580/Ci.v01.chr12G11880/Ci.v01.chr01G05660/Ci.v01.chr06G20580/Ci.v01.chr16G13820/Ci.v01.chr06G02340/Ci.v01.chr05G05850/Ci.v01.chr01G26860/Ci.v01.chr06G20540/Ci.v01.chr03G09930/Ci.v01.chr01G06900/Ci.v01.chr11G03630/Ci.v01.ContigUN06690/Ci.v01.chr12G1309…	82
26	V1	ko05161	Hepatitis B (10)	15/1279	28/6173	0.000123305	0.00150811	0.00133788	Ci.v01.chr16G10570/Ci.v01.chr16G11000/Ci.v01.chr09G03770/Ci.v01.chr05G18450/Ci.v01.chr02G03150/Ci.v01.chr11G03650/Ci.v01.chr13G07100/Ci.v01.chr11G03660/Ci.v01.ContigUN06850/Ci.v01.chr04G22650/Ci.v01.ContigUN11940/Ci.v01.chr09G15640/Ci.v01.chr01G07010/Ci.v01.chr11G02750/Ci.v01.chr08G15350	15
27	V1	ko03008	Ribosome biogenesis in eukaryotes (55)	30/1279	76/6173	0.000133618	0.00157373	0.00139609	Ci.v01.chr07G00860/Ci.v01.chr05G03340/Ci.v01.chr12G03470/Ci.v01.chr05G19980/Ci.v01.chr09G02560/Ci.v01.chr02G10110/Ci.v01.chr15G09880/Ci.v01.chr09G07710/Ci.v01.chr13G09450/Ci.v01.chr01G22820/Ci.v01.chr09G09130/Ci.v01.chr06G05680/Ci.v01.chr06G17340/Ci.v01.chr05G11860/Ci.v01.chr07G12560/Ci.v01.chr12G09060/Ci.v01.chr14G07770/Ci.v01.chr12G04450/Ci.v01.chr01G21320/Ci.v01.chr08G03410/Ci.v01.chr04G22280/…	30
28	V1	ko00710	Carbon fixation in photosynthetic organisms (24)	29/1279	73/6173	0.000150777	0.00171239	0.0015191	Ci.v01.chr05G02160/Ci.v01.ContigUN05360/Ci.v01.chr07G05480/Ci.v01.chr07G04340/Ci.v01.chr07G09330/Ci.v01.chr01G02610/Ci.v01.chr04G05640/Ci.v01.chr15G07190/Ci.v01.chr12G10880/Ci.v01.chr12G09350/Ci.v01.chr03G13810/Ci.v01.chr05G13070/Ci.v01.ContigUN10440/Ci.v01.chr07G14830/Ci.v01.chr01G04660/Ci.v01.chr10G04830/Ci.v01.chr08G00200/Ci.v01.chr06G06820/Ci.v01.chr06G03010/Ci.v01.chr07G14660/Ci.v01.ContigUN…	29
29	V1	ko00860	Porphyrin metabolism (32)	24/1279	60/6173	0.000487359	0.00534414	0.00474092	Ci.v01.chr06G06810/Ci.v01.chr10G09850/Ci.v01.chr05G05870/Ci.v01.chr10G12160/Ci.v01.chr08G11320/Ci.v01.ContigUN02900/Ci.v01.chr05G13940/Ci.v01.chr11G02260/Ci.v01.chr01G16760/Ci.v01.chr14G02190/Ci.v01.chr07G04150/Ci.v01.chr16G07530/Ci.v01.chr02G02450/Ci.v01.chr02G03980/Ci.v01.chr16G00900/Ci.v01.chr12G00840/Ci.v01.chr07G15620/Ci.v01.chr04G22760/Ci.v01.chr12G04910/Ci.v01.chr01G03530/Ci.v01.ContigUN10…	24
30	V1	ko04714	Thermogenesis (73)	49/1279	152/6173	0.000509832	0.00540422	0.00479421	Ci.v01.chr16G03770/Ci.v01.chr03G17380/Ci.v01.chr01G25580/Ci.v01.chr12G11880/Ci.v01.chr15G07760/Ci.v01.chr14G03830/Ci.v01.chr11G03630/Ci.v01.ContigUN06690/Ci.v01.chr07G04850/Ci.v01.chr03G19560/Ci.v01.chr14G01390/Ci.v01.chr13G01280/Ci.v01.chr08G00300/Ci.v01.chr15G05450/Ci.v01.chr10G10990/Ci.v01.chr11G08730/Ci.v01.chr02G12290/Ci.v01.chr12G15750/Ci.v01.chr05G20670/Ci.v01.chr03G04010/Ci.v01.chr07G0484…	49
31	V1	ko03420	Nucleotide excision repair (37)	22/1279	57/6173	0.00144919	0.0148659	0.0131879	Ci.v01.chr16G10570/Ci.v01.chr16G11000/Ci.v01.chr08G15060/Ci.v01.chr05G05400/Ci.v01.chr15G02810/Ci.v01.chr07G04930/Ci.v01.chr02G12250/Ci.v01.chr04G11040/Ci.v01.chr16G00080/Ci.v01.chr13G07100/Ci.v01.chr05G18790/Ci.v01.chr13G09880/Ci.v01.chr01G25000/Ci.v01.chr10G12740/Ci.v01.chr06G16930/Ci.v01.chr06G03860/Ci.v01.ContigUN12960/Ci.v01.chr16G06930/Ci.v01.chr07G09530/Ci.v01.chr05G13130/Ci.v01.chr11G1111…	22
32	V1	ko05202	Transcriptional misregulation in cancer (11)	16/1279	37/6173	0.0015882	0.0157827	0.0140012	Ci.v01.chr16G10570/Ci.v01.chr13G12130/Ci.v01.chr16G01960/Ci.v01.chr02G03150/Ci.v01.chr13G12100/Ci.v01.chr03G08500/Ci.v01.chr02G04390/Ci.v01.chr11G03650/Ci.v01.chr11G03660/Ci.v01.ContigUN06850/Ci.v01.chr01G22500/Ci.v01.chr06G07660/Ci.v01.chr01G07010/Ci.v01.chr11G02750/Ci.v01.chr03G01650/Ci.v01.chr08G15350	16
33	V1	ko05415	Diabetic cardiomyopathy (60)	44/1279	143/6173	0.00271926	0.0262038	0.023246	Ci.v01.chr09G00130/Ci.v01.chr16G03770/Ci.v01.chr16G03730/Ci.v01.chr01G25580/Ci.v01.chr12G11880/Ci.v01.chr04G21320/Ci.v01.chr07G11870/Ci.v01.chr11G03630/Ci.v01.ContigUN06690/Ci.v01.chr07G04850/Ci.v01.chr05G09380/Ci.v01.chr08G04820/Ci.v01.chr03G19560/Ci.v01.chr13G01560/Ci.v01.chr07G02740/Ci.v01.chr06G05150/Ci.v01.chr13G01280/Ci.v01.chr08G00300/Ci.v01.chr04G26000/Ci.v01.chr14G04010/Ci.v01.chr12G1575…	44
34	V1	ko01200	Carbon metabolism (92)	79/1279	287/6173	0.00289835	0.0271081	0.0240482	Ci.v01.chr06G14540/Ci.v01.chr05G02160/Ci.v01.chr13G11230/Ci.v01.ContigUN05360/Ci.v01.chr07G08380/Ci.v01.chr09G00130/Ci.v01.chr07G05480/Ci.v01.chr07G04340/Ci.v01.chr07G09330/Ci.v01.chr01G02610/Ci.v01.chr04G05640/Ci.v01.chr06G13930/Ci.v01.chr15G07190/Ci.v01.chr03G21070/Ci.v01.chr12G10880/Ci.v01.chr12G09350/Ci.v01.chr01G25580/Ci.v01.chr03G13810/Ci.v01.chr05G13070/Ci.v01.chr03G07160/Ci.v01.ContigUN10…	79
35	V1	ko05203	Viral carcinogenesis (36)	39/1279	127/6173	0.00478343	0.0434609	0.0385552	Ci.v01.chr16G12290/Ci.v01.chr01G04710/Ci.v01.chr16G12890/Ci.v01.chr13G07820/Ci.v01.chr13G07890/Ci.v01.chr03G21070/Ci.v01.chr02G03150/Ci.v01.chr03G18690/Ci.v01.chr03G04680/Ci.v01.chr10G13140/Ci.v01.chr03G08500/Ci.v01.chr16G12390/Ci.v01.chr04G21320/Ci.v01.chr03G20510/Ci.v01.chr13G07850/Ci.v01.chr11G03650/Ci.v01.chr08G12230/Ci.v01.chr08G04820/Ci.v01.chr06G06630/Ci.v01.chr11G03660/Ci.v01.chr10G14690/…	39
36	V1	ko04218	Cellular senescence (25)	32/1279	100/6173	0.0051301	0.0442485	0.0392539	Ci.v01.chr09G03770/Ci.v01.chr05G18450/Ci.v01.ContigUN07970/Ci.v01.chr01G26010/Ci.v01.chr16G03730/Ci.v01.chr02G03150/Ci.v01.chr13G01010/Ci.v01.chr01G06570/Ci.v01.chr01G26860/Ci.v01.chr12G10160/Ci.v01.chr07G11870/Ci.v01.chr11G03650/Ci.v01.chr03G07330/Ci.v01.chr04G05990/Ci.v01.chr11G03660/Ci.v01.chr13G01560/Ci.v01.ContigUN06850/Ci.v01.chr06G16390/Ci.v01.ContigUN11940/Ci.v01.chr06G03960/Ci.v01.chr07G…	32
37	V1	ko05221	Acute myeloid leukemia (5)	8/1279	15/6173	0.00527688	0.0442485	0.0392539	Ci.v01.chr09G03770/Ci.v01.chr02G03150/Ci.v01.chr11G03650/Ci.v01.chr11G03660/Ci.v01.ContigUN06850/Ci.v01.chr01G07010/Ci.v01.chr11G02750/Ci.v01.chr08G15350	8
38	V1	ko00630	Glyoxylate and dicarboxylate metabolism (30)	27/1279	81/6173	0.00528756	0.0442485	0.0392539	Ci.v01.chr06G14540/Ci.v01.chr13G11230/Ci.v01.chr07G08380/Ci.v01.chr04G05640/Ci.v01.chr01G14180/Ci.v01.chr06G13930/Ci.v01.chr03G13810/Ci.v01.chr03G07160/Ci.v01.ContigUN10440/Ci.v01.chr07G14830/Ci.v01.chr14G01860/Ci.v01.chr02G03810/Ci.v01.chr04G10610/Ci.v01.chr10G08440/Ci.v01.chr03G07380/Ci.v01.chr05G11840/Ci.v01.chr16G00810/Ci.v01.chr07G06970/Ci.v01.chr05G15830/Ci.v01.chr01G15890/Ci.v01.chr11G0696…	27
